# Supplementary material for: Developmentally regulated long non-coding RNAs in Xenopus tropicalis
Source: Dev Biol. 2017 Jun 15;426(2):401–8. doi: 10.1016/j.ydbio.2016.06.016 (PMC5233649; doi:10.1016/j.ydbio.2016.06.016)
Supplement: Supplementary file 1 — Supplementary Table 1: List of multi-exon lncRNA (1336 lncRNAs after step 9) [file mmc1.xlsx]

## Sheet: Suppl Table 1 multi exon lncRNA
	Start	End	Name		Strand as predicted by Cufflinks	Neighbor Gene 1	Neighbor Gene 2	Strand evaluation by strand specific data
Chr01	6139765	6145143	lncrna-candidate-n-9	100	+	Xetrov90000223m.g	Xetrov90000224m.g	Right_Orientation
Chr01	7689183	7694290	lncrna-candidate-sw-110	100	-	Xetrov90000246m.g	LOC100486532	Not_Enough_Info
Chr01	10853533	10857626	lncrna-candidate-sw-264	100	+	spr	LOC101733807	Right_Orientation
Chr01	10880825	10892942	lncrna-candidate-sw-267	100	-	LOC100488259	Xetrov90000324m.g	Wrong_Orientation
Chr01	11323545	11339846	lncrna-candidate-sw-288	100	-	kdm3a-like	immt-like	Right_Orientation
Chr01	13355203	13358701	lncrna-candidate-sw-367	100	+	slbp	fam53a	Right_Orientation
Chr01	16112441	16123865	lncrna-candidate-sw-474	100	+	htt	grk4	Right_Orientation
Chr01	18378235	18383859	lncrna-candidate-n-63	100	+	LOC101732211	LOC101734406	Wrong_Orientation
Chr01	19594191	19601341	lncrna-candidate-sw-627	100	+	man2b2	Xetrov90000508m.g	Right_Orientation
Chr01	20804541	20823385	lncrna-candidate-sw-654	100	+	Xetrov90000522m.g	sepsecs	Right_Orientation
Chr01	21170196	21221362	lncrna-candidate-sw-690	100	+	dhx15	ppargc1a	Right_Orientation
Chr01	22909182	22915602	lncrna-candidate-sw-717	100	+	slit2	LOC100488173	Not_Enough_Info
Chr01	25021089	25049478	lncrna-candidate-n-81	100	+	arap2	LOC101731735	Right_Orientation
Chr01	26525389	26532095	lncrna-candidate-sw-850	100	-	Xetrov90000585m.g	Xetrov90000584m.g	Right_Orientation
Chr01	26555068	26556949	lncrna-candidate-sw-851	100	-	Xetrov90000586m.g	Xetrov90000585m.g	Right_Orientation
Chr01	26931068	26932948	lncrna-candidate-sw-56434	100	-	Xetrov90000588m.g	Xetrov90000587m.g	Right_Orientation
Chr01	27914603	27934914	lncrna-candidate-sw-883	100	-	tmem33	Xetrov90000618m.g	Right_Orientation
Chr01	29024116	29042427	lncrna-candidate-sw-913	100	-	gabrb1-like	Xetrov90000635m.g	Right_Orientation
Chr01	30130179	30166332	lncrna-candidate-sw-944	100	-	Xetrov90000659m.g	sgcb	Right_Orientation
Chr01	30971506	30976837	lncrna-candidate-sw-974	100	-	kit	Xetrov90000670m.g	Right_Orientation
Chr01	31263278	31275015	lncrna-candidate-sw-984	100	-	LOC100487667-like	clock	Not_Enough_Info
Chr01	35950565	35961702	lncrna-candidate-sw-56437	100	+	ing2	cdkn2aip	Right_Orientation
Chr01	36896120	37038489	lncrna-candidate-sw-56438	100	-	aga	tenm2-like.1	Wrong_Orientation
Chr01	37282414	37285402	lncrna-candidate-sw-1164	100	+	tenm2-like.1	aga	Wrong_Orientation
Chr01	37285641	37288137	lncrna-candidate-sw-56439	100	-	aga	tenm2-like.1	Right_Orientation
Chr01	40447569	40455503	lncrna-candidate-sw-1271	100	-	Xetrov90000793m.g	galntl6-like	Not_Enough_Info
Chr01	40827297	40836137	lncrna-candidate-sw-1292	100	-	sh3rf1	nek1	Not_Enough_Info
Chr01	42256574	42266994	lncrna-candidate-sw-1314	100	-	Xetrov90000830m.g	Xetrov90000829m.g	Right_Orientation
Chr01	43698049	43700979	lncrna-candidate-sw-1353	100	+	fnip2-like	ppid	Right_Orientation
Chr01	47716311	47718382	lncrna-candidate-sw-1519	100	-	nr3c2	LOC100487296	Right_Orientation
Chr01	48693964	48696808	lncrna-candidate-sw-1544	100	-	pou4f2	Xetrov90000931m.g	Right_Orientation
Chr01	49225731	49230518	lncrna-candidate-sw-1555	100	+	Xetrov90000944m.g	Xetrov90000945m.g	Right_Orientation
Chr01	53962954	53968546	lncrna-candidate-sw-1712	100	+	pcdh10	LOC101735072	Wrong_Orientation
Chr01	54633817	54639891	lncrna-candidate-sw-1726	100	+	jade1	pgrmc2	Right_Orientation
Chr01	54679784	54684839	lncrna-candidate-sw-1730	100	-	pgrmc2	jade1	Not_Enough_Info
Chr01	57576947	57579484	lncrna-candidate-sw-1827	100	-	Xetrov90001068m.g	hadh	Right_Orientation
Chr01	58478555	58500786	lncrna-candidate-sw-1898	100	-	pitx2	Xetrov90001083m.g	Right_Orientation
Chr01	58850240	58855982	lncrna-candidate-sw-1903	100	-	pitx2	Xetrov90001083m.g	Right_Orientation
Chr01	58863150	58866628	lncrna-candidate-sw-1905	100	+	pitx2	enpep	Right_Orientation
Chr01	60984742	60988360	lncrna-candidate-sw-1952	100	+	Xetrov90001123m.g	prss12-like	Not_Enough_Info
Chr01	66992205	67020759	lncrna-candidate-n-232	100	-	pdlim5	Xetrov90001217m.g	Not_Enough_Info
Chr01	68090557	68127192	lncrna-candidate-sw-2191	100	-	Xetrov90001225m.g	grid2	Wrong_Orientation
Chr01	72027080	72030703	lncrna-candidate-n-252	100	-	Xetrov90001278m.g	Xetrov90001275m.g	Right_Orientation
Chr01	72030783	72033118	lncrna-candidate-sw-2346	100	+	Xetrov90001275m.g	Xetrov90001278m.g	Right_Orientation
Chr01	78345719	78394788	lncrna-candidate-sw-2585	100	-	ubxn8-like	LOC101730777	Not_Enough_Info
Chr01	78400750	78438322	lncrna-candidate-sw-2589	100	+	LOC101730777	ubxn8-like	Right_Orientation
Chr01	78643175	78643895	lncrna-candidate-sw-2594	100	-	LOC101732598-like	purg	Not_Enough_Info
Chr01	81087428	81091405	lncrna-candidate-sw-2708	100	-	atp5d	midn	Wrong_Orientation
Chr01	81585852	81589560	lncrna-candidate-sw-2729	100	+	arid3a	kiss1r	Right_Orientation
Chr01	82132238	82135896	lncrna-candidate-sw-2749	100	-	Xetrov90001502m.g	Xetrov90001501m.g	Right_Orientation
Chr01	82482672	82484147	lncrna-candidate-sw-2770	100	-	rab11b.1	angptl4	Right_Orientation
Chr01	84440009	84460213	lncrna-candidate-sw-56452	100	-	jund	LOC101733958	Right_Orientation
Chr01	86296325	86350875	lncrna-candidate-sw-2926	100	+	theg-like	c2cd4c	Right_Orientation
Chr01	86587043	86591833	lncrna-candidate-sw-2937	100	-	hcn2	bsg	Not_Enough_Info
Chr01	87788205	87799667	lncrna-candidate-sw-2979	100	-	tmem59l	crlf1	Right_Orientation
Chr01	91620061	91622230	lncrna-candidate-sw-3158	100	-	sec31a	lin54	Right_Orientation
Chr01	92092579	92094582	lncrna-candidate-sw-3177	100	+	LOC100485787	Xetrov90001804m.g	Right_Orientation
Chr01	92376904	92392038	lncrna-candidate-sw-56454	100	-	Xetrov90001804m.g	LOC100485787	Not_Enough_Info
Chr01	95394413	95397226	lncrna-candidate-sw-3301	100	-	anp32b	LOC100486734-like	Right_Orientation
Chr01	96841766	96843338	lncrna-candidate-sw-3343	100	+	cep290	fbxo10	Right_Orientation
Chr01	98239781	98256132	lncrna-candidate-n-366	100	-	cplx1	gne	Right_Orientation
Chr01	101685414	101688524	lncrna-candidate-sw-56459	100	+	rfxank-like	Xetrov90002007m.g	Right_Orientation
Chr01	102945124	102948613	lncrna-candidate-n-380	100	+	topors	ndufb6	Right_Orientation
Chr01	105391340	105427473	lncrna-candidate-sw-3658	100	+	LOC100493452	Xetrov90002078m.g	Right_Orientation
Chr01	107901139	107919025	lncrna-candidate-sw-3720	100	+	abca1	slc44a1-like	Wrong_Orientation
Chr01	108592306	108609187	lncrna-candidate-sw-3748	100	+	klf4	mtap	Right_Orientation
Chr01	109492764	109502250	lncrna-candidate-sw-3767	100	-	Xetrov90002123m.g	dmrta1	Right_Orientation
Chr01	111287150	111336216	lncrna-candidate-sw-3824	100	-	psip1	Xetrov90002150m.g	Not_Enough_Info
Chr01	117153896	117159396	lncrna-candidate-sw-56462	100	+	MGC76064	tjp2	Wrong_Orientation
Chr01	118235975	118246064	lncrna-candidate-sw-4002	100	-	gda-like	c9orf85	Right_Orientation
Chr01	120777356	120781446	lncrna-candidate-sw-4091	100	-	tle4	psat1	Right_Orientation
Chr01	122859090	122864370	lncrna-candidate-sw-4187	100	+	zcchc6	gas1	Right_Orientation
Chr01	122919959	122934335	lncrna-candidate-sw-4193	100	+	zcchc6	gas1	Not_Enough_Info
Chr01	123565672	123573653	lncrna-candidate-sw-4231	100	+	fancc	ptch1	Right_Orientation
Chr01	124349475	124371891	lncrna-candidate-sw-4263	100	-	tdgf1.2	tdgf1.3	Right_Orientation
Chr01	125864031	125869964	lncrna-candidate-sw-4326	100	-	diras2	gadd45g	Not_Enough_Info
Chr01	130210546	130211834	lncrna-candidate-sw-4502	100	-	adcy4-like	Xetrov90002591m.g	Right_Orientation
Chr01	132508267	132513035	lncrna-candidate-sw-4584	100	-	MGC76258	gas2l1-like	Wrong_Orientation
Chr01	133356203	133369073	lncrna-candidate-sw-4612	100	-	Xetrov90002702m.g	tbx3	Right_Orientation
Chr01	133550249	133552682	lncrna-candidate-sw-4620	100	-	rbm19	tbx5	Right_Orientation
Chr01	133926934	133930563	lncrna-candidate-sw-4639	100	-	ccdc112-like	Xetrov90002720m.g	Not_Enough_Info
Chr01	134306805	134315756	lncrna-candidate-sw-4656	100	+	LOC100145581	ythdc2-like	Right_Orientation
Chr01	134363287	134368120	lncrna-candidate-sw-56468	100	+	LOC100145581	ythdc2-like	Right_Orientation
Chr01	145095066	145097102	lncrna-candidate-sw-5081	100	+	slc25a1	LOC100492311-like	Right_Orientation
Chr01	145469968	145477791	lncrna-candidate-sw-5100	100	+	Xetrov90002989m.g	top3b-like	Wrong_Orientation
Chr01	146161612	146172513	lncrna-candidate-sw-5121	100	-	tbx1	gp1bb	Right_Orientation
Chr01	147445093	147451414	lncrna-candidate-sw-5140	100	+	LOC100495146-like	galnt9	Right_Orientation
Chr01	148677693	148679667	lncrna-candidate-sw-5187	100	-	Xetrov90003050m.g	LOC101731247	Not_Enough_Info
Chr01	148944508	148980657	lncrna-candidate-sw-5204	100	-	Xetrov90003050m.g	LOC101731247	Right_Orientation
Chr01	149031897	149036569	lncrna-candidate-sw-5205	100	+	LOC101731247	Xetrov90003050m.g	Wrong_Orientation
Chr01	154043672	154049779	lncrna-candidate-sw-56474	100	-	atp2a2-like	ift81	Wrong_Orientation
Chr01	157435529	157442555	lncrna-candidate-sw-5437	100	+	Xetrov90003223m.g	kremen1	Not_Enough_Info
Chr01	157709037	157713513	lncrna-candidate-sw-5455	100	-	xbp1	znrf3	Not_Enough_Info
Chr01	158454214	158455715	lncrna-candidate-sw-5487	100	+	hint1	chsy3	Wrong_Orientation
Chr01	158862736	158865770	lncrna-candidate-sw-5496	100	-	isoc1	adamts19	Not_Enough_Info
Chr01	159342785	159347992	lncrna-candidate-n-589	100	+	slc12a2	ctxn3	Right_Orientation
Chr01	159915150	159917320	lncrna-candidate-sw-56477	100	-	znf608	aldh7a1	Not_Enough_Info
Chr01	160227757	160238472	lncrna-candidate-sw-5565	100	-	znf608	aldh7a1	Not_Enough_Info
Chr01	161450114	161478292	lncrna-candidate-sw-5625	100	+	Xetrov90003300m.g	prr16	Right_Orientation
Chr01	163026120	163040966	lncrna-candidate-sw-5682	100	+	sema6a	commd10	Wrong_Orientation
Chr01	164206258	164207501	lncrna-candidate-sw-5751	100	-	scamp1	lhfpl2-like	Not_Enough_Info
Chr01	164580986	164582229	lncrna-candidate-sw-56480	100	-	otp	tbca	Right_Orientation
Chr01	164860118	164860556	lncrna-candidate-n-619	100	-	s100z	aggf1	Right_Orientation
Chr01	168754941	168758679	lncrna-candidate-sw-5958	100	-	vcan	xrcc4	Right_Orientation
Chr01	171567810	171600709	lncrna-candidate-sw-6086	100	-	nr2f1	arrdc3	Right_Orientation
Chr01	173519001	173529076	lncrna-candidate-sw-6138	100	+	LOC100497254-like	rgmb	Not_Enough_Info
Chr01	174600486	174617518	lncrna-candidate-sw-6202	100	+	mast4	srek1	Right_Orientation
Chr01	175481488	175494883	lncrna-candidate-sw-6272	100	+	cwc27-like	fam159b	Right_Orientation
Chr01	180789934	180792425	lncrna-candidate-sw-6570	100	-	parp8-like	Xetrov90003601m.g	Not_Enough_Info
Chr01	183906245	183913215	lncrna-candidate-sw-56484	100	-	ranbp3l-like	slc1a3	Not_Enough_Info
Chr01	185207876	185211577	lncrna-candidate-sw-6698	100	-	Xetrov90003667m.g	LOC101733148	Right_Orientation
Chr01	185305802	185307913	lncrna-candidate-sw-6703	100	-	capsl	Xetrov90003670m.g	Right_Orientation
Chr01	187499146	187501729	lncrna-candidate-sw-6750	100	-	mtmr12	Xetrov90003700m.g	Right_Orientation
Chr01	193078454	193081439	lncrna-candidate-sw-6919	100	+	skor2	hdhd2	Right_Orientation
Chr01	194311796	194378753	lncrna-candidate-sw-6960	100	-	LOC101734499	Xetrov90003830m.g	Right_Orientation
Chr02	864929	866478	lncrna-candidate-sw-7003	100	+	Xetrov90003879m.g	Xetrov90003880m.g	Right_Orientation
Chr02	2517081	2529910	lncrna-candidate-sw-7062	100	+	Xetrov90003905m.g	Xetrov90003906m.g	Not_Enough_Info
Chr02	3176480	3232156	lncrna-candidate-sw-7082	100	+	Xetrov90003909m.g	LOC101730742	Right_Orientation
Chr02	3997666	4020211	lncrna-candidate-sw-7118	100	+	pvrl1-like.1	LOC100485504	Right_Orientation
Chr02	8192194	8198050	lncrna-candidate-sw-7226	100	-	Xetrov90004017m.g	erg	Right_Orientation
Chr02	8790023	8793911	lncrna-candidate-sw-7250	100	-	cldn14	sim2	Wrong_Orientation
Chr02	10375271	10383578	lncrna-candidate-sw-56489	100	+	kcne1-like	rcan1	Right_Orientation
Chr02	10479463	10486171	lncrna-candidate-sw-7305	100	-	LOC100485140	clic6	Right_Orientation
Chr02	10499377	10501478	lncrna-candidate-n-805	100	+	clic6	LOC100485140	Wrong_Orientation
Chr02	12731136	12750325	lncrna-candidate-sw-56490	100	+	Xetrov90004118m.g	Xetrov90004119m.g	Right_Orientation
Chr02	15144154	15176458	lncrna-candidate-sw-7409	100	-	ncam2	Xetrov90004134m.g	Right_Orientation
Chr02	20061375	20069325	lncrna-candidate-sw-7497	100	-	gbe1-like	Xetrov90004174m.g	Right_Orientation
Chr02	22993970	23125760	lncrna-candidate-sw-7565	100	+	usp25	Xetrov90004200m.g	Right_Orientation
Chr02	25027859	25031349	lncrna-candidate-n-847	100	-	ankrd13b	Xetrov90004237m.g	Right_Orientation
Chr02	25991683	25995569	lncrna-candidate-sw-7714	100	+	LOC101730464	Xetrov90004258m.g	Right_Orientation
Chr02	26354510	26356852	lncrna-candidate-sw-7720	100	-	phf12	Xetrov90004261m.g	Right_Orientation
Chr02	26813178	26815622	lncrna-candidate-sw-7765	100	-	proca1	LOC100145149	Right_Orientation
Chr02	29664790	29680584	lncrna-candidate-sw-7855	100	-	nlgn4x	Xetrov90004327m.g	Not_Enough_Info
Chr02	30373714	30375222	lncrna-candidate-sw-7880	100	-	Xetrov90004330m.g	Xetrov90004329m.g	Right_Orientation
Chr02	30936779	30948448	lncrna-candidate-sw-7900	100	+	LOC100494069	LOC101733853	Right_Orientation
Chr02	32183379	32191717	lncrna-candidate-sw-7951	100	-	akap10	LOC100486901	Right_Orientation
Chr02	32537857	32539044	lncrna-candidate-n-878	100	-	ap1s2	grpr	Not_Enough_Info
Chr02	34669179	34678955	lncrna-candidate-sw-56493	100	-	asmtl	LOC100487194-like	Right_Orientation
Chr02	34737692	34743687	lncrna-candidate-sw-8049	100	-	LOC101731565	Xetrov90004440m.g	Right_Orientation
Chr02	37348627	37352396	lncrna-candidate-sw-8083	100	+	vps37d	mks1	Right_Orientation
Chr02	38862379	38864396	lncrna-candidate-sw-8143	100	+	cxorf58	klhl15	Right_Orientation
Chr02	40011640	40015996	lncrna-candidate-sw-8168	100	+	LOC100497432	prpf8-like	Right_Orientation
Chr02	40109328	40120397	lncrna-candidate-sw-8171	100	+	LOC100497109	aifm3-like	Right_Orientation
Chr02	40497476	40498886	lncrna-candidate-sw-8186	100	-	Xetrov90004566m.g	LOC100496785	Right_Orientation
Chr02	42931766	42933632	lncrna-candidate-sw-8281	100	+	prkrip1	nlk	Right_Orientation
Chr02	43946982	43963589	lncrna-candidate-sw-8307	100	-	LOC100495015	Xetrov90004621m.g	Right_Orientation
Chr02	47129856	47174715	lncrna-candidate-sw-8442	100	+	Xetrov90004693m.g	plxna2	Not_Enough_Info
Chr02	48252903	48262869	lncrna-candidate-n-947	100	+	kcna1	kcna2	Right_Orientation
Chr02	48563737	48567733	lncrna-candidate-sw-56498	100	-	Xetrov90004702m.g	kcna10	Not_Enough_Info
Chr02	54298471	54301632	lncrna-candidate-sw-8768	100	+	pou3f1	Xetrov90004865m.g	Not_Enough_Info
Chr02	55385928	55391427	lncrna-candidate-sw-8872	100	+	Xetrov90004892m.g	sh3d21-like	Right_Orientation
Chr02	56866515	56869000	lncrna-candidate-sw-8938	100	-	hnrnpr-like	htr1d	Not_Enough_Info
Chr02	57327486	57330850	lncrna-candidate-sw-8949	100	+	sdc3	laptm5	Not_Enough_Info
Chr02	58306353	58422294	lncrna-candidate-sw-9002	100	+	fhl3	epha10	Not_Enough_Info
Chr02	58787953	58794144	lncrna-candidate-n-1008	100	+	Xetrov90004957m.g	Xetrov90004958m.g	Wrong_Orientation
Chr02	59264122	59274342	lncrna-candidate-sw-9031	100	+	rspo1	plekha6	Right_Orientation
Chr02	59890987	59969832	lncrna-candidate-sw-9052	100	+	kiss1	ren	Wrong_Orientation
Chr02	60382638	60384678	lncrna-candidate-sw-9081	100	-	taf11	Xetrov90004973m.g	Right_Orientation
Chr02	66560463	66589539	lncrna-candidate-sw-9328	100	-	LOC100145165	stk38-like	Right_Orientation
Chr02	68095071	68103468	lncrna-candidate-sw-9411	100	-	myog	adora1	Wrong_Orientation
Chr02	68226636	68261172	lncrna-candidate-sw-56502	100	-	tmem183a	myog	Right_Orientation
Chr02	68425425	68441593	lncrna-candidate-sw-9431	100	+	Xetrov90005164m.g	atp1b1	Right_Orientation
Chr02	68438570	68443638	lncrna-candidate-sw-9433	100	-	atp1b1	Xetrov90005164m.g	Wrong_Orientation
Chr02	69606616	69629073	lncrna-candidate-sw-9495	100	-	cask	Xetrov90005188m.g	Right_Orientation
Chr02	70448153	70456751	lncrna-candidate-sw-9521	100	-	Xetrov90005204m.g	Xetrov90005203m.g	Wrong_Orientation
Chr02	71126256	71132564	lncrna-candidate-sw-9555	100	-	mid1ip1	Xetrov90005208m.g	Wrong_Orientation
Chr02	71965238	71967391	lncrna-candidate-sw-9581	100	+	mid1	clcn4	Not_Enough_Info
Chr02	80302815	80313541	lncrna-candidate-sw-9821	100	+	Xetrov90005342m.g	LOC100498426	Not_Enough_Info
Chr02	80336005	80336640	lncrna-candidate-sw-9825	100	-	LOC100498426	Xetrov90005342m.g	Right_Orientation
Chr02	80871240	80875946	lncrna-candidate-sw-9838	100	+	LOC100498426	LOC100498165-like	Right_Orientation
Chr02	84787574	84807796	lncrna-candidate-sw-10013	100	+	LOC100485578	LOC100486331	Right_Orientation
Chr02	84817539	84818221	lncrna-candidate-n-1122	100	+	LOC100485578	LOC100486331	Right_Orientation
Chr02	88214584	88221789	lncrna-candidate-sw-10134	100	-	ppm1d	Xetrov90005518m.g	Right_Orientation
Chr02	91908733	91939095	lncrna-candidate-sw-10281	100	-	rph3al	LOC100496420	Right_Orientation
Chr02	94129229	94131130	lncrna-candidate-sw-10360	100	+	vkorc1l1	c18orf8	Right_Orientation
Chr02	96302139	96326551	lncrna-candidate-sw-10406	100	+	Xetrov90005651m.g	c11orf54	Right_Orientation
Chr02	96656484	96662827	lncrna-candidate-sw-10417	100	+	gatsl1	ncf1	Wrong_Orientation
Chr02	97646761	97679272	lncrna-candidate-sw-10478	100	-	atp2a3	zzef1	Right_Orientation
Chr02	99130139	99149078	lncrna-candidate-sw-10522	100	-	alcam	Xetrov90005699m.g	Not_Enough_Info
Chr02	106528340	106540876	lncrna-candidate-sw-10786	100	-	nck2	c2orf40	Wrong_Orientation
Chr02	106681370	106703135	lncrna-candidate-sw-10789	100	+	chst10-like	pdcl3	Right_Orientation
Chr02	107696468	107717967	lncrna-candidate-sw-10824	100	+	Xetrov90005841m.g	Xetrov90005842m.g	Right_Orientation
Chr02	111281321	111286331	lncrna-candidate-sw-10989	100	+	cyfip1	tubgcp5	Right_Orientation
Chr02	111943919	111997292	lncrna-candidate-sw-11009	100	-	grk1	shox	Right_Orientation
Chr02	112074102	112088165	lncrna-candidate-sw-11011	100	-	grk1	shox	Wrong_Orientation
Chr02	118934079	118936628	lncrna-candidate-sw-11308	100	+	dnajc3	dzip1	Right_Orientation
Chr02	118938117	118941657	lncrna-candidate-sw-11309	100	-	dzip1	dnajc3	Right_Orientation
Chr02	118948099	118950802	lncrna-candidate-sw-11311	100	-	dzip1	dnajc3	Right_Orientation
Chr02	121535633	121545421	lncrna-candidate-sw-11386	100	+	slitrk1	spry2	Right_Orientation
Chr02	122084337	122087586	lncrna-candidate-sw-11426	100	-	rnf219-like	rbm26	Not_Enough_Info
Chr02	122090397	122231185	lncrna-candidate-sw-11427	100	-	rnf219-like	rbm26	Right_Orientation
Chr02	122357206	122443899	lncrna-candidate-sw-11439	100	-	ednrb	LOC100488759	Not_Enough_Info
Chr02	126165376	126167853	lncrna-candidate-sw-11544	100	+	mettl18	pcdh20	Right_Orientation
Chr02	129159351	129172830	lncrna-candidate-sw-11746	100	+	naa16-like	Xetrov90006124m.g	Right_Orientation
Chr02	130010252	130012890	lncrna-candidate-sw-11781	100	+	enox1	Xetrov90006134m.g	Right_Orientation
Chr02	132574377	132575207	lncrna-candidate-sw-11879	100	+	adcy6	LOC101730503	Right_Orientation
Chr02	133200450	133212470	lncrna-candidate-sw-11908	100	+	rhebl1	dhh	Right_Orientation
Chr02	133529328	133534431	lncrna-candidate-sw-56516	100	+	c1ql4	dnajc22	Right_Orientation
Chr02	134376505	134378677	lncrna-candidate-sw-11963	100	+	zc3h10	Xetrov90006247m.g	Right_Orientation
Chr02	136587749	136591227	lncrna-candidate-sw-12039	100	-	stac3	shmt2	Right_Orientation
Chr02	136994765	137002822	lncrna-candidate-sw-12062	100	+	inhbc.2	inhbc.1	Not_Enough_Info
Chr02	141119561	141128003	lncrna-candidate-sw-56518	100	-	slc48a1	Xetrov90006422m.g	Right_Orientation
Chr02	142935966	142939387	lncrna-candidate-sw-12371	100	+	hoxc10	hoxc11	Right_Orientation
Chr02	143586906	143587981	lncrna-candidate-sw-12404	100	+	Xetrov90006488m.g	Xetrov90006489m.g	Right_Orientation
Chr02	144189262	144190868	lncrna-candidate-sw-12440	100	+	sp1	sp7	Wrong_Orientation
Chr02	146858589	146863945	lncrna-candidate-sw-12547	100	-	MGC89906	Xetrov90006595m.g	Not_Enough_Info
Chr02	147849188	147866733	lncrna-candidate-sw-12606	100	-	Xetrov90006631m.g	Xetrov90006630m.g	Wrong_Orientation
Chr02	151022311	151033300	lncrna-candidate-sw-56523	100	-	hsph1	b3galtl	Right_Orientation
Chr02	151985000	151987914	lncrna-candidate-sw-12703	100	-	Xetrov90006711m.g	flt1	Wrong_Orientation
Chr02	152781307	152788429	lncrna-candidate-sw-56525	100	+	wasf3	cdk8	Right_Orientation
Chr02	153479464	153481266	lncrna-candidate-sw-12770	100	-	LOC100485539-like	amer2	Right_Orientation
Chr02	159464794	159466074	lncrna-candidate-sw-12963	100	-	arhgap42	pgr	Wrong_Orientation
Chr02	160682012	160684825	lncrna-candidate-sw-12987	100	-	ccdc82-like	Xetrov90006866m.g	Not_Enough_Info
Chr02	162014839	162033426	lncrna-candidate-sw-13024	100	-	ankrd49	fut4-like.1	Not_Enough_Info
Chr02	167013763	167016692	lncrna-candidate-sw-13128	100	-	p2ry2	Xetrov90006959m.g	Right_Orientation
Chr02	168388363	168390339	lncrna-candidate-sw-13152	100	+	ankrd42-like	pcf11	Right_Orientation
Chr03	422219	425246	lncrna-candidate-sw-13240	100	+	Xetrov90007042m.g	Xetrov90007044m.g	Wrong_Orientation
Chr03	612684	615712	lncrna-candidate-sw-13250	100	-	chrm2	fam180a	Right_Orientation
Chr03	1251321	1254225	lncrna-candidate-n-1444	100	-	Xetrov90007056m.g	Xetrov90007055m.g	Right_Orientation
Chr03	5870361	5889194	lncrna-candidate-sw-13384	100	-	ndst1	LOC100494705-like	Wrong_Orientation
Chr03	6223988	6225660	lncrna-candidate-sw-13402	100	-	Xetrov90007156m.g	LOC101731262	Right_Orientation
Chr03	7158932	7174326	lncrna-candidate-sw-13458	100	-	csf1r	LOC100492075	Right_Orientation
Chr03	8784120	8803462	lncrna-candidate-sw-13512	100	-	LOC100492822-like	kcna5	Not_Enough_Info
Chr03	9909957	9949457	lncrna-candidate-sw-13581	100	+	flt4	Xetrov90007238m.g	Right_Orientation
Chr03	11979725	12159139	lncrna-candidate-sw-56529	100	+	uhrf1bp1l	polr3b	Wrong_Orientation
Chr03	12124832	12128659	lncrna-candidate-sw-13682	100	-	polr3b	uhrf1bp1l	Right_Orientation
Chr03	13206443	13210255	lncrna-candidate-sw-56531	100	-	pwp1-like	ldhb	Right_Orientation
Chr03	13943634	13944510	lncrna-candidate-sw-13777	100	+	prmt8	LOC100490380-like	Right_Orientation
Chr03	16578457	16629469	lncrna-candidate-sw-13847	100	+	h2afy	pitx1	Right_Orientation
Chr03	16794112	16799009	lncrna-candidate-sw-13853	100	+	h2afy	pitx1	Not_Enough_Info
Chr03	20115286	20118247	lncrna-candidate-sw-13965	100	+	Xetrov90007467m.g	Xetrov90007468m.g	Not_Enough_Info
Chr03	23033953	23037378	lncrna-candidate-sw-14051	100	-	lcp2	LOC100498003	Not_Enough_Info
Chr03	25212662	25248866	lncrna-candidate-sw-14085	100	-	Xetrov90007525m.g	Xetrov90007524m.g	Right_Orientation
Chr03	26996905	26999708	lncrna-candidate-sw-56533	100	-	irf1	acsl6	Not_Enough_Info
Chr03	27067131	27089523	lncrna-candidate-sw-14146	100	+	irf1	Xetrov90007537m.g	Right_Orientation
Chr03	27076674	27087938	lncrna-candidate-sw-14150	100	-	Xetrov90007537m.g	irf1	Wrong_Orientation
Chr03	27089575	27093143	lncrna-candidate-n-1535	100	+	irf1	Xetrov90007537m.g	Right_Orientation
Chr03	29433567	29435626	lncrna-candidate-sw-56534	100	-	Xetrov90007584m.g	Xetrov90007583m.g	Right_Orientation
Chr03	31314725	31317951	lncrna-candidate-sw-14369	100	+	adrb2	sh3tc2	Not_Enough_Info
Chr03	32186034	32195387	lncrna-candidate-sw-56536	100	-	dusp1	ppp2r2b	Right_Orientation
Chr03	36247545	36262388	lncrna-candidate-sw-14631	100	-	LOC100493940	Xetrov90007703m.g	Right_Orientation
Chr03	41837060	41856490	lncrna-candidate-sw-14892	100	-	LOC101730840	Xetrov90007856m.g	Right_Orientation
Chr03	43442875	43447440	lncrna-candidate-sw-14946	100	+	ppfia2	ccdc59	Right_Orientation
Chr03	43937394	43946002	lncrna-candidate-sw-14958	100	-	Xetrov90007881m.g	tmtc2	Not_Enough_Info
Chr03	45007456	45021392	lncrna-candidate-sw-14996	100	-	tmtc3	Xetrov90007899m.g	Right_Orientation
Chr03	45720731	45722567	lncrna-candidate-sw-15068	100	+	Xetrov90007911m.g	epyc	Right_Orientation
Chr03	46294041	46298238	lncrna-candidate-sw-56539	100	-	btg1	Xetrov90007924m.g	Right_Orientation
Chr03	47310901	47324894	lncrna-candidate-sw-15211	100	+	nr2c1	vezt	Right_Orientation
Chr03	48260358	48279318	lncrna-candidate-sw-15285	100	-	lemd3	Xetrov90007981m.g	Not_Enough_Info
Chr03	49068778	49071990	lncrna-candidate-sw-15298	100	-	dyrk2	cand1	Right_Orientation
Chr03	51276497	51301408	lncrna-candidate-sw-15388	100	-	Xetrov90008044m.g	trhde-like.2	Right_Orientation
Chr03	56309056	56477947	lncrna-candidate-sw-15594	100	-	Xetrov90008119m.g	dnajb9	Right_Orientation
Chr03	56883264	56907364	lncrna-candidate-sw-15624	100	+	Xetrov90008123m.g	dock4	Not_Enough_Info
Chr03	58010662	58022528	lncrna-candidate-sw-15653	100	-	tfec	Xetrov90008142m.g	Right_Orientation
Chr03	61738511	61746384	lncrna-candidate-sw-15791	100	+	Xetrov90008193m.g	plxnb2	Right_Orientation
Chr03	61750487	61756108	lncrna-candidate-sw-15792	100	-	plxnb2	Xetrov90008193m.g	Wrong_Orientation
Chr03	66408307	66413317	lncrna-candidate-sw-15942	100	+	Xetrov90008253m.g	lamb1	Wrong_Orientation
Chr03	68746733	68752434	lncrna-candidate-sw-16027	100	-	rsbn1l	ptpn12	Right_Orientation
Chr03	74801205	74804689	lncrna-candidate-sw-16260	100	-	fbxo18-like	il15ra	Wrong_Orientation
Chr03	75686064	75748189	lncrna-candidate-sw-16310	100	+	podxl	plxna4-like.1	Right_Orientation
Chr03	76228534	76355046	lncrna-candidate-sw-16321	100	-	chchd3	plxna4-like.2	Not_Enough_Info
Chr03	76985884	76998189	lncrna-candidate-sw-56544	100	+	LOC101732997	LOC100488336	Wrong_Orientation
Chr03	80128236	80133361	lncrna-candidate-n-1762	100	-	mapk8ip2	LOC100487749	Wrong_Orientation
Chr03	80631712	80653679	lncrna-candidate-sw-16409	100	-	isl2	LOC101731285	Right_Orientation
Chr03	81640256	81656112	lncrna-candidate-sw-16455	100	-	herc1-like	dapk2	Right_Orientation
Chr03	82484987	82491112	lncrna-candidate-sw-16488	100	+	pkm	parp6	Right_Orientation
Chr03	84974283	84978707	lncrna-candidate-sw-16586	100	+	csnk1g1	ppib	Wrong_Orientation
Chr03	85260796	85265682	lncrna-candidate-sw-16598	100	-	LOC101733955	rbpms2	Right_Orientation
Chr03	88055596	88059967	lncrna-candidate-sw-16711	100	-	tarsl2	tjp1	Not_Enough_Info
Chr03	88360347	88371193	lncrna-candidate-sw-16715	100	-	LOC101733981-like	lrrc49	Right_Orientation
Chr03	88872011	88944151	lncrna-candidate-sw-16721	100	+	bmp7.2	LOC100493611-like	Right_Orientation
Chr03	91792587	91823074	lncrna-candidate-sw-16811	100	-	onecut1	Xetrov90008764m.g	Right_Orientation
Chr03	93204145	93218195	lncrna-candidate-sw-16863	100	+	dmxl2	sema6d	Right_Orientation
Chr03	93727269	93731913	lncrna-candidate-sw-16900	100	+	sema6d	slc24a5	Wrong_Orientation
Chr03	94772584	94775060	lncrna-candidate-sw-16930	100	+	sqrdl	nmrk2	Wrong_Orientation
Chr03	96579190	96583520	lncrna-candidate-sw-56547	100	+	mex3b	tmc3	Not_Enough_Info
Chr03	96591148	96597090	lncrna-candidate-sw-16997	100	-	tmc3	mex3b	Wrong_Orientation
Chr03	96591238	96597090	lncrna-candidate-sw-56548	100	+	mex3b	tmc3	Right_Orientation
Chr03	96600341	96620867	lncrna-candidate-sw-16998	100	-	tmc3	mex3b	Not_Enough_Info
Chr03	99939721	99949415	lncrna-candidate-sw-17196	100	+	acan	aen	Right_Orientation
Chr03	100107900	100110349	lncrna-candidate-sw-17206	100	-	det1-like	aen	Wrong_Orientation
Chr03	100180300	100181964	lncrna-candidate-sw-56550	100	+	aen	det1-like	Not_Enough_Info
Chr03	101506097	101513291	lncrna-candidate-sw-17254	100	+	agbl1-like	klhl25	Right_Orientation
Chr03	102232120	102234838	lncrna-candidate-sw-17265	100	+	slco3a1	st8sia2	Right_Orientation
Chr03	103276800	103280050	lncrna-candidate-sw-17331	100	+	mctp2-like	Xetrov90008968m.g	Not_Enough_Info
Chr03	104014981	104019471	lncrna-candidate-n-1871	100	-	arrdc4	Xetrov90008971m.g	Wrong_Orientation
Chr03	104026135	104135930	lncrna-candidate-sw-56552	100	-	arrdc4	Xetrov90008971m.g	Not_Enough_Info
Chr03	106213207	106215913	lncrna-candidate-sw-17476	100	+	pcsk6	dpysl2	Not_Enough_Info
Chr03	110577362	110583139	lncrna-candidate-sw-17718	100	+	LOC100485061	Xetrov90009146m.g	Right_Orientation
Chr03	111920368	111930367	lncrna-candidate-sw-17754	100	+	gmcl1	LOC101730435	Right_Orientation
Chr03	114129614	114141831	lncrna-candidate-sw-56554	100	+	unc5d-like.1	znf703	Right_Orientation
Chr03	114574470	114584751	lncrna-candidate-sw-17843	100	-	znf703	unc5d-like.1	Wrong_Orientation
Chr03	114869284	114874336	lncrna-candidate-sw-17874	100	-	znf703	unc5d-like.1	Wrong_Orientation
Chr03	114923025	114925844	lncrna-candidate-sw-17875	100	-	znf703	unc5d-like.1	Right_Orientation
Chr03	125258827	125261205	lncrna-candidate-sw-18254	100	-	Xetrov90009637m.g	LOC100490847	Wrong_Orientation
Chr03	129137016	129148158	lncrna-candidate-sw-18466	100	-	rab3d	Xetrov90009796m.g	Not_Enough_Info
Chr03	130217437	130220328	lncrna-candidate-sw-18501	100	-	Xetrov90009863m.g	Xetrov90009862m.g	Right_Orientation
Chr03	131176214	131178647	lncrna-candidate-sw-18517	100	-	ddx27	LOC101730883	Right_Orientation
Chr03	131658147	131659021	lncrna-candidate-sw-18539	100	+	hes7.2	LOC101731170	Right_Orientation
Chr03	133357149	133358725	lncrna-candidate-sw-56560	100	+	Xetrov90009995m.g	Xetrov90009996m.g	Right_Orientation
Chr03	134499879	134506820	lncrna-candidate-sw-18676	100	+	LOC100490786	Xetrov90010065m.g	Right_Orientation
Chr03	134604004	134607782	lncrna-candidate-sw-18681	100	-	Xetrov90010075m.g	LOC101731193	Right_Orientation
Chr03	135443926	135449844	lncrna-candidate-sw-18713	100	-	LOC101732241	LOC100485369	Right_Orientation
Chr04	1441198	1457659	lncrna-candidate-sw-18802	100	+	adm	Xetrov90010153m.g	Not_Enough_Info
Chr04	1519372	1533606	lncrna-candidate-sw-56562	100	+	adm	Xetrov90010153m.g	Right_Orientation
Chr04	3138868	3146675	lncrna-candidate-n-2069	100	+	ttc17	hsd17b12	Wrong_Orientation
Chr04	3148158	3150890	lncrna-candidate-sw-18908	100	-	hsd17b12	ttc17	Right_Orientation
Chr04	3151415	3152507	lncrna-candidate-sw-18909	100	-	hsd17b12	ttc17	Right_Orientation
Chr04	4592964	4594896	lncrna-candidate-sw-18992	100	+	Xetrov90010205m.g	ano1	Right_Orientation
Chr04	5231071	5247021	lncrna-candidate-sw-19033	100	+	Xetrov90010233m.g	chrm4	Right_Orientation
Chr04	5499924	5500689	lncrna-candidate-sw-19060	100	-	Xetrov90010242m.g	Xetrov90010241m.g	Right_Orientation
Chr04	8006041	8012842	lncrna-candidate-sw-56564	100	-	celf1	agbl2	Right_Orientation
Chr04	11388592	11402179	lncrna-candidate-sw-56565	100	+	Xetrov90010421m.g	kif18a	Wrong_Orientation
Chr04	11391298	11404019	lncrna-candidate-sw-19273	100	-	kif18a	Xetrov90010421m.g	Right_Orientation
Chr04	13856685	13865024	lncrna-candidate-sw-19361	100	+	ifitm1	b4galnt4	Wrong_Orientation
Chr04	20745428	20750540	lncrna-candidate-sw-19540	100	-	Xetrov90010664m.g	Xetrov90010663m.g	Right_Orientation
Chr04	27735349	27736736	lncrna-candidate-sw-56571	100	-	csnk2a2	mmp15	Right_Orientation
Chr04	29317296	29324208	lncrna-candidate-sw-19796	100	-	LOC101734792	syde2-like	Right_Orientation
Chr04	29328780	29334149	lncrna-candidate-sw-56572	100	-	LOC101734792	syde2-like	Right_Orientation
Chr04	31631731	31675157	lncrna-candidate-sw-19851	100	-	LOC101731473	Xetrov90010865m.g	Right_Orientation
Chr04	36597884	36605468	lncrna-candidate-sw-19946	100	+	Xetrov90010972m.g	LOC100486199-like	Not_Enough_Info
Chr04	37015305	37036666	lncrna-candidate-sw-19966	100	-	LOC100485199-like	Xetrov90010988m.g	Right_Orientation
Chr04	37389937	37391298	lncrna-candidate-sw-19997	100	+	b3gnt1	Xetrov90011002m.g	Right_Orientation
Chr04	37559355	37603353	lncrna-candidate-sw-20018	100	+	slc29a2	npas4	Right_Orientation
Chr04	40771739	40773706	lncrna-candidate-sw-20228	100	-	otub1	Xetrov90011130m.g	Wrong_Orientation
Chr04	42557561	42613663	lncrna-candidate-sw-20327	100	-	LOC100490541	Xetrov90011196m.g	Right_Orientation
Chr04	44091008	44093152	lncrna-candidate-n-2253	100	-	nfatc3	pla2g15-like	Right_Orientation
Chr04	44586007	44588939	lncrna-candidate-sw-20383	100	+	irx3	irx5	Not_Enough_Info
Chr04	44919434	44930407	lncrna-candidate-sw-20420	100	-	irx5	irx3	Right_Orientation
Chr04	46887357	46896458	lncrna-candidate-sw-20496	100	-	znf423	LOC100145527	Right_Orientation
Chr04	49194139	49204556	lncrna-candidate-sw-20589	100	+	Xetrov90011285m.g	Xetrov90011288m.g	Right_Orientation
Chr04	49219105	49258616	lncrna-candidate-sw-20590	100	+	Xetrov90011285m.g	Xetrov90011288m.g	Not_Enough_Info
Chr04	52200205	52202064	lncrna-candidate-sw-20714	100	+	Xetrov90011334m.g	Xetrov90011335m.g	Right_Orientation
Chr04	53327488	53332342	lncrna-candidate-sw-20802	100	-	sall1	tox3	Right_Orientation
Chr04	53402601	53408433	lncrna-candidate-sw-56580	100	-	sall1	tox3	Right_Orientation
Chr04	54793466	54803477	lncrna-candidate-sw-56581	100	+	Xetrov90011380m.g	LOC101730543	Right_Orientation
Chr04	54829825	54834060	lncrna-candidate-sw-20898	100	+	Xetrov90011380m.g	LOC101730543	Right_Orientation
Chr04	54839122	54840951	lncrna-candidate-sw-20900	100	+	Xetrov90011380m.g	LOC101730543	Right_Orientation
Chr04	54850328	54852685	lncrna-candidate-sw-20901	100	+	Xetrov90011380m.g	LOC101730543	Right_Orientation
Chr04	58592988	58705611	lncrna-candidate-sw-21075	100	+	cdh8	Xetrov90011417m.g	Right_Orientation
Chr04	59530123	59534072	lncrna-candidate-sw-21112	100	-	cdh5	cdh11	Not_Enough_Info
Chr04	62990337	63003106	lncrna-candidate-sw-21279	100	-	Xetrov90011504m.g	Xetrov90011503m.g	Not_Enough_Info
Chr04	64136556	64143459	lncrna-candidate-sw-21359	100	-	zdhhc7	foxl1	Wrong_Orientation
Chr04	70563575	70575461	lncrna-candidate-sw-21654	100	+	st6galnac5	st6galnac3-like	Right_Orientation
Chr04	72584180	72589052	lncrna-candidate-n-2407	100	-	kif2c	LOC101733444	Right_Orientation
Chr04	72704610	72707592	lncrna-candidate-sw-21716	100	+	LOC101732938	plk3	Right_Orientation
Chr04	75638377	75713640	lncrna-candidate-sw-21839	100	+	usp24	ppap2b	Right_Orientation
Chr04	76007688	76018774	lncrna-candidate-sw-21865	100	+	ppap2b	prkaa2	Right_Orientation
Chr04	77257569	77267463	lncrna-candidate-sw-21881	100	-	frem1	psma4	Wrong_Orientation
Chr04	77367259	77373270	lncrna-candidate-sw-21885	100	-	Xetrov90011758m.g	frem1	Wrong_Orientation
Chr04	78332225	78341301	lncrna-candidate-n-2429	100	+	atg4c	foxd3	Right_Orientation
Chr04	78413997	78416142	lncrna-candidate-sw-21945	100	-	foxd3	atg4c	Right_Orientation
Chr04	81223275	81246980	lncrna-candidate-sw-22038	100	+	Xetrov90011831m.g	lurap1-like	Right_Orientation
Chr04	81256374	81286288	lncrna-candidate-sw-22040	100	+	Xetrov90011831m.g	lurap1-like	Right_Orientation
Chr04	81887644	81892923	lncrna-candidate-sw-22108	100	-	pik3r3	tspan1	Not_Enough_Info
Chr04	84132921	84138935	lncrna-candidate-sw-22257	100	-	trabd2b	foxd2	Right_Orientation
Chr04	86139224	86142806	lncrna-candidate-sw-22320	100	-	eps15	ttc39a	Right_Orientation
Chr04	87429537	87436525	lncrna-candidate-sw-56588	100	-	acot11-like	Xetrov90011941m.g	Wrong_Orientation
Chr04	92053030	92137601	lncrna-candidate-sw-22579	100	+	ptbp2	dpyd	Right_Orientation
Chr04	93773976	93805643	lncrna-candidate-sw-56591	100	-	bcar3	LOC100489839-like	Right_Orientation
Chr04	95079513	95083825	lncrna-candidate-sw-22658	100	-	barhl2	znf644	Not_Enough_Info
Chr04	98259228	98261900	lncrna-candidate-sw-22778	100	+	pbx1	lmx1a	Not_Enough_Info
Chr04	99187849	99193562	lncrna-candidate-n-2521	100	+	olfm3-like	col5a3-like	Right_Orientation
Chr04	101472094	101491779	lncrna-candidate-sw-22899	100	-	Xetrov90012198m.g	ptprc	Wrong_Orientation
Chr04	102060783	102064207	lncrna-candidate-sw-22914	100	-	aknad1	Xetrov90012209m.g	Not_Enough_Info
Chr04	103137904	103146422	lncrna-candidate-sw-22941	100	+	Xetrov90012229m.g	cdc73	Not_Enough_Info
Chr04	103812824	103814430	lncrna-candidate-sw-56592	100	-	trmt1l-like	b3galt2-like.2	Right_Orientation
Chr04	104481665	104511583	lncrna-candidate-sw-22981	100	+	grin2b	Xetrov90012257m.g	Right_Orientation
Chr04	104875646	104880374	lncrna-candidate-sw-23019	100	-	rasd2	ubn2	Right_Orientation
Chr04	105285535	105286862	lncrna-candidate-sw-23048	100	+	rbfox2	rpsa	Right_Orientation
Chr04	106920767	106986396	lncrna-candidate-sw-23115	100	-	rgs1	Xetrov90012315m.g	Right_Orientation
Chr04	107698882	107699716	lncrna-candidate-sw-23159	100	-	sec22b	imp3	Right_Orientation
Chr04	110547945	110607023	lncrna-candidate-sw-23289	100	-	Xetrov90012412m.g	tab1	Right_Orientation
Chr04	111820612	111847095	lncrna-candidate-sw-23347	100	+	sox10	baiap2l2	Right_Orientation
Chr04	117194866	117196562	lncrna-candidate-sw-23615	100	-	hemk1	cish	Right_Orientation
Chr04	117671205	117677668	lncrna-candidate-sw-23640	100	+	abhd14a	Xetrov90012607m.g	Right_Orientation
Chr04	118321255	118321826	lncrna-candidate-sw-23656	100	+	rpl29	dusp7	Right_Orientation
Chr04	118337693	118361943	lncrna-candidate-sw-56596	100	-	dusp7	rpl29	Not_Enough_Info
Chr04	120523897	120536222	lncrna-candidate-sw-23732	100	-	lmcd1	Xetrov90012668m.g	Not_Enough_Info
Chr04	122707095	122786976	lncrna-candidate-sw-23815	100	-	aldh1l1	klf15	Right_Orientation
Chr04	122916970	122921407	lncrna-candidate-sw-23823	100	+	chst13	txnrd3	Right_Orientation
Chr04	126441939	126447496	lncrna-candidate-sw-23993	100	+	pim1	LOC100488772	Right_Orientation
Chr04	128788917	128795237	lncrna-candidate-sw-24068	100	+	plxnb1	mapk12-like.1	Wrong_Orientation
Chr04	129873937	129880567	lncrna-candidate-sw-24116	100	+	eif4e3	foxp1	Wrong_Orientation
Chr05	279202	281014	lncrna-candidate-sw-24221	100	-	kif6	polr1c	Not_Enough_Info
Chr05	1714269	1727388	lncrna-candidate-sw-24240	100	-	mrpl33	slc4a1ap	Right_Orientation
Chr05	3056324	3059601	lncrna-candidate-sw-24274	100	-	lclat1	Xetrov90012949m.g	Right_Orientation
Chr05	4169166	4169861	lncrna-candidate-sw-24298	100	+	Xetrov90012968m.g	LOC101730705	Not_Enough_Info
Chr05	7327310	7329069	lncrna-candidate-sw-24411	100	-	tgfb2	Xetrov90013055m.g	Right_Orientation
Chr05	10740351	10741034	lncrna-candidate-sw-24474	100	+	atf3	nenf	Right_Orientation
Chr05	11287643	11292569	lncrna-candidate-sw-24500	100	-	trerf1	gltscr1l	Right_Orientation
Chr05	11526929	11533206	lncrna-candidate-sw-24507	100	-	Xetrov90013109m.g	diexf	Right_Orientation
Chr05	13879946	13882169	lncrna-candidate-sw-24595	100	-	zfp36l2	Xetrov90013133m.g	Not_Enough_Info
Chr05	13912556	13915915	lncrna-candidate-sw-24596	100	-	zfp36l2	Xetrov90013133m.g	Right_Orientation
Chr05	15248503	15254355	lncrna-candidate-sw-24666	100	+	six3	six2	Wrong_Orientation
Chr05	15323384	15327510	lncrna-candidate-sw-56609	100	+	six2	Xetrov90013151m.g	Right_Orientation
Chr05	15326002	15326756	lncrna-candidate-sw-24671	100	-	Xetrov90013151m.g	six2	Wrong_Orientation
Chr05	15330372	15336778	lncrna-candidate-sw-24672	100	+	six2	Xetrov90013151m.g	Right_Orientation
Chr05	19636569	19642424	lncrna-candidate-sw-24819	100	-	atp12a-like.1	psme4-like	Wrong_Orientation
Chr05	20195718	20201783	lncrna-candidate-sw-24834	100	+	rtn4	clhc1	Right_Orientation
Chr05	23427192	23431945	lncrna-candidate-n-2748	100	-	LOC101730661	btbd3	Wrong_Orientation
Chr05	23900371	23902061	lncrna-candidate-sw-56615	100	-	LOC100491404	dusp12	Right_Orientation
Chr05	25049033	25051560	lncrna-candidate-sw-25025	100	-	plk1s1-like	Xetrov90013293m.g	Right_Orientation
Chr05	25606354	25624531	lncrna-candidate-sw-25067	100	-	Xetrov90013305m.g	Xetrov90013304m.g	Right_Orientation
Chr05	27928796	27940847	lncrna-candidate-sw-25116	100	+	xpo1-like	fam161a	Not_Enough_Info
Chr05	28895103	28897405	lncrna-candidate-sw-25159	100	+	peli2	Xetrov90013347m.g	Right_Orientation
Chr05	29256917	29263391	lncrna-candidate-sw-25180	100	-	Xetrov90013355m.g	sertad2-like	Not_Enough_Info
Chr05	29945129	29968479	lncrna-candidate-sw-25206	100	+	spred2	meis1	Not_Enough_Info
Chr05	30170079	30177622	lncrna-candidate-sw-25216	100	+	meis1	Xetrov90013369m.g	Not_Enough_Info
Chr05	32914372	32918151	lncrna-candidate-sw-25326	100	-	Xetrov90013396m.g	Xetrov90013395m.g	Right_Orientation
Chr05	37535276	37538355	lncrna-candidate-sw-25497	100	+	Xetrov90013456m.g	esr1	Not_Enough_Info
Chr05	38899552	38907736	lncrna-candidate-sw-25577	100	+	Xetrov90013485m.g	fbln7	Wrong_Orientation
Chr05	45115389	45120153	lncrna-candidate-sw-25787	100	-	tmem200a	epb41l2	Right_Orientation
Chr05	45363643	45367150	lncrna-candidate-sw-25796	100	-	Xetrov90013602m.g	Xetrov90013601m.g	Right_Orientation
Chr05	48760702	48771891	lncrna-candidate-sw-25867	100	+	hey2	LOC100216123	Right_Orientation
Chr05	49590273	49593751	lncrna-candidate-sw-56620	100	-	syndig1	Xetrov90013659m.g	Wrong_Orientation
Chr05	49830267	49831046	lncrna-candidate-sw-25913	100	-	LOC100498318-like	Xetrov90013663m.g	Not_Enough_Info
Chr05	50971938	51025479	lncrna-candidate-sw-25946	100	-	slc8a1-like	LOC100494239	Not_Enough_Info
Chr05	51164691	51173510	lncrna-candidate-sw-25959	100	-	slc8a1-like	LOC100494239	Right_Orientation
Chr05	53608213	53614175	lncrna-candidate-sw-26031	100	+	Xetrov90013729m.g	oprm1	Right_Orientation
Chr05	54121492	54124668	lncrna-candidate-sw-26053	100	-	LOC100489464	vta1	Right_Orientation
Chr05	56995537	56998829	lncrna-candidate-sw-26130	100	+	heatr5b	rasgrp3	Wrong_Orientation
Chr05	59291990	59296043	lncrna-candidate-sw-26208	100	+	irf2bp2	tomm20	Right_Orientation
Chr05	65644052	65644712	lncrna-candidate-sw-26413	100	+	Xetrov90013937m.g	Xetrov90013939m.g	Wrong_Orientation
Chr05	67842233	67860317	lncrna-candidate-sw-26515	100	+	myo15a-like.1	hivep2	Right_Orientation
Chr05	69612886	69617216	lncrna-candidate-sw-26558	100	+	rfx6	vgll2	Not_Enough_Info
Chr05	70943371	70946684	lncrna-candidate-sw-26611	100	-	man1a1	fam184a-like	Wrong_Orientation
Chr05	70949560	70953819	lncrna-candidate-sw-26613	100	-	man1a1	fam184a-like	Wrong_Orientation
Chr05	71819016	71826899	lncrna-candidate-sw-26711	100	+	LOC100491589	LOC101731195	Not_Enough_Info
Chr05	73378476	73380722	lncrna-candidate-sw-26791	100	+	marcks	Xetrov90014042m.g	Not_Enough_Info
Chr05	75464472	75468405	lncrna-candidate-sw-26876	100	+	foxo3	lace1	Right_Orientation
Chr05	75988845	75991755	lncrna-candidate-sw-26911	100	-	pdss2	Xetrov90014087m.g	Right_Orientation
Chr05	76598060	76717757	lncrna-candidate-sw-56626	100	+	Xetrov90014101m.g	LOC100127543	Wrong_Orientation
Chr05	77230941	77234408	lncrna-candidate-sw-26941	100	+	prdm1	Xetrov90014108m.g	Right_Orientation
Chr05	77922465	77925882	lncrna-candidate-sw-26994	100	-	hace1	lin28b	Right_Orientation
Chr05	80237872	80246752	lncrna-candidate-sw-27072	100	+	fam46a	ibtk-like	Right_Orientation
Chr05	81354534	81372521	lncrna-candidate-sw-27137	100	-	Xetrov90014168m.g	cyp3a4	Right_Orientation
Chr05	83747895	83766835	lncrna-candidate-sw-27204	100	-	LOC100496059	map3k7	Wrong_Orientation
Chr05	84662664	84665774	lncrna-candidate-sw-27231	100	-	Xetrov90014220m.g	Xetrov90014219m.g	Right_Orientation
Chr05	87776549	87801666	lncrna-candidate-sw-27344	100	-	mrap2	tbx18	Right_Orientation
Chr05	89672212	89759509	lncrna-candidate-sw-27399	100	+	LOC101734945	Xetrov90014299m.g	Right_Orientation
Chr05	91809122	91820484	lncrna-candidate-sw-56629	100	+	ogfrl1	asrgl1	Wrong_Orientation
Chr05	96375238	96380297	lncrna-candidate-sw-56630	100	+	Xetrov90014376m.g	atp11b-like	Wrong_Orientation
Chr05	96896946	96905327	lncrna-candidate-sw-27636	100	-	hes1	opa1	Right_Orientation
Chr05	97692510	97693192	lncrna-candidate-sw-27700	100	+	acap2-like	ppp1r2	Right_Orientation
Chr05	101217142	101264710	lncrna-candidate-sw-56632	100	-	Xetrov90014462m.g	Xetrov90014457m.g	Right_Orientation
Chr05	101274445	101282947	lncrna-candidate-sw-27846	100	-	Xetrov90014462m.g	Xetrov90014457m.g	Wrong_Orientation
Chr05	102333775	102343077	lncrna-candidate-n-3069	100	-	slitrk3	LOC100495889	Not_Enough_Info
Chr05	102538344	102544697	lncrna-candidate-sw-27891	100	-	LOC100495841	mgam	Wrong_Orientation
Chr05	103574152	103580537	lncrna-candidate-sw-28009	100	-	schip1	LOC100496145	Not_Enough_Info
Chr05	105024635	105034979	lncrna-candidate-sw-28059	100	+	kcnab1	vn2r1p	Right_Orientation
Chr05	105215981	105219465	lncrna-candidate-sw-28067	100	+	LOC100496931	plch1-like	Wrong_Orientation
Chr05	106756176	106768198	lncrna-candidate-sw-28123	100	+	p2ry14	wdr37	Right_Orientation
Chr05	107945795	107947445	lncrna-candidate-sw-28182	100	-	LOC100498264	LOC100496663	Right_Orientation
Chr05	110780614	110784571	lncrna-candidate-sw-28304	100	+	abcc5	Xetrov90014654m.g	Right_Orientation
Chr05	111028030	111039436	lncrna-candidate-sw-28311	100	-	Xetrov90014665m.g	ccdc150	Right_Orientation
Chr05	112211299	112297252	lncrna-candidate-sw-28411	100	-	cln8-like	LOC101731322	Not_Enough_Info
Chr05	112322740	112327196	lncrna-candidate-sw-28414	100	+	LOC101731322	cln8-like	Not_Enough_Info
Chr05	114295807	114316624	lncrna-candidate-sw-28507	100	+	gcm1	elovl5	Right_Orientation
Chr05	114514936	114529937	lncrna-candidate-sw-28520	100	-	lrrc1	LOC100497894-like	Right_Orientation
Chr05	115075639	115079826	lncrna-candidate-sw-28543	100	+	tsc22d2-like	pfn2	Right_Orientation
Chr05	115821977	115823557	lncrna-candidate-sw-56641	100	+	LOC101733225	LOC101733908	Not_Enough_Info
Chr05	117023945	117027959	lncrna-candidate-sw-28636	100	+	Xetrov90014773m.g	c3orf58	Right_Orientation
Chr05	117799147	117802999	lncrna-candidate-n-3153	100	-	zic4	plscr1	Not_Enough_Info
Chr05	117993312	117993984	lncrna-candidate-sw-28673	100	-	zic4	plscr1	Not_Enough_Info
Chr05	118201284	118206770	lncrna-candidate-sw-28682	100	-	Xetrov90014781m.g	zic1	Right_Orientation
Chr05	118278191	118289465	lncrna-candidate-sw-28703	100	+	zic1	Xetrov90014781m.g	Right_Orientation
Chr05	118610970	118623905	lncrna-candidate-sw-28733	100	-	agtr1	Xetrov90014781m.g	Right_Orientation
Chr05	122977798	122982417	lncrna-candidate-sw-28877	100	+	Xetrov90014898m.g	LOC100497732	Wrong_Orientation
Chr05	123515414	123516289	lncrna-candidate-sw-28887	100	-	LOC101734609	LOC100487089-like	Not_Enough_Info
Chr05	128673501	128764328	lncrna-candidate-sw-56644	100	+	ppp2r3a	LOC100494455	Right_Orientation
Chr05	128824599	128832208	lncrna-candidate-sw-29095	100	-	LOC100493779	LOC100494617	Wrong_Orientation
Chr05	129352589	129368362	lncrna-candidate-n-3207	100	+	LOC100494929-like	Xetrov90015069m.g	Right_Orientation
Chr05	129546934	129549091	lncrna-candidate-sw-29118	100	+	hs6st1	fbxo25	Right_Orientation
Chr05	131345097	131357504	lncrna-candidate-sw-29225	100	-	rps7	LOC100494108	Right_Orientation
Chr05	131475135	131478060	lncrna-candidate-sw-29226	100	+	allc	Xetrov90015103m.g	Wrong_Orientation
Chr05	132157414	132168666	lncrna-candidate-sw-29236	100	-	sox11	Xetrov90015106m.g	Not_Enough_Info
Chr05	133360366	133365182	lncrna-candidate-sw-29306	100	+	rnf144a	id2	Right_Orientation
Chr05	133475520	133492035	lncrna-candidate-sw-29330	100	+	rnf144a	id2	Not_Enough_Info
Chr05	133477885	133482977	lncrna-candidate-sw-29331	100	-	id2	rnf144a	Wrong_Orientation
Chr05	134935067	134941759	lncrna-candidate-sw-29421	100	+	rock2-like	e2f6	Right_Orientation
Chr05	136704417	136723279	lncrna-candidate-sw-29461	100	-	mycn	LOC101735129	Wrong_Orientation
Chr05	137121697	137138615	lncrna-candidate-sw-29481	100	+	mycn	fam49a	Right_Orientation
Chr05	137801497	137816024	lncrna-candidate-sw-29501	100	-	gen1	Xetrov90015179m.g	Right_Orientation
Chr05	137837243	137846179	lncrna-candidate-sw-29504	100	-	gen1	Xetrov90015179m.g	Right_Orientation
Chr05	141427317	141435011	lncrna-candidate-sw-29600	100	+	c2orf44	LOC100496847	Right_Orientation
Chr05	141740315	141766913	lncrna-candidate-sw-29616	100	+	LOC100496116	LOC100489561-like	Wrong_Orientation
Chr05	142739001	142742056	lncrna-candidate-sw-29649	100	+	Xetrov90015253m.g	mep1a	Right_Orientation
Chr06	72405	73109	lncrna-candidate-sw-29786	100	-	cdk5	Xetrov90015377m.g	Wrong_Orientation
Chr06	1354284	1364746	lncrna-candidate-sw-29865	100	-	LOC100485553	LOC100492858	Right_Orientation
Chr06	2861140	2865025	lncrna-candidate-sw-29914	100	+	sec22c-like	Xetrov90015489m.g	Not_Enough_Info
Chr06	3616505	3651060	lncrna-candidate-sw-29926	100	+	als2cl-like	pth1r	Not_Enough_Info
Chr06	4530673	4602718	lncrna-candidate-sw-29968	100	-	Xetrov90015516m.g	Xetrov90015515m.g	Right_Orientation
Chr06	4708443	4714045	lncrna-candidate-sw-29971	100	-	Xetrov90015516m.g	Xetrov90015515m.g	Wrong_Orientation
Chr06	6940560	6969449	lncrna-candidate-sw-30036	100	+	prkag1	Xetrov90015571m.g	Right_Orientation
Chr06	8587174	8598839	lncrna-candidate-n-3356	100	-	htr5a	Xetrov90015583m.g	Right_Orientation
Chr06	8881400	8886544	lncrna-candidate-sw-30078	100	-	insig1	htr5a	Right_Orientation
Chr06	12310363	12311704	lncrna-candidate-sw-30166	100	-	klf6	Xetrov90015618m.g	Not_Enough_Info
Chr06	12500905	12503553	lncrna-candidate-sw-30175	100	-	Xetrov90015620m.g	klf6	Not_Enough_Info
Chr06	13200989	13212828	lncrna-candidate-sw-30189	100	+	Xetrov90015620m.g	fzd8	Wrong_Orientation
Chr06	14039630	14063362	lncrna-candidate-sw-56652	100	-	nrp1	Xetrov90015632m.g	Not_Enough_Info
Chr06	14074050	14081053	lncrna-candidate-sw-30232	100	-	nrp1	Xetrov90015632m.g	Right_Orientation
Chr06	15825879	15844435	lncrna-candidate-sw-30311	100	+	map3k8	bambi	Not_Enough_Info
Chr06	18650122	18655125	lncrna-candidate-sw-30396	100	+	commd3	dnajc1	Wrong_Orientation
Chr06	24500280	24509761	lncrna-candidate-sw-30548	100	-	LOC101730635	MGC147631	Right_Orientation
Chr06	26100867	26103749	lncrna-candidate-sw-30613	100	-	rp9	Xetrov90015814m.g	Right_Orientation
Chr06	28522052	28525683	lncrna-candidate-sw-30675	100	-	ctdp1	Xetrov90015838m.g	Right_Orientation
Chr06	28621206	28623589	lncrna-candidate-sw-30697	100	+	ctdp1	kcng2	Wrong_Orientation
Chr06	28811736	28815623	lncrna-candidate-sw-30702	100	+	pqlc1.1	txnl4a	Right_Orientation
Chr06	30472053	30475721	lncrna-candidate-sw-30728	100	-	sox4	cdkal1	Right_Orientation
Chr06	30532732	30682465	lncrna-candidate-sw-30735	100	+	sox4	Xetrov90015872m.g	Right_Orientation
Chr06	32924393	32930172	lncrna-candidate-sw-30809	100	+	hoxa5	hoxa4	Wrong_Orientation
Chr06	34717656	34733227	lncrna-candidate-sw-30900	100	-	igf2bp3	tra2a	Right_Orientation
Chr06	35057958	35061505	lncrna-candidate-sw-30917	100	-	Xetrov90015956m.g	Xetrov90015955m.g	Right_Orientation
Chr06	35060545	35064583	lncrna-candidate-sw-30918	100	+	Xetrov90015955m.g	Xetrov90015956m.g	Right_Orientation
Chr06	36512567	36518737	lncrna-candidate-sw-30944	100	-	Xetrov90015964m.g	irx4	Right_Orientation
Chr06	38111281	38117842	lncrna-candidate-sw-31055	100	+	adamts16	exoc3	Right_Orientation
Chr06	42725919	42731735	lncrna-candidate-sw-31229	100	+	sp4	sp8	Not_Enough_Info
Chr06	44240479	44269064	lncrna-candidate-sw-31300	100	-	ahr	snx13	Not_Enough_Info
Chr06	45943906	45947569	lncrna-candidate-sw-56662	100	+	etv1	arl4a	Not_Enough_Info
Chr06	45952164	45953571	lncrna-candidate-sw-56663	100	+	etv1	arl4a	Wrong_Orientation
Chr06	47757194	47762176	lncrna-candidate-sw-31416	100	-	Xetrov90016096m.g	id4	Not_Enough_Info
Chr06	47759502	47765919	lncrna-candidate-sw-31417	100	+	id4	Xetrov90016096m.g	Right_Orientation
Chr06	48061812	48065509	lncrna-candidate-sw-31503	100	+	Xetrov90016096m.g	rnf144b	Right_Orientation
Chr06	48940251	48984461	lncrna-candidate-sw-31543	100	-	nhlrc1	kif13a-like	Wrong_Orientation
Chr06	50583559	50608386	lncrna-candidate-sw-31594	100	-	eci2	cdyl	Right_Orientation
Chr06	56751809	56797000	lncrna-candidate-sw-31772	100	+	cdh10	cdh12	Not_Enough_Info
Chr06	64772130	64783595	lncrna-candidate-sw-32009	100	-	tpk1	cntnap2	Not_Enough_Info
Chr06	65819380	65831669	lncrna-candidate-sw-32029	100	+	stk17a	LOC101734912	Right_Orientation
Chr06	66678857	66680616	lncrna-candidate-sw-32062	100	+	inhba	LOC100490876	Right_Orientation
Chr06	71085560	71088913	lncrna-candidate-sw-56670	100	+	ctnnb1	kiaa1143	Right_Orientation
Chr06	71190727	71191227	lncrna-candidate-sw-32211	100	+	LOC100487512	tgm4	Right_Orientation
Chr06	72749539	72750449	lncrna-candidate-sw-32245	100	-	znrf2	mturn	Right_Orientation
Chr06	72766311	72771763	lncrna-candidate-sw-32248	100	-	znrf2	mturn	Right_Orientation
Chr06	76318544	76319739	lncrna-candidate-sw-32405	100	+	lrrc3b	oxsm	Right_Orientation
Chr06	77174926	77185039	lncrna-candidate-sw-32438	100	-	thrb	Xetrov90016447m.g	Right_Orientation
Chr06	77190383	77195129	lncrna-candidate-sw-32441	100	-	thrb	Xetrov90016447m.g	Right_Orientation
Chr06	77385929	77402036	lncrna-candidate-sw-32447	100	-	thrb	Xetrov90016447m.g	Right_Orientation
Chr06	80132951	80134954	lncrna-candidate-sw-32501	100	+	oxnad1	galnt15	Right_Orientation
Chr06	83962529	83970919	lncrna-candidate-sw-32627	100	-	tfap2a	slc35b3	Right_Orientation
Chr06	84084297	84099872	lncrna-candidate-sw-32635	100	-	tfap2a	slc35b3	Right_Orientation
Chr06	86698180	86700393	lncrna-candidate-sw-32741	100	+	Xetrov90016602m.g	dsel	Right_Orientation
Chr06	87496660	87501101	lncrna-candidate-sw-32756	100	+	cdh7	mc2r	Wrong_Orientation
Chr06	92428045	92428856	lncrna-candidate-sw-32875	100	+	mettl4	Xetrov90016672m.g	Wrong_Orientation
Chr06	92658641	92707560	lncrna-candidate-sw-32900	100	+	mettl4	Xetrov90016672m.g	Not_Enough_Info
Chr06	92677203	92690581	lncrna-candidate-sw-32901	100	-	Xetrov90016672m.g	mettl4	Not_Enough_Info
Chr06	96717808	96719860	lncrna-candidate-n-3640	100	+	dsg4	dsg2	Wrong_Orientation
Chr06	96833360	96840708	lncrna-candidate-sw-33046	100	+	b4galt5	LOC100495259	Right_Orientation
Chr06	100179979	100184108	lncrna-candidate-sw-33138	100	-	sox17a	mrpl15	Right_Orientation
Chr06	103228233	103260325	lncrna-candidate-sw-33277	100	-	Xetrov90016857m.g	Xetrov90016856m.g	Wrong_Orientation
Chr06	104283090	104301896	lncrna-candidate-sw-33332	100	+	ppp1r42	cops5	Right_Orientation
Chr06	107796255	107798562	lncrna-candidate-n-3682	100	-	LOC100495973	zfhx4	Wrong_Orientation
Chr06	109262195	109266138	lncrna-candidate-n-3691	100	+	Xetrov90016965m.g	ralyl	Wrong_Orientation
Chr06	110445455	110446398	lncrna-candidate-sw-33584	100	-	LOC100497280	ca2	Right_Orientation
Chr06	110452196	110465361	lncrna-candidate-sw-33587	100	-	LOC100497280	ca2	Not_Enough_Info
Chr06	110824441	110828173	lncrna-candidate-sw-33603	100	+	cngb3	mmp16	Wrong_Orientation
Chr06	111526410	111529442	lncrna-candidate-sw-33629	100	+	calb1	tmem64	Not_Enough_Info
Chr06	111898673	111918664	lncrna-candidate-sw-33635	100	+	slc26a7	runx1t1	Right_Orientation
Chr06	114263437	114265308	lncrna-candidate-sw-33710	100	+	MGC89520	pop1-like	Right_Orientation
Chr06	114332449	114338740	lncrna-candidate-n-3708	100	+	LOC101732280-like	matn2	Right_Orientation
Chr06	118311331	118315625	lncrna-candidate-n-3715	100	-	dcaf13	Xetrov90017093m.g	Not_Enough_Info
Chr06	122483789	122509871	lncrna-candidate-sw-33912	100	+	samd12	tnfrsf11b	Right_Orientation
Chr06	128799454	128804025	lncrna-candidate-sw-34107	100	-	MGC76254	Xetrov90017201m.g	Not_Enough_Info
Chr06	129469349	129476983	lncrna-candidate-sw-34145	100	+	Xetrov90017206m.g	trib1	Right_Orientation
Chr06	129492755	129503773	lncrna-candidate-sw-34151	100	-	trib1	Xetrov90017206m.g	Not_Enough_Info
Chr06	132899490	132905827	lncrna-candidate-sw-34258	100	-	LOC733482	Xetrov90017265m.g	Right_Orientation
Chr06	133717441	133719390	lncrna-candidate-sw-34279	100	-	them6	zc3h3	Wrong_Orientation
Chr06	134272731	134275926	lncrna-candidate-sw-34295	100	+	Xetrov90017306m.g	LOC100145533	Wrong_Orientation
Chr06	134954631	134960171	lncrna-candidate-sw-34343	100	-	oplah	Xetrov90017341m.g	Wrong_Orientation
Chr07	1492429	1495866	lncrna-candidate-sw-34457	100	+	cd4	Xetrov90017396m.g	Right_Orientation
Chr07	3568623	3570983	lncrna-candidate-sw-34505	100	+	Xetrov90017432m.g	Xetrov90017434m.g	Not_Enough_Info
Chr07	7076908	7082333	lncrna-candidate-sw-56685	100	+	Xetrov90017471m.g	ipmk	Right_Orientation
Chr07	8971412	8976227	lncrna-candidate-sw-34635	100	-	Xetrov90017494m.g	LOC100487369	Not_Enough_Info
Chr07	9038742	9041532	lncrna-candidate-sw-34636	100	+	LOC101731845	Xetrov90017497m.g	Wrong_Orientation
Chr07	10429339	10431643	lncrna-candidate-sw-34688	100	-	styk1	Xetrov90017525m.g	Right_Orientation
Chr07	13417109	13421376	lncrna-candidate-sw-34778	100	+	ppp2r2d	Xetrov90017587m.g	Not_Enough_Info
Chr07	13441023	13481022	lncrna-candidate-sw-34788	100	+	ppp2r2d	Xetrov90017587m.g	Right_Orientation
Chr07	14453527	14523224	lncrna-candidate-sw-34805	100	-	Xetrov90017593m.g	ebf3-like	Right_Orientation
Chr07	15041381	15042921	lncrna-candidate-sw-34820	100	-	Xetrov90017593m.g	ebf3-like	Not_Enough_Info
Chr07	16222288	16224539	lncrna-candidate-sw-34846	100	+	Xetrov90017602m.g	adam12	Not_Enough_Info
Chr07	18084740	18127500	lncrna-candidate-sw-34877	100	+	dntt	LOC100125092	Right_Orientation
Chr07	18795022	18798853	lncrna-candidate-sw-56689	100	+	kndc1	gpr123	Not_Enough_Info
Chr07	20441924	20442951	lncrna-candidate-sw-34967	100	-	nt5c2	ina	Right_Orientation
Chr07	22051311	22054953	lncrna-candidate-sw-35019	100	+	lbx1	btrc	Right_Orientation
Chr07	23275212	23281016	lncrna-candidate-sw-35089	100	-	LOC101732517	kcnip2-like	Right_Orientation
Chr07	24485252	24493913	lncrna-candidate-sw-35144	100	+	LOC100497703	Xetrov90017740m.g	Right_Orientation
Chr07	24980284	25008606	lncrna-candidate-sw-35167	100	-	LOC100494386	marveld1	Not_Enough_Info
Chr07	27051543	27058983	lncrna-candidate-sw-56694	100	+	nkx2-3	nkx3-3	Wrong_Orientation
Chr07	37947748	37954784	lncrna-candidate-sw-35668	100	+	cxcl12	Xetrov90018007m.g	Right_Orientation
Chr07	39244509	39253319	lncrna-candidate-sw-35720	100	+	casz1	LOC100490273	Right_Orientation
Chr07	39721643	39723574	lncrna-candidate-sw-35732	100	-	exosc10	srm-like	Wrong_Orientation
Chr07	41358774	41372939	lncrna-candidate-sw-35816	100	-	cdh23-like.1	LOC100491962	Right_Orientation
Chr07	45094571	45100769	lncrna-candidate-sw-35925	100	-	Xetrov90018125m.g	glud1	Not_Enough_Info
Chr07	50370201	50372606	lncrna-candidate-sw-36077	100	-	ccser2	LOC101731305	Right_Orientation
Chr07	51236467	51248173	lncrna-candidate-sw-36100	100	+	h2afy2	Xetrov90018218m.g	Right_Orientation
Chr07	53322057	53335927	lncrna-candidate-sw-56704	100	-	nfkb2	bc014685	Right_Orientation
Chr07	53783077	53809532	lncrna-candidate-sw-36203	100	+	ptchd2.2	LOC101733128	Right_Orientation
Chr07	55590290	55591270	lncrna-candidate-sw-36276	100	-	LOC100037907	Xetrov90018290m.g	Not_Enough_Info
Chr07	56601833	56604524	lncrna-candidate-sw-36325	100	-	kcnma1	dlg5	Right_Orientation
Chr07	61865595	61879248	lncrna-candidate-sw-56706	100	-	cldnd1	Xetrov90018389m.g	Right_Orientation
Chr07	62190065	62194648	lncrna-candidate-n-4016	100	-	Xetrov90018399m.g	MGC147450	Right_Orientation
Chr07	62785676	62794658	lncrna-candidate-sw-56707	100	+	kirrel3	LOC101732553	Not_Enough_Info
Chr07	62937753	62938777	lncrna-candidate-sw-36565	100	-	LOC101732553	kirrel3	Not_Enough_Info
Chr07	63758769	63764923	lncrna-candidate-sw-36602	100	-	LOC100495388	Xetrov90018404m.g	Right_Orientation
Chr07	64190982	64198013	lncrna-candidate-sw-36620	100	+	LOC101735152	LOC100145174	Right_Orientation
Chr07	66014396	66016929	lncrna-candidate-sw-36678	100	-	LOC101734952	LOC100492897-like	Wrong_Orientation
Chr07	67968500	67972706	lncrna-candidate-n-4038	100	+	ddx25	cdon	Right_Orientation
Chr07	68316078	68317772	lncrna-candidate-sw-36795	100	-	LOC101734450	Xetrov90018471m.g	Right_Orientation
Chr07	70380617	70389687	lncrna-candidate-sw-56712	100	-	LOC100485693	tmem88	Right_Orientation
Chr07	76399472	76418080	lncrna-candidate-sw-37129	100	-	Xetrov90018645m.g	errfi1	Right_Orientation
Chr07	76446491	76461204	lncrna-candidate-sw-37130	100	+	errfi1	Xetrov90018645m.g	Not_Enough_Info
Chr07	77034670	77039894	lncrna-candidate-sw-37148	100	-	LOC100490265	vps13d	Right_Orientation
Chr07	77229701	77243367	lncrna-candidate-n-4092	100	+	LOC101735010	prdm2	Not_Enough_Info
Chr07	78238933	78241790	lncrna-candidate-sw-37185	100	+	cldn19	LOC100495331	Right_Orientation
Chr07	79813031	79823375	lncrna-candidate-sw-37283	100	-	LOC101732869-like	Xetrov90018702m.g	Right_Orientation
Chr07	82333132	82335338	lncrna-candidate-sw-37379	100	-	LOC101733463-like	ski	Right_Orientation
Chr07	90853224	90867783	lncrna-candidate-sw-56718	100	+	hes2	Xetrov90018894m.g	Not_Enough_Info
Chr07	98801791	98814212	lncrna-candidate-sw-38018	100	-	znf574	grik5-like.2	Wrong_Orientation
Chr07	100612094	100614198	lncrna-candidate-n-4181	100	-	Xetrov90019130m.g	LOC100487919	Right_Orientation
Chr07	101751227	101761910	lncrna-candidate-sw-38143	100	-	syt3	LOC100485636	Right_Orientation
Chr07	103494215	103502682	lncrna-candidate-sw-38210	100	-	LOC100497714-like	Xetrov90019222m.g	Right_Orientation
Chr07	104327006	104337619	lncrna-candidate-n-4197	100	-	LOC100495536	LOC733735	Wrong_Orientation
Chr07	104363380	104363741	lncrna-candidate-n-4198	100	+	LOC100495536	mybpc2	Right_Orientation
Chr07	105526021	105527466	lncrna-candidate-sw-38320	100	+	lhb	ruvbl2	Not_Enough_Info
Chr07	106432439	106484454	lncrna-candidate-sw-38353	100	+	fut1	bcat2	Right_Orientation
Chr07	109106782	109114715	lncrna-candidate-sw-38430	100	-	lin7b	LOC100495013	Wrong_Orientation
Chr07	109316221	109320016	lncrna-candidate-sw-38433	100	-	trpm5-like	ccndx	Not_Enough_Info
Chr07	111405109	111410378	lncrna-candidate-sw-38492	100	-	Xetrov90019436m.g	Xetrov90019434m.g	Not_Enough_Info
Chr07	112668717	112683648	lncrna-candidate-sw-38519	100	+	has1	Xetrov90019496m.g	Wrong_Orientation
Chr07	113239323	113273991	lncrna-candidate-sw-38540	100	+	LOC100485439	etfb	Not_Enough_Info
Chr07	115634711	115685053	lncrna-candidate-sw-38584	100	+	LOC101732788-like	Xetrov90019605m.g	Not_Enough_Info
Chr07	116715547	116716954	lncrna-candidate-sw-38623	100	-	Xetrov90019636m.g	Xetrov90019634m.g	Right_Orientation
Chr07	116733825	116742077	lncrna-candidate-sw-38625	100	+	Xetrov90019636m.g	Xetrov90019637m.g	Not_Enough_Info
Chr07	116822546	116828106	lncrna-candidate-sw-38628	100	-	Xetrov90019637m.g	Xetrov90019636m.g	Right_Orientation
Chr07	116936089	116940105	lncrna-candidate-sw-38637	100	-	Xetrov90019640m.g	MGC147188	Not_Enough_Info
Chr07	117046363	117053632	lncrna-candidate-sw-38642	100	-	Xetrov90019642m.g	Xetrov90019641m.g	Not_Enough_Info
Chr08	438725	440253	lncrna-candidate-sw-38667	100	-	abca2	clic3	Wrong_Orientation
Chr08	596361	635096	lncrna-candidate-sw-38676	100	-	Xetrov90019684m.g	npdc1.1	Right_Orientation
Chr08	1144936	1150259	lncrna-candidate-sw-38699	100	+	LOC100491237	LOC100492399	Not_Enough_Info
Chr08	1153701	1162466	lncrna-candidate-sw-38700	100	+	LOC100491237	LOC100492399	Not_Enough_Info
Chr08	3372853	3378435	lncrna-candidate-n-4257	100	-	LOC100489738	pnck	Right_Orientation
Chr08	4897670	4905730	lncrna-candidate-sw-38897	100	-	ier5l	Xetrov90019846m.g	Wrong_Orientation
Chr08	5019388	5023644	lncrna-candidate-n-4265	100	+	Xetrov90019846m.g	ier5l	Right_Orientation
Chr08	5617766	5631964	lncrna-candidate-sw-38953	100	-	fubp3	ass1	Right_Orientation
Chr08	7865731	7874564	lncrna-candidate-n-4271	100	-	Xetrov90019931m.g	Xetrov90019930m.g	Right_Orientation
Chr08	9293241	9298582	lncrna-candidate-sw-56728	100	+	lmx1b.1	mvb12b	Not_Enough_Info
Chr08	16949875	16953377	lncrna-candidate-sw-39297	100	+	LOC100488065	rab9b	Right_Orientation
Chr08	17381868	17384880	lncrna-candidate-sw-39326	100	-	cdk5rap2	Xetrov90020171m.g	Right_Orientation
Chr08	19040130	19042306	lncrna-candidate-sw-56732	100	-	mid2	LOC100493210	Not_Enough_Info
Chr08	21185771	21189006	lncrna-candidate-sw-39495	100	-	LOC100494328	Xetrov90020279m.g	Right_Orientation
Chr08	25766717	25773603	lncrna-candidate-sw-39736	100	-	Xetrov90020388m.g	LOC101733712	Not_Enough_Info
Chr08	25881005	25887000	lncrna-candidate-sw-39747	100	+	LOC101732617-like	Xetrov90020392m.g	Wrong_Orientation
Chr08	27234474	27319356	lncrna-candidate-sw-56735	100	+	Xetrov90020410m.g	gria3	Right_Orientation
Chr08	28220354	28232124	lncrna-candidate-sw-39827	100	+	tenm1	Xetrov90020420m.g	Right_Orientation
Chr08	28593082	28645759	lncrna-candidate-sw-39859	100	-	Xetrov90020420m.g	tenm1	Right_Orientation
Chr08	28717257	28736806	lncrna-candidate-sw-39866	100	+	tenm1	Xetrov90020420m.g	Not_Enough_Info
Chr08	30955578	30974081	lncrna-candidate-sw-39962	100	-	amot	Xetrov90020453m.g	Right_Orientation
Chr08	30993516	31006868	lncrna-candidate-n-4376	100	-	amot	Xetrov90020453m.g	Right_Orientation
Chr08	31589131	31612287	lncrna-candidate-sw-39989	100	+	tnmd	pcdh19	Right_Orientation
Chr08	32595232	32736881	lncrna-candidate-sw-40014	100	-	Xetrov90020465m.g	Xetrov90020462m.g	Right_Orientation
Chr08	33266397	33351449	lncrna-candidate-sw-40034	100	-	Xetrov90020471m.g	diaph2	Wrong_Orientation
Chr08	33459761	33469501	lncrna-candidate-sw-40046	100	-	Xetrov90020471m.g	diaph2	Right_Orientation
Chr08	33492142	33498079	lncrna-candidate-sw-40048	100	-	Xetrov90020471m.g	diaph2	Right_Orientation
Chr08	33706866	33724330	lncrna-candidate-sw-40062	100	-	LOC100485160	Xetrov90020471m.g	Right_Orientation
Chr08	33953311	33956269	lncrna-candidate-sw-40080	100	+	bcorl1	LOC100497733-like	Right_Orientation
Chr08	34158497	34182391	lncrna-candidate-sw-56737	100	-	sox3	tspan6	Wrong_Orientation
Chr08	34832903	34946373	lncrna-candidate-sw-40157	100	+	slitrk4-like	Xetrov90020481m.g	Right_Orientation
Chr08	35302106	35304503	lncrna-candidate-sw-40189	100	-	fmr1	slitrk2	Right_Orientation
Chr08	35317974	35323163	lncrna-candidate-sw-40191	100	-	fmr1	slitrk2	Right_Orientation
Chr08	35326376	35343218	lncrna-candidate-sw-40194	100	-	fmr1	slitrk2	Right_Orientation
Chr08	35391385	35398025	lncrna-candidate-sw-40199	100	-	fmr1	slitrk2	Right_Orientation
Chr08	38066568	38106946	lncrna-candidate-sw-40298	100	+	Xetrov90020513m.g	Xetrov90020515m.g	Right_Orientation
Chr08	38988096	39000103	lncrna-candidate-sw-56740	100	+	utp14a	Xetrov90020547m.g	Right_Orientation
Chr08	39109566	39110848	lncrna-candidate-sw-40342	100	+	utp14a	Xetrov90020547m.g	Right_Orientation
Chr08	40665884	40669416	lncrna-candidate-sw-40384	100	+	Xetrov90020550m.g	klhl4	Right_Orientation
Chr08	42585057	42609562	lncrna-candidate-sw-40448	100	+	pou3f4	tmem182-like.2	Right_Orientation
Chr08	43716484	43719827	lncrna-candidate-sw-40522	100	+	LOC100496628-like	tmlhe	Right_Orientation
Chr08	44038811	44042727	lncrna-candidate-sw-56741	100	-	ednrb2	pou4f1.2	Right_Orientation
Chr08	48283020	48292569	lncrna-candidate-sw-40693	100	+	gpr101	zic3	Not_Enough_Info
Chr08	49754417	49762426	lncrna-candidate-sw-56744	100	+	mark4	LOC100486119	Right_Orientation
Chr08	51626537	51635452	lncrna-candidate-sw-40848	100	+	LOC100488859	hla-dqa2	Right_Orientation
Chr08	51878422	51878819	lncrna-candidate-sw-40851	100	-	mhc2a	mhc1a	Wrong_Orientation
Chr08	54059942	54064790	lncrna-candidate-sw-40955	100	-	fkbpl	prrt1	Right_Orientation
Chr08	56710015	56720561	lncrna-candidate-sw-41090	100	-	pld3	LOC101735112	Wrong_Orientation
Chr08	59369933	59371851	lncrna-candidate-sw-41202	100	+	alkbh6	Xetrov90021045m.g	Not_Enough_Info
Chr08	59714661	59719854	lncrna-candidate-sw-41212	100	-	pak4	papl	Right_Orientation
Chr08	59961454	59965892	lncrna-candidate-sw-41225	100	-	Xetrov90021069m.g	lrfn1	Wrong_Orientation
Chr08	60137539	60145261	lncrna-candidate-sw-41235	100	-	ifnl3	Xetrov90021069m.g	Not_Enough_Info
Chr08	60231892	60235075	lncrna-candidate-sw-41250	100	-	ifnl3	Xetrov90021069m.g	Right_Orientation
Chr08	62518155	62519101	lncrna-candidate-sw-41334	100	-	Xetrov90021168m.g	cep128-like	Right_Orientation
Chr08	63887919	63904672	lncrna-candidate-sw-41402	100	-	Xetrov90021175m.g	Xetrov90021174m.g	Right_Orientation
Chr08	65924951	65926672	lncrna-candidate-sw-41476	100	+	rps6ka5	c14orf159	Right_Orientation
Chr08	67378455	67388060	lncrna-candidate-sw-41524	100	-	gsc	serpina1-like	Not_Enough_Info
Chr08	67434960	67437595	lncrna-candidate-sw-41542	100	+	gsc	Xetrov90021260m.g	Not_Enough_Info
Chr08	69108961	69112567	lncrna-candidate-sw-41647	100	+	vrk1	Xetrov90021279m.g	Right_Orientation
Chr08	69385977	69431126	lncrna-candidate-sw-41653	100	+	vrk1	Xetrov90021279m.g	Not_Enough_Info
Chr08	69760074	69761431	lncrna-candidate-sw-41665	100	-	hhipl1	ccdc85c	Not_Enough_Info
Chr08	73259003	73259794	lncrna-candidate-sw-56749	100	+	LOC101734031	LOC101732147	Right_Orientation
Chr08	74114798	74119065	lncrna-candidate-sw-56752	100	+	bmp4	cnih1	Not_Enough_Info
Chr08	74291638	74294985	lncrna-candidate-sw-41860	100	+	bmp4	cnih1	Wrong_Orientation
Chr08	78643657	78647242	lncrna-candidate-sw-42048	100	+	kif26a-like	tmem179	Right_Orientation
Chr08	79028228	79031692	lncrna-candidate-sw-42062	100	+	Xetrov90021455m.g	Xetrov90021457m.g	Not_Enough_Info
Chr08	79817226	79849737	lncrna-candidate-sw-42082	100	+	gpr132	jag2	Right_Orientation
Chr08	79883434	79890660	lncrna-candidate-sw-42083	100	+	gpr132	jag2	Right_Orientation
Chr08	80219298	80225825	lncrna-candidate-sw-56755	100	+	jag2	brf1	Right_Orientation
Chr08	80416399	80445486	lncrna-candidate-sw-42116	100	+	jag2	brf1	Right_Orientation
Chr08	82154794	82159901	lncrna-candidate-sw-56756	100	-	six1	six4	Right_Orientation
Chr08	83831833	83847193	lncrna-candidate-sw-42307	100	-	otx2	exoc5	Right_Orientation
Chr08	83865800	83893200	lncrna-candidate-sw-42312	100	+	otx2	tmem260-like	Wrong_Orientation
Chr08	88143821	88159339	lncrna-candidate-sw-42425	100	+	mbip	nkx2-1	Right_Orientation
Chr08	88220679	88224882	lncrna-candidate-sw-42436	100	-	nkx2-1	mbip	Not_Enough_Info
Chr08	88233022	88240351	lncrna-candidate-sw-42437	100	+	nkx2-1	nkx2-8	Not_Enough_Info
Chr08	88302797	88316334	lncrna-candidate-sw-42441	100	-	pax9	nkx2-8	Not_Enough_Info
Chr08	88340935	88344328	lncrna-candidate-sw-56758	100	-	pax9	nkx2-8	Wrong_Orientation
Chr08	89063940	89073444	lncrna-candidate-sw-42463	100	+	snx6	cfl2	Right_Orientation
Chr08	90849643	90885174	lncrna-candidate-sw-42514	100	-	meis2	spred1	Right_Orientation
Chr08	90988568	90990888	lncrna-candidate-sw-42519	100	+	meis2	c15orf41	Not_Enough_Info
Chr08	90990945	90992805	lncrna-candidate-sw-42520	100	-	c15orf41	meis2	Not_Enough_Info
Chr08	92710124	92714594	lncrna-candidate-sw-56760	100	+	prkd1	g2e3	Not_Enough_Info
Chr08	93634535	93637254	lncrna-candidate-sw-56761	100	+	sptssa	ganc	Right_Orientation
Chr08	94338764	94341782	lncrna-candidate-sw-42673	100	-	LOC101730377	disp2	Right_Orientation
Chr08	96596875	96609702	lncrna-candidate-sw-42794	100	-	LOC100485630	tmem121	Not_Enough_Info
Chr08	99046979	99048825	lncrna-candidate-sw-42902	100	+	Xetrov90021881m.g	fut8	Right_Orientation
Chr08	100697580	100699437	lncrna-candidate-sw-42956	100	-	LOC100485391-like	LOC100490776	Not_Enough_Info
Chr08	100978256	100980311	lncrna-candidate-sw-42958	100	+	LOC100491613	t2r9	Right_Orientation
Chr08	109096608	109097987	lncrna-candidate-sw-43197	100	+	Xetrov90022221m.g	LOC100495557	Wrong_Orientation
Chr08	109435418	109437111	lncrna-candidate-sw-43216	100	+	LOC100486657	LOC101731813	Wrong_Orientation
Chr08	111529370	111530915	lncrna-candidate-sw-43305	100	+	Xetrov90022297m.g	Xetrov90022298m.g	Wrong_Orientation
Chr08	112004473	112013208	lncrna-candidate-sw-43334	100	+	aph1a	kirrel	Right_Orientation
Chr08	113078916	113080243	lncrna-candidate-sw-43378	100	+	LOC100170421	Xetrov90022341m.g	Right_Orientation
Chr08	114385710	114399060	lncrna-candidate-sw-43447	100	+	sema6c	Xetrov90022379m.g	Not_Enough_Info
Chr08	115420270	115424557	lncrna-candidate-sw-43481	100	+	LOC101730652	LOC101730711	Right_Orientation
Chr08	117392103	117395716	lncrna-candidate-n-4812	100	+	ppox	adamts4-like	Right_Orientation
Chr08	117587203	117588799	lncrna-candidate-sw-43547	100	+	LOC100492349-like	clk2-like.1	Right_Orientation
Chr09	141862	143123	lncrna-candidate-n-4823	100	+	Xetrov90022529m.g	LOC101732132	Right_Orientation
Chr09	2824251	2829507	lncrna-candidate-sw-56768	100	+	Xetrov90022685m.g	Xetrov90022686m.g	Wrong_Orientation
Chr09	6096188	6098529	lncrna-candidate-sw-43749	100	+	LOC100490629	Xetrov90022876m.g	Right_Orientation
Chr09	8444144	8471913	lncrna-candidate-sw-43808	100	-	LOC100492971	mss51	Not_Enough_Info
Chr09	10084507	10089482	lncrna-candidate-sw-43849	100	+	Xetrov90023129m.g	Xetrov90023130m.g	Right_Orientation
Chr09	10090482	10094365	lncrna-candidate-sw-43850	100	-	Xetrov90023130m.g	Xetrov90023129m.g	Right_Orientation
Chr09	10832402	10833024	lncrna-candidate-sw-43905	100	+	LOC101733326	LOC101733400	Wrong_Orientation
Chr09	13371599	13373527	lncrna-candidate-sw-56770	100	-	LOC101732676	LOC101732098	Right_Orientation
Chr09	13392064	13392596	lncrna-candidate-sw-43980	100	+	Xetrov90023237m.g	LOC100494592	Right_Orientation
Chr09	14876126	14883704	lncrna-candidate-sw-44022	100	+	cluap1	Xetrov90023294m.g	Right_Orientation
Chr09	15435876	15444131	lncrna-candidate-sw-44049	100	+	plk1	LOC101732505	Right_Orientation
Chr09	15616877	15617874	lncrna-candidate-n-4920	100	-	telo2	LOC101732266	Right_Orientation
Chr09	16122287	16124116	lncrna-candidate-sw-44094	100	-	nog2	ntn3-like	Wrong_Orientation
Chr09	18206128	18208815	lncrna-candidate-sw-44172	100	-	LOC101731617	LOC101731733	Wrong_Orientation
Chr09	20439042	20452268	lncrna-candidate-sw-44233	100	-	trrap-like	nptx2	Right_Orientation
Chr09	20477512	20479446	lncrna-candidate-sw-44237	100	-	trrap-like	nptx2	Not_Enough_Info
Chr09	22070703	22102003	lncrna-candidate-sw-44281	100	-	heatr2-like	pdgfa	Right_Orientation
Chr09	24480266	24529461	lncrna-candidate-sw-44364	100	+	Xetrov90023564m.g	elfn1	Not_Enough_Info
Chr09	26437641	26439846	lncrna-candidate-sw-44447	100	+	gpr139	tmc5	Right_Orientation
Chr09	26459413	26460625	lncrna-candidate-sw-44450	100	-	tmc5	gpr139	Not_Enough_Info
Chr09	26590948	26595715	lncrna-candidate-n-4961	100	+	tmc5	LOC101730280	Right_Orientation
Chr09	26915359	26919289	lncrna-candidate-sw-56774	100	-	coq7	LOC100493204	Not_Enough_Info
Chr09	31357922	31360455	lncrna-candidate-sw-44603	100	+	clec16a	socs1	Not_Enough_Info
Chr09	33612713	33615926	lncrna-candidate-sw-44690	100	-	LOC100494515-like	luc7l	Right_Orientation
Chr09	37713518	37719934	lncrna-candidate-sw-44814	100	+	zc3h15	itgav	Wrong_Orientation
Chr09	42082736	42086748	lncrna-candidate-n-5011	100	-	pgap1	Xetrov90023867m.g	Not_Enough_Info
Chr09	45660529	45664948	lncrna-candidate-sw-56781	100	+	Xetrov90023932m.g	satb2	Right_Orientation
Chr09	46040589	46043100	lncrna-candidate-sw-45081	100	+	satb2	LOC100127872	Not_Enough_Info
Chr09	46876138	46879438	lncrna-candidate-sw-45110	100	+	nop58	sumo1	Not_Enough_Info
Chr09	49296781	49302619	lncrna-candidate-n-5050	100	+	orc2	fam126b	Right_Orientation
Chr09	52683017	52694300	lncrna-candidate-sw-45327	100	+	ikzf2	Xetrov90024060m.g	Right_Orientation
Chr09	55114841	55120293	lncrna-candidate-sw-45419	100	+	ackr3	Xetrov90024097m.g	Right_Orientation
Chr09	55364411	55372280	lncrna-candidate-sw-45429	100	+	mlph	Xetrov90024100m.g	Not_Enough_Info
Chr09	56770025	56775981	lncrna-candidate-sw-45468	100	+	LOC100487334	nup35	Right_Orientation
Chr09	57823566	57828956	lncrna-candidate-sw-56786	100	+	ube2e3	Xetrov90024177m.g	Right_Orientation
Chr09	61096958	61107302	lncrna-candidate-sw-45582	100	+	pde11a-like.2	Xetrov90024238m.g	Right_Orientation
Chr09	61199949	61236189	lncrna-candidate-sw-45585	100	+	Xetrov90024245m.g	gpr155	Right_Orientation
Chr09	61240428	61246634	lncrna-candidate-sw-45586	100	+	Xetrov90024245m.g	gpr155	Right_Orientation
Chr09	61246686	61252045	lncrna-candidate-sw-45587	100	+	Xetrov90024245m.g	gpr155	Not_Enough_Info
Chr09	61351710	61353899	lncrna-candidate-sw-45596	100	+	sp9	Xetrov90024250m.g	Not_Enough_Info
Chr09	68893902	68895863	lncrna-candidate-sw-56789	100	+	acvr1	Xetrov90024382m.g	Not_Enough_Info
Chr09	69492732	69495845	lncrna-candidate-sw-45748	100	+	nr4a2	kcnj3	Not_Enough_Info
Chr09	69957345	69959241	lncrna-candidate-sw-45773	100	+	nr4a2	kcnj3	Right_Orientation
Chr09	71544877	71554264	lncrna-candidate-sw-45824	100	+	rnd3	Xetrov90024431m.g	Wrong_Orientation
Chr09	73329988	73330399	lncrna-candidate-sw-45883	100	-	zeb2	Xetrov90024446m.g	Right_Orientation
Chr10	177902	207443	lncrna-candidate-sw-46104	100	+	pmepa1	LOC101731777	Right_Orientation
Chr10	413828	415462	lncrna-candidate-sw-46107	100	-	slco4a1	LOC101731830	Right_Orientation
Chr10	5110114	5113676	lncrna-candidate-sw-46265	100	+	hoxb8	hoxb9	Right_Orientation
Chr10	5803335	5804935	lncrna-candidate-sw-46294	100	+	LOC100492840-like	sdc4	Not_Enough_Info
Chr10	6422398	6438976	lncrna-candidate-sw-46317	100	+	Xetrov90024787m.g	LOC100492996	Not_Enough_Info
Chr10	7346732	7348360	lncrna-candidate-sw-46348	100	-	Xetrov90024827m.g	limd2	Wrong_Orientation
Chr10	8473787	8598869	lncrna-candidate-sw-46374	100	-	smarcd2	asic2-like.2	Right_Orientation
Chr10	12742220	12748017	lncrna-candidate-sw-46537	100	+	trappc5	mbtd1	Right_Orientation
Chr10	13433521	13437053	lncrna-candidate-sw-46543	100	+	ca10	c1ql1	Wrong_Orientation
Chr10	14525749	14529614	lncrna-candidate-sw-46579	100	-	tgm3	tgm5	Not_Enough_Info
Chr10	15001565	15002921	lncrna-candidate-sw-46582	100	+	Xetrov90025024m.g	LOC101733777	Right_Orientation
Chr10	17215389	17228334	lncrna-candidate-sw-46637	100	-	cdk5rap1	hlf	Right_Orientation
Chr10	18231978	18265922	lncrna-candidate-sw-46683	100	+	nog	c17orf67	Right_Orientation
Chr10	20068853	20071636	lncrna-candidate-sw-46734	100	+	myadml2	LOC100489217-like	Right_Orientation
Chr10	20572527	20575949	lncrna-candidate-sw-46769	100	-	fscn2	actg1	Wrong_Orientation
Chr10	21089909	21091400	lncrna-candidate-sw-46802	100	-	map2k6	Xetrov90025174m.g	Right_Orientation
Chr10	21305808	21331827	lncrna-candidate-sw-46820	100	-	kcnj16	map2k6	Not_Enough_Info
Chr10	21495622	21498906	lncrna-candidate-sw-56795	100	+	Xetrov90025178m.g	LOC100496220	Not_Enough_Info
Chr10	21785966	21799872	lncrna-candidate-sw-46848	100	-	LOC100496220	Xetrov90025178m.g	Right_Orientation
Chr10	23751173	23752892	lncrna-candidate-sw-46912	100	+	LOC496814	Xetrov90025215m.g	Wrong_Orientation
Chr10	24121444	24128016	lncrna-candidate-sw-46924	100	-	sdk2	Xetrov90025221m.g	Not_Enough_Info
Chr10	24696603	24698814	lncrna-candidate-sw-46940	100	-	LOC100485278	LOC101731851	Right_Orientation
Chr10	25429681	25443535	lncrna-candidate-sw-46970	100	+	mc3r	cbln4	Right_Orientation
Chr10	26596583	26632284	lncrna-candidate-sw-47012	100	-	zfp64	tshz2	Wrong_Orientation
Chr10	27788904	27789505	lncrna-candidate-sw-47090	100	-	cebpb	ptpn1	Right_Orientation
Chr10	29768987	29776198	lncrna-candidate-sw-47206	100	-	arfgef2-like	pkig-like	Right_Orientation
Chr10	30659165	30663832	lncrna-candidate-sw-47248	100	-	LOC100493378	LOC101732960	Right_Orientation
Chr10	31995892	32002669	lncrna-candidate-sw-47340	100	-	LOC101731442	dhx35	Right_Orientation
scaffold_100	156457	228209	lncrna-candidate-sw-47774	100	+	ncoa1	LOC100486289	Right_Orientation
scaffold_1008	7544	10308	lncrna-candidate-sw-47810	100	-	-	-	Right_Orientation
scaffold_101	52615	54858	lncrna-candidate-sw-47817	100	+	fn3krp	Xetrov90025726m.g	Right_Orientation
scaffold_1013	19	590	lncrna-candidate-sw-56806	100	+	-	-	Not_Enough_Info
scaffold_1016	43027	50397	lncrna-candidate-sw-47827	100	-	-	Xetrov90025729m.g	Right_Orientation
scaffold_1019	6773	8849	lncrna-candidate-sw-47829	100	-	rhog-like.2	-	Not_Enough_Info
scaffold_1023	98	1187	lncrna-candidate-sw-47833	100	-	tnfrsf12a	-	Right_Orientation
scaffold_1027	12460	17052	lncrna-candidate-sw-47846	100	-	-	-	Right_Orientation
scaffold_103	210487	219420	lncrna-candidate-sw-47855	100	-	LOC100490556	hs3st3a1	Right_Orientation
scaffold_1041	2	1518	lncrna-candidate-sw-56807	100	-	-	-	Right_Orientation
scaffold_1078	37806	38783	lncrna-candidate-sw-47935	100	-	-	-	Right_Orientation
scaffold_108	147690	149404	lncrna-candidate-sw-47950	100	-	Xetrov90025849m.g	Xetrov90025848m.g	Wrong_Orientation
scaffold_108	179824	181475	lncrna-candidate-sw-47952	100	-	Xetrov90025851m.g	LOC101735074	Wrong_Orientation
scaffold_1090	11717	18830	lncrna-candidate-sw-47973	100	+	-	-	Right_Orientation
scaffold_1101	207	13035	lncrna-candidate-sw-47992	100	-	-	-	Right_Orientation
scaffold_1103	40217	40960	lncrna-candidate-sw-47996	100	-	-	-	Right_Orientation
scaffold_1111	5953	7491	lncrna-candidate-sw-48005	100	+	-	-	Right_Orientation
scaffold_1122	1031	5485	lncrna-candidate-sw-48030	100	-	-	-	Right_Orientation
scaffold_1136	36264	40297	lncrna-candidate-sw-48089	100	+	-	Xetrov90025939m.g	Right_Orientation
scaffold_1146	51580	52651	lncrna-candidate-sw-48133	100	+	Xetrov90025970m.g	-	Right_Orientation
scaffold_1147	1658	15784	lncrna-candidate-sw-48134	100	+	-	-	Not_Enough_Info
scaffold_1157	13199	16472	lncrna-candidate-sw-48145	100	+	LOC100145095	-	Not_Enough_Info
scaffold_1161	13036	16357	lncrna-candidate-sw-48164	100	+	-	-	Right_Orientation
scaffold_1181	707	8927	lncrna-candidate-sw-56809	100	-	-	-	Not_Enough_Info
scaffold_1181	15356	21915	lncrna-candidate-sw-48174	100	-	-	-	Not_Enough_Info
scaffold_1185	1664	16079	lncrna-candidate-sw-48180	100	+	-	-	Right_Orientation
scaffold_119	74798	78183	lncrna-candidate-sw-48196	100	+	Xetrov90025987m.g	LOC100495535	Right_Orientation
scaffold_1191	2674	3668	lncrna-candidate-sw-48210	100	-	grm8-like	-	Wrong_Orientation
scaffold_1205	40074	42617	lncrna-candidate-sw-48232	100	+	-	-	Not_Enough_Info
scaffold_1222	918	3284	lncrna-candidate-sw-48243	100	+	-	-	Right_Orientation
scaffold_1233	1241	4926	lncrna-candidate-sw-56812	100	+	-	LOC101731415	Wrong_Orientation
scaffold_1235	3411	5612	lncrna-candidate-sw-56813	100	-	-	-	Right_Orientation
scaffold_1244	8834	10553	lncrna-candidate-sw-48292	100	-	-	Xetrov90026058m.g	Right_Orientation
scaffold_1264	26	10139	lncrna-candidate-sw-48350	100	+	-	Xetrov90026084m.g	Right_Orientation
scaffold_127	36660	58552	lncrna-candidate-sw-48365	100	-	LOC100488711	-	Right_Orientation
scaffold_1288	11828	13432	lncrna-candidate-n-5550	100	+	epha8	-	Right_Orientation
scaffold_13	361674	366505	lncrna-candidate-sw-48400	100	+	pinx1	LOC101733988	Right_Orientation
scaffold_1306	4528	5121	lncrna-candidate-sw-48489	100	+	-	-	Right_Orientation
scaffold_1317	14804	16374	lncrna-candidate-sw-56817	100	+	-	-	Wrong_Orientation
scaffold_133	26362	27842	lncrna-candidate-sw-48542	100	+	plekha7	LOC101730465	Wrong_Orientation
scaffold_133	491695	506735	lncrna-candidate-sw-48567	100	-	-	LOC100485292	Right_Orientation
scaffold_1332	3158	8939	lncrna-candidate-sw-48573	100	-	-	-	Not_Enough_Info
scaffold_1338	16418	18459	lncrna-candidate-sw-48579	100	+	-	Xetrov90026228m.g	Right_Orientation
scaffold_1358	14540	16150	lncrna-candidate-sw-48628	100	-	-	Xetrov90026249m.g	Right_Orientation
scaffold_138	439777	443796	lncrna-candidate-sw-48669	100	-	-	LOC101732034	Not_Enough_Info
scaffold_1384	3191	6700	lncrna-candidate-sw-48672	100	-	-	-	Right_Orientation
scaffold_1384	13507	14405	lncrna-candidate-n-5613	100	+	-	-	Not_Enough_Info
scaffold_1389	736	14164	lncrna-candidate-sw-48674	100	+	-	-	Right_Orientation
scaffold_1398	5144	5857	lncrna-candidate-sw-48715	100	+	-	-	Not_Enough_Info
scaffold_14	7335	11843	lncrna-candidate-sw-48716	100	+	-	Xetrov90026315m.g	Not_Enough_Info
scaffold_14	99115	106619	lncrna-candidate-sw-48722	100	-	MGC107780	Xetrov90026317m.g	Wrong_Orientation
scaffold_14	1540594	1543660	lncrna-candidate-sw-48745	100	-	Xetrov90026327m.g	Xetrov90026326m.g	Wrong_Orientation
scaffold_14	1570248	1584855	lncrna-candidate-sw-48753	100	+	Xetrov90026326m.g	Xetrov90026327m.g	Not_Enough_Info
scaffold_143	161288	163524	lncrna-candidate-sw-48811	100	+	zpy1	Xetrov90026357m.g	Wrong_Orientation
scaffold_1431	2927	10354	lncrna-candidate-sw-48818	100	-	-	-	Right_Orientation
scaffold_1465	5405	11009	lncrna-candidate-sw-48848	100	-	-	-	Wrong_Orientation
scaffold_149	242026	246067	lncrna-candidate-sw-56818	100	-	Xetrov90026447m.g	Xetrov90026446m.g	Right_Orientation
scaffold_1493	453	3676	lncrna-candidate-sw-48944	100	-	-	-	Not_Enough_Info
scaffold_151	319887	327289	lncrna-candidate-sw-56819	100	+	LOC101730995	-	Wrong_Orientation
scaffold_1512	7414	9377	lncrna-candidate-sw-49005	100	-	-	-	Right_Orientation
scaffold_1520	2466	8896	lncrna-candidate-sw-49012	100	-	-	-	Not_Enough_Info
scaffold_1546	3109	4480	lncrna-candidate-sw-49033	100	-	-	-	Not_Enough_Info
scaffold_156	237617	308277	lncrna-candidate-sw-49061	100	+	Xetrov90026593m.g	Xetrov90026594m.g	Not_Enough_Info
scaffold_156	316268	329208	lncrna-candidate-sw-49062	100	+	Xetrov90026593m.g	Xetrov90026594m.g	Right_Orientation
scaffold_16	488124	491836	lncrna-candidate-sw-56820	100	-	suclg2	Xetrov90026626m.g	Wrong_Orientation
scaffold_1607	449	3067	lncrna-candidate-sw-49157	100	+	-	LOC100496596	Right_Orientation
scaffold_161	260269	264907	lncrna-candidate-sw-49167	100	+	LOC101734781	-	Not_Enough_Info
scaffold_162	151782	154508	lncrna-candidate-sw-49178	100	+	Xetrov90026660m.g	-	Right_Orientation
scaffold_1664	2211	2648	lncrna-candidate-sw-49219	100	-	-	-	Right_Orientation
scaffold_1665	554	2518	lncrna-candidate-n-5717	100	+	-	Xetrov90026700m.g	Wrong_Orientation
scaffold_1671	10558	12190	lncrna-candidate-sw-49224	100	+	-	-	Right_Orientation
scaffold_171	13519	16036	lncrna-candidate-sw-56821	100	-	b4galt3-like.2	-	Not_Enough_Info
scaffold_173	173140	183567	lncrna-candidate-sw-49286	100	+	Xetrov90026738m.g	-	Wrong_Orientation
scaffold_1742	2080	7476	lncrna-candidate-sw-49317	100	-	-	-	Right_Orientation
scaffold_1744	275	7530	lncrna-candidate-sw-49319	100	-	-	-	Not_Enough_Info
scaffold_1749	22	792	lncrna-candidate-sw-49320	100	+	-	-	Not_Enough_Info
scaffold_1787	664	3076	lncrna-candidate-sw-49345	100	-	-	-	Not_Enough_Info
scaffold_180	12706	19033	lncrna-candidate-sw-49359	100	+	-	-	Not_Enough_Info
scaffold_1808	475	6294	lncrna-candidate-sw-49368	100	+	-	-	Right_Orientation
scaffold_1815	49	4846	lncrna-candidate-sw-49372	100	-	Xetrov90026806m.g	-	Right_Orientation
scaffold_1816	10148	10917	lncrna-candidate-n-5754	100	-	-	Xetrov90026807m.g	Right_Orientation
scaffold_1835	717	3298	lncrna-candidate-sw-49395	100	-	-	-	Not_Enough_Info
scaffold_1874	0	2822	lncrna-candidate-sw-49418	100	+	-	-	Right_Orientation
scaffold_1894	1576	11417	lncrna-candidate-sw-49430	100	-	-	-	Right_Orientation
scaffold_19	430471	436187	lncrna-candidate-sw-49441	100	+	Xetrov90026878m.g	brd3	Right_Orientation
scaffold_19	507014	507559	lncrna-candidate-sw-49446	100	+	wdr5	LOC101733845	Wrong_Orientation
scaffold_1911	1722	2565	lncrna-candidate-sw-49505	100	+	-	-	Right_Orientation
scaffold_1912	149	2867	lncrna-candidate-sw-49507	100	-	-	-	Not_Enough_Info
scaffold_1915	635	8578	lncrna-candidate-sw-49508	100	-	-	-	Right_Orientation
scaffold_1925	1351	4199	lncrna-candidate-sw-49521	100	+	-	-	Wrong_Orientation
scaffold_1925	6340	7126	lncrna-candidate-sw-49522	100	+	-	-	Wrong_Orientation
scaffold_1926	0	8124	lncrna-candidate-sw-49524	100	+	-	-	Wrong_Orientation
scaffold_1937	10961	18640	lncrna-candidate-sw-49535	100	-	-	-	Right_Orientation
scaffold_199	1854	4718	lncrna-candidate-sw-49584	100	-	copb1	-	Not_Enough_Info
scaffold_199	39007	43705	lncrna-candidate-n-5801	100	-	copb1	-	Not_Enough_Info
scaffold_200	111636	120873	lncrna-candidate-sw-49609	100	-	Xetrov90026993m.g	Xetrov90026992m.g	Right_Orientation
scaffold_2011	1712	2468	lncrna-candidate-sw-49618	100	-	-	-	Wrong_Orientation
scaffold_2023	2688	5642	lncrna-candidate-sw-49637	100	+	-	-	Not_Enough_Info
scaffold_2023	9425	10791	lncrna-candidate-sw-49638	100	+	-	-	Not_Enough_Info
scaffold_203	118654	123870	lncrna-candidate-sw-56824	100	-	eif4g2	Xetrov90027042m.g	Wrong_Orientation
scaffold_2063	5214	5653	lncrna-candidate-sw-49689	100	+	-	-	Right_Orientation
scaffold_2063	5846	8410	lncrna-candidate-sw-49690	100	+	-	-	Right_Orientation
scaffold_207	355004	377846	lncrna-candidate-sw-49718	100	+	mrpl48-like	-	Right_Orientation
scaffold_208	205820	207931	lncrna-candidate-sw-49727	100	-	LOC100145443	LOC101731566	Right_Orientation
scaffold_208	366005	368069	lncrna-candidate-sw-49737	100	+	LOC100495777	-	Not_Enough_Info
scaffold_21	7561	12461	lncrna-candidate-sw-49745	100	+	-	galr1	Right_Orientation
scaffold_21	2532840	2539361	lncrna-candidate-sw-56826	100	-	socs6	cbln2	Right_Orientation
scaffold_21	2540260	2579354	lncrna-candidate-sw-49868	100	+	cbln2	socs6	Wrong_Orientation
scaffold_21	2594528	2598680	lncrna-candidate-sw-56827	100	+	cbln2	socs6	Not_Enough_Info
scaffold_210	227118	229998	lncrna-candidate-n-5863	100	-	Xetrov90027157m.g	LOC100495690-like	Right_Orientation
scaffold_214	96771	98546	lncrna-candidate-n-5873	100	+	tspo	scube1	Wrong_Orientation
scaffold_214	263230	265563	lncrna-candidate-sw-49919	100	+	scube1	-	Wrong_Orientation
scaffold_2150	823	5841	lncrna-candidate-sw-49924	100	+	-	-	Not_Enough_Info
scaffold_2163	182	3355	lncrna-candidate-sw-49947	100	+	-	-	Right_Orientation
scaffold_2168	22	9206	lncrna-candidate-sw-49953	100	+	-	-	Not_Enough_Info
scaffold_2172	5945	6654	lncrna-candidate-sw-49981	100	+	-	-	Right_Orientation
scaffold_2175	80	1391	lncrna-candidate-sw-49984	100	-	-	-	Not_Enough_Info
scaffold_2183	367	5832	lncrna-candidate-sw-49986	100	+	-	-	Not_Enough_Info
scaffold_2191	871	4462	lncrna-candidate-sw-50008	100	-	Xetrov90027232m.g	-	Right_Orientation
scaffold_220	8776	27802	lncrna-candidate-n-5906	100	+	-	efcab6	Not_Enough_Info
scaffold_2203	3970	11161	lncrna-candidate-sw-50073	100	-	-	-	Right_Orientation
scaffold_227	210863	240172	lncrna-candidate-sw-50135	100	+	Xetrov90027316m.g	-	Right_Orientation
scaffold_2274	3254	6121	lncrna-candidate-sw-50139	100	-	-	-	Right_Orientation
scaffold_2298	1649	6868	lncrna-candidate-sw-50153	100	+	-	-	Right_Orientation
scaffold_2314	4831	7312	lncrna-candidate-sw-50182	100	+	-	-	Not_Enough_Info
scaffold_2317	2783	7204	lncrna-candidate-sw-50183	100	-	-	-	Not_Enough_Info
scaffold_2321	7072	8908	lncrna-candidate-sw-50189	100	-	-	-	Right_Orientation
scaffold_2322	273	1385	lncrna-candidate-sw-50190	100	-	-	-	Not_Enough_Info
scaffold_234	324	2024	lncrna-candidate-sw-50198	100	-	Xetrov90027368m.g	-	Wrong_Orientation
scaffold_2369	6772	8540	lncrna-candidate-n-5956	100	-	-	Xetrov90027401m.g	Right_Orientation
scaffold_237	111276	113256	lncrna-candidate-sw-50242	100	-	LOC100491917-like	Xetrov90027403m.g	Right_Orientation
scaffold_2372	4949	5253	lncrna-candidate-sw-50249	100	+	-	-	Right_Orientation
scaffold_2373	3732	4405	lncrna-candidate-sw-56830	100	+	-	-	Not_Enough_Info
scaffold_2421	636	1328	lncrna-candidate-sw-50302	100	-	-	-	Not_Enough_Info
scaffold_2440	3456	7143	lncrna-candidate-sw-50321	100	-	-	-	Right_Orientation
scaffold_2452	4200	5178	lncrna-candidate-sw-50349	100	+	-	-	Right_Orientation
scaffold_2466	3198	6198	lncrna-candidate-sw-50363	100	+	-	-	Not_Enough_Info
scaffold_247	82432	93982	lncrna-candidate-sw-50368	100	-	Xetrov90027507m.g	Xetrov90027506m.g	Right_Orientation
scaffold_2475	103	3605	lncrna-candidate-sw-50383	100	-	-	-	Not_Enough_Info
scaffold_2478	6623	8011	lncrna-candidate-sw-50389	100	+	-	-	Right_Orientation
scaffold_249	1611	5268	lncrna-candidate-sw-50409	100	-	LOC101732489	-	Right_Orientation
scaffold_2492	888	6472	lncrna-candidate-sw-50436	100	+	-	-	Wrong_Orientation
scaffold_2543	63	4901	lncrna-candidate-sw-50483	100	+	-	-	Not_Enough_Info
scaffold_2557	6	5371	lncrna-candidate-sw-50484	100	-	-	-	Not_Enough_Info
scaffold_2563	4406	8046	lncrna-candidate-sw-50498	100	+	-	-	Right_Orientation
scaffold_259	106669	109670	lncrna-candidate-sw-50530	100	-	Xetrov90027589m.g	LOC100495392	Wrong_Orientation
scaffold_259	209658	222143	lncrna-candidate-sw-50533	100	+	Xetrov90027593m.g	Xetrov90027594m.g	Right_Orientation
scaffold_2595	66	5817	lncrna-candidate-sw-50536	100	+	-	-	Right_Orientation
scaffold_2604	6062	6423	lncrna-candidate-sw-50541	100	-	-	-	Not_Enough_Info
scaffold_2607	2648	3560	lncrna-candidate-sw-50543	100	+	-	-	Not_Enough_Info
scaffold_261	222026	222904	lncrna-candidate-sw-50555	100	+	inha	-	Right_Orientation
scaffold_2612	1112	6183	lncrna-candidate-sw-50557	100	-	-	-	Not_Enough_Info
scaffold_2615	7248	8993	lncrna-candidate-sw-50559	100	+	nif3l1	-	Right_Orientation
scaffold_262	78657	81756	lncrna-candidate-sw-50565	100	+	-	-	Not_Enough_Info
scaffold_2629	2164	4625	lncrna-candidate-sw-50573	100	-	-	-	Right_Orientation
scaffold_263	207772	209692	lncrna-candidate-sw-56831	100	+	LOC101734196	-	Right_Orientation
scaffold_263	226948	258485	lncrna-candidate-sw-50585	100	+	LOC101734196	-	Right_Orientation
scaffold_2631	4697	7319	lncrna-candidate-sw-50597	100	+	-	-	Right_Orientation
scaffold_2635	1357	2139	lncrna-candidate-sw-50598	100	-	-	-	Not_Enough_Info
scaffold_2656	3472	6068	lncrna-candidate-sw-50636	100	+	-	-	Right_Orientation
scaffold_2660	729	6556	lncrna-candidate-sw-50647	100	+	-	-	Not_Enough_Info
scaffold_2666	6	1741	lncrna-candidate-sw-50648	100	-	-	-	Not_Enough_Info
scaffold_2671	6442	9972	lncrna-candidate-sw-50649	100	+	-	-	Not_Enough_Info
scaffold_2693	108	2172	lncrna-candidate-sw-50660	100	+	-	-	Not_Enough_Info
scaffold_2693	4787	6640	lncrna-candidate-sw-50661	100	+	-	-	Right_Orientation
scaffold_2698	689	2113	lncrna-candidate-sw-50662	100	-	-	-	Right_Orientation
scaffold_273	284	5627	lncrna-candidate-sw-50738	100	-	selenbp1	-	Not_Enough_Info
scaffold_2746	1593	10257	lncrna-candidate-sw-56833	100	+	-	-	Right_Orientation
scaffold_2768	246	6590	lncrna-candidate-sw-56834	100	-	-	-	Right_Orientation
scaffold_2773	381	1526	lncrna-candidate-sw-50804	100	-	-	-	Right_Orientation
scaffold_2777	2300	6065	lncrna-candidate-sw-50808	100	+	-	-	Not_Enough_Info
scaffold_278	65207	97075	lncrna-candidate-sw-50818	100	+	ddost	Xetrov90027755m.g	Not_Enough_Info
scaffold_2783	3644	5411	lncrna-candidate-sw-50842	100	-	-	-	Right_Orientation
scaffold_2794	2236	7220	lncrna-candidate-sw-50847	100	+	-	-	Not_Enough_Info
scaffold_283	77394	79136	lncrna-candidate-sw-50874	100	-	agk	Xetrov90027801m.g	Not_Enough_Info
scaffold_2839	53	1131	lncrna-candidate-sw-50882	100	-	-	-	Right_Orientation
scaffold_284	162915	164947	lncrna-candidate-sw-50891	100	-	-	mapre1	Right_Orientation
scaffold_2881	1917	3361	lncrna-candidate-sw-50917	100	+	-	-	Right_Orientation
scaffold_2896	0	543	lncrna-candidate-sw-50923	100	+	-	-	Right_Orientation
scaffold_2896	1852	3138	lncrna-candidate-sw-50924	100	+	-	-	Right_Orientation
scaffold_290	132677	136533	lncrna-candidate-sw-51003	100	+	-	Xetrov90027867m.g	Wrong_Orientation
scaffold_2903	4222	5535	lncrna-candidate-sw-51011	100	+	-	-	Right_Orientation
scaffold_2921	863	2444	lncrna-candidate-sw-51048	100	+	-	birc7	Right_Orientation
scaffold_2927	107	955	lncrna-candidate-sw-51052	100	+	-	-	Right_Orientation
scaffold_299	32985	67491	lncrna-candidate-sw-51135	100	-	e2f8	-	Right_Orientation
scaffold_2996	5009	6749	lncrna-candidate-sw-51142	100	-	-	-	Not_Enough_Info
scaffold_3016	1716	7544	lncrna-candidate-sw-56836	100	-	-	-	Right_Orientation
scaffold_3033	5749	6841	lncrna-candidate-sw-51184	100	+	Xetrov90027929m.g	-	Wrong_Orientation
scaffold_3040	490	1227	lncrna-candidate-sw-56837	100	-	-	-	Right_Orientation
scaffold_3044	3820	4383	lncrna-candidate-sw-51192	100	+	-	-	Not_Enough_Info
scaffold_3050	8	6245	lncrna-candidate-sw-51204	100	-	-	-	Right_Orientation
scaffold_3065	1725	3066	lncrna-candidate-sw-51224	100	+	-	-	Not_Enough_Info
scaffold_3099	1407	3457	lncrna-candidate-sw-51252	100	-	-	-	Right_Orientation
scaffold_3113	1	5824	lncrna-candidate-sw-51264	100	-	-	-	Right_Orientation
scaffold_3116	1373	4599	lncrna-candidate-sw-51265	100	+	-	-	Not_Enough_Info
scaffold_312	870	8671	lncrna-candidate-sw-51268	100	-	Xetrov90027991m.g	-	Right_Orientation
scaffold_312	8781	10206	lncrna-candidate-sw-51269	100	-	Xetrov90027991m.g	-	Right_Orientation
scaffold_3140	7	4748	lncrna-candidate-sw-51281	100	-	-	-	Right_Orientation
scaffold_3161	207	623	lncrna-candidate-sw-51306	100	-	-	-	Not_Enough_Info
scaffold_3167	1708	6570	lncrna-candidate-n-6182	100	-	-	-	Right_Orientation
scaffold_3174	0	1314	lncrna-candidate-sw-51310	100	-	-	-	Right_Orientation
scaffold_3177	7	3287	lncrna-candidate-sw-51311	100	+	-	-	Not_Enough_Info
scaffold_3180	4575	6543	lncrna-candidate-sw-51319	100	+	-	-	Not_Enough_Info
scaffold_320	66842	96173	lncrna-candidate-sw-51336	100	+	-	LOC100489545	Right_Orientation
scaffold_322	39461	41088	lncrna-candidate-sw-51344	100	-	-	-	Right_Orientation
scaffold_3249	24	589	lncrna-candidate-sw-51365	100	+	-	-	Right_Orientation
scaffold_3255	133	5500	lncrna-candidate-n-6197	100	-	-	-	Not_Enough_Info
scaffold_3256	0	3436	lncrna-candidate-sw-51370	100	-	-	-	Not_Enough_Info
scaffold_3268	24	3819	lncrna-candidate-sw-51389	100	-	-	-	Right_Orientation
scaffold_3273	3707	4954	lncrna-candidate-sw-51395	100	+	-	-	Not_Enough_Info
scaffold_3285	1599	2707	lncrna-candidate-sw-51400	100	-	-	-	Right_Orientation
scaffold_33	246085	247828	lncrna-candidate-sw-51412	100	-	LOC100486299	-	Wrong_Orientation
scaffold_333	66102	71164	lncrna-candidate-sw-56841	100	+	Xetrov90028144m.g	Xetrov90028145m.g	Wrong_Orientation
scaffold_3331	39	583	lncrna-candidate-sw-51471	100	-	-	-	Wrong_Orientation
scaffold_3331	2413	3263	lncrna-candidate-sw-51474	100	-	-	-	Wrong_Orientation
scaffold_3334	580	3972	lncrna-candidate-sw-51477	100	-	-	-	Right_Orientation
scaffold_3342	4888	5847	lncrna-candidate-sw-51482	100	-	-	-	Not_Enough_Info
scaffold_3345	1023	4532	lncrna-candidate-sw-51483	100	+	-	-	Wrong_Orientation
scaffold_3358	3706	6007	lncrna-candidate-sw-51495	100	+	-	-	Not_Enough_Info
scaffold_3414	883	6033	lncrna-candidate-sw-51561	100	-	-	-	Right_Orientation
scaffold_3417	3015	5098	lncrna-candidate-sw-51562	100	+	Xetrov90028183m.g	-	Right_Orientation
scaffold_3433	2196	5577	lncrna-candidate-sw-51582	100	+	-	-	Right_Orientation
scaffold_3438	0	1304	lncrna-candidate-sw-51589	100	+	-	-	Right_Orientation
scaffold_3448	3369	5967	lncrna-candidate-sw-51603	100	-	-	-	Not_Enough_Info
scaffold_348	165371	168609	lncrna-candidate-sw-51631	100	-	-	Xetrov90028230m.g	Right_Orientation
scaffold_3483	413	3266	lncrna-candidate-sw-51637	100	+	-	-	Right_Orientation
scaffold_3490	6	5206	lncrna-candidate-sw-51642	100	+	-	-	Right_Orientation
scaffold_350	63986	69418	lncrna-candidate-sw-51649	100	-	fam120a	wnk2	Right_Orientation
scaffold_3502	375	2838	lncrna-candidate-sw-51651	100	+	-	-	Not_Enough_Info
scaffold_3508	713	3207	lncrna-candidate-sw-51654	100	-	-	-	Not_Enough_Info
scaffold_3512	5268	5880	lncrna-candidate-sw-51671	100	+	-	-	Right_Orientation
scaffold_352	65834	66646	lncrna-candidate-sw-51685	100	+	Xetrov90028263m.g	fpgt	Not_Enough_Info
scaffold_352	72771	75795	lncrna-candidate-sw-51687	100	+	Xetrov90028263m.g	fpgt	Right_Orientation
scaffold_359	19179	22454	lncrna-candidate-sw-51712	100	-	ssr2	c1orf85	Right_Orientation
scaffold_3593	2031	4059	lncrna-candidate-sw-51721	100	-	-	-	Not_Enough_Info
scaffold_36	390049	394479	lncrna-candidate-sw-56845	100	+	Xetrov90028299m.g	LOC100498393	Wrong_Orientation
scaffold_3603	1548	2374	lncrna-candidate-sw-51851	100	+	-	-	Right_Orientation
scaffold_365	143	3814	lncrna-candidate-sw-56846	100	-	tead1	-	Right_Orientation
scaffold_365	6240	26800	lncrna-candidate-sw-56847	100	+	-	tead1	Wrong_Orientation
scaffold_365	8053	10578	lncrna-candidate-sw-51878	100	-	tead1	-	Not_Enough_Info
scaffold_369	3426	21057	lncrna-candidate-sw-51919	100	-	Xetrov90028367m.g	-	Right_Orientation
scaffold_37	26912	45645	lncrna-candidate-sw-51929	100	+	LOC101730294	LOC101735028	Right_Orientation
scaffold_3708	398	3160	lncrna-candidate-n-6348	100	-	-	-	Right_Orientation
scaffold_371	466	4250	lncrna-candidate-sw-51957	100	+	-	rexo4	Wrong_Orientation
scaffold_374	82852	87773	lncrna-candidate-sw-51981	100	-	-	Xetrov90028403m.g	Right_Orientation
scaffold_3751	4761	5523	lncrna-candidate-sw-51994	100	-	-	-	Not_Enough_Info
scaffold_3764	1	717	lncrna-candidate-sw-52004	100	-	LOC101733600	-	Right_Orientation
scaffold_3769	2323	5202	lncrna-candidate-sw-52005	100	+	-	-	Not_Enough_Info
scaffold_3774	22	980	lncrna-candidate-sw-52007	100	-	-	-	Not_Enough_Info
scaffold_3779	3647	5570	lncrna-candidate-sw-52014	100	-	-	-	Right_Orientation
scaffold_379	4966	11919	lncrna-candidate-sw-52021	100	-	-	-	Right_Orientation
scaffold_380	39830	41510	lncrna-candidate-sw-56850	100	-	LOC100498333	-	Not_Enough_Info
scaffold_3803	1642	2627	lncrna-candidate-n-6366	100	+	-	-	Right_Orientation
scaffold_383	124133	125074	lncrna-candidate-n-6371	100	+	LOC100497239	Xetrov90028441m.g	Right_Orientation
scaffold_3831	3	5086	lncrna-candidate-sw-52055	100	+	-	-	Not_Enough_Info
scaffold_3865	3516	5374	lncrna-candidate-sw-56852	100	-	-	-	Right_Orientation
scaffold_3874	1421	5126	lncrna-candidate-n-6386	100	+	-	-	Right_Orientation
scaffold_3878	1414	2156	lncrna-candidate-sw-52121	100	-	-	-	Right_Orientation
scaffold_3886	977	5307	lncrna-candidate-sw-52123	100	+	-	-	Wrong_Orientation
scaffold_39	2922	25444	lncrna-candidate-sw-52136	100	-	psmd3	-	Right_Orientation
scaffold_39	540962	566710	lncrna-candidate-sw-52157	100	+	cdc6	rara	Wrong_Orientation
scaffold_3923	630	2751	lncrna-candidate-sw-52208	100	-	-	-	Not_Enough_Info
scaffold_3938	2720	3206	lncrna-candidate-n-6405	100	+	-	-	Right_Orientation
scaffold_395	5625	21900	lncrna-candidate-sw-52227	100	-	Xetrov90028553m.g	-	Right_Orientation
scaffold_3977	63	4875	lncrna-candidate-sw-52238	100	-	-	-	Right_Orientation
scaffold_3981	48	3226	lncrna-candidate-sw-52251	100	+	-	-	Right_Orientation
scaffold_4015	5458	6489	lncrna-candidate-sw-52293	100	-	-	-	Not_Enough_Info
scaffold_4041	4393	5810	lncrna-candidate-sw-52305	100	+	-	-	Right_Orientation
scaffold_4048	1399	2042	lncrna-candidate-sw-52307	100	-	-	-	Not_Enough_Info
scaffold_406	85954	90886	lncrna-candidate-sw-52316	100	+	-	-	Right_Orientation
scaffold_41	490326	493025	lncrna-candidate-sw-56856	100	+	LOC101735247	Xetrov90028656m.g	Not_Enough_Info
scaffold_4112	37	5678	lncrna-candidate-sw-52353	100	+	-	-	Right_Orientation
scaffold_4120	2	1478	lncrna-candidate-sw-52360	100	+	-	-	Right_Orientation
scaffold_4133	15	3552	lncrna-candidate-sw-52367	100	-	-	-	Not_Enough_Info
scaffold_416	101568	103536	lncrna-candidate-sw-52418	100	+	pbrm1-like.2	-	Right_Orientation
scaffold_4215	3	2661	lncrna-candidate-sw-52517	100	+	-	-	Wrong_Orientation
scaffold_422	90291	91610	lncrna-candidate-sw-52575	100	+	-	-	Right_Orientation
scaffold_422	91759	93470	lncrna-candidate-sw-52577	100	-	-	-	Wrong_Orientation
scaffold_422	94607	95847	lncrna-candidate-sw-52580	100	+	-	-	Not_Enough_Info
scaffold_423	80305	88224	lncrna-candidate-sw-52588	100	+	-	Xetrov90028751m.g	Right_Orientation
scaffold_4232	1	5394	lncrna-candidate-sw-52601	100	-	-	-	Not_Enough_Info
scaffold_424	36710	43841	lncrna-candidate-sw-52615	100	+	-	LOC100491976-like	Right_Orientation
scaffold_4243	253	4646	lncrna-candidate-sw-52631	100	+	-	-	Not_Enough_Info
scaffold_425	49779	50958	lncrna-candidate-sw-52635	100	+	Xetrov90028754m.g	Xetrov90028755m.g	Right_Orientation
scaffold_4255	0	523	lncrna-candidate-sw-52640	100	+	-	-	Right_Orientation
scaffold_426	82234	92483	lncrna-candidate-sw-52659	100	-	-	Xetrov90028760m.g	Wrong_Orientation
scaffold_4280	2289	5013	lncrna-candidate-sw-52666	100	-	-	-	Not_Enough_Info
scaffold_430	3	462	lncrna-candidate-n-6521	100	+	-	Xetrov90028782m.g	Not_Enough_Info
scaffold_430	107688	109974	lncrna-candidate-n-6523	100	-	Xetrov90028790m.g	spen	Wrong_Orientation
scaffold_4309	1911	5045	lncrna-candidate-sw-52677	100	+	-	-	Right_Orientation
scaffold_4314	29	1314	lncrna-candidate-sw-52681	100	-	-	-	Right_Orientation
scaffold_4326	45	3535	lncrna-candidate-sw-52686	100	-	-	-	Right_Orientation
scaffold_435	89250	90218	lncrna-candidate-sw-56858	100	-	-	Xetrov90028807m.g	Right_Orientation
scaffold_436	66103	66661	lncrna-candidate-sw-52714	100	+	-	Xetrov90028809m.g	Not_Enough_Info
scaffold_4392	14	4845	lncrna-candidate-sw-52737	100	+	-	-	Wrong_Orientation
scaffold_4425	2128	5414	lncrna-candidate-sw-52752	100	+	-	-	Right_Orientation
scaffold_4447	50	2422	lncrna-candidate-sw-52766	100	+	-	-	Right_Orientation
scaffold_4497	496	2100	lncrna-candidate-sw-52813	100	-	-	-	Right_Orientation
scaffold_4501	1386	2184	lncrna-candidate-n-6570	100	-	-	-	Not_Enough_Info
scaffold_4513	1995	3560	lncrna-candidate-sw-52826	100	+	-	-	Right_Orientation
scaffold_4516	1488	2603	lncrna-candidate-sw-52828	100	-	-	-	Right_Orientation
scaffold_4521	0	5010	lncrna-candidate-sw-52840	100	-	-	-	Right_Orientation
scaffold_4542	433	4558	lncrna-candidate-sw-52854	100	+	-	-	Right_Orientation
scaffold_4546	1276	3034	lncrna-candidate-sw-52856	100	+	-	-	Not_Enough_Info
scaffold_4558	18	2261	lncrna-candidate-sw-52864	100	-	-	-	Right_Orientation
scaffold_457	107	4146	lncrna-candidate-sw-52870	100	+	-	LOC100496446	Right_Orientation
scaffold_4613	33	1579	lncrna-candidate-sw-52899	100	-	-	-	Right_Orientation
scaffold_4615	275	1303	lncrna-candidate-sw-52900	100	-	-	-	Wrong_Orientation
scaffold_4649	1	3472	lncrna-candidate-sw-52914	100	-	-	-	Wrong_Orientation
scaffold_468	99723	100908	lncrna-candidate-sw-52931	100	-	Xetrov90028941m.g	Xetrov90028939m.g	Right_Orientation
scaffold_4680	4168	4829	lncrna-candidate-sw-52936	100	+	-	-	Not_Enough_Info
scaffold_4693	0	945	lncrna-candidate-sw-52937	100	+	-	-	Right_Orientation
scaffold_4727	414	4737	lncrna-candidate-sw-52962	100	-	-	-	Right_Orientation
scaffold_4791	6	4113	lncrna-candidate-sw-52998	100	-	-	-	Right_Orientation
scaffold_48	450156	451705	lncrna-candidate-sw-53021	100	+	gal3st4-like.2	Xetrov90029003m.g	Right_Orientation
scaffold_4832	812	4694	lncrna-candidate-sw-53063	100	+	-	-	Right_Orientation
scaffold_4839	973	4717	lncrna-candidate-n-6633	100	-	-	-	Right_Orientation
scaffold_4849	0	1507	lncrna-candidate-sw-53096	100	+	-	-	Right_Orientation
scaffold_4885	84	1198	lncrna-candidate-sw-53121	100	-	-	-	Not_Enough_Info
scaffold_49	124745	129660	lncrna-candidate-n-6641	100	-	fam208a-like	arhgef3-like	Right_Orientation
scaffold_49	583721	584197	lncrna-candidate-sw-53136	100	+	erc2	Xetrov90029074m.g	Not_Enough_Info
scaffold_4943	2308	4863	lncrna-candidate-sw-53156	100	+	-	-	Not_Enough_Info
scaffold_4983	5	4597	lncrna-candidate-sw-53172	100	+	-	-	Right_Orientation
scaffold_4988	853	3936	lncrna-candidate-sw-53175	100	-	-	-	Right_Orientation
scaffold_5100	941	4563	lncrna-candidate-sw-53330	100	+	-	-	Not_Enough_Info
scaffold_5159	3265	4321	lncrna-candidate-sw-53374	100	+	-	-	Right_Orientation
scaffold_52	159967	197595	lncrna-candidate-sw-53392	100	-	hmx1	Xetrov90029298m.g	Wrong_Orientation
scaffold_5216	2	4712	lncrna-candidate-sw-53429	100	+	-	-	Right_Orientation
scaffold_523	88269	89516	lncrna-candidate-sw-53438	100	-	Xetrov90029312m.g	Xetrov90029311m.g	Wrong_Orientation
scaffold_5235	1021	1719	lncrna-candidate-sw-56864	100	-	-	-	Right_Orientation
scaffold_5257	15	1810	lncrna-candidate-sw-53457	100	-	-	-	Right_Orientation
scaffold_5266	658	1629	lncrna-candidate-sw-56865	100	-	-	-	Not_Enough_Info
scaffold_53	139825	172704	lncrna-candidate-sw-53486	100	+	Xetrov90029323m.g	Xetrov90029324m.g	Right_Orientation
scaffold_530	45880	71275	lncrna-candidate-sw-53510	100	+	-	-	Right_Orientation
scaffold_5335	153	4060	lncrna-candidate-sw-53527	100	-	-	-	Right_Orientation
scaffold_5351	319	4395	lncrna-candidate-sw-53535	100	-	-	-	Wrong_Orientation
scaffold_5360	40	4390	lncrna-candidate-sw-56866	100	+	-	-	Right_Orientation
scaffold_5404	456	2989	lncrna-candidate-sw-53559	100	+	-	-	Wrong_Orientation
scaffold_5418	838	3864	lncrna-candidate-sw-53563	100	+	-	-	Right_Orientation
scaffold_548	36597	40862	lncrna-candidate-sw-53598	100	-	emx2	-	Right_Orientation
scaffold_5503	95	828	lncrna-candidate-sw-53627	100	-	-	-	Not_Enough_Info
scaffold_554	49282	52580	lncrna-candidate-sw-53651	100	+	stk38l	pkp2	Right_Orientation
scaffold_554	75371	77223	lncrna-candidate-sw-53653	100	+	ttll1-like	-	Right_Orientation
scaffold_5552	673	3633	lncrna-candidate-sw-53657	100	-	-	-	Right_Orientation
scaffold_5552	1771	3537	lncrna-candidate-sw-53658	100	+	-	-	Wrong_Orientation
scaffold_5625	2343	3874	lncrna-candidate-sw-53753	100	+	-	-	Right_Orientation
scaffold_5626	1702	4255	lncrna-candidate-sw-53755	100	+	-	-	Right_Orientation
scaffold_5658	5	3436	lncrna-candidate-sw-53793	100	+	-	-	Right_Orientation
scaffold_569	22	11880	lncrna-candidate-sw-53803	100	+	-	LOC100495715	Wrong_Orientation
scaffold_5692	370	2099	lncrna-candidate-sw-53806	100	-	-	-	Not_Enough_Info
scaffold_5759	0	765	lncrna-candidate-sw-53836	100	+	-	-	Right_Orientation
scaffold_576	320	2208	lncrna-candidate-n-6808	100	+	-	-	Not_Enough_Info
scaffold_5780	1693	3815	lncrna-candidate-sw-56868	100	+	-	-	Right_Orientation
scaffold_5819	137	1974	lncrna-candidate-sw-53874	100	+	-	-	Right_Orientation
scaffold_582	53589	61910	lncrna-candidate-sw-53877	100	-	LOC101730247	Xetrov90029666m.g	Not_Enough_Info
scaffold_5862	307	1789	lncrna-candidate-sw-53898	100	-	-	-	Right_Orientation
scaffold_5872	21	4072	lncrna-candidate-sw-53909	100	+	-	-	Wrong_Orientation
scaffold_5874	701	4085	lncrna-candidate-sw-53910	100	-	-	-	Right_Orientation
scaffold_5876	724	3914	lncrna-candidate-sw-53911	100	+	-	-	Right_Orientation
scaffold_5905	955	3912	lncrna-candidate-sw-53938	100	+	-	-	Right_Orientation
scaffold_5915	803	2855	lncrna-candidate-sw-53942	100	-	-	-	Right_Orientation
scaffold_5924	2730	4659	lncrna-candidate-sw-56869	100	-	-	-	Not_Enough_Info
scaffold_5953	1657	2488	lncrna-candidate-sw-53964	100	-	-	-	Not_Enough_Info
scaffold_6013	470	3921	lncrna-candidate-sw-54001	100	+	-	-	Not_Enough_Info
scaffold_602	47226	48930	lncrna-candidate-n-6850	100	-	-	Xetrov90029738m.g	Wrong_Orientation
scaffold_602	57792	61222	lncrna-candidate-sw-54013	100	-	-	Xetrov90029738m.g	Right_Orientation
scaffold_6022	1	3754	lncrna-candidate-sw-54017	100	-	-	-	Not_Enough_Info
scaffold_6054	0	614	lncrna-candidate-sw-54040	100	-	-	-	Not_Enough_Info
scaffold_6074	11	3101	lncrna-candidate-sw-54053	100	+	-	-	Right_Orientation
scaffold_61	365441	368964	lncrna-candidate-sw-54080	100	+	mdm4	Xetrov90029768m.g	Right_Orientation
scaffold_6113	415	4084	lncrna-candidate-sw-54105	100	+	-	-	Not_Enough_Info
scaffold_612	93155	95255	lncrna-candidate-sw-54107	100	-	-	LOC734128	Right_Orientation
scaffold_6146	1351	2533	lncrna-candidate-sw-56872	100	+	-	-	Right_Orientation
scaffold_623	101525	102040	lncrna-candidate-sw-54165	100	-	-	man1b1	Wrong_Orientation
scaffold_6239	179	3945	lncrna-candidate-sw-54168	100	+	-	-	Right_Orientation
scaffold_6265	1237	3048	lncrna-candidate-sw-54185	100	-	-	-	Not_Enough_Info
scaffold_6277	0	3933	lncrna-candidate-sw-54192	100	-	-	-	Not_Enough_Info
scaffold_6291	1075	4460	lncrna-candidate-sw-54203	100	+	-	-	Right_Orientation
scaffold_63	31332	41418	lncrna-candidate-sw-56873	100	+	-	Xetrov90029821m.g	Right_Orientation
scaffold_63	140456	142161	lncrna-candidate-sw-54221	100	-	hmbox1-like.1	kif13b	Right_Orientation
scaffold_632	0	1053	lncrna-candidate-sw-54255	100	+	-	dgat1-like	Right_Orientation
scaffold_6381	397	1355	lncrna-candidate-sw-54300	100	+	-	-	Not_Enough_Info
scaffold_64	20505	35258	lncrna-candidate-sw-54310	100	+	Xetrov90029869m.g	LOC101734779	Not_Enough_Info
scaffold_6416	983	3849	lncrna-candidate-sw-54332	100	+	-	-	Right_Orientation
scaffold_6417	425	3889	lncrna-candidate-sw-54333	100	-	-	-	Not_Enough_Info
scaffold_6418	7	1999	lncrna-candidate-sw-54334	100	-	-	-	Right_Orientation
scaffold_6426	4	3825	lncrna-candidate-sw-54339	100	-	-	-	Not_Enough_Info
scaffold_6452	1714	3485	lncrna-candidate-sw-56874	100	-	-	-	Right_Orientation
scaffold_6481	1	2074	lncrna-candidate-sw-54348	100	-	-	-	Right_Orientation
scaffold_6512	1190	2961	lncrna-candidate-sw-54363	100	-	-	-	Right_Orientation
scaffold_6538	757	2622	lncrna-candidate-sw-54374	100	+	-	-	Right_Orientation
scaffold_6553	609	3598	lncrna-candidate-sw-54376	100	+	-	-	Right_Orientation
scaffold_6553	1910	3597	lncrna-candidate-sw-54377	100	-	-	-	Wrong_Orientation
scaffold_6555	16	858	lncrna-candidate-sw-54378	100	-	-	-	Right_Orientation
scaffold_6559	109	2288	lncrna-candidate-sw-54379	100	+	-	-	Not_Enough_Info
scaffold_658	96091	152813	lncrna-candidate-sw-54384	100	+	Xetrov90029924m.g	-	Right_Orientation
scaffold_66	452453	455329	lncrna-candidate-sw-54399	100	+	sox6	nucb2	Wrong_Orientation
scaffold_66	483936	484646	lncrna-candidate-sw-54402	100	+	sox6	nucb2	Right_Orientation
scaffold_66	513673	521443	lncrna-candidate-sw-54405	100	-	pik3c2a	nucb2	Right_Orientation
scaffold_66	632046	633750	lncrna-candidate-sw-54408	100	-	LOC100491884-like	LOC100488030-like	Right_Orientation
scaffold_6649	1451	2340	lncrna-candidate-sw-54435	100	+	-	-	Not_Enough_Info
scaffold_6674	3051	4045	lncrna-candidate-sw-54451	100	+	-	-	Right_Orientation
scaffold_668	55232	66013	lncrna-candidate-sw-54456	100	-	-	Xetrov90029964m.g	Not_Enough_Info
scaffold_6714	106	1092	lncrna-candidate-sw-54479	100	-	-	-	Right_Orientation
scaffold_6721	460	3697	lncrna-candidate-sw-54482	100	+	-	-	Right_Orientation
scaffold_6723	84	1487	lncrna-candidate-sw-54483	100	+	-	-	Not_Enough_Info
scaffold_6723	2833	3713	lncrna-candidate-sw-54485	100	+	-	-	Not_Enough_Info
scaffold_6725	1	3480	lncrna-candidate-sw-54488	100	+	-	-	Right_Orientation
scaffold_6727	30	1095	lncrna-candidate-sw-54489	100	+	-	-	Right_Orientation
scaffold_6729	3212	4057	lncrna-candidate-sw-54494	100	+	-	-	Right_Orientation
scaffold_6736	1312	3783	lncrna-candidate-sw-54495	100	-	-	-	Right_Orientation
scaffold_6739	87	1940	lncrna-candidate-sw-54498	100	-	-	-	Right_Orientation
scaffold_676	5073	11189	lncrna-candidate-sw-56876	100	-	LOC101733017	LOC100489535	Right_Orientation
scaffold_6772	0	3603	lncrna-candidate-sw-54507	100	-	-	-	Wrong_Orientation
scaffold_6778	129	1720	lncrna-candidate-sw-54508	100	+	-	-	Right_Orientation
scaffold_680	25863	26847	lncrna-candidate-sw-54541	100	-	-	Xetrov90030015m.g	Right_Orientation
scaffold_6815	180	3766	lncrna-candidate-sw-56877	100	+	-	-	Right_Orientation
scaffold_6853	0	3278	lncrna-candidate-sw-54563	100	+	-	-	Right_Orientation
scaffold_6857	24	3916	lncrna-candidate-sw-54567	100	+	-	-	Right_Orientation
scaffold_6875	1	1598	lncrna-candidate-sw-54581	100	+	-	-	Right_Orientation
scaffold_689	35393	47953	lncrna-candidate-sw-54596	100	+	-	-	Not_Enough_Info
scaffold_691	7836	9677	lncrna-candidate-sw-54628	100	+	-	LOC100496194	Right_Orientation
scaffold_6912	1728	3071	lncrna-candidate-sw-54636	100	-	-	-	Right_Orientation
scaffold_693	19604	22543	lncrna-candidate-sw-54647	100	+	LOC100145073	Xetrov90030065m.g	Wrong_Orientation
scaffold_6978	1690	2705	lncrna-candidate-sw-54676	100	+	-	-	Right_Orientation
scaffold_7018	57	2408	lncrna-candidate-sw-54692	100	+	-	-	Not_Enough_Info
scaffold_7037	0	3601	lncrna-candidate-sw-54699	100	+	-	-	Right_Orientation
scaffold_7042	13	875	lncrna-candidate-sw-54700	100	+	-	-	Right_Orientation
scaffold_7044	0	3572	lncrna-candidate-sw-56878	100	+	-	-	Right_Orientation
scaffold_71	652229	660092	lncrna-candidate-sw-54756	100	+	LOC101732738	Xetrov90030129m.g	Right_Orientation
scaffold_7105	612	3402	lncrna-candidate-sw-54767	100	+	-	-	Right_Orientation
scaffold_7108	0	3963	lncrna-candidate-sw-54768	100	-	-	-	Right_Orientation
scaffold_7110	266	993	lncrna-candidate-sw-54771	100	-	-	-	Right_Orientation
scaffold_7184	503	3414	lncrna-candidate-sw-54801	100	-	-	-	Right_Orientation
scaffold_721	6592	9440	lncrna-candidate-sw-54834	100	+	-	pex6	Right_Orientation
scaffold_7296	3010	3501	lncrna-candidate-sw-54865	100	-	-	-	Right_Orientation
scaffold_73	979874	1006955	lncrna-candidate-sw-54894	100	-	dlx6	shfm1	Right_Orientation
scaffold_7309	1105	1472	lncrna-candidate-sw-54922	100	-	-	-	Not_Enough_Info
scaffold_731	35034	35591	lncrna-candidate-sw-54923	100	+	-	-	Not_Enough_Info
scaffold_7337	20	1936	lncrna-candidate-sw-54956	100	-	-	-	Not_Enough_Info
scaffold_7356	2718	4052	lncrna-candidate-sw-54973	100	-	-	-	Right_Orientation
scaffold_736	7	705	lncrna-candidate-sw-54975	100	+	-	LOC101733151-like	Not_Enough_Info
scaffold_736	15651	26692	lncrna-candidate-sw-54976	100	+	-	LOC101733151-like	Right_Orientation
scaffold_7395	137	2791	lncrna-candidate-sw-56882	100	-	-	-	Not_Enough_Info
scaffold_7404	0	1892	lncrna-candidate-sw-55014	100	+	-	-	Not_Enough_Info
scaffold_7415	2512	2823	lncrna-candidate-sw-55023	100	+	-	-	Wrong_Orientation
scaffold_7434	1559	2900	lncrna-candidate-sw-55029	100	-	-	-	Right_Orientation
scaffold_7493	2251	3409	lncrna-candidate-n-7125	100	+	-	-	Right_Orientation
scaffold_7500	392	3316	lncrna-candidate-sw-55082	100	+	-	-	Right_Orientation
scaffold_7642	849	3143	lncrna-candidate-sw-56883	100	+	-	-	Right_Orientation
scaffold_7657	10	3058	lncrna-candidate-sw-55246	100	+	-	-	Not_Enough_Info
scaffold_7659	1	1776	lncrna-candidate-sw-55247	100	+	-	-	Right_Orientation
scaffold_7727	88	1534	lncrna-candidate-sw-55266	100	-	-	-	Wrong_Orientation
scaffold_7727	1539	3593	lncrna-candidate-n-7163	100	+	-	-	Right_Orientation
scaffold_7733	1298	3058	lncrna-candidate-sw-55270	100	+	-	-	Right_Orientation
scaffold_7747	5	2145	lncrna-candidate-sw-55274	100	+	-	-	Right_Orientation
scaffold_777	32706	45598	lncrna-candidate-sw-55300	100	-	-	-	Right_Orientation
scaffold_7775	1256	1968	lncrna-candidate-sw-55304	100	-	-	-	Wrong_Orientation
scaffold_7775	1259	2998	lncrna-candidate-sw-55305	100	+	-	-	Right_Orientation
scaffold_7778	50	3824	lncrna-candidate-sw-55306	100	-	-	-	Right_Orientation
scaffold_7823	12	1410	lncrna-candidate-sw-55339	100	-	-	-	Right_Orientation
scaffold_7838	107	1419	lncrna-candidate-sw-55347	100	-	-	-	Right_Orientation
scaffold_7841	2	2716	lncrna-candidate-sw-55351	100	-	-	-	Right_Orientation
scaffold_7870	300	1359	lncrna-candidate-sw-56884	100	-	-	-	Right_Orientation
scaffold_79	5574	8577	lncrna-candidate-sw-55371	100	+	-	LOC100487261	Not_Enough_Info
scaffold_79	144846	147062	lncrna-candidate-sw-55379	100	+	usf2	LOC100486803	Not_Enough_Info
scaffold_7950	1447	2976	lncrna-candidate-sw-55441	100	-	-	-	Not_Enough_Info
scaffold_7975	346	3445	lncrna-candidate-sw-55449	100	+	-	-	Right_Orientation
scaffold_7977	43	2449	lncrna-candidate-sw-55450	100	-	-	-	Not_Enough_Info
scaffold_80	203005	206167	lncrna-candidate-sw-55468	100	+	Xetrov90030528m.g	Xetrov90030529m.g	Not_Enough_Info
scaffold_80	217046	217713	lncrna-candidate-n-7214	100	+	Xetrov90030528m.g	Xetrov90030529m.g	Right_Orientation
scaffold_800	769	1840	lncrna-candidate-sw-55470	100	+	-	-	Right_Orientation
scaffold_8025	1634	2863	lncrna-candidate-n-7216	100	-	-	-	Right_Orientation
scaffold_803	6077	7492	lncrna-candidate-sw-55478	100	+	-	-	Wrong_Orientation
scaffold_803	41752	73108	lncrna-candidate-sw-55482	100	-	-	-	Not_Enough_Info
scaffold_8030	373	2658	lncrna-candidate-sw-55484	100	-	-	-	Wrong_Orientation
scaffold_8035	5	1442	lncrna-candidate-sw-55488	100	+	-	-	Right_Orientation
scaffold_8049	200	1794	lncrna-candidate-sw-55494	100	-	-	-	Right_Orientation
scaffold_8067	5	2236	lncrna-candidate-sw-55501	100	+	-	-	Right_Orientation
scaffold_8074	344	2481	lncrna-candidate-sw-55502	100	-	-	-	Right_Orientation
scaffold_8081	124	920	lncrna-candidate-sw-55504	100	-	-	-	Right_Orientation
scaffold_8097	1364	3018	lncrna-candidate-sw-55511	100	+	-	-	Right_Orientation
scaffold_81	772337	774975	lncrna-candidate-sw-56885	100	-	-	Xetrov90030578m.g	Right_Orientation
scaffold_81	785972	786469	lncrna-candidate-sw-55565	100	+	Xetrov90030578m.g	-	Not_Enough_Info
scaffold_8116	875	2872	lncrna-candidate-sw-55574	100	+	-	-	Wrong_Orientation
scaffold_8146	1	1553	lncrna-candidate-sw-55585	100	-	-	-	Not_Enough_Info
scaffold_8150	75	1638	lncrna-candidate-sw-55586	100	-	-	-	Right_Orientation
scaffold_8160	1609	3097	lncrna-candidate-sw-55590	100	-	-	-	Right_Orientation
scaffold_8166	2066	2864	lncrna-candidate-sw-55594	100	+	-	-	Not_Enough_Info
scaffold_8181	1512	2985	lncrna-candidate-sw-55603	100	-	-	-	Right_Orientation
scaffold_8206	531	2947	lncrna-candidate-sw-55627	100	-	-	-	Right_Orientation
scaffold_8217	65	2836	lncrna-candidate-sw-55634	100	+	-	-	Right_Orientation
scaffold_826	157	1860	lncrna-candidate-sw-55645	100	-	-	-	Right_Orientation
scaffold_8263	2909	3418	lncrna-candidate-sw-55650	100	-	-	-	Not_Enough_Info
scaffold_838	10785	12350	lncrna-candidate-sw-55741	100	-	-	Xetrov90030651m.g	Right_Orientation
scaffold_8421	301	1333	lncrna-candidate-n-7281	100	-	-	-	Right_Orientation
scaffold_844	39092	46451	lncrna-candidate-sw-55792	100	+	-	-	Not_Enough_Info
scaffold_844	42907	48715	lncrna-candidate-sw-55793	100	-	-	-	Wrong_Orientation
scaffold_8443	470	1348	lncrna-candidate-sw-55794	100	-	-	-	Right_Orientation
scaffold_8471	1	2649	lncrna-candidate-sw-55806	100	+	-	-	Not_Enough_Info
scaffold_8502	1171	2202	lncrna-candidate-n-7296	100	-	-	-	Right_Orientation
scaffold_8516	353	1237	lncrna-candidate-sw-55837	100	-	-	-	Not_Enough_Info
scaffold_853	45551	48313	lncrna-candidate-sw-55844	100	+	Xetrov90030730m.g	-	Not_Enough_Info
scaffold_8538	36	2386	lncrna-candidate-sw-55846	100	+	-	-	Right_Orientation
scaffold_8591	454	3368	lncrna-candidate-sw-55874	100	+	-	-	Not_Enough_Info
scaffold_8616	4112	5124	lncrna-candidate-sw-55888	100	-	-	-	Right_Orientation
scaffold_862	50522	54142	lncrna-candidate-sw-55892	100	+	LOC101735108	-	Not_Enough_Info
scaffold_864	76701	77546	lncrna-candidate-sw-55911	100	-	cgref1	emilin1	Not_Enough_Info
scaffold_8694	1044	2358	lncrna-candidate-sw-55926	100	+	-	-	Right_Orientation
scaffold_87	45362	48565	lncrna-candidate-sw-55931	100	+	-	hesx1	Wrong_Orientation
scaffold_8720	832	2300	lncrna-candidate-n-7322	100	-	-	-	Not_Enough_Info
scaffold_8739	0	1099	lncrna-candidate-sw-55959	100	+	-	-	Not_Enough_Info
scaffold_8868	52	773	lncrna-candidate-sw-56887	100	-	-	-	Wrong_Orientation
scaffold_8902	1051	1660	lncrna-candidate-sw-56037	100	-	-	-	Wrong_Orientation
scaffold_891	15484	15912	lncrna-candidate-sw-56042	100	+	-	-	Right_Orientation
scaffold_8911	176	1565	lncrna-candidate-sw-56043	100	-	-	-	Not_Enough_Info
scaffold_8946	570	1885	lncrna-candidate-sw-56053	100	-	-	-	Not_Enough_Info
scaffold_910	38061	41858	lncrna-candidate-sw-56888	100	+	-	-	Not_Enough_Info
scaffold_9128	754	1451	lncrna-candidate-sw-56141	100	-	-	-	Right_Orientation
scaffold_9132	8	1389	lncrna-candidate-sw-56142	100	+	-	-	Right_Orientation
scaffold_924	24622	29325	lncrna-candidate-sw-56200	100	-	-	-	Wrong_Orientation
scaffold_924	39035	41872	lncrna-candidate-sw-56201	100	+	-	-	Right_Orientation
scaffold_9399	33	433	lncrna-candidate-sw-56244	100	+	-	-	Not_Enough_Info
scaffold_946	630	4616	lncrna-candidate-sw-56288	100	+	-	-	Wrong_Orientation
scaffold_957	0	1652	lncrna-candidate-sw-56327	100	-	Xetrov90030930m.g	-	Right_Orientation
scaffold_959	813	4631	lncrna-candidate-sw-56328	100	+	-	Xetrov90030931m.g	Right_Orientation
scaffold_964	24659	27938	lncrna-candidate-sw-56331	100	+	-	-	Not_Enough_Info
scaffold_98	4507	11993	lncrna-candidate-sw-56363	100	-	wnt5b	-	Right_Orientation
unplaced_8	3	1309	lncrna-candidate-sw-56430	100	+	-	-	Right_Orientation
