# Supplementary material for: Developmentally regulated long non-coding RNAs in Xenopus tropicalis
Source: Dev Biol. 2017 Jun 15;426(2):401–8. doi: 10.1016/j.ydbio.2016.06.016 (PMC5233649; doi:10.1016/j.ydbio.2016.06.016)
Supplement: Supplementary file 2 — Supplementary Table 2: List of single-exon lncRNA (4353 lncRNAs after step 9) [file mmc2.xlsx]

## Sheet: Suppl Table 2 single exon lncRN
	Start	End	Name		Strand as predicted by Cufflinks	Neighbor Gene 1	Neighbor Gene 2	Strand evaluation by strand specific data
Chr01	100076419	100077578	lncrna_single_sw_00029813	100	-	Xetrov90001950m.g	med26	Right_Orientation
Chr01	100265788	100267817	lncrna_single_sw_00018560	100	-	eps15l1	klf2	Not_Enough_Info
Chr01	100769502	100770966	lncrna_single_sw_00029854	100	-	LOC100485288-like	srp72	Right_Orientation
Chr01	101576004	101579057	lncrna_single_sw_00029874	100	-	gatad2a	mau2	Wrong_Orientation
Chr01	101674575	101676684	lncrna_single_sw_00029876	100	-	rfxank-like	Xetrov90002007m.g	Wrong_Orientation
Chr01	101685414	101688524	lncrna_single_sw_00006112	100	+	Xetrov90002007m.g	rfxank-like	Right_Orientation
Chr01	103350345	103350771	lncrna_single_sw_00029987	100	-	txn	lpar1	Wrong_Orientation
Chr01	103849515	103850507	lncrna_single_n_00022937	100	-	svep1	LOC100170420	Right_Orientation
Chr01	10480900	10481302	lncrna_single_sw_00025569	100	-	not	rab11fip5	Wrong_Orientation
Chr01	10512850	10514508	lncrna_single_n_00022613	100	-	not	rab11fip5	Wrong_Orientation
Chr01	106150513	106152300	lncrna_single_sw_00030093	100	-	sh3gl2	Xetrov90002082m.g	Wrong_Orientation
Chr01	106727110	106729696	lncrna_single_n_00022941	100	-	Xetrov90002084m.g	haus6	Not_Enough_Info
Chr01	108098147	108100208	lncrna_single_sw_00030178	100	-	fsd1l-like	fktn	Wrong_Orientation
Chr01	10880825	10884636	lncrna_single_sw_00000471	100	+	LOC100488259	-	Right_Orientation
Chr01	10884774	10886915	lncrna_single_sw_00000472	100	+	LOC100488259	-	Right_Orientation
Chr01	10894610	10895353	lncrna_single_sw_00025627	100	-	LOC100488259	-	Wrong_Orientation
Chr01	10899235	10901625	lncrna_single_sw_00025628	100	-	LOC100488259	-	Right_Orientation
Chr01	110336319	110337901	lncrna_single_sw_00019088	100	-	LOC100490647-like	LOC101731848-like	Wrong_Orientation
Chr01	110612093	110613597	lncrna_single_sw_00030289	100	-	LOC100490304-like	lingo2	Right_Orientation
Chr01	111205045	111206781	lncrna_single_sw_00030300	100	-	psip1	-	Wrong_Orientation
Chr01	111579798	111585661	lncrna_single_sw_00030305	100	-	psip1	-	Wrong_Orientation
Chr01	111606555	111609000	lncrna_single_sw_00030315	100	-	psip1	-	Wrong_Orientation
Chr01	112413114	112414575	lncrna_single_sw_00030334	100	-	nfib	mpdz	Not_Enough_Info
Chr01	11340447	11343798	lncrna_single_sw_00025654	100	-	immt-like	kdm3a-like	Not_Enough_Info
Chr01	11344440	11345122	lncrna_single_sw_00025655	100	-	immt-like	kdm3a-like	Not_Enough_Info
Chr01	11347895	11348293	lncrna_single_sw_00025656	100	-	immt-like	kdm3a-like	Right_Orientation
Chr01	11463822	11464115	lncrna_single_sw_00025662	100	-	rmnd5a	-	Wrong_Orientation
Chr01	114666708	114667012	lncrna_single_sw_00030366	100	-	mlana-like	ermp1	Wrong_Orientation
Chr01	11569391	11570258	lncrna_single_sw_00025664	100	-	Xetrov90000349m.g	vim.2	Right_Orientation
Chr01	115922504	115923394	lncrna_single_n_00022962	100	-	Xetrov90002228m.g	Xetrov90002230m.g	Not_Enough_Info
Chr01	116106031	116114398	lncrna_single_sw_00030432	100	-	smarca2-like	dmrt2	Wrong_Orientation
Chr01	116410561	116411034	lncrna_single_sw_00030445	100	-	dmrt2	dmrt3	Wrong_Orientation
Chr01	116631813	116632039	lncrna_single_sw_00030450	100	-	kank1	dock8	Wrong_Orientation
Chr01	117153896	117155899	lncrna_single_sw_00007024	100	+	tjp2	MGC76064	Wrong_Orientation
Chr01	11887318	11890776	lncrna_single_sw_00025682	100	-	tnip2	fam193a-like	Wrong_Orientation
Chr01	120304306	120304789	lncrna_single_sw_00030614	100	-	gnaq	cep78	Not_Enough_Info
Chr01	120393306	120395610	lncrna_single_sw_00030616	100	-	psat1	tle4	Wrong_Orientation
Chr01	122053914	122056578	lncrna_single_sw_00030711	100	-	rmi1	slc28a3	Not_Enough_Info
Chr01	122942578	122944984	lncrna_single_sw_00030780	100	-	gas1	dapk1	Wrong_Orientation
Chr01	123077167	123081167	lncrna_single_sw_00030800	100	-	gas1	dapk1	Not_Enough_Info
Chr01	123490503	123492405	lncrna_single_sw_00030818	100	-	Xetrov90002329m.g	fancc	Right_Orientation
Chr01	124794999	124795424	lncrna_single_n_00022995	100	-	sass6	cntnap4	Right_Orientation
Chr01	124795894	124796992	lncrna_single_sw_00030892	100	-	sass6	cntnap4	Right_Orientation
Chr01	124798416	124799135	lncrna_single_sw_00030894	100	-	sass6	cntnap4	Right_Orientation
Chr01	124799299	124800479	lncrna_single_sw_00030895	100	-	sass6	cntnap4	Right_Orientation
Chr01	125240071	125241330	lncrna_single_sw_00030913	100	-	cntnap4	LOC100216076	Wrong_Orientation
Chr01	126537100	126539998	lncrna_single_sw_00030970	100	-	auh	nfil3	Wrong_Orientation
Chr01	126605597	126606648	lncrna_single_n_00023001	100	-	nfil3	ror2	Not_Enough_Info
Chr01	126669658	126670952	lncrna_single_sw_00030992	100	-	nfil3	ror2	Right_Orientation
Chr01	126671031	126673130	lncrna_single_sw_00030993	100	-	nfil3	ror2	Not_Enough_Info
Chr01	130209936	130210345	lncrna_single_n_00018170	100	-	Xetrov90002591m.g	adcy4-like	Right_Orientation
Chr01	131180581	131181573	lncrna_single_sw_00031199	100	-	hnrnpc	ndrg2	Right_Orientation
Chr01	131320563	131320794	lncrna_single_sw_00031226	100	-	LOC100498627	znf219	Wrong_Orientation
Chr01	131814924	131815540	lncrna_single_sw_00031255	100	-	pes1	gal3st1	Wrong_Orientation
Chr01	131978618	131980524	lncrna_single_sw_00031260	100	-	tbc1d10a	gatsl3	Right_Orientation
Chr01	13357802	13358497	lncrna_single_n_00022620	100	-	slbp	fam53a	Wrong_Orientation
Chr01	133848457	133848847	lncrna_single_sw_00031360	100	-	ficd	-	Right_Orientation
Chr01	133931656	133933148	lncrna_single_sw_00031367	100	-	ccdc112-like	-	Right_Orientation
Chr01	134022437	134023428	lncrna_single_n_00023027	100	-	pggt1b	trim36	Right_Orientation
Chr01	134318689	134320216	lncrna_single_n_00023028	100	-	LOC100145581	ythdc2-like	Wrong_Orientation
Chr01	134363287	134368120	lncrna_single_sw_00008218	100	+	ythdc2-like	LOC100145581	Right_Orientation
Chr01	135093969	135095933	lncrna_single_sw_00031455	100	-	Xetrov90002738m.g	LOC100490743	Right_Orientation
Chr01	135836803	135840111	lncrna_single_sw_00031575	100	-	pja2-like	fer	Not_Enough_Info
Chr01	136290539	136292028	lncrna_single_n_00023033	100	-	fbxl17	efna5	Not_Enough_Info
Chr01	136292588	136293556	lncrna_single_n_00023034	100	-	fbxl17	efna5	Not_Enough_Info
Chr01	13742856	13743506	lncrna_single_sw_00025794	100	-	nkx1-1	-	Not_Enough_Info
Chr01	137752213	137752853	lncrna_single_sw_00031620	100	-	fam174	LOC100145473	Wrong_Orientation
Chr01	139332335	139334271	lncrna_single_sw_00031704	100	-	crybb2	adrbk2	Not_Enough_Info
Chr01	139542874	139547752	lncrna_single_n_00023040	100	-	adrbk2	myo18b-like.1	Wrong_Orientation
Chr01	139549898	139551086	lncrna_single_n_00023041	100	-	adrbk2	myo18b-like.1	Not_Enough_Info
Chr01	140403094	140403709	lncrna_single_sw_00031748	100	-	LOC100497142-like	Xetrov90002820m.g	Not_Enough_Info
Chr01	141075049	141076777	lncrna_single_sw_00031782	100	-	mn1	-	Right_Orientation
Chr01	142171375	142181238	lncrna_single_sw_00031833	100	-	LOC100485666	LOC100494891	Not_Enough_Info
Chr01	142182235	142183783	lncrna_single_sw_00031834	100	-	LOC100485666	LOC100494891	Wrong_Orientation
Chr01	142438442	142439384	lncrna_single_sw_00031838	100	-	LOC100494891	LOC100485966	Right_Orientation
Chr01	143342879	143343899	lncrna_single_n_00023054	100	-	cabp1	mlec	Right_Orientation
Chr01	143350982	143351330	lncrna_single_n_00023055	100	-	cabp1	mlec	Right_Orientation
Chr01	143942866	143946503	lncrna_single_sw_00021367	100	-	rab36	bcr	Right_Orientation
Chr01	145097532	145098330	lncrna_single_sw_00031971	100	-	slc25a1	LOC100492311-like	Wrong_Orientation
Chr01	145471192	145473410	lncrna_single_n_00019289	100	-	Xetrov90002989m.g	top3b-like	Right_Orientation
Chr01	145494587	145497256	lncrna_single_n_00023074	100	-	Xetrov90002989m.g	top3b-like	Right_Orientation
Chr01	145660490	145663146	lncrna_single_n_00023076	100	-	ypel1	ppil2	Not_Enough_Info
Chr01	14603217	14604037	lncrna_single_n_00022621	100	-	rnf212	fgfrl1	Not_Enough_Info
Chr01	146161599	146165653	lncrna_single_n_00008096	100	+	tbx1	gp1bb	Wrong_Orientation
Chr01	147047491	147048002	lncrna_single_n_00023080	100	-	golga3-like	LOC100495295	Wrong_Orientation
Chr01	148507339	148507698	lncrna_single_sw_00032110	100	-	Xetrov90003050m.g	-	Not_Enough_Info
Chr01	149682332	149685541	lncrna_single_sw_00032156	100	-	fzd10	Xetrov90003060m.g	Wrong_Orientation
Chr01	151083694	151085724	lncrna_single_sw_00032213	100	-	Xetrov90003065m.g	tmem132b	Wrong_Orientation
Chr01	152533805	152539244	lncrna_single_sw_00032243	100	-	sbno1	cdk2ap1	Right_Orientation
Chr01	152539324	152540548	lncrna_single_sw_00032244	100	-	sbno1	cdk2ap1	Right_Orientation
Chr01	152603077	152605566	lncrna_single_sw_00032246	100	-	mphosph9	pitpnm2	Right_Orientation
Chr01	152838187	152840528	lncrna_single_sw_00032250	100	-	abcb9	vps37b	Not_Enough_Info
Chr01	153419147	153420028	lncrna_single_n_00023091	100	-	mlxip	bcl7a	Wrong_Orientation
Chr01	154043643	154045779	lncrna_single_sw_00022426	100	-	ift81	atp2a2-like	Wrong_Orientation
Chr01	15469491	15470474	lncrna_single_sw_00012841	100	-	foxi4.2	moap1	Wrong_Orientation
Chr01	15559339	15559548	lncrna_single_sw_00025873	100	-	Xetrov90000426m.g	Xetrov90000427m.g	Wrong_Orientation
Chr01	156013851	156025760	lncrna_single_sw_00032391	100	-	cmklr1	c12orf49	Not_Enough_Info
Chr01	15630103	15630582	lncrna_single_n_00022623	100	-	Xetrov90000426m.g	Xetrov90000427m.g	Wrong_Orientation
Chr01	156449626	156450819	lncrna_single_n_00023104	100	-	nos1	ksr2	Not_Enough_Info
Chr01	156452408	156453495	lncrna_single_n_00023105	100	-	nos1	ksr2	Not_Enough_Info
Chr01	156728197	156729094	lncrna_single_n_00023107	100	-	wsb2	Xetrov90003211m.g	Wrong_Orientation
Chr01	157358784	157359726	lncrna_single_n_00023110	100	-	LOC101731791	Xetrov90003223m.g	Wrong_Orientation
Chr01	158862045	158865791	lncrna_single_sw_00010148	100	+	isoc1	adamts19	Not_Enough_Info
Chr01	158866494	158868349	lncrna_single_sw_00032517	100	-	adamts19	isoc1	Right_Orientation
Chr01	158868650	158871292	lncrna_single_sw_00032518	100	-	adamts19	isoc1	Wrong_Orientation
Chr01	159042920	159043179	lncrna_single_sw_00032538	100	-	slc27a6	fbn2	Wrong_Orientation
Chr01	159345826	159348461	lncrna_single_sw_00010172	100	+	ctxn3	slc12a2	Right_Orientation
Chr01	159909564	159912439	lncrna_single_sw_00032595	100	-	aldh7a1	znf608	Wrong_Orientation
Chr01	159913269	159916301	lncrna_single_sw_00022902	100	-	aldh7a1	znf608	Wrong_Orientation
Chr01	159937604	159938148	lncrna_single_n_00023117	100	-	aldh7a1	znf608	Wrong_Orientation
Chr01	15997291	15997977	lncrna_single_n_00000649	100	+	msantd1	LOC101731678-like	Wrong_Orientation
Chr01	16024300	16025050	lncrna_single_sw_00025907	100	-	msantd1	htt	Wrong_Orientation
Chr01	160408427	160408908	lncrna_single_sw_00032628	100	-	znf608	Xetrov90003278m.g	Right_Orientation
Chr01	160438570	160439211	lncrna_single_n_00023119	100	-	znf608	Xetrov90003278m.g	Not_Enough_Info
Chr01	160544360	160546872	lncrna_single_sw_00032643	100	-	znf608	Xetrov90003278m.g	Not_Enough_Info
Chr01	161259690	161260099	lncrna_single_sw_00032671	100	-	sncaip	LOC100494841-like	Not_Enough_Info
Chr01	161260218	161262668	lncrna_single_sw_00032672	100	-	sncaip	LOC100494841-like	Not_Enough_Info
Chr01	161549199	161552098	lncrna_single_sw_00032689	100	-	Xetrov90003300m.g	prr16	Wrong_Orientation
Chr01	161767685	161770715	lncrna_single_sw_00032690	100	-	prr16	hsd17b4	Wrong_Orientation
Chr01	161820662	161822661	lncrna_single_sw_00032693	100	-	prr16	hsd17b4	Wrong_Orientation
Chr01	16287403	16288091	lncrna_single_n_00022626	100	-	LOC394441	LOC100145536	Wrong_Orientation
Chr01	16288157	16289845	lncrna_single_sw_00025909	100	-	LOC394441	LOC100145536	Wrong_Orientation
Chr01	163031373	163031693	lncrna_single_sw_00032774	100	-	sema6a	commd10	Right_Orientation
Chr01	163038992	163040584	lncrna_single_n_00023130	100	-	sema6a	commd10	Right_Orientation
Chr01	163058478	163060429	lncrna_single_sw_00032781	100	-	sema6a	commd10	Not_Enough_Info
Chr01	163070562	163071583	lncrna_single_n_00023132	100	-	sema6a	commd10	Not_Enough_Info
Chr01	163071919	163073857	lncrna_single_n_00023133	100	-	sema6a	commd10	Right_Orientation
Chr01	16390273	16391570	lncrna_single_sw_00025913	100	-	Xetrov90000444m.g	LOC101732154	Wrong_Orientation
Chr01	163944550	163945315	lncrna_single_n_00023136	100	-	jmy	-	Wrong_Orientation
Chr01	164109925	164111280	lncrna_single_sw_00032855	100	-	arsb	lhfpl2-like	Not_Enough_Info
Chr01	164111342	164112612	lncrna_single_sw_00032856	100	-	arsb	lhfpl2-like	Not_Enough_Info
Chr01	164113292	164114242	lncrna_single_sw_00032857	100	-	arsb	lhfpl2-like	Right_Orientation
Chr01	164114815	164115108	lncrna_single_sw_00032859	100	-	arsb	lhfpl2-like	Right_Orientation
Chr01	16417149	16418750	lncrna_single_sw_00025916	100	-	LOC100485079	med28	Right_Orientation
Chr01	164558996	164562870	lncrna_single_sw_00010507	100	+	otp	tbca	Wrong_Orientation
Chr01	164580566	164582229	lncrna_single_sw_00023221	100	-	tbca	otp	Right_Orientation
Chr01	164863820	164865070	lncrna_single_sw_00032894	100	-	aggf1	s100z	Right_Orientation
Chr01	165019286	165020219	lncrna_single_sw_00032912	100	-	f2r	iqgap2	Wrong_Orientation
Chr01	16520621	16521066	lncrna_single_sw_00025936	100	-	qdpr	Xetrov90000452m.g	Not_Enough_Info
Chr01	165856204	165857534	lncrna_single_sw_00032962	100	-	hexb-like	enc1	Right_Orientation
Chr01	165956502	165958154	lncrna_single_sw_00032967	100	-	enc1	arhgef28-like	Right_Orientation
Chr01	166736446	166736934	lncrna_single_sw_00033058	100	-	tmem171	fcho2	Wrong_Orientation
Chr01	167199470	167202778	lncrna_single_n_00023139	100	-	Xetrov90003391m.g	LOC101734220-like	Wrong_Orientation
Chr01	168277184	168277463	lncrna_single_sw_00033121	100	-	atp6ap1l	Xetrov90003426m.g	Not_Enough_Info
Chr01	168422193	168423928	lncrna_single_sw_00033128	100	-	atp6ap1l	Xetrov90003426m.g	Right_Orientation
Chr01	169698549	169698899	lncrna_single_n_00023142	100	-	cox7c	-	Right_Orientation
Chr01	170207993	170210043	lncrna_single_sw_00033255	100	-	tmem161b-like	Xetrov90003443m.g	Wrong_Orientation
Chr01	170551798	170552709	lncrna_single_sw_00033260	100	-	mef2c	cetn3	Not_Enough_Info
Chr01	170636620	170637140	lncrna_single_sw_00033264	100	-	mef2c	cetn3	Right_Orientation
Chr01	17066947	17068639	lncrna_single_n_00022633	100	-	cc2d2a	c1qtnf7	Right_Orientation
Chr01	171151481	171155593	lncrna_single_sw_00033283	100	-	arrdc3	nr2f1	Wrong_Orientation
Chr01	172184618	172184884	lncrna_single_sw_00033342	100	-	ankrd32	mctp1	Wrong_Orientation
Chr01	172614360	172615112	lncrna_single_sw_00033353	100	-	rfesd-like	Xetrov90003474m.g	Right_Orientation
Chr01	172948586	172949149	lncrna_single_sw_00033384	100	-	cast	-	Right_Orientation
Chr01	17347420	17352411	lncrna_single_sw_00026004	100	-	cpeb2-like	bod1l1	Not_Enough_Info
Chr01	173635919	173636690	lncrna_single_sw_00033408	100	-	chd1	Xetrov90003494m.g	Wrong_Orientation
Chr01	173724187	173724449	lncrna_single_sw_00033412	100	-	slc30a5	-	Wrong_Orientation
Chr01	17435925	17438399	lncrna_single_sw_00026012	100	-	Xetrov90000469m.g	nkx3-2	Not_Enough_Info
Chr01	174849042	174850658	lncrna_single_sw_00033494	100	-	erbb2ip-like	nln	Wrong_Orientation
Chr01	174896256	174899336	lncrna_single_sw_00033528	100	-	erbb2ip-like	nln	Right_Orientation
Chr01	17515678	17516522	lncrna_single_sw_00026015	100	-	nkx3-2	rab28	Right_Orientation
Chr01	176160824	176161752	lncrna_single_sw_00033588	100	-	kif2a-like	zswim6	Right_Orientation
Chr01	176389527	176390898	lncrna_single_sw_00033597	100	-	Xetrov90003530m.g	smim15	Right_Orientation
Chr01	176394124	176395212	lncrna_single_sw_00033598	100	-	Xetrov90003530m.g	smim15	Wrong_Orientation
Chr01	17660607	17662326	lncrna_single_sw_00026019	100	-	rab28	hs3st1	Right_Orientation
Chr01	177816043	177817224	lncrna_single_sw_00033665	100	-	Xetrov90003553m.g	Xetrov90003554m.g	Right_Orientation
Chr01	178301727	178302055	lncrna_single_sw_00033698	100	-	map3k1	ankrd55	Right_Orientation
Chr01	178894691	178897089	lncrna_single_sw_00033784	100	-	mci-like	cdc20b-like	Not_Enough_Info
Chr01	180332385	180334408	lncrna_single_sw_00033874	100	-	itga1	isl1	Not_Enough_Info
Chr01	180495445	180496046	lncrna_single_sw_00033923	100	-	itga1	isl1	Not_Enough_Info
Chr01	180529136	180531171	lncrna_single_sw_00033941	100	-	isl1	-	Not_Enough_Info
Chr01	181326142	181332093	lncrna_single_sw_00033958	100	-	hcn1	mrps30	Right_Orientation
Chr01	181892920	181893495	lncrna_single_sw_00033986	100	-	fgf10	nnt	Right_Orientation
Chr01	181893777	181895028	lncrna_single_sw_00033987	100	-	fgf10	nnt	Right_Orientation
Chr01	181895536	181896213	lncrna_single_sw_00033988	100	-	fgf10	nnt	Right_Orientation
Chr01	182825499	182826602	lncrna_single_sw_00034011	100	-	plcxd3	LOC100485342	Not_Enough_Info
Chr01	18384005	18385772	lncrna_single_sw_00026053	100	-	LOC101732211	LOC101734406	Right_Orientation
Chr01	183906148	183907181	lncrna_single_sw_00024424	100	-	slc1a3	ranbp3l-like	Not_Enough_Info
Chr01	184091496	184092793	lncrna_single_sw_00034104	100	-	lmbrd2	nipbl	Right_Orientation
Chr01	185281164	185282292	lncrna_single_sw_00034146	100	-	Xetrov90003667m.g	Xetrov90003668m.g	Right_Orientation
Chr01	185326374	185328104	lncrna_single_sw_00034149	100	-	capsl	il7r	Not_Enough_Info
Chr01	185374124	185376333	lncrna_single_sw_00034153	100	-	Xetrov90003673m.g	LOC101732467	Right_Orientation
Chr01	185376473	185378238	lncrna_single_sw_00034154	100	-	Xetrov90003673m.g	LOC101732467	Right_Orientation
Chr01	185977942	185978455	lncrna_single_sw_00034172	100	-	Xetrov90003677m.g	dnajc21	Right_Orientation
Chr01	186376756	186377196	lncrna_single_sw_00034185	100	-	amacr	slc45a2	Right_Orientation
Chr01	187304627	187305266	lncrna_single_sw_00034201	100	-	Xetrov90003697m.g	npr3-like	Not_Enough_Info
Chr01	187347850	187348278	lncrna_single_sw_00034204	100	-	Xetrov90003697m.g	npr3-like	Wrong_Orientation
Chr01	187357733	187358092	lncrna_single_sw_00034205	100	-	Xetrov90003697m.g	npr3-like	Not_Enough_Info
Chr01	187477760	187478282	lncrna_single_sw_00034206	100	-	npr3-like	LOC100495808	Wrong_Orientation
Chr01	187497216	187498872	lncrna_single_sw_00034212	100	-	Xetrov90003700m.g	mtmr12	Right_Orientation
Chr01	188252002	188252432	lncrna_single_n_00023224	100	-	sec11c	znf532	Not_Enough_Info
Chr01	189062897	189063796	lncrna_single_sw_00034280	100	-	st8sia3	wdr7	Wrong_Orientation
Chr01	18961565	18965988	lncrna_single_sw_00000903	100	+	Xetrov90000497m.g	msx1	Right_Orientation
Chr01	191183891	191184213	lncrna_single_sw_00034339	100	-	Xetrov90003757m.g	mex3c	Right_Orientation
Chr01	191221774	191222694	lncrna_single_sw_00034342	100	-	Xetrov90003757m.g	mex3c	Not_Enough_Info
Chr01	191303510	191304844	lncrna_single_sw_00034345	100	-	Xetrov90003757m.g	mex3c	Right_Orientation
Chr01	191576021	191576326	lncrna_single_sw_00034357	100	-	Xetrov90003770m.g	mapk4	Right_Orientation
Chr01	192203244	192205820	lncrna_single_sw_00012044	100	+	dym	smad7-like	Right_Orientation
Chr01	192221312	192223491	lncrna_single_sw_00034391	100	-	smad7-like	dym	Wrong_Orientation
Chr01	192971480	192971681	lncrna_single_sw_00034435	100	-	Xetrov90003797m.g	-	Right_Orientation
Chr01	193082840	193084253	lncrna_single_sw_00034438	100	-	skor2	hdhd2	Wrong_Orientation
Chr01	193408069	193410685	lncrna_single_n_00023243	100	-	c18orf25	LOC101733084	Right_Orientation
Chr01	193746703	193750350	lncrna_single_sw_00034467	100	-	Xetrov90003825m.g	kiaa1328	Right_Orientation
Chr01	194676123	194677512	lncrna_single_n_00023256	100	-	ubap2-like	ube2r2	Right_Orientation
Chr01	20842088	20843888	lncrna_single_sw_00026152	100	-	Xetrov90000522m.g	sepsecs	Right_Orientation
Chr01	21492618	21492846	lncrna_single_sw_00026191	100	-	dhx15	ppargc1a	Right_Orientation
Chr01	21512900	21513234	lncrna_single_sw_00026193	100	-	dhx15	ppargc1a	Not_Enough_Info
Chr01	21670974	21672850	lncrna_single_n_00022649	100	-	dhx15	ppargc1a	Wrong_Orientation
Chr01	23997060	23998295	lncrna_single_sw_00026245	100	-	LOC101731905	LOC101734187	Not_Enough_Info
Chr01	24038906	24039609	lncrna_single_sw_00026247	100	-	Xetrov90000554m.g	LOC100493503-like	Not_Enough_Info
Chr01	24039834	24042068	lncrna_single_sw_00026248	100	-	Xetrov90000554m.g	LOC100493503-like	Right_Orientation
Chr01	24042181	24042590	lncrna_single_sw_00026249	100	-	Xetrov90000554m.g	LOC100493503-like	Right_Orientation
Chr01	24702929	24705161	lncrna_single_sw_00026269	100	-	arap2	LOC101731735	Not_Enough_Info
Chr01	24709449	24710620	lncrna_single_sw_00026270	100	-	arap2	LOC101731735	Not_Enough_Info
Chr01	24910193	24910499	lncrna_single_sw_00026283	100	-	arap2	LOC101731735	Right_Orientation
Chr01	26120647	26120915	lncrna_single_sw_00026347	100	-	Xetrov90000569m.g	klf3	Not_Enough_Info
Chr01	26258926	26260793	lncrna_single_sw_00001295	100	+	LOC100495326	tlr6	Right_Orientation
Chr01	26287140	26288924	lncrna_single_sw_00026364	100	-	LOC100495326	LOC101733203	Right_Orientation
Chr01	268966	269322	lncrna_single_sw_00025241	100	-	Xetrov90000011m.g	-	Right_Orientation
Chr01	26929671	26930339	lncrna_single_sw_00026378	100	-	Xetrov90000587m.g	Xetrov90000588m.g	Right_Orientation
Chr01	26930773	26932967	lncrna_single_sw_00013438	100	-	Xetrov90000587m.g	Xetrov90000588m.g	Right_Orientation
Chr01	28435595	28436212	lncrna_single_sw_00026438	100	-	grxcr1	Xetrov90000626m.g	Right_Orientation
Chr01	28696848	28697053	lncrna_single_sw_00026446	100	-	-	-	Wrong_Orientation
Chr01	29525560	29527309	lncrna_single_sw_00026461	100	-	corin-like	nfxl1	Not_Enough_Info
Chr01	29531455	29532490	lncrna_single_n_00022670	100	-	corin-like	nfxl1	Not_Enough_Info
Chr01	31862667	31863417	lncrna_single_sw_00026581	100	-	dlc1	sgcz	Wrong_Orientation
Chr01	31863585	31865289	lncrna_single_sw_00026582	100	-	dlc1	sgcz	Wrong_Orientation
Chr01	31872966	31873742	lncrna_single_sw_00026584	100	-	dlc1	sgcz	Wrong_Orientation
Chr01	33071429	33072396	lncrna_single_n_00022679	100	-	zdhhc2	cnot7	Right_Orientation
Chr01	33242570	33243555	lncrna_single_n_00022680	100	-	slc7a2-like	pdgfrl	Not_Enough_Info
Chr01	34599341	34601690	lncrna_single_n_00022682	100	-	mtnr1a	klkb1-like	Not_Enough_Info
Chr01	34847895	34852628	lncrna_single_sw_00026705	100	-	cyp4v2-like.1	cyp4v2-like.2	Wrong_Orientation
Chr01	34852755	34854715	lncrna_single_sw_00001859	100	+	cyp4v2-like.2	cyp4v2-like.1	Right_Orientation
Chr01	35000940	35003579	lncrna_single_sw_00026720	100	-	tlr3	-	Wrong_Orientation
Chr01	35702562	35703165	lncrna_single_n_00022686	100	-	enpp6	stox2-like	Right_Orientation
Chr01	35942469	35944447	lncrna_single_n_00022687	100	-	Xetrov90000759m.g	ing2	Right_Orientation
Chr01	35950565	35955640	lncrna_single_sw_00002079	100	+	cdkn2aip	ing2	Right_Orientation
Chr01	37285617	37287369	lncrna_single_sw_00014222	100	-	tenm2-like.1	aga	Right_Orientation
Chr01	37288200	37290176	lncrna_single_sw_00026809	100	-	tenm2-like.1	aga	Wrong_Orientation
Chr01	38806709	38807852	lncrna_single_sw_00026878	100	-	gpm6a	glra3	Not_Enough_Info
Chr01	39022107	39024992	lncrna_single_sw_00026890	100	-	glra3	hpgd	Right_Orientation
Chr01	39249854	39251449	lncrna_single_sw_00026912	100	-	fbxo8	hand2	Right_Orientation
Chr01	39443360	39444977	lncrna_single_sw_00026918	100	-	hand2	Xetrov90000783m.g	Wrong_Orientation
Chr01	39498441	39500330	lncrna_single_sw_00026920	100	-	scrg1	Xetrov90000785m.g	Right_Orientation
Chr01	39629110	39631058	lncrna_single_n_00022701	100	-	galnt7	LOC101731619-like	Wrong_Orientation
Chr01	40164287	40170894	lncrna_single_sw_00026945	100	-	galntl6-like	-	Wrong_Orientation
Chr01	40600862	40601926	lncrna_single_sw_00026973	100	-	aadat	-	Right_Orientation
Chr01	40641553	40641808	lncrna_single_sw_00026978	100	-	aadat	mfap3l-like	Not_Enough_Info
Chr01	40700412	40702481	lncrna_single_sw_00026990	100	-	mfap3l-like	LOC100488348	Right_Orientation
Chr01	40827348	40832066	lncrna_single_n_00012778	100	-	nek1	sh3rf1	Not_Enough_Info
Chr01	42029947	42030751	lncrna_single_n_00022709	100	-	cpe	msmo1	Wrong_Orientation
Chr01	42591145	42598888	lncrna_single_sw_00027039	100	-	npy1r	naf1	Right_Orientation
Chr01	43943617	43944579	lncrna_single_sw_00027087	100	-	Xetrov90000855m.g	tmem144	Not_Enough_Info
Chr01	44148102	44149014	lncrna_single_sw_00027096	100	-	Xetrov90000859m.g	gria2	Wrong_Orientation
Chr01	44149784	44150230	lncrna_single_sw_00027097	100	-	Xetrov90000859m.g	gria2	Wrong_Orientation
Chr01	44213563	44214927	lncrna_single_sw_00027099	100	-	gria2	glrb	Not_Enough_Info
Chr01	44535675	44543893	lncrna_single_sw_00027111	100	-	pdgfc	ctso	Right_Orientation
Chr01	44544007	44546798	lncrna_single_sw_00002396	100	+	ctso	pdgfc	Wrong_Orientation
Chr01	45859622	45862663	lncrna_single_sw_00027189	100	-	kiaa0922-like	mnd1	Wrong_Orientation
Chr01	47044992	47045287	lncrna_single_sw_00027267	100	-	Xetrov90000912m.g	Xetrov90000913m.g	Wrong_Orientation
Chr01	47045548	47049096	lncrna_single_sw_00027268	100	-	Xetrov90000912m.g	Xetrov90000913m.g	Wrong_Orientation
Chr01	47059713	47060012	lncrna_single_sw_00027269	100	-	Xetrov90000912m.g	Xetrov90000913m.g	Wrong_Orientation
Chr01	47714088	47714437	lncrna_single_sw_00027290	100	-	LOC100487296	nr3c2	Right_Orientation
Chr01	47715681	47716149	lncrna_single_sw_00027291	100	-	LOC100487296	nr3c2	Right_Orientation
Chr01	48008306	48008629	lncrna_single_sw_00027296	100	-	nr3c2	arhgap10	Right_Orientation
Chr01	48008694	48009154	lncrna_single_sw_00027297	100	-	nr3c2	arhgap10	Right_Orientation
Chr01	48689671	48690674	lncrna_single_sw_00027328	100	-	pou4f2	-	Right_Orientation
Chr01	48885759	48885977	lncrna_single_sw_00027337	100	-	slc10a7	Xetrov90000935m.g	Right_Orientation
Chr01	49133209	49133548	lncrna_single_sw_00027341	100	-	znf827	LOC100498590	Right_Orientation
Chr01	49834754	49835562	lncrna_single_sw_00027376	100	-	smarca5	Xetrov90000956m.g	Wrong_Orientation
Chr01	49835666	49836827	lncrna_single_sw_00027377	100	-	smarca5	Xetrov90000956m.g	Wrong_Orientation
Chr01	50875769	50881466	lncrna_single_sw_00027433	100	-	znf330	rnf150	Wrong_Orientation
Chr01	52618694	52620664	lncrna_single_n_00022736	100	-	Xetrov90001002m.g	pcdh18	Right_Orientation
Chr01	53968648	53971765	lncrna_single_sw_00027546	100	-	pcdh10	LOC101735072	Right_Orientation
Chr01	53977878	53981081	lncrna_single_sw_00027551	100	-	pcdh10	LOC101735072	Not_Enough_Info
Chr01	54060738	54061511	lncrna_single_sw_00027556	100	-	pcdh10	LOC101735072	Not_Enough_Info
Chr01	54061565	54065174	lncrna_single_sw_00027557	100	-	pcdh10	LOC101735072	Right_Orientation
Chr01	54188515	54188873	lncrna_single_sw_00027558	100	-	LOC101735072	LOC100135109	Wrong_Orientation
Chr01	56203649	56207192	lncrna_single_sw_00027616	100	-	spry1	Xetrov90001030m.g	Wrong_Orientation
Chr01	56228648	56229375	lncrna_single_n_00002653	100	+	Xetrov90001030m.g	spry1	Wrong_Orientation
Chr01	5637866	5639311	lncrna_single_n_00022599	100	-	Xetrov90000213m.g	-	Wrong_Orientation
Chr01	56770169	56771708	lncrna_single_sw_00027641	100	-	Xetrov90001043m.g	Xetrov90001044m.g	Right_Orientation
Chr01	57440506	57444543	lncrna_single_sw_00027691	100	-	bbs7	ccna2	Right_Orientation
Chr01	57575821	57576771	lncrna_single_sw_00027699	100	-	hadh	Xetrov90001068m.g	Right_Orientation
Chr01	57884809	57885039	lncrna_single_sw_00027725	100	-	etnppl	Xetrov90001076m.g	Not_Enough_Info
Chr01	58474515	58477796	lncrna_single_sw_00027785	100	-	pitx2	-	Not_Enough_Info
Chr01	58702250	58704715	lncrna_single_sw_00027789	100	-	pitx2	-	Right_Orientation
Chr01	58850240	58855982	lncrna_single_sw_00003126	100	+	pitx2	-	Wrong_Orientation
Chr01	58871911	58872634	lncrna_single_sw_00027791	100	-	pitx2	enpep	Wrong_Orientation
Chr01	6061428	6062324	lncrna_single_sw_00000166	100	+	pank2-like	rnf24	Wrong_Orientation
Chr01	61318600	61325120	lncrna_single_sw_00027863	100	-	synpo2	myoz2	Right_Orientation
Chr01	62307632	62311151	lncrna_single_n_00022766	100	-	qrfpr	Xetrov90001142m.g	Right_Orientation
Chr01	63382215	63390087	lncrna_single_sw_00027934	100	-	tet2	-	Wrong_Orientation
Chr01	63403029	63404051	lncrna_single_sw_00027941	100	-	tet2	-	Wrong_Orientation
Chr01	63404137	63405489	lncrna_single_sw_00027942	100	-	tet2	-	Not_Enough_Info
Chr01	63405607	63407295	lncrna_single_sw_00027943	100	-	tet2	-	Not_Enough_Info
Chr01	63407407	63407753	lncrna_single_sw_00027944	100	-	tet2	-	Not_Enough_Info
Chr01	63544798	63546994	lncrna_single_sw_00027955	100	-	cxxc4	Xetrov90001167m.g	Wrong_Orientation
Chr01	63577530	63580156	lncrna_single_sw_00027967	100	-	cxxc4	Xetrov90001167m.g	Right_Orientation
Chr01	63670223	63670585	lncrna_single_sw_00027978	100	-	cxxc4	Xetrov90001167m.g	Right_Orientation
Chr01	64170996	64172167	lncrna_single_sw_00028012	100	-	cisd2	ube2d3	Right_Orientation
Chr01	64294826	64295199	lncrna_single_sw_00028020	100	-	nfkb1	slc39a8-like	Wrong_Orientation
Chr01	64380764	64381702	lncrna_single_sw_00003473	100	+	LOC101731251-like	slc39a8-like	Wrong_Orientation
Chr01	644120	645386	lncrna_single_sw_00012177	100	-	LOC100216277	wbp1	Not_Enough_Info
Chr01	64429544	64433338	lncrna_single_n_00014084	100	-	LOC101731251-like	Xetrov90001182m.g	Not_Enough_Info
Chr01	64948173	64948584	lncrna_single_sw_00028053	100	-	ddit4l	adh1c	Wrong_Orientation
Chr01	66051785	66053136	lncrna_single_sw_00028109	100	-	Xetrov90001212m.g	unc5c	Not_Enough_Info
Chr01	66054513	66055050	lncrna_single_n_00022779	100	-	Xetrov90001212m.g	unc5c	Not_Enough_Info
Chr01	66055713	66056341	lncrna_single_n_00022780	100	-	Xetrov90001212m.g	unc5c	Not_Enough_Info
Chr01	66990589	66991797	lncrna_single_n_00022784	100	-	pdlim5	-	Not_Enough_Info
Chr01	66997759	67001277	lncrna_single_sw_00028147	100	-	pdlim5	-	Not_Enough_Info
Chr01	67011615	67014987	lncrna_single_sw_00028148	100	-	pdlim5	-	Not_Enough_Info
Chr01	67015772	67020766	lncrna_single_sw_00015883	100	-	pdlim5	-	Right_Orientation
Chr01	67021069	67025882	lncrna_single_sw_00028149	100	-	pdlim5	-	Wrong_Orientation
Chr01	67208689	67209518	lncrna_single_sw_00028154	100	-	pdlim5	LOC100485437	Not_Enough_Info
Chr01	67382744	67385025	lncrna_single_sw_00028159	100	-	hpgds	atoh1	Right_Orientation
Chr01	69032494	69034732	lncrna_single_sw_00028195	100	-	mmrn1	snca	Right_Orientation
Chr01	69766693	69766992	lncrna_single_sw_00028225	100	-	LOC100487567-like	abcg2	Wrong_Orientation
Chr01	70130397	70133718	lncrna_single_n_00022792	100	-	uso1-like	enam	Wrong_Orientation
Chr01	7127633	7128075	lncrna_single_sw_00025418	100	-	gfra4	-	Wrong_Orientation
Chr01	73368292	73368785	lncrna_single_sw_00028446	100	-	LOC100489127-like	Xetrov90001292m.g	Right_Orientation
Chr01	74281742	74282731	lncrna_single_sw_00028490	100	-	dapk3	atcay	Right_Orientation
Chr01	75543261	75543530	lncrna_single_sw_00028538	100	-	dnaja1	ikbkap	Wrong_Orientation
Chr01	75549404	75550304	lncrna_single_sw_00028539	100	-	dnaja1	ikbkap	Wrong_Orientation
Chr01	75558128	75558630	lncrna_single_sw_00028540	100	-	dnaja1	ikbkap	Wrong_Orientation
Chr01	76851185	76853115	lncrna_single_sw_00028587	100	-	Xetrov90001375m.g	bmp3	Right_Orientation
Chr01	77650378	77653934	lncrna_single_sw_00028617	100	-	Xetrov90001392m.g	lpl	Not_Enough_Info
Chr01	78328755	78332273	lncrna_single_sw_00004227	100	+	ubxn8-like	LOC101730777	Right_Orientation
Chr01	78488186	78490287	lncrna_single_sw_00028678	100	-	LOC101730777	ubxn8-like	Right_Orientation
Chr01	7879244	7879546	lncrna_single_sw_00025444	100	-	Xetrov90000248m.g	LOC100486139	Right_Orientation
Chr01	79121566	79122470	lncrna_single_sw_00028707	100	-	LOC100145112	nfic	Not_Enough_Info
Chr01	80103085	80107881	lncrna_single_sw_00028776	100	-	arrdc2	pigg-like	Right_Orientation
Chr01	80248352	80249736	lncrna_single_sw_00028780	100	-	gng7	diras1	Wrong_Orientation
Chr01	80272015	80272508	lncrna_single_sw_00028783	100	-	gng7	diras1	Not_Enough_Info
Chr01	80272700	80273526	lncrna_single_n_00022833	100	-	gng7	diras1	Not_Enough_Info
Chr01	81021555	81022990	lncrna_single_n_00022835	100	-	cirbp	midn	Wrong_Orientation
Chr01	81091571	81092741	lncrna_single_n_00022840	100	-	midn	atp5d	Wrong_Orientation
Chr01	83562979	83566993	lncrna_single_sw_00028953	100	-	lingo3-like	oaz1	Wrong_Orientation
Chr01	83739185	83739463	lncrna_single_n_00022861	100	-	Xetrov90001564m.g	ap3d1	Right_Orientation
Chr01	83964547	83966790	lncrna_single_sw_00028973	100	-	mknk2	btbd2	Right_Orientation
Chr01	84393108	84399264	lncrna_single_sw_00029004	100	-	LOC101733958	jund	Wrong_Orientation
Chr01	84440009	84444077	lncrna_single_sw_00017270	100	-	LOC101733958	jund	Right_Orientation
Chr01	85308164	85308990	lncrna_single_sw_00029065	100	-	Xetrov90001598m.g	Xetrov90001600m.g	Not_Enough_Info
Chr01	85576259	85577570	lncrna_single_n_00022867	100	-	LOC100496215	LOC100494167	Wrong_Orientation
Chr01	85577909	85578958	lncrna_single_n_00022868	100	-	LOC100496215	LOC100494167	Not_Enough_Info
Chr01	86485422	86486838	lncrna_single_sw_00029115	100	-	odf3l2	hiatl1	Not_Enough_Info
Chr01	87434592	87435880	lncrna_single_sw_00029163	100	-	ell	fkbp8	Wrong_Orientation
Chr01	88816777	88817947	lncrna_single_n_00022880	100	-	hpse	hsd17b11	Wrong_Orientation
Chr01	90014509	90014897	lncrna_single_sw_00029352	100	-	leprotl1	gsr	Wrong_Orientation
Chr01	90251149	90253842	lncrna_single_sw_00029360	100	-	rbpms	dctn6	Wrong_Orientation
Chr01	91614520	91619878	lncrna_single_sw_00017912	100	-	lin54	sec31a	Right_Orientation
Chr01	91880815	91881946	lncrna_single_n_00022888	100	-	LOC100485787	Xetrov90001804m.g	Not_Enough_Info
Chr01	92114550	92115593	lncrna_single_n_00015986	100	-	LOC100485787	Xetrov90001804m.g	Right_Orientation
Chr01	92281697	92282708	lncrna_single_sw_00029452	100	-	LOC100485787	Xetrov90001804m.g	Not_Enough_Info
Chr01	92282873	92284287	lncrna_single_sw_00029453	100	-	LOC100485787	Xetrov90001804m.g	Not_Enough_Info
Chr01	92356703	92357594	lncrna_single_sw_00029470	100	-	LOC100485787	Xetrov90001804m.g	Not_Enough_Info
Chr01	92374809	92376560	lncrna_single_sw_00029475	100	-	LOC100485787	Xetrov90001804m.g	Not_Enough_Info
Chr01	92830956	92831307	lncrna_single_n_00004847	100	+	Xetrov90001809m.g	Xetrov90001808m.g	Wrong_Orientation
Chr01	9346866	9348611	lncrna_single_sw_00025506	100	-	znf638	Xetrov90000268m.g	Not_Enough_Info
Chr01	93631507	93633911	lncrna_single_sw_00029521	100	-	hsd17b13	LOC100496714	Right_Orientation
Chr01	94984098	94985326	lncrna_single_n_00022915	100	-	ccng2	adh6	Not_Enough_Info
Chr01	9565042	9566451	lncrna_single_sw_00025539	100	-	LOC100492381	LOC100489054	Wrong_Orientation
Chr01	96274837	96276712	lncrna_single_sw_00029641	100	-	LOC100487203	LOC100487354	Wrong_Orientation
Chr01	96749363	96749631	lncrna_single_sw_00029652	100	-	tomm5	LOC101732014	Right_Orientation
Chr01	96859907	96864180	lncrna_single_sw_00005619	100	+	fbxo10	cep290	Right_Orientation
Chr01	97533094	97537355	lncrna_single_sw_00029666	100	-	LOC101734738	Xetrov90001896m.g	Not_Enough_Info
Chr01	98920156	98920662	lncrna_single_sw_00029745	100	-	LOC100494334	b3gnt3-like	Wrong_Orientation
Chr01	98921462	98921729	lncrna_single_sw_00029746	100	-	LOC100494334	b3gnt3-like	Wrong_Orientation
Chr01	98923567	98923796	lncrna_single_sw_00029747	100	-	LOC100494334	b3gnt3-like	Wrong_Orientation
Chr02	100993288	100993713	lncrna_single_sw_00061378	100	-	msi2	akap1-like	Wrong_Orientation
Chr02	101036936	101037785	lncrna_single_sw_00051839	100	-	akap1-like	nf1	Wrong_Orientation
Chr02	101278825	101279373	lncrna_single_n_00028664	100	+	ksr1	wsb1	Wrong_Orientation
Chr02	10291868	10292294	lncrna_single_sw_00057038	100	-	mrps6	Xetrov90004063m.g	Right_Orientation
Chr02	103112245	103115065	lncrna_single_n_00043088	100	-	Xetrov90005776m.g	amelx	Right_Orientation
Chr02	103695652	103696896	lncrna_single_sw_00061518	100	-	tmem47	dmd.2	Wrong_Orientation
Chr02	10375268	10383578	lncrna_single_sw_00035055	100	+	rcan1	kcne1-like	Right_Orientation
Chr02	107402675	107403189	lncrna_single_sw_00061642	100	-	tmem182-like.1	-	Right_Orientation
Chr02	10840700	10841008	lncrna_single_sw_00057063	100	-	olig2	c21orf62	Not_Enough_Info
Chr02	108439760	108443978	lncrna_single_sw_00061757	100	-	Xetrov90005860m.g	c17orf105	Wrong_Orientation
Chr02	108607241	108608000	lncrna_single_sw_00061763	100	-	rasa3	gas6	Right_Orientation
Chr02	108627768	108629273	lncrna_single_sw_00061767	100	-	rasa3	gas6	Right_Orientation
Chr02	108641801	108644722	lncrna_single_sw_00041262	100	+	gas6	rasa3	Wrong_Orientation
Chr02	109853685	109854128	lncrna_single_sw_00061809	100	-	Xetrov90005898m.g	atp10a	Not_Enough_Info
Chr02	109903840	109904982	lncrna_single_sw_00052438	100	-	Xetrov90005898m.g	atp10a	Right_Orientation
Chr02	109906477	109907781	lncrna_single_n_00043108	100	-	Xetrov90005898m.g	atp10a	Not_Enough_Info
Chr02	111335328	111338754	lncrna_single_sw_00061857	100	-	chst7	slc9a7	Wrong_Orientation
Chr02	112956924	112957816	lncrna_single_n_00043110	100	-	tubgcp3	sox21-like.1	Not_Enough_Info
Chr02	112959261	112962014	lncrna_single_sw_00061911	100	-	tubgcp3	sox21-like.1	Not_Enough_Info
Chr02	114016645	114017214	lncrna_single_sw_00061962	100	-	col4a1	LOC100498409-like	Wrong_Orientation
Chr02	114018606	114018875	lncrna_single_n_00043114	100	-	col4a1	LOC100498409-like	Wrong_Orientation
Chr02	114050111	114052988	lncrna_single_sw_00061965	100	-	Xetrov90005967m.g	myo16	Not_Enough_Info
Chr02	114374863	114375083	lncrna_single_sw_00061978	100	-	lig4	fam155a	Right_Orientation
Chr02	115252896	115253337	lncrna_single_sw_00062078	100	-	efnb2	-	Not_Enough_Info
Chr02	115641155	115643400	lncrna_single_sw_00062103	100	-	-	-	Right_Orientation
Chr02	115999	116711	lncrna_single_sw_00056637	100	-	Xetrov90003848m.g	Xetrov90003849m.g	Right_Orientation
Chr02	116154918	116158961	lncrna_single_sw_00062167	100	-	LOC100485374-like	mettl21c-like	Right_Orientation
Chr02	118160949	118164452	lncrna_single_sw_00062219	100	-	ipo5	LOC100486181	Wrong_Orientation
Chr02	11836797	11837887	lncrna_single_sw_00057105	100	-	tiam1	cldn8.3	Right_Orientation
Chr02	118898722	118899448	lncrna_single_sw_00062276	100	-	uggt2	dnajc3	Not_Enough_Info
Chr02	119239402	119240632	lncrna_single_n_00043127	100	-	abcc4	sox21-like.2	Right_Orientation
Chr02	120022218	120024419	lncrna_single_sw_00062314	100	-	gpc6	-	Right_Orientation
Chr02	120581529	120582595	lncrna_single_sw_00062344	100	-	slitrk5-like	-	Not_Enough_Info
Chr02	120947748	120948910	lncrna_single_n_00043129	100	-	slitrk5-like	slitrk6	Wrong_Orientation
Chr02	121184201	121187542	lncrna_single_sw_00062370	100	-	slitrk1	spry2	Wrong_Orientation
Chr02	121528184	121529212	lncrna_single_sw_00062379	100	-	slitrk1	spry2	Wrong_Orientation
Chr02	121740049	121741420	lncrna_single_n_00043132	100	-	slitrk1	spry2	Right_Orientation
Chr02	121753492	121755418	lncrna_single_n_00043133	100	-	spry2	ndfip2	Wrong_Orientation
Chr02	122066522	122069630	lncrna_single_sw_00062422	100	-	rbm26	rnf219-like	Wrong_Orientation
Chr02	122088919	122089898	lncrna_single_n_00043134	100	-	rbm26	rnf219-like	Not_Enough_Info
Chr02	122090719	122091797	lncrna_single_n_00043135	100	-	rbm26	rnf219-like	Not_Enough_Info
Chr02	122478064	122480034	lncrna_single_sw_00062450	100	-	LOC100488759	ednrb	Right_Orientation
Chr02	122889221	122890960	lncrna_single_sw_00062464	100	-	Xetrov90006063m.g	fbxl3	Right_Orientation
Chr02	123569643	123573294	lncrna_single_sw_00062488	100	-	tbc1d4-like	klf12	Right_Orientation
Chr02	123637429	123638611	lncrna_single_sw_00062489	100	-	tbc1d4-like	klf12	Right_Orientation
Chr02	123710816	123712512	lncrna_single_n_00043140	100	-	klf12	klf5	Right_Orientation
Chr02	124708535	124709903	lncrna_single_n_00043141	100	-	dach1	pcdh9	Not_Enough_Info
Chr02	126167015	126167795	lncrna_single_n_00043145	100	-	mettl18	pcdh20	Wrong_Orientation
Chr02	126249236	126256519	lncrna_single_sw_00062593	100	-	mettl18	pcdh20	Right_Orientation
Chr02	12731136	12737631	lncrna_single_sw_00035273	100	+	Xetrov90004119m.g	Xetrov90004118m.g	Right_Orientation
Chr02	12740332	12741194	lncrna_single_n_00042738	100	-	Xetrov90004118m.g	Xetrov90004119m.g	Not_Enough_Info
Chr02	12741344	12743453	lncrna_single_n_00042739	100	-	Xetrov90004118m.g	Xetrov90004119m.g	Wrong_Orientation
Chr02	12743633	12745211	lncrna_single_n_00042740	100	-	Xetrov90004118m.g	Xetrov90004119m.g	Wrong_Orientation
Chr02	127659574	127660163	lncrna_single_sw_00062723	100	-	diaph3	pcdh17	Not_Enough_Info
Chr02	127660599	127662090	lncrna_single_sw_00062724	100	-	diaph3	pcdh17	Not_Enough_Info
Chr02	127875136	127877054	lncrna_single_sw_00062726	100	-	pcdh17	pcdh8.2	Not_Enough_Info
Chr02	127879347	127880441	lncrna_single_sw_00062729	100	-	pcdh17	pcdh8.2	Wrong_Orientation
Chr02	128566237	128571174	lncrna_single_sw_00062785	100	-	pcdh8.2	pcdh8	Right_Orientation
Chr02	128584312	128584972	lncrna_single_sw_00062790	100	-	pcdh8.2	pcdh8	Not_Enough_Info
Chr02	128734892	128737979	lncrna_single_sw_00062810	100	-	pcdh8.2	pcdh8	Not_Enough_Info
Chr02	129175381	129176762	lncrna_single_sw_00042377	100	+	Xetrov90006124m.g	naa16-like	Right_Orientation
Chr02	130765595	130770295	lncrna_single_sw_00053666	100	-	LOC101733643	LOC101733697	Wrong_Orientation
Chr02	131324538	131327341	lncrna_single_sw_00062954	100	-	esd	htr2a	Wrong_Orientation
Chr02	133301571	133302475	lncrna_single_sw_00063064	100	-	tuba4a	tuba1b	Wrong_Orientation
Chr02	133468612	133469892	lncrna_single_sw_00063097	100	-	LOC100492277-like	c1ql4	Not_Enough_Info
Chr02	133529304	133534431	lncrna_single_sw_00042725	100	+	dnajc22	c1ql4	Right_Orientation
Chr02	134001395	134002321	lncrna_single_sw_00063116	100	-	LOC100493708	wdr61	Not_Enough_Info
Chr02	13437396	13438136	lncrna_single_sw_00057151	100	-	-	-	Wrong_Orientation
Chr02	134571794	134573160	lncrna_single_sw_00063142	100	-	suox	rab5b	Wrong_Orientation
Chr02	136366973	136367854	lncrna_single_sw_00063224	100	-	lrp1	LOC100494399	Wrong_Orientation
Chr02	136790058	136791665	lncrna_single_sw_00063240	100	-	shmt2	stac3	Not_Enough_Info
Chr02	136871687	136872470	lncrna_single_n_00043173	100	-	stac3	Xetrov90006318m.g	Right_Orientation
Chr02	136950921	136952451	lncrna_single_sw_00063256	100	-	r3hdm2	inhbc.2	Not_Enough_Info
Chr02	136952834	136953714	lncrna_single_sw_00063257	100	-	r3hdm2	inhbc.2	Not_Enough_Info
Chr02	137328562	137328904	lncrna_single_n_00043175	100	-	mars	Xetrov90006328m.g	Wrong_Orientation
Chr02	137605714	137608686	lncrna_single_n_00043178	100	-	dtx3	Xetrov90006339m.g	Right_Orientation
Chr02	137816194	137816644	lncrna_single_n_00043179	100	-	sp5l	LOC100485722	Wrong_Orientation
Chr02	138180834	138181046	lncrna_single_sw_00063329	100	-	Xetrov90006350m.g	LOC100486174-like	Right_Orientation
Chr02	138246329	138246808	lncrna_single_sw_00063333	100	-	LOC100486323	LOC100496997-like	Wrong_Orientation
Chr02	138902377	138902870	lncrna_single_sw_00063379	100	-	slc11a2	letmd1	Wrong_Orientation
Chr02	139201956	139202189	lncrna_single_sw_00063394	100	-	cela1-like.2	LOC100497888	Right_Orientation
Chr02	139205241	139206069	lncrna_single_sw_00063395	100	-	cela1-like.2	LOC100497888	Right_Orientation
Chr02	139246169	139249320	lncrna_single_sw_00063397	100	-	LOC100497888	galnt6-like	Wrong_Orientation
Chr02	140321486	140322382	lncrna_single_sw_00063476	100	-	arl11	-	Not_Enough_Info
Chr02	141118967	141121795	lncrna_single_sw_00054771	100	-	Xetrov90006422m.g	slc48a1	Right_Orientation
Chr02	143069211	143071972	lncrna_single_sw_00063696	100	-	hoxc13	-	Wrong_Orientation
Chr02	144183964	144184762	lncrna_single_n_00043212	100	-	sp1	sp7	Wrong_Orientation
Chr02	145956458	145958271	lncrna_single_sw_00063858	100	-	asic1-like.2	smarcd1	Right_Orientation
Chr02	146082462	146087077	lncrna_single_sw_00063884	100	-	cers5	lima1	Right_Orientation
Chr02	149750188	149751978	lncrna_single_n_00043227	100	-	nbea-like	-	Wrong_Orientation
Chr02	149872185	149873166	lncrna_single_sw_00064082	100	-	kiaa1456	-	Right_Orientation
Chr02	149922604	149922871	lncrna_single_sw_00064091	100	-	rfc3	Xetrov90006673m.g	Right_Orientation
Chr02	150079674	150080161	lncrna_single_n_00043229	100	-	stard13	kl	Wrong_Orientation
Chr02	150786679	150787557	lncrna_single_sw_00064111	100	-	LOC100491657	LOC101734687	Not_Enough_Info
Chr02	151022311	151023642	lncrna_single_sw_00055559	100	-	b3galtl	hsph1	Wrong_Orientation
Chr02	151028411	151029384	lncrna_single_n_00043230	100	-	b3galtl	hsph1	Right_Orientation
Chr02	151033573	151034265	lncrna_single_n_00043232	100	-	b3galtl	hsph1	Right_Orientation
Chr02	151158732	151159594	lncrna_single_n_00043235	100	-	LOC733544	alox5ap	Wrong_Orientation
Chr02	151472528	151473562	lncrna_single_sw_00064132	100	-	katnal1-like	ubl3	Right_Orientation
Chr02	151985000	151987383	lncrna_single_n_00043237	100	-	flt1	-	Not_Enough_Info
Chr02	152064656	152067770	lncrna_single_sw_00044126	100	+	prhoxnb	pan3	Right_Orientation
Chr02	152715720	152726318	lncrna_single_sw_00064190	100	-	gpr12-like	wasf3	Wrong_Orientation
Chr02	152781307	152783814	lncrna_single_sw_00044167	100	+	cdk8	wasf3	Right_Orientation
Chr02	152811653	152811950	lncrna_single_sw_00064200	100	-	wasf3	cdk8	Wrong_Orientation
Chr02	15315313	15315834	lncrna_single_sw_00057223	100	-	ncam2	-	Wrong_Orientation
Chr02	153266549	153267772	lncrna_single_sw_00044195	100	+	shisa2	Xetrov90006732m.g	Wrong_Orientation
Chr02	153318316	153319497	lncrna_single_sw_00064207	100	-	shisa2	Xetrov90006734m.g	Wrong_Orientation
Chr02	153475622	153478047	lncrna_single_sw_00044209	100	+	LOC100485539-like	amer2	Wrong_Orientation
Chr02	153478192	153479362	lncrna_single_sw_00064219	100	-	amer2	LOC100485539-like	Right_Orientation
Chr02	153547921	153548644	lncrna_single_sw_00064233	100	-	amer2	LOC100485539-like	Right_Orientation
Chr02	154195993	154196397	lncrna_single_sw_00064250	100	-	sgcg	fgf9	Not_Enough_Info
Chr02	154785754	154787247	lncrna_single_sw_00064265	100	-	lats2	LOC101733385	Right_Orientation
Chr02	154834604	154835431	lncrna_single_n_00043250	100	-	lats2	LOC101733385	Right_Orientation
Chr02	155737050	155737979	lncrna_single_n_00043257	100	-	zmym2	gja3	Not_Enough_Info
Chr02	157218274	157218613	lncrna_single_sw_00064350	100	-	cwf19l2	-	Not_Enough_Info
Chr02	157431845	157433065	lncrna_single_sw_00064353	100	-	gucy1a2	aasdhppt	Right_Orientation
Chr02	157433253	157433612	lncrna_single_sw_00064354	100	-	gucy1a2	aasdhppt	Not_Enough_Info
Chr02	157644851	157645177	lncrna_single_sw_00064367	100	-	msantd4	gria4	Right_Orientation
Chr02	15797824	15798293	lncrna_single_sw_00057231	100	-	Xetrov90004138m.g	-	Right_Orientation
Chr02	158227172	158227971	lncrna_single_sw_00064380	100	-	pdgfd	dync2h1	Right_Orientation
Chr02	158583406	158583761	lncrna_single_sw_00064389	100	-	LOC100490019	mmp1	Not_Enough_Info
Chr02	158687343	158689657	lncrna_single_sw_00064392	100	-	LOC100491214	LOC100489571	Right_Orientation
Chr02	158707997	158708662	lncrna_single_sw_00064396	100	-	LOC100489571	-	Right_Orientation
Chr02	158734425	158736136	lncrna_single_sw_00064409	100	-	LOC100489571	-	Right_Orientation
Chr02	158858079	158858460	lncrna_single_sw_00064420	100	-	tmem123	-	Wrong_Orientation
Chr02	158875579	158876595	lncrna_single_sw_00064422	100	-	tmem123	-	Wrong_Orientation
Chr02	158960015	158961198	lncrna_single_sw_00044678	100	+	Xetrov90006846m.g	mmp7	Right_Orientation
Chr02	158974917	158975184	lncrna_single_sw_00044680	100	+	Xetrov90006847m.g	Xetrov90006846m.g	Not_Enough_Info
Chr02	159464794	159465764	lncrna_single_n_00043271	100	-	pgr	arhgap42	Not_Enough_Info
Chr02	159645029	159648355	lncrna_single_sw_00064479	100	-	arhgap42	-	Wrong_Orientation
Chr02	159790451	159793062	lncrna_single_sw_00064483	100	-	cntn5	-	Not_Enough_Info
Chr02	159793962	159794584	lncrna_single_n_00043274	100	-	cntn5	-	Not_Enough_Info
Chr02	15990461	15990977	lncrna_single_sw_00057235	100	-	Xetrov90004138m.g	-	Not_Enough_Info
Chr02	15992211	15993189	lncrna_single_n_00042748	100	-	Xetrov90004138m.g	-	Not_Enough_Info
Chr02	15993869	15999964	lncrna_single_sw_00057236	100	-	Xetrov90004138m.g	-	Not_Enough_Info
Chr02	160595920	160596603	lncrna_single_sw_00064496	100	-	Xetrov90006866m.g	ccdc82-like	Right_Orientation
Chr02	160941550	160942067	lncrna_single_sw_00064506	100	-	Xetrov90006866m.g	ccdc82-like	Wrong_Orientation
Chr02	160942353	160943016	lncrna_single_sw_00064507	100	-	Xetrov90006866m.g	ccdc82-like	Not_Enough_Info
Chr02	160944195	160945037	lncrna_single_sw_00064509	100	-	Xetrov90006866m.g	ccdc82-like	Not_Enough_Info
Chr02	161381353	161382834	lncrna_single_sw_00064519	100	-	sesn3	fam76b	Not_Enough_Info
Chr02	161683806	161684255	lncrna_single_sw_00064537	100	-	LOC100489034-like	Xetrov90006884m.g	Right_Orientation
Chr02	163251249	163251573	lncrna_single_sw_00064582	100	-	fat3-like	LOC100495486	Right_Orientation
Chr02	163941418	163941983	lncrna_single_sw_00064597	100	-	chordc1	-	Not_Enough_Info
Chr02	164541992	164542330	lncrna_single_sw_00064624	100	-	Xetrov90006921m.g	tyr	Right_Orientation
Chr02	164753234	164756767	lncrna_single_sw_00064628	100	-	Xetrov90006924m.g	ctsc	Right_Orientation
Chr02	165112628	165114881	lncrna_single_sw_00064634	100	-	tmem135-like	fzd4	Right_Orientation
Chr02	165157464	165159800	lncrna_single_n_00043281	100	-	fzd4	Xetrov90006933m.g	Right_Orientation
Chr02	166546579	166547224	lncrna_single_sw_00064680	100	-	Xetrov90006957m.g	-	Wrong_Orientation
Chr02	167016153	167016729	lncrna_single_sw_00044941	100	+	p2ry2	-	Wrong_Orientation
Chr02	167377064	167377509	lncrna_single_sw_00064713	100	-	aqp11	Xetrov90006970m.g	Right_Orientation
Chr02	167744006	167745168	lncrna_single_sw_00064719	100	-	tmem126a	Xetrov90006980m.g	Right_Orientation
Chr02	168481379	168482996	lncrna_single_sw_00064734	100	-	rab30	LOC100498385	Right_Orientation
Chr02	168868704	168869407	lncrna_single_sw_00045113	100	+	Xetrov90006997m.g	c11orf30-like	Right_Orientation
Chr02	168876285	168876671	lncrna_single_sw_00064760	100	-	c11orf30-like	Xetrov90006997m.g	Wrong_Orientation
Chr02	169649882	169651053	lncrna_single_sw_00045123	100	+	map6	-	Wrong_Orientation
Chr02	169658343	169658567	lncrna_single_sw_00064793	100	-	map6	-	Not_Enough_Info
Chr02	17148069	17148475	lncrna_single_sw_00057260	100	-	epha6	nsun3-like	Not_Enough_Info
Chr02	17595138	17596645	lncrna_single_sw_00057277	100	-	epha6	nsun3-like	Right_Orientation
Chr02	17885305	17890061	lncrna_single_sw_00057287	100	-	LOC101734040	epha3	Wrong_Orientation
Chr02	18416618	18417713	lncrna_single_sw_00057300	100	-	znf654	htr1f	Right_Orientation
Chr02	1903984	1905306	lncrna_single_sw_00056695	100	-	Xetrov90003890m.g	cd247	Wrong_Orientation
Chr02	2164873	2165912	lncrna_single_sw_00056703	100	-	b4galt3-like.1	b3gat1	Wrong_Orientation
Chr02	2181546	2182220	lncrna_single_sw_00056705	100	-	b4galt3-like.1	b3gat1	Not_Enough_Info
Chr02	22302989	22303616	lncrna_single_sw_00057394	100	-	robo2-like	Xetrov90004182m.g	Right_Orientation
Chr02	22830511	22832963	lncrna_single_sw_00057423	100	-	nrip1	Xetrov90004197m.g	Right_Orientation
Chr02	2307050	2308040	lncrna_single_sw_00056714	100	-	b3gat1	arhgap31	Not_Enough_Info
Chr02	23934883	23937730	lncrna_single_sw_00057492	100	-	LOC100493728	coro6	Wrong_Orientation
Chr02	23953311	23954199	lncrna_single_sw_00057493	100	-	LOC100493728	coro6	Right_Orientation
Chr02	23958056	23958266	lncrna_single_sw_00057494	100	-	LOC100493728	coro6	Not_Enough_Info
Chr02	25030847	25032561	lncrna_single_sw_00046298	100	-	Xetrov90004237m.g	ankrd13b	Right_Orientation
Chr02	25039753	25040840	lncrna_single_sw_00057563	100	-	Xetrov90004237m.g	ankrd13b	Right_Orientation
Chr02	2517063	2518702	lncrna_single_n_00042691	100	-	Xetrov90003905m.g	-	Not_Enough_Info
Chr02	25735554	25737593	lncrna_single_n_00042777	100	-	myo18a	Xetrov90004255m.g	Right_Orientation
Chr02	25778509	25779684	lncrna_single_sw_00057604	100	-	myo18a	Xetrov90004255m.g	Right_Orientation
Chr02	27567921	27570248	lncrna_single_n_00042784	100	-	smg6	hic1	Not_Enough_Info
Chr02	27601985	27603349	lncrna_single_sw_00057702	100	-	hic1	ovca2	Not_Enough_Info
Chr02	27678790	27680136	lncrna_single_sw_00057707	100	-	hic1	ovca2	Right_Orientation
Chr02	27683239	27685297	lncrna_single_sw_00057709	100	-	hic1	ovca2	Wrong_Orientation
Chr02	27956039	27956523	lncrna_single_sw_00057722	100	-	dph1	rtn4rl1	Right_Orientation
Chr02	28567866	28568228	lncrna_single_sw_00057749	100	-	serpinf2	wdr81	Wrong_Orientation
Chr02	28922504	28923223	lncrna_single_sw_00057761	100	-	kal1	pnpla4-like	Right_Orientation
Chr02	28965054	28974792	lncrna_single_sw_00057767	100	-	kal1	pnpla4-like	Right_Orientation
Chr02	30348502	30348759	lncrna_single_sw_00057832	100	-	nlgn4x	Xetrov90004329m.g	Not_Enough_Info
Chr02	30356370	30357305	lncrna_single_n_00042791	100	-	nlgn4x	Xetrov90004329m.g	Right_Orientation
Chr02	30370586	30372963	lncrna_single_sw_00035963	100	+	Xetrov90004330m.g	Xetrov90004329m.g	Wrong_Orientation
Chr02	31718006	31718897	lncrna_single_sw_00057912	100	-	trpv1-like.1	Xetrov90004374m.g	Right_Orientation
Chr02	31821325	31821551	lncrna_single_sw_00057915	100	-	ubb-like.1	p2rx5	Not_Enough_Info
Chr02	3207858	3208801	lncrna_single_sw_00056768	100	-	Xetrov90003909m.g	LOC101730742	Wrong_Orientation
Chr02	32537885	32538375	lncrna_single_sw_00057940	100	-	grpr	ap1s2	Not_Enough_Info
Chr02	33048259	33048620	lncrna_single_sw_00057981	100	-	asb9	Xetrov90004412m.g	Right_Orientation
Chr02	333766	334383	lncrna_single_sw_00056649	100	-	Xetrov90003871m.g	-	Wrong_Orientation
Chr02	33472609	33475838	lncrna_single_sw_00057999	100	-	glra2-like	Xetrov90004417m.g	Wrong_Orientation
Chr02	33576251	33577090	lncrna_single_n_00042811	100	-	Xetrov90004422m.g	prkx-like	Not_Enough_Info
Chr02	33597367	33597702	lncrna_single_sw_00058005	100	-	Xetrov90004422m.g	prkx-like	Right_Orientation
Chr02	33597993	33598563	lncrna_single_sw_00058006	100	-	Xetrov90004422m.g	prkx-like	Right_Orientation
Chr02	33599068	33599608	lncrna_single_sw_00058008	100	-	Xetrov90004422m.g	prkx-like	Right_Orientation
Chr02	33600208	33600609	lncrna_single_sw_00058009	100	-	Xetrov90004422m.g	prkx-like	Right_Orientation
Chr02	33600985	33601638	lncrna_single_sw_00058010	100	-	Xetrov90004422m.g	prkx-like	Right_Orientation
Chr02	33601924	33602588	lncrna_single_sw_00058011	100	-	Xetrov90004422m.g	prkx-like	Right_Orientation
Chr02	33603173	33603667	lncrna_single_sw_00058012	100	-	Xetrov90004422m.g	prkx-like	Right_Orientation
Chr02	33603872	33604564	lncrna_single_sw_00058013	100	-	Xetrov90004422m.g	prkx-like	Right_Orientation
Chr02	33604910	33605420	lncrna_single_sw_00058014	100	-	Xetrov90004422m.g	prkx-like	Right_Orientation
Chr02	33609693	33610598	lncrna_single_sw_00058016	100	-	Xetrov90004422m.g	prkx-like	Not_Enough_Info
Chr02	33861903	33864371	lncrna_single_n_00042817	100	-	prkx-like	mxra5	Wrong_Orientation
Chr02	34669179	34677467	lncrna_single_sw_00046908	100	-	LOC100487194-like	asmtl	Right_Orientation
Chr02	3515324	3515821	lncrna_single_sw_00056771	100	-	LOC101730742	LOC101731972	Wrong_Orientation
Chr02	3515930	3516496	lncrna_single_sw_00056772	100	-	LOC101730742	LOC101731972	Not_Enough_Info
Chr02	356510	358503	lncrna_single_sw_00056650	100	-	zbtb20	-	Not_Enough_Info
Chr02	359302	361467	lncrna_single_sw_00056652	100	-	zbtb20	-	Wrong_Orientation
Chr02	362920	364163	lncrna_single_n_00042679	100	-	zbtb20	-	Not_Enough_Info
Chr02	364687	365786	lncrna_single_n_00042680	100	-	zbtb20	-	Right_Orientation
Chr02	365985	367977	lncrna_single_n_00042681	100	-	zbtb20	-	Wrong_Orientation
Chr02	3682809	3683784	lncrna_single_n_00042697	100	-	Xetrov90003912m.g	LOC101731911	Not_Enough_Info
Chr02	37086124	37087358	lncrna_single_n_00042822	100	-	pom121	LOC101732392	Wrong_Orientation
Chr02	3709798	3711688	lncrna_single_sw_00056783	100	-	Xetrov90003915m.g	Xetrov90003916m.g	Not_Enough_Info
Chr02	37449678	37450163	lncrna_single_sw_00058121	100	-	mks1	fzd9	Not_Enough_Info
Chr02	37475353	37476608	lncrna_single_sw_00058125	100	-	fzd9	fkbp6	Not_Enough_Info
Chr02	38396861	38401923	lncrna_single_sw_00058171	100	-	rnf43	supt4h1	Right_Orientation
Chr02	3841577	3845133	lncrna_single_sw_00056786	100	-	LOC100485346	LOC100486350	Right_Orientation
Chr02	38464185	38464538	lncrna_single_sw_00058188	100	-	supt4h1	bzrap1	Not_Enough_Info
Chr02	3920206	3920454	lncrna_single_sw_00056790	100	-	LOC100486350	pvrl1-like.1	Wrong_Orientation
Chr02	39255716	39256579	lncrna_single_sw_00058200	100	-	Xetrov90004531m.g	LOC100490423	Right_Orientation
Chr02	39416676	39417270	lncrna_single_sw_00058207	100	-	eif1ax	nagpa-like	Right_Orientation
Chr02	40011294	40015126	lncrna_single_n_00025079	100	+	prpf8-like	-	Right_Orientation
Chr02	40118256	40120295	lncrna_single_n_00042832	100	-	LOC100497109	aifm3-like	Wrong_Orientation
Chr02	40272802	40273746	lncrna_single_sw_00058250	100	-	aifm3-like	atp5f1	Wrong_Orientation
Chr02	40495455	40496680	lncrna_single_sw_00058258	100	-	LOC100496785	Xetrov90004566m.g	Right_Orientation
Chr02	40678415	40679157	lncrna_single_sw_00058264	100	-	ppef1	ptchd1	Not_Enough_Info
Chr02	41163067	41166132	lncrna_single_n_00042838	100	-	sms	mbtps2	Not_Enough_Info
Chr02	41836202	41836691	lncrna_single_sw_00058310	100	-	rps6ka3	lrwd1	Wrong_Orientation
Chr02	41837320	41837878	lncrna_single_sw_00058311	100	-	rps6ka3	lrwd1	Wrong_Orientation
Chr02	41838060	41839839	lncrna_single_sw_00058312	100	-	rps6ka3	lrwd1	Wrong_Orientation
Chr02	41840223	41840666	lncrna_single_sw_00058313	100	-	rps6ka3	lrwd1	Wrong_Orientation
Chr02	41842258	41842734	lncrna_single_sw_00058316	100	-	rps6ka3	lrwd1	Wrong_Orientation
Chr02	42392609	42396969	lncrna_single_n_00042850	100	-	orai1	LOC100494546	Right_Orientation
Chr02	4243143	4243679	lncrna_single_sw_00056832	100	-	ildr2	pdzk1	Not_Enough_Info
Chr02	42850701	42851661	lncrna_single_n_00042852	100	-	Xetrov90004597m.g	lyrm9	Right_Orientation
Chr02	43394465	43397841	lncrna_single_sw_00058399	100	-	mnt	mettl16	Right_Orientation
Chr02	4412166	4412640	lncrna_single_sw_00056842	100	-	gja5	Xetrov90003945m.g	Not_Enough_Info
Chr02	4419852	4421394	lncrna_single_n_00042706	100	-	Xetrov90003945m.g	bcl9	Right_Orientation
Chr02	45110812	45112301	lncrna_single_sw_00058483	100	-	aipl1	LOC100495736	Right_Orientation
Chr02	45921653	45921957	lncrna_single_n_00042864	100	-	wscd1	LOC100494968	Wrong_Orientation
Chr02	46251539	46254714	lncrna_single_sw_00058543	100	-	LOC100494968	LOC100489670	Wrong_Orientation
Chr02	47171958	47174745	lncrna_single_n_00042865	100	-	Xetrov90004693m.g	plxna2	Not_Enough_Info
Chr02	47467077	47467551	lncrna_single_sw_00058604	100	-	Xetrov90004693m.g	plxna2	Wrong_Orientation
Chr02	48188482	48198352	lncrna_single_sw_00058682	100	-	LOC100135138	kcna1	Right_Orientation
Chr02	48207774	48210869	lncrna_single_sw_00058689	100	-	LOC100135138	kcna1	Not_Enough_Info
Chr02	48562193	48563366	lncrna_single_sw_00058702	100	-	kcna10	Xetrov90004702m.g	Right_Orientation
Chr02	48563479	48567753	lncrna_single_sw_00047848	100	-	kcna10	Xetrov90004702m.g	Not_Enough_Info
Chr02	48584600	48584999	lncrna_single_sw_00058705	100	-	kcna10	Xetrov90004702m.g	Wrong_Orientation
Chr02	48940919	48941915	lncrna_single_n_00042868	100	-	hnf1b	LOC100487263	Not_Enough_Info
Chr02	49264954	49266933	lncrna_single_n_00042870	100	-	tuba3c	kdm5b	Right_Orientation
Chr02	49390967	49391894	lncrna_single_n_00042871	100	-	LOC100487852	lhx1	Right_Orientation
Chr02	5000258	5000871	lncrna_single_sw_00056852	100	-	LOC100496653	-	Right_Orientation
Chr02	5013221	5013462	lncrna_single_sw_00056856	100	-	LOC100496653	-	Wrong_Orientation
Chr02	50323854	50326792	lncrna_single_sw_00048005	100	-	srsf1	vezf1	Right_Orientation
Chr02	5036977	5037844	lncrna_single_sw_00056858	100	-	LOC100496653	-	Wrong_Orientation
Chr02	50987518	50988001	lncrna_single_sw_00058814	100	-	LOC101732853	thdl18	Not_Enough_Info
Chr02	51014377	51015030	lncrna_single_sw_00058817	100	-	thdl18	LOC101733023	Not_Enough_Info
Chr02	5122174	5122855	lncrna_single_sw_00056859	100	-	LOC100496653	-	Right_Orientation
Chr02	51480101	51480849	lncrna_single_sw_00058839	100	-	Xetrov90004776m.g	cisd3	Right_Orientation
Chr02	51588692	51589417	lncrna_single_sw_00058857	100	-	ubxn11	aim1l	Wrong_Orientation
Chr02	51906069	51908417	lncrna_single_n_00042883	100	-	rps6ka1	arid1a	Right_Orientation
Chr02	52563102	52567498	lncrna_single_sw_00058902	100	-	id3	Xetrov90004817m.g	Wrong_Orientation
Chr02	52857848	52859894	lncrna_single_sw_00058941	100	-	oprd1	rcc1	Wrong_Orientation
Chr02	52860111	52862498	lncrna_single_sw_00058942	100	-	oprd1	rcc1	Wrong_Orientation
Chr02	53639052	53641607	lncrna_single_sw_00058991	100	-	xkr8	smpdl3b	Wrong_Orientation
Chr02	53922620	53923678	lncrna_single_sw_00059014	100	-	pou3f1	Xetrov90004865m.g	Not_Enough_Info
Chr02	54441523	54442427	lncrna_single_sw_00059042	100	-	pou3f1	Xetrov90004865m.g	Wrong_Orientation
Chr02	55023018	55026487	lncrna_single_sw_00059090	100	-	ifnlr1	cyp4f22	Right_Orientation
Chr02	55434353	55437086	lncrna_single_sw_00059147	100	-	sh3d21-like	thrap3	Right_Orientation
Chr02	5602748	5603623	lncrna_single_sw_00056872	100	-	Xetrov90003964m.g	zbtb21	Right_Orientation
Chr02	56579714	56580151	lncrna_single_sw_00059210	100	-	zmym6nb	dlgap3	Right_Orientation
Chr02	57001476	57002352	lncrna_single_sw_00048683	100	-	htr1d	hnrnpr-like	Right_Orientation
Chr02	58331895	58332643	lncrna_single_n_00042919	100	-	fhl3	epha10	Not_Enough_Info
Chr02	58486133	58488190	lncrna_single_sw_00048893	100	-	fhl3	epha10	Right_Orientation
Chr02	59246634	59248965	lncrna_single_sw_00059321	100	-	rspo1	plekha6	Right_Orientation
Chr02	60065561	60068863	lncrna_single_n_00042922	100	-	ren	sox13	Right_Orientation
Chr02	60071303	60073307	lncrna_single_sw_00059371	100	-	ren	sox13	Wrong_Orientation
Chr02	60383547	60384662	lncrna_single_n_00042927	100	-	Xetrov90004973m.g	taf11	Right_Orientation
Chr02	60608275	60608685	lncrna_single_sw_00059407	100	-	Xetrov90004977m.g	Xetrov90004978m.g	Wrong_Orientation
Chr02	60617206	60617862	lncrna_single_sw_00059410	100	-	Xetrov90004977m.g	Xetrov90004978m.g	Wrong_Orientation
Chr02	61503799	61504124	lncrna_single_sw_00038051	100	+	mapk14	srpk1	Right_Orientation
Chr02	62368854	62370916	lncrna_single_sw_00059466	100	-	taf8	bysl	Wrong_Orientation
Chr02	62685555	62687095	lncrna_single_sw_00059487	100	-	tfeb	foxp4	Not_Enough_Info
Chr02	62749258	62749855	lncrna_single_n_00042939	100	-	foxp4	trem2	Wrong_Orientation
Chr02	63037389	63041355	lncrna_single_n_00042940	100	-	nfya	sort1	Wrong_Orientation
Chr02	63870692	63871199	lncrna_single_n_00042943	100	-	kcnc4-like	rbm15	Right_Orientation
Chr02	63871444	63872277	lncrna_single_n_00042944	100	-	kcnc4-like	rbm15	Wrong_Orientation
Chr02	63913305	63914018	lncrna_single_n_00042946	100	-	kcnc4-like	rbm15	Right_Orientation
Chr02	64391013	64391741	lncrna_single_sw_00059607	100	-	elf3	rnpep	Wrong_Orientation
Chr02	64651330	64651868	lncrna_single_sw_00059619	100	-	nuak2	klhdc8a	Wrong_Orientation
Chr02	64908560	64909208	lncrna_single_sw_00059635	100	-	Xetrov90005082m.g	mfsd4	Right_Orientation
Chr02	64985025	64986327	lncrna_single_sw_00059640	100	-	mfsd4	elk4	Right_Orientation
Chr02	66560463	66564287	lncrna_single_sw_00038409	100	+	LOC100145165	stk38-like	Wrong_Orientation
Chr02	66569401	66570725	lncrna_single_sw_00038414	100	+	LOC100145165	stk38-like	Right_Orientation
Chr02	66581953	66582729	lncrna_single_sw_00038415	100	+	LOC100145165	stk38-like	Not_Enough_Info
Chr02	66928428	66930064	lncrna_single_sw_00059730	100	-	nr1h5	sike1	Right_Orientation
Chr02	67627426	67627848	lncrna_single_sw_00059759	100	-	syt6	olfml3	Not_Enough_Info
Chr02	67660687	67662750	lncrna_single_sw_00059771	100	-	syt6	olfml3	Not_Enough_Info
Chr02	67665474	67666865	lncrna_single_sw_00059775	100	-	syt6	olfml3	Wrong_Orientation
Chr02	67883327	67884033	lncrna_single_n_00042963	100	-	rab44	cdkn1a	Wrong_Orientation
Chr02	68226636	68234971	lncrna_single_sw_00049696	100	-	myog	tmem183a	Right_Orientation
Chr02	68235125	68249730	lncrna_single_n_00042966	100	-	myog	tmem183a	Right_Orientation
Chr02	68255649	68261178	lncrna_single_n_00036528	100	-	myog	tmem183a	Right_Orientation
Chr02	68457146	68457570	lncrna_single_n_00042967	100	-	Xetrov90005164m.g	atp1b1	Right_Orientation
Chr02	68467713	68470196	lncrna_single_sw_00059853	100	-	Xetrov90005164m.g	atp1b1	Wrong_Orientation
Chr02	68470442	68472477	lncrna_single_sw_00059854	100	-	Xetrov90005164m.g	atp1b1	Right_Orientation
Chr02	68505390	68506725	lncrna_single_sw_00059857	100	-	Xetrov90005164m.g	atp1b1	Right_Orientation
Chr02	6871040	6872019	lncrna_single_n_00042713	100	-	bace2	dscam	Wrong_Orientation
Chr02	68868281	68870818	lncrna_single_sw_00059866	100	-	LOC100490311	kdm6a	Wrong_Orientation
Chr02	70372600	70374295	lncrna_single_sw_00059964	100	-	Xetrov90005204m.g	-	Wrong_Orientation
Chr02	70448499	70452566	lncrna_single_n_00042974	100	-	Xetrov90005204m.g	-	Wrong_Orientation
Chr02	70634170	70635412	lncrna_single_sw_00059981	100	-	Xetrov90005204m.g	bcor	Right_Orientation
Chr02	70637453	70638126	lncrna_single_sw_00059982	100	-	Xetrov90005204m.g	bcor	Right_Orientation
Chr02	70851236	70852777	lncrna_single_sw_00049902	100	-	bcor	Xetrov90005208m.g	Wrong_Orientation
Chr02	71105172	71105882	lncrna_single_sw_00060016	100	-	Xetrov90005208m.g	mid1ip1	Wrong_Orientation
Chr02	72561340	72563526	lncrna_single_sw_00060071	100	-	Xetrov90005232m.g	Xetrov90005233m.g	Wrong_Orientation
Chr02	7300249	7300743	lncrna_single_sw_00056895	100	-	dscam	igsf5-like	Right_Orientation
Chr02	73980868	73982937	lncrna_single_n_00042984	100	-	wnt2b	st7l	Right_Orientation
Chr02	74648753	74648959	lncrna_single_sw_00060200	100	-	slc16a1	-	Right_Orientation
Chr02	75001039	75001589	lncrna_single_sw_00060205	100	-	fam19a3	-	Not_Enough_Info
Chr02	7607565	7609046	lncrna_single_sw_00056907	100	-	LOC100494507	sh3bgr	Wrong_Orientation
Chr02	79948818	79949235	lncrna_single_n_00042994	100	-	LOC100491626	Xetrov90005341m.g	Wrong_Orientation
Chr02	80314456	80315470	lncrna_single_sw_00060379	100	-	LOC100498426	-	Not_Enough_Info
Chr02	80317756	80321931	lncrna_single_sw_00060380	100	-	LOC100498426	-	Wrong_Orientation
Chr02	81273459	81274735	lncrna_single_sw_00060417	100	-	LOC100498165-like	zc3h12a	Right_Orientation
Chr02	81492684	81493316	lncrna_single_sw_00060451	100	-	lsm10	Xetrov90005353m.g	Not_Enough_Info
Chr02	82076983	82077412	lncrna_single_sw_00060474	100	-	notch1	stk40	Not_Enough_Info
Chr02	82089225	82089728	lncrna_single_sw_00060482	100	-	notch1	stk40	Not_Enough_Info
Chr02	82090810	82091544	lncrna_single_sw_00060485	100	-	notch1	stk40	Not_Enough_Info
Chr02	82091671	82094294	lncrna_single_sw_00060486	100	-	notch1	stk40	Wrong_Orientation
Chr02	82094403	82095764	lncrna_single_sw_00060487	100	-	notch1	stk40	Wrong_Orientation
Chr02	8282917	8283478	lncrna_single_sw_00056954	100	-	erg	-	Not_Enough_Info
Chr02	83204104	83204465	lncrna_single_sw_00060568	100	-	bai2-like	-	Right_Orientation
Chr02	8348272	8348475	lncrna_single_sw_00056956	100	-	kcnj15-like	-	Wrong_Orientation
Chr02	84333310	84336123	lncrna_single_sw_00060589	100	-	csmd2	LOC100485578	Right_Orientation
Chr02	84336757	84338967	lncrna_single_n_00043012	100	-	csmd2	LOC100485578	Right_Orientation
Chr02	84794396	84795529	lncrna_single_n_00043015	100	-	LOC100485578	LOC100486331	Wrong_Orientation
Chr02	84801205	84801734	lncrna_single_n_00043016	100	-	LOC100485578	LOC100486331	Wrong_Orientation
Chr02	84811295	84813959	lncrna_single_n_00043018	100	-	LOC100485578	LOC100486331	Wrong_Orientation
Chr02	84823732	84825624	lncrna_single_n_00043019	100	-	LOC100485578	LOC100486331	Wrong_Orientation
Chr02	84832750	84834738	lncrna_single_sw_00060619	100	-	LOC100485578	LOC100486331	Wrong_Orientation
Chr02	84858248	84858923	lncrna_single_n_00043022	100	-	LOC100485578	LOC100486331	Wrong_Orientation
Chr02	84876339	84876643	lncrna_single_n_00043023	100	-	LOC100485578	LOC100486331	Wrong_Orientation
Chr02	85292600	85294974	lncrna_single_sw_00060661	100	-	luzp1	mtfr1l	Wrong_Orientation
Chr02	85361672	85362638	lncrna_single_n_00043030	100	-	rlf	man1c1	Wrong_Orientation
Chr02	85750890	85753217	lncrna_single_sw_00060684	100	-	runx3	srrm1	Not_Enough_Info
Chr02	865379	866265	lncrna_single_n_00042682	100	-	Xetrov90003879m.g	Xetrov90003880m.g	Wrong_Orientation
Chr02	87038407	87042264	lncrna_single_sw_00051011	100	-	LOC100494571	rpl23a	Wrong_Orientation
Chr02	87226369	87228490	lncrna_single_sw_00060734	100	-	cltc	ptrh2	Right_Orientation
Chr02	8734289	8736198	lncrna_single_sw_00056979	100	-	hlcs-like	sim2	Wrong_Orientation
Chr02	87932234	87933792	lncrna_single_sw_00060750	100	-	brip1	tbx4	Not_Enough_Info
Chr02	88208058	88211441	lncrna_single_sw_00060762	100	-	Xetrov90005518m.g	ppm1d	Not_Enough_Info
Chr02	8836669	8837053	lncrna_single_sw_00056982	100	-	sim2	cldn14	Right_Orientation
Chr02	89330370	89332553	lncrna_single_sw_00060794	100	-	LOC100489463	LOC100489305	Wrong_Orientation
Chr02	90377613	90378328	lncrna_single_n_00043042	100	-	upk3b	rasa4	Not_Enough_Info
Chr02	90380642	90381522	lncrna_single_n_00043043	100	-	upk3b	rasa4	Wrong_Orientation
Chr02	90728364	90728789	lncrna_single_sw_00060882	100	-	LOC100487282	Xetrov90005571m.g	Wrong_Orientation
Chr02	90757651	90758727	lncrna_single_sw_00060885	100	-	LOC100487282	Xetrov90005571m.g	Wrong_Orientation
Chr02	90767364	90767962	lncrna_single_sw_00060886	100	-	LOC100487282	Xetrov90005571m.g	Wrong_Orientation
Chr02	90768308	90769143	lncrna_single_sw_00060887	100	-	LOC100487282	Xetrov90005571m.g	Wrong_Orientation
Chr02	90827835	90829098	lncrna_single_sw_00060896	100	-	polr2j	-	Wrong_Orientation
Chr02	91212041	91216052	lncrna_single_sw_00060927	100	-	bend2-like	rai2	Not_Enough_Info
Chr02	91382483	91383286	lncrna_single_sw_00060945	100	-	scml2	smg8	Right_Orientation
Chr02	92552799	92553122	lncrna_single_sw_00060983	100	-	Xetrov90005604m.g	nxn	Wrong_Orientation
Chr02	94129691	94130851	lncrna_single_n_00043056	100	-	vkorc1l1	c18orf8	Wrong_Orientation
Chr02	94688664	94695442	lncrna_single_n_00038118	100	-	Xetrov90005642m.g	wbscr17	Wrong_Orientation
Chr02	94695496	94696868	lncrna_single_n_00043059	100	-	Xetrov90005642m.g	wbscr17	Wrong_Orientation
Chr02	94727481	94727942	lncrna_single_sw_00061072	100	-	Xetrov90005642m.g	wbscr17	Not_Enough_Info
Chr02	9544505	9546965	lncrna_single_sw_00057012	100	-	setd4	runx1	Right_Orientation
Chr02	96302598	96310364	lncrna_single_sw_00061124	100	-	Xetrov90005651m.g	c11orf54	Wrong_Orientation
Chr02	96318071	96319007	lncrna_single_sw_00051575	100	-	Xetrov90005651m.g	c11orf54	Wrong_Orientation
Chr02	96656615	96657911	lncrna_single_n_00043063	100	-	gatsl1	ncf1	Right_Orientation
Chr02	96808793	96810014	lncrna_single_sw_00051629	100	-	gtf2i	Xetrov90005658m.g	Right_Orientation
Chr02	96841968	96842572	lncrna_single_sw_00061151	100	-	Xetrov90005658m.g	Xetrov90005659m.g	Right_Orientation
Chr02	97647835	97649765	lncrna_single_n_00043069	100	-	zzef1	atp2a3	Right_Orientation
Chr02	97695818	97701615	lncrna_single_sw_00040469	100	+	atp2a3	zzef1	Wrong_Orientation
Chr02	97703126	97707366	lncrna_single_sw_00061217	100	-	zzef1	atp2a3	Right_Orientation
Chr02	97714484	97716810	lncrna_single_sw_00040472	100	+	atp2a3	zzef1	Wrong_Orientation
Chr02	98063705	98064185	lncrna_single_n_00043073	100	-	camkk1-like.2	mis12	Right_Orientation
Chr02	98345829	98346486	lncrna_single_n_00043074	100	-	nfkbiz	Xetrov90005693m.g	Right_Orientation
Chr02	98347132	98350945	lncrna_single_sw_00061237	100	-	nfkbiz	Xetrov90005693m.g	Not_Enough_Info
Chr03	100127934	100130541	lncrna_single_sw_00081905	100	-	aen	det1-like	Not_Enough_Info
Chr03	100166521	100172414	lncrna_single_sw_00090160	100	-	aen	det1-like	Right_Orientation
Chr03	100172698	100179955	lncrna_single_sw_00081906	100	-	aen	det1-like	Right_Orientation
Chr03	100180146	100181964	lncrna_single_sw_00071905	100	+	det1-like	aen	Wrong_Orientation
Chr03	100220176	100220881	lncrna_single_sw_00090170	100	-	aen	det1-like	Not_Enough_Info
Chr03	10057072	10058163	lncrna_single_sw_00085448	100	-	flt4	Xetrov90007238m.g	Right_Orientation
Chr03	101171520	101175702	lncrna_single_sw_00090191	100	-	LOC101733854	agbl1-like	Wrong_Orientation
Chr03	101206634	101207732	lncrna_single_sw_00090200	100	-	LOC101733854	agbl1-like	Not_Enough_Info
Chr03	103279385	103280037	lncrna_single_n_00061483	100	-	mctp2-like	Xetrov90008968m.g	Not_Enough_Info
Chr03	103285010	103287544	lncrna_single_sw_00090312	100	-	mctp2-like	Xetrov90008968m.g	Wrong_Orientation
Chr03	103301235	103301961	lncrna_single_sw_00090315	100	-	mctp2-like	Xetrov90008968m.g	Wrong_Orientation
Chr03	103987319	103989868	lncrna_single_sw_00082065	100	-	Xetrov90008969m.g	nr2f2	Wrong_Orientation
Chr03	104019606	104023095	lncrna_single_sw_00090359	100	-	Xetrov90008971m.g	arrdc4	Right_Orientation
Chr03	104023376	104027961	lncrna_single_sw_00082074	100	-	Xetrov90008971m.g	arrdc4	Wrong_Orientation
Chr03	104294532	104299023	lncrna_single_sw_00090406	100	-	Xetrov90008971m.g	arrdc4	Not_Enough_Info
Chr03	104301255	104302487	lncrna_single_sw_00090407	100	-	Xetrov90008971m.g	arrdc4	Not_Enough_Info
Chr03	10440530	10441350	lncrna_single_sw_00085463	100	-	Xetrov90007246m.g	-	Wrong_Orientation
Chr03	10453279	10455844	lncrna_single_sw_00085464	100	-	Xetrov90007246m.g	-	Not_Enough_Info
Chr03	104979218	104981398	lncrna_single_sw_00090452	100	-	Xetrov90008979m.g	synm	Wrong_Orientation
Chr03	105603725	105605058	lncrna_single_n_00061490	100	-	asb7	aldh1a3-like	Wrong_Orientation
Chr03	105699048	105700015	lncrna_single_sw_00090496	100	-	aldh1a3-like	lrrk1	Right_Orientation
Chr03	105792960	105794931	lncrna_single_sw_00090504	100	-	lrrk1	chsy1	Not_Enough_Info
Chr03	105821537	105827737	lncrna_single_sw_00090515	100	-	lrrk1	chsy1	Right_Orientation
Chr03	107053202	107054676	lncrna_single_n_00061494	100	-	slc25a37	entpd4	Wrong_Orientation
Chr03	107471612	107472823	lncrna_single_sw_00090634	100	-	LOC100497310-like	tcf7l1	Wrong_Orientation
Chr03	107689690	107690242	lncrna_single_sw_00090656	100	-	Xetrov90009043m.g	aebp1	Not_Enough_Info
Chr03	108013109	108017200	lncrna_single_sw_00082374	100	-	zmiz2	ppia	Right_Orientation
Chr03	108612010	108612294	lncrna_single_sw_00090695	100	-	LOC100495353	vamp8	Wrong_Orientation
Chr03	109553070	109556153	lncrna_single_sw_00090763	100	-	prom2	lrrtm4-like	Not_Enough_Info
Chr03	109556318	109560557	lncrna_single_sw_00090764	100	-	prom2	lrrtm4-like	Not_Enough_Info
Chr03	109563179	109564928	lncrna_single_sw_00090766	100	-	prom2	lrrtm4-like	Not_Enough_Info
Chr03	109566097	109570030	lncrna_single_sw_00090767	100	-	prom2	lrrtm4-like	Wrong_Orientation
Chr03	109576215	109580648	lncrna_single_sw_00090768	100	-	prom2	lrrtm4-like	Not_Enough_Info
Chr03	110444594	110444960	lncrna_single_sw_00090832	100	-	LOC100485061	Xetrov90009146m.g	Right_Orientation
Chr03	110822345	110822761	lncrna_single_n_00061508	100	-	LOC100485061	Xetrov90009146m.g	Not_Enough_Info
Chr03	110831149	110831538	lncrna_single_sw_00090846	100	-	LOC100485061	Xetrov90009146m.g	Not_Enough_Info
Chr03	1108746	1109517	lncrna_single_sw_00064909	100	+	Xetrov90007052m.g	ptn	Right_Orientation
Chr03	111650251	111651050	lncrna_single_sw_00090874	100	-	gfpt1	nfu1	Wrong_Orientation
Chr03	112288899	112292101	lncrna_single_sw_00090916	100	-	nif	snrnp27	Right_Orientation
Chr03	112292201	112293121	lncrna_single_n_00059249	100	-	nif	snrnp27	Right_Orientation
Chr03	112516171	112519629	lncrna_single_n_00061513	100	-	LOC100485269	tacr1	Wrong_Orientation
Chr03	114064614	114065739	lncrna_single_sw_00090955	100	-	unc5d-like.1	znf703	Not_Enough_Info
Chr03	114123668	114125884	lncrna_single_n_00061514	100	-	unc5d-like.1	znf703	Not_Enough_Info
Chr03	114128500	114130418	lncrna_single_sw_00072894	100	+	znf703	unc5d-like.1	Not_Enough_Info
Chr03	114130924	114135728	lncrna_single_sw_00090969	100	-	unc5d-like.1	znf703	Wrong_Orientation
Chr03	114144568	114148430	lncrna_single_sw_00090971	100	-	unc5d-like.1	znf703	Right_Orientation
Chr03	114509378	114510008	lncrna_single_sw_00091011	100	-	unc5d-like.1	znf703	Right_Orientation
Chr03	114524079	114525150	lncrna_single_sw_00091012	100	-	unc5d-like.1	znf703	Not_Enough_Info
Chr03	114526378	114528681	lncrna_single_sw_00091013	100	-	unc5d-like.1	znf703	Right_Orientation
Chr03	114681865	114683847	lncrna_single_n_00061526	100	-	unc5d-like.1	znf703	Wrong_Orientation
Chr03	114869260	114874367	lncrna_single_sw_00072904	100	+	znf703	unc5d-like.1	Not_Enough_Info
Chr03	11520799	11521070	lncrna_single_sw_00085516	100	-	LOC101734703	sparc	Wrong_Orientation
Chr03	115731236	115731672	lncrna_single_sw_00091112	100	-	Xetrov90009224m.g	rasgrf1	Right_Orientation
Chr03	116226324	116229390	lncrna_single_sw_00091126	100	-	paqr5	glce	Right_Orientation
Chr03	116229535	116231240	lncrna_single_sw_00091127	100	-	paqr5	glce	Right_Orientation
Chr03	116330285	116332488	lncrna_single_sw_00091133	100	-	nox5	anp32a	Right_Orientation
Chr03	116953878	116957413	lncrna_single_n_00061541	100	-	smad6	lctl-like	Wrong_Orientation
Chr03	117087217	117091463	lncrna_single_sw_00091161	100	-	dis3l	megf11-like	Wrong_Orientation
Chr03	117099964	117100418	lncrna_single_sw_00091165	100	-	dis3l	megf11-like	Wrong_Orientation
Chr03	117709453	117710283	lncrna_single_sw_00091201	100	-	parp16-like	gnrhr2/nmi	Not_Enough_Info
Chr03	118602097	118602345	lncrna_single_sw_00091212	100	-	LOC100487086	mak16	Not_Enough_Info
Chr03	119230501	119231120	lncrna_single_sw_00091241	100	-	npm2	dmtn	Right_Orientation
Chr03	119633477	119636316	lncrna_single_sw_00091250	100	-	pdlim2	LOC100488554	Right_Orientation
Chr03	11979725	11981164	lncrna_single_sw_00065781	100	+	polr3b	uhrf1bp1l	Wrong_Orientation
Chr03	11995342	11996888	lncrna_single_sw_00085559	100	-	uhrf1bp1l	polr3b	Right_Orientation
Chr03	120409592	120411626	lncrna_single_sw_00091290	100	-	LOC100496673	vps41	Right_Orientation
Chr03	120737685	120738626	lncrna_single_sw_00091312	100	-	Xetrov90009431m.g	letm2	Wrong_Orientation
Chr03	121621374	121622516	lncrna_single_sw_00091346	100	-	plekha2	LOC100491437-like	Wrong_Orientation
Chr03	121653842	121655098	lncrna_single_n_00061560	100	-	plekha2	LOC100491437-like	Not_Enough_Info
Chr03	12172891	12175599	lncrna_single_n_00061157	100	-	uhrf1bp1l	polr3b	Right_Orientation
Chr03	122098554	122102029	lncrna_single_sw_00091405	100	-	-	-	Right_Orientation
Chr03	122735307	122736603	lncrna_single_sw_00091443	100	-	LOC100486529	Xetrov90009527m.g	Not_Enough_Info
Chr03	122736689	122737154	lncrna_single_sw_00091444	100	-	LOC100486529	Xetrov90009527m.g	Not_Enough_Info
Chr03	123659580	123661199	lncrna_single_sw_00091482	100	-	LOC100489908	LOC100487836	Not_Enough_Info
Chr03	123910388	123911266	lncrna_single_n_00061569	100	-	asf1b	lphn1-like	Wrong_Orientation
Chr03	123911714	123914489	lncrna_single_sw_00091502	100	-	asf1b	lphn1-like	Wrong_Orientation
Chr03	124049140	124049758	lncrna_single_sw_00091511	100	-	lphn1-like	cd97	Wrong_Orientation
Chr03	124223524	124225763	lncrna_single_sw_00091515	100	-	lphn1-like	cd97	Right_Orientation
Chr03	124853295	124854687	lncrna_single_sw_00091541	100	-	LOC101731041	Xetrov90009599m.g	Right_Orientation
Chr03	125002208	125003382	lncrna_single_sw_00091545	100	-	LOC101735136-like	Xetrov90009604m.g	Wrong_Orientation
Chr03	12506776	12509367	lncrna_single_n_00061162	100	-	LOC100487630	LOC100487469	Right_Orientation
Chr03	125756019	125757781	lncrna_single_n_00061579	100	-	LOC100487901-like	Xetrov90009652m.g	Not_Enough_Info
Chr03	126342752	126346033	lncrna_single_sw_00073938	100	+	LOC100495309-like	Xetrov90009658m.g	Wrong_Orientation
Chr03	127101331	127102591	lncrna_single_sw_00091706	100	-	LOC100488683	raver1	Wrong_Orientation
Chr03	127311558	127312380	lncrna_single_n_00061588	100	-	Xetrov90009687m.g	s1pr5	Wrong_Orientation
Chr03	128627787	128628670	lncrna_single_sw_00091799	100	-	acp5	lyl1	Wrong_Orientation
Chr03	128667544	128668372	lncrna_single_sw_00091806	100	-	lyl1	Xetrov90009761m.g	Right_Orientation
Chr03	128789727	128790427	lncrna_single_sw_00091809	100	-	Xetrov90009764m.g	dand5-like	Right_Orientation
Chr03	131176220	131178517	lncrna_single_n_00061605	100	-	LOC101730883	ddx27	Right_Orientation
Chr03	131183722	131184687	lncrna_single_sw_00091883	100	-	LOC101730883	ddx27	Not_Enough_Info
Chr03	131464340	131464736	lncrna_single_sw_00091911	100	-	kcnab3	trappc1	Right_Orientation
Chr03	131776753	131777645	lncrna_single_n_00061609	100	-	ctc1	Xetrov90009914m.g	Wrong_Orientation
Chr03	131821475	131821848	lncrna_single_sw_00091925	100	-	Xetrov90009915m.g	aurkb	Not_Enough_Info
Chr03	131861612	131862481	lncrna_single_sw_00091928	100	-	Xetrov90009918m.g	Xetrov90009919m.g	Right_Orientation
Chr03	13206443	13208036	lncrna_single_sw_00075606	100	-	ldhb	pwp1-like	Right_Orientation
Chr03	133272622	133275069	lncrna_single_sw_00092059	100	-	LOC100497126	Xetrov90009976m.g	Right_Orientation
Chr03	133275219	133275735	lncrna_single_sw_00092060	100	-	LOC100497126	Xetrov90009976m.g	Right_Orientation
Chr03	133282999	133284456	lncrna_single_sw_00092065	100	-	LOC100497126	Xetrov90009976m.g	Right_Orientation
Chr03	133285173	133285798	lncrna_single_sw_00092067	100	-	LOC100497126	Xetrov90009976m.g	Right_Orientation
Chr03	133285962	133286447	lncrna_single_sw_00092068	100	-	LOC100497126	Xetrov90009976m.g	Right_Orientation
Chr03	133286653	133289835	lncrna_single_sw_00092069	100	-	LOC100497126	Xetrov90009976m.g	Right_Orientation
Chr03	133289992	133290666	lncrna_single_sw_00092070	100	-	LOC100497126	Xetrov90009976m.g	Right_Orientation
Chr03	133347138	133350217	lncrna_single_sw_00092071	100	-	Xetrov90009995m.g	Xetrov90009996m.g	Wrong_Orientation
Chr03	133356598	133358725	lncrna_single_sw_00074629	100	+	Xetrov90009996m.g	Xetrov90009995m.g	Right_Orientation
Chr03	134133199	134135220	lncrna_single_sw_00092100	100	-	gstp1	pld2	Wrong_Orientation
Chr03	134499829	134500892	lncrna_single_n_00052043	100	+	Xetrov90010065m.g	LOC100490786	Right_Orientation
Chr03	135558813	135559407	lncrna_single_sw_00074752	100	+	LOC100486258	LOC101732180	Wrong_Orientation
Chr03	135745591	135745883	lncrna_single_sw_00092196	100	-	-	-	Wrong_Orientation
Chr03	136249808	136250098	lncrna_single_sw_00092215	100	-	LOC101734618	-	Wrong_Orientation
Chr03	136250289	136250592	lncrna_single_sw_00092216	100	-	LOC101734618	-	Not_Enough_Info
Chr03	13862534	13864464	lncrna_single_sw_00085683	100	-	prmt8	LOC100490380-like	Wrong_Orientation
Chr03	15178645	15180035	lncrna_single_sw_00085729	100	-	gabrb2	gabra6	Wrong_Orientation
Chr03	15450555	15452048	lncrna_single_sw_00085740	100	-	gabra1	gabrg2-like	Right_Orientation
Chr03	15452150	15457684	lncrna_single_sw_00085741	100	-	gabra1	gabrg2-like	Right_Orientation
Chr03	15909513	15910252	lncrna_single_sw_00075718	100	-	LOC100485955	LOC101731447	Right_Orientation
Chr03	16193060	16193646	lncrna_single_n_00061179	100	-	slc25a48	cxcl14	Right_Orientation
Chr03	16799825	16801189	lncrna_single_sw_00085790	100	-	h2afy	pitx1	Not_Enough_Info
Chr03	18687812	18689581	lncrna_single_sw_00085888	100	-	hdac3	LOC100491009	Wrong_Orientation
Chr03	20082187	20084504	lncrna_single_n_00061188	100	-	Xetrov90007467m.g	-	Not_Enough_Info
Chr03	20085386	20089050	lncrna_single_sw_00085940	100	-	Xetrov90007467m.g	-	Not_Enough_Info
Chr03	20112710	20113920	lncrna_single_sw_00085946	100	-	Xetrov90007467m.g	-	Not_Enough_Info
Chr03	20116753	20117618	lncrna_single_n_00061193	100	-	Xetrov90007467m.g	-	Not_Enough_Info
Chr03	20519352	20520218	lncrna_single_sw_00085961	100	-	pcdh1	-	Right_Orientation
Chr03	2066826	2067810	lncrna_single_sw_00085039	100	-	pthlh	ergic2	Right_Orientation
Chr03	20860127	20861037	lncrna_single_sw_00085979	100	-	pcdh1	-	Right_Orientation
Chr03	21636506	21636762	lncrna_single_sw_00086008	100	-	pcdh1	matr3	Right_Orientation
Chr03	21913340	21914621	lncrna_single_sw_00066263	100	+	hnrnpab	pura	Wrong_Orientation
Chr03	21914680	21918593	lncrna_single_sw_00086022	100	-	pura	hnrnpab	Not_Enough_Info
Chr03	2213510	2214874	lncrna_single_sw_00085044	100	-	pthlh	ergic2	Wrong_Orientation
Chr03	22195692	22195956	lncrna_single_sw_00086029	100	-	gfpt2	fam13b	Right_Orientation
Chr03	23012275	23016001	lncrna_single_sw_00086068	100	-	LOC100498003	lcp2	Right_Orientation
Chr03	23018024	23020642	lncrna_single_sw_00086072	100	-	LOC100498003	lcp2	Right_Orientation
Chr03	23194637	23197607	lncrna_single_sw_00086082	100	-	foxi1	-	Not_Enough_Info
Chr03	24485910	24488513	lncrna_single_sw_00086119	100	-	wwc2	-	Not_Enough_Info
Chr03	25248916	25249144	lncrna_single_sw_00086125	100	-	-	-	Not_Enough_Info
Chr03	25249358	25249593	lncrna_single_sw_00086126	100	-	-	-	Not_Enough_Info
Chr03	2559287	2560137	lncrna_single_sw_00085060	100	-	LOC100496642-like	fgf6	Not_Enough_Info
Chr03	2586915	2594540	lncrna_single_sw_00065086	100	+	fgf23.1	fgf6	Wrong_Orientation
Chr03	27076684	27079365	lncrna_single_n_00044737	100	+	Xetrov90007537m.g	irf1	Right_Orientation
Chr03	27381025	27381516	lncrna_single_sw_00086258	100	-	pdlim4	LOC101734880	Wrong_Orientation
Chr03	28484372	28488442	lncrna_single_sw_00086325	100	-	shroom1	sowaha	Right_Orientation
Chr03	28742927	28743977	lncrna_single_n_00061217	100	-	arhgap26	-	Right_Orientation
Chr03	29066666	29069599	lncrna_single_sw_00086344	100	-	arhgap26	nr3c1-like.1	Right_Orientation
Chr03	29204477	29208411	lncrna_single_sw_00086345	100	-	nr3c1-like.2	-	Right_Orientation
Chr03	29209387	29213759	lncrna_single_sw_00086347	100	-	nr3c1-like.2	-	Not_Enough_Info
Chr03	29432878	29435658	lncrna_single_sw_00076338	100	-	-	-	Right_Orientation
Chr03	29983752	29984383	lncrna_single_sw_00086396	100	-	Xetrov90007590m.g	LOC100498475	Right_Orientation
Chr03	30085492	30087507	lncrna_single_sw_00086407	100	-	LOC101733215	prelid2	Right_Orientation
Chr03	30165332	30166810	lncrna_single_sw_00086427	100	-	LOC101733215	prelid2	Wrong_Orientation
Chr03	3027289	3027873	lncrna_single_sw_00085097	100	-	ccnd2	Xetrov90007110m.g	Wrong_Orientation
Chr03	31095261	31097119	lncrna_single_sw_00086467	100	-	adrb2	-	Right_Orientation
Chr03	32185103	32187739	lncrna_single_sw_00076502	100	-	ppp2r2b	dusp1	Not_Enough_Info
Chr03	32915179	32915696	lncrna_single_sw_00086610	100	-	LOC100485859	msx2	Right_Orientation
Chr03	32983425	32983674	lncrna_single_sw_00086631	100	-	LOC100485859	msx2	Wrong_Orientation
Chr03	33660594	33662170	lncrna_single_sw_00086711	100	-	cpeb4-like	stc2	Not_Enough_Info
Chr03	33837735	33839440	lncrna_single_sw_00086718	100	-	cpeb4-like	stc2	Wrong_Orientation
Chr03	35394301	35394689	lncrna_single_sw_00086776	100	-	Xetrov90007682m.g	-	Right_Orientation
Chr03	35693520	35695227	lncrna_single_n_00061232	100	-	hrh2	cplx2	Wrong_Orientation
Chr03	35695582	35698513	lncrna_single_sw_00086795	100	-	hrh2	cplx2	Right_Orientation
Chr03	36178308	36179768	lncrna_single_sw_00086828	100	-	Xetrov90007703m.g	LOC100493940	Not_Enough_Info
Chr03	36181223	36181475	lncrna_single_sw_00086832	100	-	Xetrov90007703m.g	LOC100493940	Not_Enough_Info
Chr03	36182170	36182768	lncrna_single_sw_00086834	100	-	Xetrov90007703m.g	LOC100493940	Not_Enough_Info
Chr03	36244658	36248418	lncrna_single_sw_00066936	100	+	LOC100493940	Xetrov90007703m.g	Wrong_Orientation
Chr03	36642066	36644782	lncrna_single_sw_00086885	100	-	fam193b	Xetrov90007717m.g	Not_Enough_Info
Chr03	36746871	36747399	lncrna_single_n_00061237	100	-	rab24	nsd1-like	Right_Orientation
Chr03	36831437	36832596	lncrna_single_sw_00086891	100	-	nsd1-like	fgfr4	Not_Enough_Info
Chr03	37535335	37535625	lncrna_single_sw_00086983	100	-	unc5a	Xetrov90007732m.g	Right_Orientation
Chr03	38347533	38351118	lncrna_single_sw_00087024	100	-	nhp2	Xetrov90007767m.g	Wrong_Orientation
Chr03	38700931	38702553	lncrna_single_sw_00087052	100	-	reep2	egr1	Wrong_Orientation
Chr03	40639817	40641796	lncrna_single_sw_00087127	100	-	chst11	slc41a2	Wrong_Orientation
Chr03	40642202	40644037	lncrna_single_sw_00087128	100	-	chst11	slc41a2	Not_Enough_Info
Chr03	4175159	4176170	lncrna_single_sw_00085131	100	-	gria1-like.2	nmur2	Wrong_Orientation
Chr03	4189461	4191690	lncrna_single_sw_00085133	100	-	gria1-like.2	nmur2	Not_Enough_Info
Chr03	4193868	4195630	lncrna_single_sw_00085135	100	-	gria1-like.2	nmur2	Right_Orientation
Chr03	42212283	42212985	lncrna_single_sw_00087194	100	-	nuak1	avpr1a	Not_Enough_Info
Chr03	42226050	42229564	lncrna_single_sw_00087199	100	-	nuak1	avpr1a	Right_Orientation
Chr03	42381934	42382621	lncrna_single_sw_00087205	100	-	nuak1	avpr1a	Right_Orientation
Chr03	42867220	42868451	lncrna_single_n_00061266	100	-	otogl	ptprq	Not_Enough_Info
Chr03	4340562	4341249	lncrna_single_sw_00085139	100	-	gria1-like.2	nmur2	Not_Enough_Info
Chr03	43630805	43633428	lncrna_single_n_00061268	100	-	mettl25-like	tmtc2	Right_Orientation
Chr03	44152297	44154682	lncrna_single_sw_00087276	100	-	slc6a15-like	Xetrov90007883m.g	Right_Orientation
Chr03	44165665	44166895	lncrna_single_sw_00087279	100	-	slc6a15-like	Xetrov90007883m.g	Right_Orientation
Chr03	44283866	44286615	lncrna_single_sw_00087283	100	-	Xetrov90007883m.g	alx1	Not_Enough_Info
Chr03	44329097	44329970	lncrna_single_sw_00087289	100	-	alx1	-	Wrong_Orientation
Chr03	44626295	44628677	lncrna_single_sw_00087310	100	-	LOC101734981	nts	Not_Enough_Info
Chr03	45007526	45013111	lncrna_single_n_00061278	100	-	Xetrov90007899m.g	tmtc3	Right_Orientation
Chr03	45024621	45025428	lncrna_single_n_00061279	100	-	Xetrov90007899m.g	tmtc3	Right_Orientation
Chr03	45165685	45168301	lncrna_single_sw_00087333	100	-	Xetrov90007903m.g	kitlg	Wrong_Orientation
Chr03	45562104	45563763	lncrna_single_sw_00087405	100	-	dusp6	poc1b	Right_Orientation
Chr03	45563846	45567883	lncrna_single_sw_00087406	100	-	dusp6	poc1b	Right_Orientation
Chr03	45749609	45752490	lncrna_single_n_00061287	100	-	Xetrov90007911m.g	epyc	Wrong_Orientation
Chr03	45752556	45754932	lncrna_single_n_00061288	100	-	Xetrov90007911m.g	epyc	Right_Orientation
Chr03	45762138	45765606	lncrna_single_sw_00087414	100	-	Xetrov90007911m.g	epyc	Not_Enough_Info
Chr03	45779149	45782590	lncrna_single_sw_00087417	100	-	Xetrov90007911m.g	epyc	Right_Orientation
Chr03	46292546	46298838	lncrna_single_sw_00077458	100	-	btg1	-	Right_Orientation
Chr03	4646113	4646888	lncrna_single_sw_00085148	100	-	glra1-like	-	Wrong_Orientation
Chr03	46542530	46545966	lncrna_single_sw_00087531	100	-	eea1	nudt4	Wrong_Orientation
Chr03	46646838	46648453	lncrna_single_n_00054498	100	-	eea1	nudt4	Right_Orientation
Chr03	47512443	47513238	lncrna_single_sw_00087605	100	-	usp44	LOC100489230	Right_Orientation
Chr03	4770829	4771536	lncrna_single_sw_00085158	100	-	vdac1	fstl4	Wrong_Orientation
Chr03	47894821	47895800	lncrna_single_n_00045939	100	+	Xetrov90007970m.g	srgap1	Wrong_Orientation
Chr03	48209513	48212435	lncrna_single_n_00061304	100	-	lemd3	-	Wrong_Orientation
Chr03	49815587	49817257	lncrna_single_sw_00087749	100	-	rab3ip	myrfl	Right_Orientation
Chr03	51327993	51333227	lncrna_single_sw_00077940	100	-	trhde-like.2	Xetrov90008044m.g	Right_Orientation
Chr03	51682273	51685260	lncrna_single_sw_00087834	100	-	krr1	phlda1	Not_Enough_Info
Chr03	51857490	51860954	lncrna_single_sw_00087855	100	-	Xetrov90008064m.g	osbpl8	Wrong_Orientation
Chr03	522728	524258	lncrna_single_sw_00085011	100	-	nup205	LOC100495139	Wrong_Orientation
Chr03	52620450	52622570	lncrna_single_sw_00087883	100	-	nav3	syt1-like	Wrong_Orientation
Chr03	52622925	52624223	lncrna_single_sw_00087884	100	-	nav3	syt1-like	Wrong_Orientation
Chr03	52631115	52631541	lncrna_single_sw_00087893	100	-	nav3	syt1-like	Wrong_Orientation
Chr03	5380356	5382612	lncrna_single_sw_00085179	100	-	rnf130	tbc1d9b	Right_Orientation
Chr03	54415039	54416074	lncrna_single_n_00061328	100	-	arid2-like	ano6	Wrong_Orientation
Chr03	54416191	54420234	lncrna_single_n_00061329	100	-	arid2-like	ano6	Wrong_Orientation
Chr03	55627345	55628684	lncrna_single_sw_00088055	100	-	Xetrov90008110m.g	-	Right_Orientation
Chr03	55631954	55632717	lncrna_single_sw_00088056	100	-	Xetrov90008110m.g	-	Right_Orientation
Chr03	55633238	55633880	lncrna_single_sw_00088057	100	-	Xetrov90008110m.g	-	Not_Enough_Info
Chr03	57350630	57351466	lncrna_single_sw_00088141	100	-	c7orf60	gpr85	Right_Orientation
Chr03	57351553	57351766	lncrna_single_sw_00088142	100	-	c7orf60	gpr85	Not_Enough_Info
Chr03	58004524	58006509	lncrna_single_sw_00088172	100	-	Xetrov90008142m.g	tfec	Right_Orientation
Chr03	58316299	58317217	lncrna_single_n_00061341	100	-	Xetrov90008142m.g	tfec	Not_Enough_Info
Chr03	58374358	58381651	lncrna_single_sw_00068542	100	+	tes	tfec	Wrong_Orientation
Chr03	58485003	58500482	lncrna_single_sw_00088231	100	-	tes	cav2	Right_Orientation
Chr03	58994972	58997162	lncrna_single_sw_00088246	100	-	asz1	cftr	Not_Enough_Info
Chr03	6001122	6003160	lncrna_single_sw_00085199	100	-	LOC100494705-like	ndst1	Right_Orientation
Chr03	60024468	60024998	lncrna_single_sw_00088278	100	-	wnt16	fam3c	Not_Enough_Info
Chr03	60280802	60282046	lncrna_single_sw_00088288	100	-	ptprz1	aass	Not_Enough_Info
Chr03	60375701	60376647	lncrna_single_n_00061349	100	-	fezf1	cadps2-like	Wrong_Orientation
Chr03	60576806	60578055	lncrna_single_n_00061350	100	-	cadps2-like	slc13a1	Not_Enough_Info
Chr03	60578706	60579628	lncrna_single_n_00061351	100	-	cadps2-like	slc13a1	Not_Enough_Info
Chr03	60583368	60585315	lncrna_single_sw_00088306	100	-	cadps2-like	slc13a1	Right_Orientation
Chr03	610730	612509	lncrna_single_sw_00085018	100	-	fam180a	chrm2	Right_Orientation
Chr03	6136937	6138358	lncrna_single_sw_00085202	100	-	npy2r-like.2	LOC101731262	Wrong_Orientation
Chr03	61756962	61759531	lncrna_single_sw_00088358	100	-	Xetrov90008193m.g	plxnb2	Not_Enough_Info
Chr03	62159580	62160100	lncrna_single_sw_00088384	100	-	mapk12	szl	Not_Enough_Info
Chr03	6227957	6228283	lncrna_single_sw_00085215	100	-	LOC101731262	Xetrov90007156m.g	Right_Orientation
Chr03	63115199	63115513	lncrna_single_sw_00088421	100	-	brd1	Xetrov90008222m.g	Right_Orientation
Chr03	63796125	63798003	lncrna_single_sw_00088437	100	-	LOC100124962	tbc1d22a	Not_Enough_Info
Chr03	64993264	64994397	lncrna_single_n_00061365	100	-	Xetrov90008232m.g	celsr1	Right_Orientation
Chr03	65319299	65319773	lncrna_single_sw_00088523	100	-	alg10	cpne8	Not_Enough_Info
Chr03	65321228	65322426	lncrna_single_sw_00088527	100	-	alg10	cpne8	Not_Enough_Info
Chr03	65996782	65997132	lncrna_single_sw_00088557	100	-	LOC101733611	LOC100486024	Not_Enough_Info
Chr03	67502696	67504522	lncrna_single_sw_00088632	100	-	atxn7l1-like	efcab10-like	Right_Orientation
Chr03	68740934	68744416	lncrna_single_n_00061375	100	-	ptpn12	rsbn1l	Not_Enough_Info
Chr03	70591138	70593383	lncrna_single_sw_00088743	100	-	sema3e	sema3a	Wrong_Orientation
Chr03	72432479	72434270	lncrna_single_n_00061386	100	-	ccdc3-like.1	camk1d	Right_Orientation
Chr03	73819535	73821584	lncrna_single_sw_00088878	100	-	celf2	gata3	Right_Orientation
Chr03	7450568	7451658	lncrna_single_sw_00085301	100	-	slc6a7	camk2a	Wrong_Orientation
Chr03	74602148	74605658	lncrna_single_sw_00088945	100	-	sfmbt2	prkcq	Right_Orientation
Chr03	75748272	75752729	lncrna_single_sw_00089039	100	-	podxl	plxna4-like.1	Wrong_Orientation
Chr03	76441262	76442431	lncrna_single_sw_00089046	100	-	chchd3	exoc4-like	Wrong_Orientation
Chr03	76820130	76824052	lncrna_single_sw_00089065	100	-	Xetrov90008422m.g	Xetrov90008423m.g	Not_Enough_Info
Chr03	76897269	76898621	lncrna_single_sw_00089066	100	-	Xetrov90008423m.g	LOC101732997	Right_Orientation
Chr03	76916173	76920855	lncrna_single_sw_00069628	100	+	LOC100488336	LOC101732997	Wrong_Orientation
Chr03	76998604	76999443	lncrna_single_sw_00089067	100	-	LOC101732997	LOC100488336	Not_Enough_Info
Chr03	78786949	78791599	lncrna_single_sw_00089141	100	-	Xetrov90008466m.g	lrrc4	Right_Orientation
Chr03	80151670	80161844	lncrna_single_sw_00070061	100	+	mapk8ip2	LOC100487749	Right_Orientation
Chr03	80687214	80688231	lncrna_single_sw_00089181	100	-	isl2	scaper	Right_Orientation
Chr03	80688839	80689094	lncrna_single_sw_00089182	100	-	isl2	scaper	Not_Enough_Info
Chr03	80689761	80690409	lncrna_single_sw_00089183	100	-	isl2	scaper	Wrong_Orientation
Chr03	80946992	80949794	lncrna_single_sw_00089196	100	-	LOC100497425	LOC100497262	Right_Orientation
Chr03	81524485	81527560	lncrna_single_sw_00089228	100	-	cib2	tbc1d2b	Right_Orientation
Chr03	81583011	81583667	lncrna_single_sw_00089229	100	-	tbc1d2b	dapk2	Right_Orientation
Chr03	81653895	81654968	lncrna_single_n_00061410	100	-	dapk2	herc1-like	Right_Orientation
Chr03	8186040	8189175	lncrna_single_n_00061141	100	-	Xetrov90007204m.g	cd9	Wrong_Orientation
Chr03	82194483	82198172	lncrna_single_sw_00080367	100	-	LOC100496007	vps13c	Wrong_Orientation
Chr03	83129766	83130875	lncrna_single_n_00061415	100	-	LOC101734474	islr2	Wrong_Orientation
Chr03	83165339	83166875	lncrna_single_n_00061416	100	-	islr2	stoml1	Not_Enough_Info
Chr03	83755277	83756121	lncrna_single_n_00061419	100	-	LOC100158581	Xetrov90008602m.g	Right_Orientation
Chr03	83837281	83839051	lncrna_single_sw_00089353	100	-	anxa2	narg2-like	Wrong_Orientation
Chr03	83897075	83899931	lncrna_single_sw_00089355	100	-	narg2-like	rora	Wrong_Orientation
Chr03	83908793	83910982	lncrna_single_sw_00089357	100	-	narg2-like	rora	Wrong_Orientation
Chr03	83911926	83918692	lncrna_single_sw_00089358	100	-	narg2-like	rora	Wrong_Orientation
Chr03	84849701	84851933	lncrna_single_sw_00070658	100	+	trip4	znf609	Right_Orientation
Chr03	84978437	84978689	lncrna_single_n_00061424	100	-	csnk1g1	ppib	Right_Orientation
Chr03	84978866	84979311	lncrna_single_sw_00089385	100	-	csnk1g1	ppib	Right_Orientation
Chr03	85083503	85083939	lncrna_single_sw_00080677	100	-	rps17-like	cpeb1	Not_Enough_Info
Chr03	85513374	85514653	lncrna_single_sw_00089413	100	-	LOC100497279-like	commd4	Wrong_Orientation
Chr03	85800844	85803634	lncrna_single_sw_00089430	100	-	LOC100485898-like	chrna5-like	Wrong_Orientation
Chr03	86602166	86605141	lncrna_single_sw_00089477	100	-	foxb1	bnip2	Wrong_Orientation
Chr03	86690064	86692202	lncrna_single_sw_00089488	100	-	foxb1	bnip2	Not_Enough_Info
Chr03	86721135	86726621	lncrna_single_sw_00089494	100	-	foxb1	bnip2	Right_Orientation
Chr03	86838324	86838900	lncrna_single_sw_00089499	100	-	LOC100486342	gcnt3	Wrong_Orientation
Chr03	88261198	88263749	lncrna_single_sw_00089542	100	-	larp6	zdhhc12	Wrong_Orientation
Chr03	88874309	88874946	lncrna_single_n_00061441	100	-	bmp7.2	LOC100493611-like	Wrong_Orientation
Chr03	88878329	88879334	lncrna_single_sw_00089550	100	-	bmp7.2	LOC100493611-like	Wrong_Orientation
Chr03	88958423	88959981	lncrna_single_sw_00089553	100	-	bmp7.2	LOC100493611-like	Not_Enough_Info
Chr03	88983418	88984028	lncrna_single_sw_00089555	100	-	bmp7.2	LOC100493611-like	Not_Enough_Info
Chr03	8928766	8929845	lncrna_single_sw_00085382	100	-	LOC100492986	ndufa9	Wrong_Orientation
Chr03	89667838	89668900	lncrna_single_sw_00089578	100	-	aqp9	aldh1a2	Right_Orientation
Chr03	90924606	90926714	lncrna_single_n_00061444	100	-	rsl24d1	unc13c	Right_Orientation
Chr03	91092025	91094020	lncrna_single_sw_00089644	100	-	rsl24d1	unc13c	Wrong_Orientation
Chr03	91862290	91863720	lncrna_single_sw_00089679	100	-	onecut1	fam214a	Not_Enough_Info
Chr03	92129189	92131089	lncrna_single_sw_00089684	100	-	myo5c	gnb5	Right_Orientation
Chr03	92194794	92195218	lncrna_single_sw_00089691	100	-	bcl2l10	mapk6	Wrong_Orientation
Chr03	92478591	92481106	lncrna_single_sw_00089724	100	-	tmod2	lysmd2	Right_Orientation
Chr03	92921890	92922164	lncrna_single_sw_00089740	100	-	dmxl2	sema6d	Not_Enough_Info
Chr03	9316985	9318438	lncrna_single_sw_00085413	100	-	hand1	-	Right_Orientation
Chr03	93224131	93229206	lncrna_single_sw_00089744	100	-	dmxl2	sema6d	Wrong_Orientation
Chr03	93408983	93411865	lncrna_single_sw_00089751	100	-	dmxl2	sema6d	Not_Enough_Info
Chr03	93412139	93416501	lncrna_single_sw_00089752	100	-	dmxl2	sema6d	Not_Enough_Info
Chr03	93535232	93535674	lncrna_single_sw_00089785	100	-	dmxl2	sema6d	Right_Orientation
Chr03	95610397	95613571	lncrna_single_sw_00089866	100	-	Xetrov90008837m.g	bnc1	Right_Orientation
Chr03	96463414	96465486	lncrna_single_sw_00089895	100	-	mex3b	tmc3	Not_Enough_Info
Chr03	9649577	9650489	lncrna_single_sw_00085427	100	-	ctnna1	hspa9	Right_Orientation
Chr03	96591127	96597090	lncrna_single_sw_00071541	100	+	tmc3	mex3b	Right_Orientation
Chr03	97513649	97516291	lncrna_single_n_00061471	100	-	slc39a1-like.1	pdia3	Right_Orientation
Chr03	97522829	97524679	lncrna_single_sw_00089937	100	-	slc39a1-like.1	pdia3	Right_Orientation
Chr03	98894048	98895165	lncrna_single_sw_00090028	100	-	Xetrov90008914m.g	abhd17c	Not_Enough_Info
Chr03	99319391	99320654	lncrna_single_sw_00090066	100	-	LOC100488087	Xetrov90008930m.g	Not_Enough_Info
Chr03	99698851	99699624	lncrna_single_sw_00090127	100	-	rlbp1	abhd2	Not_Enough_Info
Chr03	99839966	99841477	lncrna_single_n_00058491	100	-	mfge8	hapln3	Right_Orientation
Chr03	99842294	99845090	lncrna_single_n_00061477	100	-	mfge8	hapln3	Right_Orientation
Chr04	100487234	100488435	lncrna_single_n_00078484	100	-	prmt6	-	Not_Enough_Info
Chr04	100686360	100688637	lncrna_single_sw_00116154	100	-	Xetrov90012187m.g	Xetrov90012188m.g	Right_Orientation
Chr04	100986017	100987667	lncrna_single_sw_00116161	100	-	crb1	Xetrov90012193m.g	Right_Orientation
Chr04	100990027	100994859	lncrna_single_sw_00116162	100	-	crb1	Xetrov90012193m.g	Right_Orientation
Chr04	101075752	101076608	lncrna_single_sw_00116163	100	-	crb1	Xetrov90012193m.g	Right_Orientation
Chr04	101076805	101077166	lncrna_single_sw_00116164	100	-	crb1	Xetrov90012193m.g	Right_Orientation
Chr04	10132293	10134674	lncrna_single_sw_00111255	100	-	dnajc24	-	Wrong_Orientation
Chr04	101326617	101326927	lncrna_single_sw_00116182	100	-	nek7	ptprc	Not_Enough_Info
Chr04	101446459	101449083	lncrna_single_sw_00108084	100	-	ptprc	Xetrov90012198m.g	Not_Enough_Info
Chr04	101449760	101450591	lncrna_single_sw_00116194	100	-	ptprc	Xetrov90012198m.g	Not_Enough_Info
Chr04	101467635	101470412	lncrna_single_sw_00116198	100	-	ptprc	Xetrov90012198m.g	Right_Orientation
Chr04	101913785	101914102	lncrna_single_sw_00116212	100	-	Xetrov90012202m.g	Xetrov90012204m.g	Right_Orientation
Chr04	101914204	101914466	lncrna_single_sw_00116213	100	-	Xetrov90012202m.g	Xetrov90012204m.g	Not_Enough_Info
Chr04	1024989	1025378	lncrna_single_sw_00110767	100	-	adm	Xetrov90010153m.g	Wrong_Orientation
Chr04	102641790	102642105	lncrna_single_sw_00116241	100	-	LOC100487763	LOC100491762	Right_Orientation
Chr04	103723504	103725713	lncrna_single_sw_00116279	100	-	Xetrov90012236m.g	b3galt2-like.2	Wrong_Orientation
Chr04	103736295	103736713	lncrna_single_n_00078497	100	-	Xetrov90012236m.g	b3galt2-like.2	Wrong_Orientation
Chr04	103812824	103814417	lncrna_single_sw_00108283	100	-	b3galt2-like.2	trmt1l-like	Right_Orientation
Chr04	104502504	104503452	lncrna_single_sw_00116317	100	-	grin2b	Xetrov90012257m.g	Wrong_Orientation
Chr04	104936240	104937112	lncrna_single_n_00078501	100	-	rasd2	tcf20	Wrong_Orientation
Chr04	105163510	105164400	lncrna_single_n_00078502	100	-	Xetrov90012272m.g	poldip3	Not_Enough_Info
Chr04	10524965	10525645	lncrna_single_sw_00111270	100	-	arl14ep	LOC101733320	Wrong_Orientation
Chr04	106919506	106919798	lncrna_single_sw_00116471	100	-	Xetrov90012315m.g	rgs1	Right_Orientation
Chr04	106986543	106988233	lncrna_single_sw_00116472	100	-	Xetrov90012315m.g	rgs1	Wrong_Orientation
Chr04	107474302	107482775	lncrna_single_sw_00116515	100	-	rgs2	uchl5	Wrong_Orientation
Chr04	10795265	10796080	lncrna_single_sw_00111273	100	-	kcna4	-	Not_Enough_Info
Chr04	10796181	10797412	lncrna_single_n_00078102	100	-	kcna4	-	Not_Enough_Info
Chr04	10800761	10803791	lncrna_single_sw_00111274	100	-	kcna4	-	Not_Enough_Info
Chr04	108569213	108570799	lncrna_single_n_00078513	100	-	olfml2b-like	Xetrov90012343m.g	Right_Orientation
Chr04	109097818	109098174	lncrna_single_sw_00116588	100	-	ppapdc2	LOC100496770-like	Wrong_Orientation
Chr04	109903401	109904211	lncrna_single_sw_00116632	100	-	Xetrov90012386m.g	-	Wrong_Orientation
Chr04	11002830	11003265	lncrna_single_sw_00111317	100	-	Xetrov90010421m.g	kif18a	Right_Orientation
Chr04	110536146	110541698	lncrna_single_sw_00116687	100	-	tab1	Xetrov90012412m.g	Not_Enough_Info
Chr04	110543766	110545350	lncrna_single_sw_00116690	100	-	tab1	Xetrov90012412m.g	Right_Orientation
Chr04	110677653	110680912	lncrna_single_sw_00116697	100	-	mief1	atf4	Right_Orientation
Chr04	111575909	111576560	lncrna_single_sw_00116727	100	-	LOC100488248-like	tom1	Not_Enough_Info
Chr04	111614524	111616640	lncrna_single_sw_00116750	100	-	LOC100488248-like	tom1	Wrong_Orientation
Chr04	111616707	111619294	lncrna_single_sw_00116751	100	-	LOC100488248-like	tom1	Not_Enough_Info
Chr04	111624110	111626823	lncrna_single_sw_00116754	100	-	LOC100488248-like	tom1	Right_Orientation
Chr04	112417716	112419718	lncrna_single_sw_00116799	100	-	sh3bp1	gga1	Wrong_Orientation
Chr04	112784384	112785739	lncrna_single_sw_00116829	100	-	sstr3	tmprss6-like	Not_Enough_Info
Chr04	113117980	113120362	lncrna_single_sw_00116856	100	-	cacng2	eif3d	Right_Orientation
Chr04	113137292	113138238	lncrna_single_sw_00116861	100	-	cacng2	eif3d	Right_Orientation
Chr04	113306464	113308542	lncrna_single_sw_00116878	100	-	rft1	prkcd	Wrong_Orientation
Chr04	113417871	113428201	lncrna_single_sw_00116888	100	-	pfkfb4	LOC100489197-like	Right_Orientation
Chr04	113529746	113532462	lncrna_single_sw_00116894	100	-	MGC75753	ippk	Not_Enough_Info
Chr04	113532690	113535714	lncrna_single_sw_00116895	100	-	MGC75753	ippk	Wrong_Orientation
Chr04	113985700	113986279	lncrna_single_sw_00116913	100	-	iars	atp2b2-like	Right_Orientation
Chr04	11409690	11410648	lncrna_single_sw_00111346	100	-	Xetrov90010421m.g	kif18a	Right_Orientation
Chr04	114214594	114217783	lncrna_single_sw_00109270	100	-	atp2b2-like	fancd2	Right_Orientation
Chr04	115075614	115077992	lncrna_single_sw_00116966	100	-	dag1	-	Right_Orientation
Chr04	116285617	116286234	lncrna_single_n_00078555	100	-	camkv	sema3f	Right_Orientation
Chr04	116294127	116296836	lncrna_single_sw_00117034	100	-	camkv	sema3f	Right_Orientation
Chr04	116297307	116299397	lncrna_single_sw_00117035	100	-	camkv	sema3f	Right_Orientation
Chr04	116308055	116310023	lncrna_single_sw_00117044	100	-	camkv	sema3f	Right_Orientation
Chr04	116447159	116448407	lncrna_single_sw_00117054	100	-	gnat1	slc38a3	Right_Orientation
Chr04	116632357	116632727	lncrna_single_sw_00117074	100	-	gnai2	sema3b	Right_Orientation
Chr04	116744706	116746991	lncrna_single_sw_00117086	100	-	hyal1	hyal2	Right_Orientation
Chr04	117192196	117194730	lncrna_single_sw_00117095	100	-	cish	hemk1	Wrong_Orientation
Chr04	117526014	117527712	lncrna_single_sw_00117115	100	-	nprl2	tex264	Right_Orientation
Chr04	118327944	118329626	lncrna_single_n_00077045	100	-	rpl29	dusp7	Wrong_Orientation
Chr04	118337693	118340619	lncrna_single_sw_00109636	100	-	rpl29	dusp7	Not_Enough_Info
Chr04	119376176	119376523	lncrna_single_sw_00117191	100	-	cntn4	il5ra	Not_Enough_Info
Chr04	119688356	119690245	lncrna_single_sw_00117216	100	-	itpr1	bhlhe40	Wrong_Orientation
Chr04	119705897	119706873	lncrna_single_sw_00117224	100	-	bhlhe40	arl8b	Not_Enough_Info
Chr04	119856648	119857668	lncrna_single_sw_00117247	100	-	Xetrov90012666m.g	grm7	Not_Enough_Info
Chr04	120027657	120027992	lncrna_single_sw_00117253	100	-	Xetrov90012666m.g	grm7	Not_Enough_Info
Chr04	120461971	120462644	lncrna_single_sw_00117260	100	-	Xetrov90012668m.g	lmcd1	Wrong_Orientation
Chr04	121530929	121531533	lncrna_single_sw_00117306	100	-	rho	h1foo	Right_Orientation
Chr04	121848531	121849996	lncrna_single_n_00078572	100	-	zfyve20	LOC100494871	Wrong_Orientation
Chr04	122460061	122462516	lncrna_single_sw_00117340	100	-	slc6a6	lsm3	Right_Orientation
Chr04	122910830	122912746	lncrna_single_sw_00117380	100	-	chst13	txnrd3	Wrong_Orientation
Chr04	122917547	122921522	lncrna_single_n_00068928	100	+	txnrd3	chst13	Right_Orientation
Chr04	124038203	124039493	lncrna_single_sw_00117437	100	-	-	-	Right_Orientation
Chr04	12491403	12492183	lncrna_single_sw_00111395	100	-	Xetrov90010450m.g	LOC101735147	Wrong_Orientation
Chr04	124997	130484	lncrna_single_sw_00110731	100	-	lrp4	c11orf49	Not_Enough_Info
Chr04	125170374	125170963	lncrna_single_sw_00100541	100	+	h1fx	MGC69473	Wrong_Orientation
Chr04	125854988	125857519	lncrna_single_sw_00117546	100	-	ip6k2	Xetrov90012762m.g	Not_Enough_Info
Chr04	125998740	125999515	lncrna_single_sw_00117554	100	-	prkar2a	slc25a20.2	Wrong_Orientation
Chr04	126441939	126442722	lncrna_single_n_00069015	100	+	LOC100488772	pim1	Right_Orientation
Chr04	126452308	126454398	lncrna_single_n_00078589	100	-	pim1	LOC100488772	Wrong_Orientation
Chr04	127204392	127205564	lncrna_single_sw_00117649	100	-	ccdc71	LOC101731301	Wrong_Orientation
Chr04	128422682	128423240	lncrna_single_sw_00117697	100	-	mtmr14	lhfpl4	Wrong_Orientation
Chr04	128603359	128609038	lncrna_single_sw_00110531	100	-	Xetrov90012830m.g	LOC100497652-like	Not_Enough_Info
Chr04	128881325	128883617	lncrna_single_sw_00117717	100	-	mapk12-like.1	Xetrov90012836m.g	Right_Orientation
Chr04	128983239	128986940	lncrna_single_sw_00117723	100	-	LOC101731403	LOC100497958	Wrong_Orientation
Chr04	129291754	129292594	lncrna_single_sw_00117744	100	-	pdzrn3-like.2	ppp4r2	Not_Enough_Info
Chr04	129349699	129350201	lncrna_single_sw_00117749	100	-	pdzrn3-like.2	ppp4r2	Wrong_Orientation
Chr04	129681986	129683050	lncrna_single_n_00078601	100	-	Xetrov90012850m.g	Xetrov90012852m.g	Right_Orientation
Chr04	129834715	129839160	lncrna_single_sw_00117772	100	-	LOC100485839	eif4e3	Wrong_Orientation
Chr04	130663966	130664441	lncrna_single_sw_00117784	100	-	foxp1	MGC147226	Not_Enough_Info
Chr04	130769541	130770818	lncrna_single_sw_00117793	100	-	foxp1	MGC147226	Right_Orientation
Chr04	131811201	131811688	lncrna_single_sw_00117824	100	-	fam19a4	-	Not_Enough_Info
Chr04	131811843	131812392	lncrna_single_sw_00117825	100	-	fam19a4	-	Not_Enough_Info
Chr04	131812548	131813164	lncrna_single_sw_00117826	100	-	fam19a4	-	Not_Enough_Info
Chr04	131813909	131814495	lncrna_single_sw_00117828	100	-	fam19a4	-	Not_Enough_Info
Chr04	131915215	131915453	lncrna_single_sw_00117829	100	-	fam19a4	-	Wrong_Orientation
Chr04	13287764	13290258	lncrna_single_sw_00111424	100	-	LOC100489083-like.1	LOC101731494	Wrong_Orientation
Chr04	13307820	13308466	lncrna_single_sw_00111426	100	-	LOC101731494	LOC100490855	Wrong_Orientation
Chr04	13339087	13341521	lncrna_single_sw_00111427	100	-	LOC100490855	LOC101731613	Wrong_Orientation
Chr04	13359632	13360089	lncrna_single_sw_00111429	100	-	LOC101731613	LOC100489387	Wrong_Orientation
Chr04	13386901	13387328	lncrna_single_n_00078115	100	-	LOC100489387	Xetrov90010485m.g	Wrong_Orientation
Chr04	13454979	13455863	lncrna_single_sw_00111432	100	-	Xetrov90010488m.g	Xetrov90010489m.g	Wrong_Orientation
Chr04	13484278	13485587	lncrna_single_sw_00111434	100	-	Xetrov90010489m.g	Xetrov90010490m.g	Wrong_Orientation
Chr04	13485972	13486529	lncrna_single_sw_00111435	100	-	Xetrov90010489m.g	Xetrov90010490m.g	Wrong_Orientation
Chr04	13850638	13851972	lncrna_single_sw_00102186	100	-	ifitm1	b4galnt4	Not_Enough_Info
Chr04	14821061	14823235	lncrna_single_sw_00111524	100	-	LOC100485897	fut5	Right_Orientation
Chr04	15386928	15387751	lncrna_single_sw_00111544	100	-	Xetrov90010577m.g	Xetrov90010578m.g	Right_Orientation
Chr04	1566225	1567013	lncrna_single_sw_00110800	100	-	adm	Xetrov90010153m.g	Wrong_Orientation
Chr04	1568426	1572103	lncrna_single_sw_00110801	100	-	adm	Xetrov90010153m.g	Wrong_Orientation
Chr04	16137209	16138032	lncrna_single_sw_00111599	100	-	LOC101730346	LOC100486217	Wrong_Orientation
Chr04	17318172	17318771	lncrna_single_sw_00111620	100	-	ano3	slc5a12-like	Wrong_Orientation
Chr04	17369523	17369765	lncrna_single_sw_00111621	100	-	slc5a12-like	LOC100495470	Right_Orientation
Chr04	17372042	17372427	lncrna_single_sw_00111625	100	-	slc5a12-like	LOC100495470	Not_Enough_Info
Chr04	19066477	19068608	lncrna_single_sw_00111642	100	-	LOC100497756	LOC100493819-like	Right_Orientation
Chr04	22253336	22256726	lncrna_single_sw_00111774	100	-	tshz3	znf536	Right_Orientation
Chr04	22264658	22266096	lncrna_single_sw_00111779	100	-	tshz3	znf536	Not_Enough_Info
Chr04	22551424	22553622	lncrna_single_sw_00111797	100	-	tshz3	znf536	Right_Orientation
Chr04	23227173	23229087	lncrna_single_sw_00111817	100	-	uri1	ccne1	Wrong_Orientation
Chr04	23914464	23916448	lncrna_single_sw_00111849	100	-	LOC100493356	uqcrfs1	Not_Enough_Info
Chr04	24110582	24111140	lncrna_single_sw_00111857	100	-	Xetrov90010701m.g	shcbp1	Right_Orientation
Chr04	24658001	24659213	lncrna_single_sw_00111880	100	-	Xetrov90010701m.g	shcbp1	Not_Enough_Info
Chr04	246595	251518	lncrna_single_sw_00110735	100	-	c11orf49	LOC100494782	Right_Orientation
Chr04	25133885	25135842	lncrna_single_sw_00111912	100	-	Xetrov90010712m.g	c16orf87	Wrong_Orientation
Chr04	25776769	25777019	lncrna_single_sw_00111938	100	-	phkb-like	aktip	Right_Orientation
Chr04	25777277	25777696	lncrna_single_sw_00111940	100	-	phkb-like	aktip	Not_Enough_Info
Chr04	26876526	26878548	lncrna_single_sw_00111992	100	-	glg1	LOC100497464	Wrong_Orientation
Chr04	29222463	29222772	lncrna_single_sw_00112069	100	-	Xetrov90010834m.g	syde2-like	Wrong_Orientation
Chr04	29328780	29330072	lncrna_single_sw_00103276	100	-	syde2-like	LOC101734792	Right_Orientation
Chr04	2996281	2998983	lncrna_single_sw_00110870	100	-	sycp3	api5	Right_Orientation
Chr04	3062830	3063656	lncrna_single_sw_00110874	100	-	ttc17	hsd17b12	Not_Enough_Info
Chr04	3063987	3067337	lncrna_single_sw_00110875	100	-	ttc17	hsd17b12	Not_Enough_Info
Chr04	3144872	3147343	lncrna_single_sw_00092389	100	+	hsd17b12	ttc17	Wrong_Orientation
Chr04	31556896	31557190	lncrna_single_sw_00112143	100	-	LOC101731473	-	Not_Enough_Info
Chr04	3304683	3305599	lncrna_single_sw_00110892	100	-	accs	LOC101732356	Right_Orientation
Chr04	36236710	36237222	lncrna_single_sw_00112251	100	-	LOC101731840	taldo1	Right_Orientation
Chr04	36602338	36602694	lncrna_single_sw_00112279	100	-	Xetrov90010972m.g	LOC100486199-like	Not_Enough_Info
Chr04	37089551	37092522	lncrna_single_n_00078178	100	-	LOC100485199-like	-	Right_Orientation
Chr04	37709301	37713614	lncrna_single_sw_00094680	100	+	Xetrov90011013m.g	kat5	Wrong_Orientation
Chr04	37860633	37861801	lncrna_single_sw_00094706	100	+	ccdc85b	fibp	Wrong_Orientation
Chr04	38005858	38006374	lncrna_single_n_00078181	100	-	athl1	LOC100496433	Not_Enough_Info
Chr04	38710863	38712818	lncrna_single_sw_00112458	100	-	Xetrov90011051m.g	cdca5	Wrong_Orientation
Chr04	38727289	38727670	lncrna_single_sw_00112462	100	-	Xetrov90011051m.g	cdca5	Not_Enough_Info
Chr04	3913885	3914883	lncrna_single_n_00078065	100	-	traf6	prr5l-like	Wrong_Orientation
Chr04	3916710	3917707	lncrna_single_n_00078066	100	-	traf6	prr5l-like	Right_Orientation
Chr04	3933977	3936216	lncrna_single_sw_00092462	100	+	commd9	prr5l-like	Right_Orientation
Chr04	3963711	3965389	lncrna_single_sw_00110940	100	-	prr5l-like	commd9	Right_Orientation
Chr04	41521320	41523258	lncrna_single_sw_00112699	100	-	ahnak-like	eef1g	Wrong_Orientation
Chr04	42037014	42038312	lncrna_single_n_00078217	100	-	lrp5	LOC100491184-like	Wrong_Orientation
Chr04	42039930	42040771	lncrna_single_n_00078218	100	-	lrp5	LOC100491184-like	Right_Orientation
Chr04	42220867	42221362	lncrna_single_sw_00112730	100	-	chka	-	Right_Orientation
Chr04	42237426	42238483	lncrna_single_sw_00112731	100	-	Xetrov90011192m.g	-	Right_Orientation
Chr04	42238575	42240826	lncrna_single_sw_00112732	100	-	Xetrov90011192m.g	-	Right_Orientation
Chr04	44590780	44596040	lncrna_single_sw_00112818	100	-	irx3	irx5	Not_Enough_Info
Chr04	44913695	44919383	lncrna_single_sw_00112862	100	-	irx3	irx5	Right_Orientation
Chr04	44928340	44931126	lncrna_single_sw_00095565	100	+	irx5	irx3	Wrong_Orientation
Chr04	44955162	44963498	lncrna_single_sw_00112868	100	-	irx5	irx6	Not_Enough_Info
Chr04	44988461	44988791	lncrna_single_sw_00112873	100	-	irx5	irx6	Wrong_Orientation
Chr04	45840615	45843489	lncrna_single_sw_00104316	100	-	LOC100493471	ddx28	Right_Orientation
Chr04	4596956	4597234	lncrna_single_sw_00111000	100	-	Xetrov90010205m.g	ano1	Wrong_Orientation
Chr04	46040350	46040627	lncrna_single_n_00078231	100	-	pskh1	nkd1	Wrong_Orientation
Chr04	46077641	46077847	lncrna_single_sw_00112913	100	-	pskh1	nkd1	Wrong_Orientation
Chr04	46077930	46078159	lncrna_single_sw_00112914	100	-	pskh1	nkd1	Wrong_Orientation
Chr04	49080197	49080414	lncrna_single_n_00078252	100	-	Xetrov90011285m.g	Xetrov90011288m.g	Wrong_Orientation
Chr04	49082717	49084092	lncrna_single_sw_00113101	100	-	Xetrov90011285m.g	Xetrov90011288m.g	Wrong_Orientation
Chr04	49096106	49096465	lncrna_single_sw_00113102	100	-	Xetrov90011285m.g	Xetrov90011288m.g	Not_Enough_Info
Chr04	49232447	49232703	lncrna_single_sw_00113108	100	-	Xetrov90011285m.g	Xetrov90011288m.g	Wrong_Orientation
Chr04	49233713	49234387	lncrna_single_sw_00113109	100	-	Xetrov90011285m.g	Xetrov90011288m.g	Wrong_Orientation
Chr04	50740941	50742843	lncrna_single_sw_00095774	100	+	slc38a8	Xetrov90011304m.g	Right_Orientation
Chr04	50889939	50891679	lncrna_single_sw_00113222	100	-	slc38a8	mbtps1	Wrong_Orientation
Chr04	50893858	50897011	lncrna_single_sw_00113223	100	-	slc38a8	mbtps1	Wrong_Orientation
Chr04	52186671	52187054	lncrna_single_sw_00113285	100	-	-	-	Not_Enough_Info
Chr04	52277191	52277404	lncrna_single_sw_00113292	100	-	tox3	-	Right_Orientation
Chr04	5231274	5231654	lncrna_single_n_00078079	100	-	Xetrov90010233m.g	chrm4	Wrong_Orientation
Chr04	52659510	52663301	lncrna_single_sw_00113314	100	-	tox3	sall1	Right_Orientation
Chr04	52721826	52724301	lncrna_single_sw_00113331	100	-	tox3	sall1	Not_Enough_Info
Chr04	52724871	52729509	lncrna_single_sw_00113332	100	-	tox3	sall1	Wrong_Orientation
Chr04	52736137	52742361	lncrna_single_sw_00113334	100	-	tox3	sall1	Wrong_Orientation
Chr04	52829886	52830232	lncrna_single_sw_00113344	100	-	tox3	sall1	Right_Orientation
Chr04	52954808	52955753	lncrna_single_sw_00113346	100	-	tox3	sall1	Not_Enough_Info
Chr04	53297558	53303362	lncrna_single_sw_00113390	100	-	tox3	sall1	Not_Enough_Info
Chr04	53430391	53433058	lncrna_single_sw_00113420	100	-	sall1	-	Wrong_Orientation
Chr04	53433196	53435735	lncrna_single_sw_00113421	100	-	sall1	-	Wrong_Orientation
Chr04	53435877	53437118	lncrna_single_sw_00113422	100	-	sall1	-	Wrong_Orientation
Chr04	53499607	53502863	lncrna_single_sw_00113431	100	-	sall1	-	Wrong_Orientation
Chr04	53502986	53516826	lncrna_single_sw_00113432	100	-	sall1	-	Right_Orientation
Chr04	53522334	53526704	lncrna_single_sw_00113435	100	-	sall1	-	Not_Enough_Info
Chr04	53533370	53536023	lncrna_single_sw_00113437	100	-	sall1	-	Not_Enough_Info
Chr04	53542648	53545869	lncrna_single_sw_00113442	100	-	sall1	-	Wrong_Orientation
Chr04	53554301	53557029	lncrna_single_sw_00113445	100	-	sall1	-	Not_Enough_Info
Chr04	53586857	53588940	lncrna_single_sw_00113459	100	-	sall1	-	Not_Enough_Info
Chr04	54036732	54037877	lncrna_single_sw_00113476	100	-	LOC101730474	-	Right_Orientation
Chr04	54052499	54052951	lncrna_single_n_00078294	100	-	LOC101730474	-	Not_Enough_Info
Chr04	54119132	54120776	lncrna_single_n_00078295	100	-	herpud1	slc12a3	Wrong_Orientation
Chr04	54269014	54269494	lncrna_single_sw_00113486	100	-	amfr	bbs2	Wrong_Orientation
Chr04	54606743	54608018	lncrna_single_sw_00113503	100	-	gnao1	Xetrov90011369m.g	Right_Orientation
Chr04	54792169	54792965	lncrna_single_sw_00113513	100	-	Xetrov90011380m.g	LOC101730543	Wrong_Orientation
Chr04	54793466	54795514	lncrna_single_sw_00095991	100	+	LOC101730543	Xetrov90011380m.g	Right_Orientation
Chr04	54829774	54830886	lncrna_single_n_00065013	100	+	LOC101730543	Xetrov90011380m.g	Right_Orientation
Chr04	54833619	54833870	lncrna_single_sw_00113515	100	-	Xetrov90011380m.g	LOC101730543	Wrong_Orientation
Chr04	55856057	55859243	lncrna_single_sw_00113561	100	-	dynlrb2	maf	Wrong_Orientation
Chr04	56190553	56195420	lncrna_single_sw_00113591	100	-	dynlrb2	maf	Right_Orientation
Chr04	56248768	56249608	lncrna_single_n_00078314	100	-	maf	Xetrov90011403m.g	Not_Enough_Info
Chr04	57461658	57464195	lncrna_single_sw_00113702	100	-	adamts18	Xetrov90011415m.g	Right_Orientation
Chr04	57644293	57646119	lncrna_single_sw_00113722	100	-	adamts18	Xetrov90011415m.g	Wrong_Orientation
Chr04	57646217	57647561	lncrna_single_sw_00113723	100	-	adamts18	Xetrov90011415m.g	Not_Enough_Info
Chr04	58255254	58255615	lncrna_single_n_00078320	100	-	Xetrov90011415m.g	cdh8	Wrong_Orientation
Chr04	58255803	58256154	lncrna_single_sw_00113752	100	-	Xetrov90011415m.g	cdh8	Wrong_Orientation
Chr04	59030971	59033935	lncrna_single_sw_00113779	100	-	cdh11	-	Not_Enough_Info
Chr04	59852899	59856078	lncrna_single_sw_00113836	100	-	cdh11	cdh5	Right_Orientation
Chr04	59941878	59942221	lncrna_single_n_00078328	100	-	cdh11	cdh5	Right_Orientation
Chr04	60283355	60284495	lncrna_single_n_00078329	100	-	cdh11	cdh5	Not_Enough_Info
Chr04	60602132	60602686	lncrna_single_sw_00113897	100	-	dync1li2	Xetrov90011430m.g	Wrong_Orientation
Chr04	61387529	61388857	lncrna_single_sw_00113947	100	-	spg7	rpl13	Not_Enough_Info
Chr04	62165173	62166964	lncrna_single_sw_00113981	100	-	sntb2	-	Right_Orientation
Chr04	62256436	62257147	lncrna_single_sw_00113993	100	-	pdf	nip7	Not_Enough_Info
Chr04	62268978	62270102	lncrna_single_sw_00113994	100	-	pdf	nip7	Right_Orientation
Chr04	62600095	62600949	lncrna_single_sw_00114006	100	-	psmd7	-	Not_Enough_Info
Chr04	62911312	62912425	lncrna_single_sw_00114022	100	-	Xetrov90011504m.g	-	Wrong_Orientation
Chr04	62986872	62987213	lncrna_single_sw_00114029	100	-	Xetrov90011504m.g	-	Not_Enough_Info
Chr04	63003251	63003943	lncrna_single_n_00078342	100	-	Xetrov90011504m.g	-	Not_Enough_Info
Chr04	65508387	65515208	lncrna_single_sw_00114214	100	-	mlycd	cdh13	Wrong_Orientation
Chr04	66809914	66812478	lncrna_single_sw_00114287	100	-	mthfsd	foxf1	Wrong_Orientation
Chr04	67409551	67412642	lncrna_single_sw_00114322	100	-	gse1-like	LOC100485271	Wrong_Orientation
Chr04	67566793	67572480	lncrna_single_sw_00114373	100	-	gse1-like	LOC100485271	Wrong_Orientation
Chr04	67573028	67575199	lncrna_single_sw_00114374	100	-	gse1-like	LOC100485271	Wrong_Orientation
Chr04	676	3177	lncrna_single_sw_00110722	100	-	Xetrov90010131m.g	-	Wrong_Orientation
Chr04	67756350	67758088	lncrna_single_sw_00096619	100	+	kiaa0513	LOC100485117	Right_Orientation
Chr04	69696312	69696738	lncrna_single_sw_00114497	100	-	LOC100494149	-	Not_Enough_Info
Chr04	70553656	70561306	lncrna_single_sw_00114527	100	-	st6galnac5	st6galnac3-like	Wrong_Orientation
Chr04	70561764	70563516	lncrna_single_sw_00114528	100	-	st6galnac5	st6galnac3-like	Wrong_Orientation
Chr04	70803012	70803964	lncrna_single_sw_00114533	100	-	msh4	rabggtb	Right_Orientation
Chr04	71167279	71168821	lncrna_single_n_00078373	100	-	LOC101732713	tnni3k	Not_Enough_Info
Chr04	71344926	71345911	lncrna_single_sw_00114543	100	-	lrriq3	negr1	Right_Orientation
Chr04	72538683	72539528	lncrna_single_n_00078376	100	-	Xetrov90011658m.g	Xetrov90011659m.g	Wrong_Orientation
Chr04	72582294	72583314	lncrna_single_n_00078377	100	-	LOC101733444	kif2c	Right_Orientation
Chr04	72588305	72588637	lncrna_single_sw_00114625	100	-	LOC101733444	kif2c	Right_Orientation
Chr04	72718456	72722116	lncrna_single_sw_00114640	100	-	LOC101732938	plk3	Right_Orientation
Chr04	73490307	73493299	lncrna_single_sw_00114694	100	-	dph2	kissr2	Right_Orientation
Chr04	73517828	73518707	lncrna_single_sw_00114702	100	-	dph2	kissr2	Right_Orientation
Chr04	75100169	75101777	lncrna_single_n_00078388	100	-	med8	elovl1	Right_Orientation
Chr04	75629560	75629942	lncrna_single_sw_00114813	100	-	usp24	ppap2b	Right_Orientation
Chr04	75882224	75882935	lncrna_single_sw_00114825	100	-	usp24	ppap2b	Right_Orientation
Chr04	75883479	75883802	lncrna_single_sw_00114827	100	-	usp24	ppap2b	Right_Orientation
Chr04	75884198	75884973	lncrna_single_sw_00114829	100	-	usp24	ppap2b	Right_Orientation
Chr04	75900569	75902651	lncrna_single_sw_00114839	100	-	usp24	ppap2b	Right_Orientation
Chr04	76008250	76011663	lncrna_single_n_00078392	100	-	ppap2b	prkaa2	Wrong_Orientation
Chr04	76011778	76013592	lncrna_single_n_00078393	100	-	ppap2b	prkaa2	Wrong_Orientation
Chr04	76513227	76514470	lncrna_single_sw_00114853	100	-	Xetrov90011744m.g	oma1-like	Wrong_Orientation
Chr04	76579331	76579908	lncrna_single_sw_00097134	100	+	oma1-like	Xetrov90011744m.g	Wrong_Orientation
Chr04	77540320	77542876	lncrna_single_sw_00114882	100	-	frem1	Xetrov90011758m.g	Right_Orientation
Chr04	78	487	lncrna_single_sw_00110721	100	-	Xetrov90010131m.g	-	Wrong_Orientation
Chr04	78411308	78413900	lncrna_single_sw_00114946	100	-	atg4c	foxd3	Not_Enough_Info
Chr04	79789445	79790462	lncrna_single_sw_00115009	100	-	sgip1	tctex1d1-like	Right_Orientation
Chr04	80014475	80015875	lncrna_single_sw_00097429	100	+	Xetrov90011804m.g	Xetrov90011803m.g	Wrong_Orientation
Chr04	8006041	8006789	lncrna_single_sw_00101689	100	-	agbl2	celf1	Right_Orientation
Chr04	81708945	81709233	lncrna_single_sw_00115122	100	-	tspan1	pik3r3	Not_Enough_Info
Chr04	82504607	82508104	lncrna_single_sw_00115212	100	-	Xetrov90011844m.g	klf17	Wrong_Orientation
Chr04	83207321	83209213	lncrna_single_sw_00115263	100	-	c1orf228	LOC101733835	Wrong_Orientation
Chr04	83734652	83736306	lncrna_single_n_00078417	100	-	LOC100488386-like	pdzk1ip1	Wrong_Orientation
Chr04	84610427	84613988	lncrna_single_sw_00115353	100	-	slc5a9	spata6-like	Not_Enough_Info
Chr04	84889625	84891537	lncrna_single_sw_00115357	100	-	agbl4	bend5-like	Wrong_Orientation
Chr04	85949672	85952304	lncrna_single_n_00078422	100	-	faf1	cdkn2c	Wrong_Orientation
Chr04	87429506	87433120	lncrna_single_sw_00107049	100	-	Xetrov90011941m.g	acot11-like	Not_Enough_Info
Chr04	89718096	89720263	lncrna_single_sw_00115579	100	-	abl2	arpc5	Wrong_Orientation
Chr04	90133651	90135618	lncrna_single_sw_00115610	100	-	glul-like.1	LOC100488674	Right_Orientation
Chr04	90532813	90534728	lncrna_single_sw_00115635	100	-	cacna1e	ier5	Right_Orientation
Chr04	90635509	90637309	lncrna_single_n_00078436	100	-	cacna1e	ier5	Not_Enough_Info
Chr04	90637590	90639297	lncrna_single_n_00078437	100	-	cacna1e	ier5	Right_Orientation
Chr04	90682385	90683732	lncrna_single_n_00078439	100	-	stx6	LOC100497220-like	Wrong_Orientation
Chr04	91100518	91101326	lncrna_single_n_00078441	100	-	tor1aip2	LOC100497845-like	Right_Orientation
Chr04	91617592	91618942	lncrna_single_n_00078445	100	-	rwdd3	Xetrov90012033m.g	Not_Enough_Info
Chr04	91619876	91625220	lncrna_single_sw_00098233	100	+	Xetrov90012033m.g	rwdd3	Right_Orientation
Chr04	91633211	91635484	lncrna_single_sw_00115692	100	-	rwdd3	Xetrov90012033m.g	Not_Enough_Info
Chr04	91659644	91662851	lncrna_single_sw_00115715	100	-	rwdd3	Xetrov90012033m.g	Not_Enough_Info
Chr04	91663743	91666794	lncrna_single_sw_00115717	100	-	rwdd3	Xetrov90012033m.g	Not_Enough_Info
Chr04	91688999	91691252	lncrna_single_sw_00115729	100	-	rwdd3	Xetrov90012033m.g	Not_Enough_Info
Chr04	91695720	91700307	lncrna_single_sw_00115731	100	-	rwdd3	Xetrov90012033m.g	Not_Enough_Info
Chr04	91701580	91703276	lncrna_single_sw_00115734	100	-	rwdd3	Xetrov90012033m.g	Not_Enough_Info
Chr04	91711848	91716683	lncrna_single_sw_00115737	100	-	rwdd3	Xetrov90012033m.g	Not_Enough_Info
Chr04	91718398	91726128	lncrna_single_sw_00115740	100	-	rwdd3	Xetrov90012033m.g	Right_Orientation
Chr04	93514796	93516476	lncrna_single_sw_00115831	100	-	arhgap29	abca4	Not_Enough_Info
Chr04	93768386	93771879	lncrna_single_n_00078457	100	-	LOC100489839-like	bcar3	Right_Orientation
Chr04	93956514	93959975	lncrna_single_sw_00115840	100	-	fnbp1l	dr1	Wrong_Orientation
Chr04	94488783	94490452	lncrna_single_sw_00115863	100	-	kiaa1107	ephx4	Not_Enough_Info
Chr04	95086805	95088204	lncrna_single_sw_00115879	100	-	znf644	barhl2	Not_Enough_Info
Chr04	95090178	95090692	lncrna_single_n_00078461	100	-	znf644	barhl2	Not_Enough_Info
Chr04	96027497	96027758	lncrna_single_sw_00115928	100	-	Xetrov90012099m.g	-	Not_Enough_Info
Chr04	96076989	96079559	lncrna_single_sw_00115940	100	-	Xetrov90012099m.g	-	Right_Orientation
Chr04	96349701	96352853	lncrna_single_sw_00115945	100	-	lmo4.1	hs2st1	Right_Orientation
Chr04	96378259	96381915	lncrna_single_n_00078470	100	-	lmo4.1	hs2st1	Not_Enough_Info
Chr04	96420952	96431827	lncrna_single_sw_00107713	100	-	lmo4.1	hs2st1	Wrong_Orientation
Chr04	96997595	96999612	lncrna_single_sw_00115974	100	-	tada1	LOC100493447	Wrong_Orientation
Chr04	98074337	98076646	lncrna_single_sw_00116018	100	-	nuf2	pbx1	Not_Enough_Info
Chr04	98602385	98602745	lncrna_single_sw_00116048	100	-	Xetrov90012156m.g	-	Right_Orientation
Chr04	98726264	98729264	lncrna_single_sw_00116057	100	-	slc35a3	hiat1	Right_Orientation
Chr04	99088944	99089672	lncrna_single_n_00078482	100	-	Xetrov90012175m.g	olfm3-like	Not_Enough_Info
Chr04	99337673	99337947	lncrna_single_sw_00116086	100	-	olfm3-like	col5a3-like	Wrong_Orientation
Chr05	10027743	10028506	lncrna_single_sw_00135649	100	-	prox1	rps6kc1	Not_Enough_Info
Chr05	101186409	101188166	lncrna_single_sw_00140118	100	-	Xetrov90014462m.g	-	Not_Enough_Info
Chr05	101217142	101219389	lncrna_single_sw_00132120	100	-	Xetrov90014462m.g	-	Right_Orientation
Chr05	101220372	101221110	lncrna_single_n_00094263	100	-	Xetrov90014462m.g	-	Not_Enough_Info
Chr05	101224577	101226376	lncrna_single_n_00094265	100	-	Xetrov90014462m.g	-	Right_Orientation
Chr05	101227417	101231547	lncrna_single_n_00094266	100	-	Xetrov90014462m.g	-	Not_Enough_Info
Chr05	101249774	101251594	lncrna_single_n_00094268	100	-	Xetrov90014462m.g	-	Right_Orientation
Chr05	101253163	101254196	lncrna_single_n_00094269	100	-	Xetrov90014462m.g	-	Not_Enough_Info
Chr05	101261086	101264824	lncrna_single_n_00094271	100	-	Xetrov90014462m.g	-	Right_Orientation
Chr05	101264877	101269288	lncrna_single_n_00094272	100	-	Xetrov90014462m.g	-	Right_Orientation
Chr05	101277695	101282942	lncrna_single_n_00094273	100	-	Xetrov90014462m.g	-	Wrong_Orientation
Chr05	101930585	101930956	lncrna_single_sw_00140149	100	-	zbbx	-	Wrong_Orientation
Chr05	102271646	102272483	lncrna_single_sw_00140165	100	-	LOC100495889	slitrk3	Right_Orientation
Chr05	102287146	102288077	lncrna_single_n_00094276	100	-	LOC100495889	slitrk3	Wrong_Orientation
Chr05	102355186	102357133	lncrna_single_sw_00140177	100	-	slitrk3	mgam	Not_Enough_Info
Chr05	102546948	102553002	lncrna_single_sw_00140188	100	-	mgam	LOC100495841	Not_Enough_Info
Chr05	102948765	102956018	lncrna_single_sw_00140197	100	-	mgam	LOC100495841	Wrong_Orientation
Chr05	103026953	103028960	lncrna_single_sw_00140250	100	-	mgam	LOC100495841	Wrong_Orientation
Chr05	103181512	103184655	lncrna_single_sw_00140306	100	-	sptssb	nmd3	Wrong_Orientation
Chr05	10380681	10381164	lncrna_single_sw_00135663	100	-	prox1	rps6kc1	Wrong_Orientation
Chr05	103818999	103819714	lncrna_single_sw_00140336	100	-	schip1	mfsd1-like	Not_Enough_Info
Chr05	104662735	104665200	lncrna_single_sw_00140368	100	-	ccnl1	Xetrov90014516m.g	Not_Enough_Info
Chr05	104753584	104757126	lncrna_single_sw_00140375	100	-	ccnl1	Xetrov90014516m.g	Right_Orientation
Chr05	104758452	104761381	lncrna_single_sw_00140377	100	-	ccnl1	Xetrov90014516m.g	Not_Enough_Info
Chr05	104768168	104768849	lncrna_single_sw_00140380	100	-	ccnl1	Xetrov90014516m.g	Not_Enough_Info
Chr05	104816605	104818286	lncrna_single_sw_00140387	100	-	Xetrov90014516m.g	tiparp	Right_Orientation
Chr05	105036763	105038754	lncrna_single_n_00094289	100	-	kcnab1	vn2r1p	Wrong_Orientation
Chr05	105856179	105857263	lncrna_single_sw_00140423	100	-	rap2b	p2ry1	Not_Enough_Info
Chr05	106506380	106510276	lncrna_single_sw_00124069	100	+	igsf10	aadac	Right_Orientation
Chr05	107158562	107160664	lncrna_single_n_00094295	100	-	tmem212	Xetrov90014556m.g	Wrong_Orientation
Chr05	107168397	107172980	lncrna_single_sw_00124104	100	+	Xetrov90014556m.g	tmem212	Right_Orientation
Chr05	10740376	10741034	lncrna_single_n_00093932	100	-	atf3	nenf	Wrong_Orientation
Chr05	107712197	107713688	lncrna_single_n_00094298	100	-	skil	prkci	Not_Enough_Info
Chr05	107844331	107847193	lncrna_single_sw_00140529	100	-	gpr160	LOC101731050	Wrong_Orientation
Chr05	108359408	108359865	lncrna_single_sw_00140564	100	-	nppc	dis3l2-like.1	Not_Enough_Info
Chr05	10896955	10898793	lncrna_single_sw_00135689	100	-	ppp2r5a	dtl	Wrong_Orientation
Chr05	110033088	110036008	lncrna_single_sw_00140640	100	-	pcyt1a	tctex1d2	Wrong_Orientation
Chr05	110076097	110077262	lncrna_single_sw_00140648	100	-	tctex1d2	LOC101730727	Wrong_Orientation
Chr05	110101486	110101895	lncrna_single_sw_00140650	100	-	LOC101730727	Xetrov90014636m.g	Not_Enough_Info
Chr05	110103420	110103851	lncrna_single_sw_00140652	100	-	LOC101730727	Xetrov90014636m.g	Not_Enough_Info
Chr05	110254861	110255400	lncrna_single_n_00094322	100	-	Xetrov90014636m.g	b3gnt7	Wrong_Orientation
Chr05	110476668	110480236	lncrna_single_sw_00140679	100	-	psmd1	Xetrov90014641m.g	Wrong_Orientation
Chr05	110495145	110496470	lncrna_single_sw_00140684	100	-	LOC100498583	rpl35a	Wrong_Orientation
Chr05	111318650	111319464	lncrna_single_sw_00140713	100	-	fam131a-like	clcn2-like	Wrong_Orientation
Chr05	111320427	111321278	lncrna_single_sw_00140714	100	-	fam131a-like	clcn2-like	Not_Enough_Info
Chr05	111322660	111323114	lncrna_single_sw_00140715	100	-	fam131a-like	clcn2-like	Not_Enough_Info
Chr05	111328670	111329004	lncrna_single_sw_00140720	100	-	fam131a-like	clcn2-like	Not_Enough_Info
Chr05	11144103	11149416	lncrna_single_sw_00135700	100	-	nek2-like.1	slc30a1	Right_Orientation
Chr05	11162681	11163310	lncrna_single_n_00093935	100	-	slc30a1	rd3-like	Wrong_Orientation
Chr05	112330309	112331735	lncrna_single_sw_00140823	100	-	LOC101731322	cln8-like	Not_Enough_Info
Chr05	11242955	11244809	lncrna_single_sw_00135702	100	-	LOC100491604-like	gltscr1l	Wrong_Orientation
Chr05	11251742	11253359	lncrna_single_sw_00135704	100	-	LOC100491604-like	gltscr1l	Right_Orientation
Chr05	112727528	112728154	lncrna_single_sw_00140866	100	-	myom2	LOC100491216	Not_Enough_Info
Chr05	11287630	11289790	lncrna_single_n_00093940	100	-	gltscr1l	trerf1	Right_Orientation
Chr05	11293109	11296569	lncrna_single_sw_00118621	100	+	trerf1	gltscr1l	Right_Orientation
Chr05	113724181	113724747	lncrna_single_sw_00140888	100	-	Xetrov90014701m.g	mcph1	Not_Enough_Info
Chr05	113772331	113772673	lncrna_single_sw_00140894	100	-	Xetrov90014701m.g	mcph1	Right_Orientation
Chr05	113781440	113786433	lncrna_single_sw_00140896	100	-	Xetrov90014701m.g	mcph1	Wrong_Orientation
Chr05	113786498	113790871	lncrna_single_sw_00140897	100	-	Xetrov90014701m.g	mcph1	Not_Enough_Info
Chr05	114303861	114305468	lncrna_single_sw_00140930	100	-	gcm1	elovl5	Wrong_Orientation
Chr05	115795730	115795960	lncrna_single_sw_00141012	100	-	Xetrov90014753m.g	-	Not_Enough_Info
Chr05	116482990	116483242	lncrna_single_sw_00141033	100	-	pcolce2	paqr9	Not_Enough_Info
Chr05	116700579	116703328	lncrna_single_sw_00141053	100	-	chst2	slc9a9	Wrong_Orientation
Chr05	116718928	116723540	lncrna_single_sw_00141057	100	-	chst2	slc9a9	Wrong_Orientation
Chr05	117169238	117170081	lncrna_single_sw_00141099	100	-	c3orf58	plod2-like	Not_Enough_Info
Chr05	117760243	117761283	lncrna_single_sw_00141119	100	-	plscr1	zic4	Wrong_Orientation
Chr05	117793198	117794828	lncrna_single_n_00094353	100	-	plscr1	zic4	Wrong_Orientation
Chr05	118244363	118246319	lncrna_single_sw_00141150	100	-	zic1	-	Wrong_Orientation
Chr05	119151856	119152160	lncrna_single_sw_00141222	100	-	commd2	-	Wrong_Orientation
Chr05	119490380	119491956	lncrna_single_sw_00125131	100	+	-	-	Right_Orientation
Chr05	119896793	119903237	lncrna_single_sw_00141238	100	-	Xetrov90014806m.g	slc25a36	Wrong_Orientation
Chr05	120283504	120284336	lncrna_single_sw_00141254	100	-	spsb4-like	pxylp1	Right_Orientation
Chr05	121589218	121592424	lncrna_single_sw_00141371	100	-	LOC101733909	sgpp2	Right_Orientation
Chr05	121600521	121603814	lncrna_single_sw_00125218	100	+	sgpp2	LOC101733909	Right_Orientation
Chr05	121847531	121849075	lncrna_single_sw_00141381	100	-	scg2	ap1s3	Not_Enough_Info
Chr05	12211214	12212601	lncrna_single_sw_00135732	100	-	Xetrov90013116m.g	rcor3	Right_Orientation
Chr05	122128400	122129400	lncrna_single_sw_00141392	100	-	myo7b	iws1	Not_Enough_Info
Chr05	122134907	122135476	lncrna_single_sw_00141394	100	-	myo7b	iws1	Right_Orientation
Chr05	12380414	12381180	lncrna_single_sw_00135739	100	-	LOC100485969	Xetrov90013120m.g	Wrong_Orientation
Chr05	12385891	12386385	lncrna_single_sw_00135740	100	-	LOC100485969	Xetrov90013120m.g	Not_Enough_Info
Chr05	123949607	123950966	lncrna_single_sw_00141424	100	-	Xetrov90014933m.g	-	Not_Enough_Info
Chr05	123951075	123951432	lncrna_single_sw_00141425	100	-	Xetrov90014933m.g	-	Not_Enough_Info
Chr05	123996474	123998047	lncrna_single_sw_00141431	100	-	otos	myeov2	Right_Orientation
Chr05	124167279	124171399	lncrna_single_sw_00141453	100	-	tmtops.2	-	Not_Enough_Info
Chr05	124499346	124501795	lncrna_single_sw_00141473	100	-	Xetrov90014949m.g	-	Not_Enough_Info
Chr05	124791850	124792481	lncrna_single_sw_00141489	100	-	pik3cb	foxl2	Right_Orientation
Chr05	124945825	124946533	lncrna_single_sw_00141498	100	-	copb2	rbp2	Wrong_Orientation
Chr05	125081405	125083574	lncrna_single_sw_00141508	100	-	sphkap	-	Right_Orientation
Chr05	126521601	126523284	lncrna_single_sw_00141576	100	-	rab6a	slco2a1	Not_Enough_Info
Chr05	127735912	127737022	lncrna_single_sw_00141653	100	-	LOC101731838	-	Wrong_Orientation
Chr05	128296165	128298211	lncrna_single_n_00094384	100	-	il20rb-like	nck1	Wrong_Orientation
Chr05	129547238	129548978	lncrna_single_n_00094390	100	-	hs6st1	fbxo25	Wrong_Orientation
Chr05	129575751	129578535	lncrna_single_sw_00141742	100	-	hs6st1	fbxo25	Right_Orientation
Chr05	129664352	129665047	lncrna_single_n_00094393	100	-	fbxo25	fam110c	Right_Orientation
Chr05	129665138	129666651	lncrna_single_n_00094394	100	-	fbxo25	fam110c	Not_Enough_Info
Chr05	129669953	129673448	lncrna_single_sw_00141752	100	-	fbxo25	fam110c	Wrong_Orientation
Chr05	129673836	129677828	lncrna_single_n_00094398	100	-	fbxo25	fam110c	Wrong_Orientation
Chr05	129938589	129939196	lncrna_single_n_00094402	100	-	tmem18	cep19	Wrong_Orientation
Chr05	13095688	13096578	lncrna_single_n_00093945	100	-	eml4	cox7a2l	Right_Orientation
Chr05	13215004	13216304	lncrna_single_n_00093946	100	-	cox7a2l	kcng3-like.1	Wrong_Orientation
Chr05	132164561	132167809	lncrna_single_n_00085733	100	+	sox11	-	Not_Enough_Info
Chr05	132169076	132171264	lncrna_single_n_00094408	100	-	sox11	-	Wrong_Orientation
Chr05	132185054	132189516	lncrna_single_n_00094409	100	-	sox11	-	Right_Orientation
Chr05	132190123	132192305	lncrna_single_n_00094410	100	-	sox11	-	Right_Orientation
Chr05	132217857	132219074	lncrna_single_sw_00141939	100	-	sox11	-	Wrong_Orientation
Chr05	132275329	132275803	lncrna_single_sw_00141970	100	-	sox11	Xetrov90015108m.g	Right_Orientation
Chr05	13251601	13252486	lncrna_single_sw_00135804	100	-	kcng3-like.2	Xetrov90013131m.g	Right_Orientation
Chr05	133180578	133181989	lncrna_single_sw_00142015	100	-	rnf144a	id2	Not_Enough_Info
Chr05	133381928	133383943	lncrna_single_sw_00142023	100	-	rnf144a	id2	Wrong_Orientation
Chr05	133511215	133517458	lncrna_single_sw_00134516	100	-	rnf144a	id2	Wrong_Orientation
Chr05	133518708	133520034	lncrna_single_n_00094416	100	-	rnf144a	id2	Wrong_Orientation
Chr05	133991219	133993661	lncrna_single_sw_00142078	100	-	ywhaq	taf1b	Wrong_Orientation
Chr05	134025839	134026744	lncrna_single_sw_00142090	100	-	ywhaq	taf1b	Wrong_Orientation
Chr05	134777425	134791942	lncrna_single_sw_00126133	100	+	c2orf50	LOC100498538-like	Not_Enough_Info
Chr05	134796129	134796426	lncrna_single_n_00094425	100	-	LOC100498538-like	c2orf50	Wrong_Orientation
Chr05	135632771	135634968	lncrna_single_sw_00142199	100	-	Xetrov90015159m.g	fam84a	Right_Orientation
Chr05	135636351	135639369	lncrna_single_sw_00142200	100	-	Xetrov90015159m.g	fam84a	Not_Enough_Info
Chr05	137788816	137789214	lncrna_single_sw_00142273	100	-	Xetrov90015179m.g	gen1	Right_Orientation
Chr05	138118511	138123160	lncrna_single_sw_00142282	100	-	rdh14	nt5c1a	Wrong_Orientation
Chr05	138705571	138705853	lncrna_single_sw_00142315	100	-	osr1	ttc32	Not_Enough_Info
Chr05	138912588	138915257	lncrna_single_sw_00142322	100	-	osr1	ttc32	Not_Enough_Info
Chr05	139177607	139178190	lncrna_single_sw_00142338	100	-	sdc1	pum2	Wrong_Orientation
Chr05	139309732	139311945	lncrna_single_sw_00142347	100	-	rhob	hs1bp3	Not_Enough_Info
Chr05	139505195	139506987	lncrna_single_sw_00142367	100	-	gdf7	c2orf43	Wrong_Orientation
Chr05	14050784	14053513	lncrna_single_sw_00135887	100	-	zfp36l2	-	Not_Enough_Info
Chr05	140660279	140661176	lncrna_single_n_00094438	100	-	Xetrov90015207m.g	-	Not_Enough_Info
Chr05	140737337	140739679	lncrna_single_sw_00126278	100	+	LOC100495640	Xetrov90015207m.g	Right_Orientation
Chr05	141435157	141437783	lncrna_single_n_00094439	100	-	c2orf44	LOC100496847	Wrong_Orientation
Chr05	141450238	141451892	lncrna_single_sw_00142402	100	-	c2orf44	LOC100496847	Wrong_Orientation
Chr05	142638126	142638826	lncrna_single_sw_00142449	100	-	LOC100488053	-	Not_Enough_Info
Chr05	142638924	142640065	lncrna_single_sw_00134950	100	-	LOC100488053	-	Not_Enough_Info
Chr05	143243424	143244175	lncrna_single_n_00093691	100	-	Xetrov90015274m.g	-	Not_Enough_Info
Chr05	143286258	143287303	lncrna_single_n_00094448	100	-	Xetrov90015274m.g	-	Wrong_Orientation
Chr05	144003101	144006763	lncrna_single_sw_00142486	100	-	supt3h	cdc5l	Right_Orientation
Chr05	144340356	144340869	lncrna_single_sw_00142500	100	-	Xetrov90015291m.g	cyp2f1	Wrong_Orientation
Chr05	145362870	145364146	lncrna_single_sw_00142529	100	-	scara5	LOC101731842	Wrong_Orientation
Chr05	146214763	146215530	lncrna_single_sw_00142601	100	-	Xetrov90015368m.g	Xetrov90015369m.g	Wrong_Orientation
Chr05	14805743	14806103	lncrna_single_sw_00135934	100	-	ppm1b	Xetrov90013145m.g	Wrong_Orientation
Chr05	15223543	15228805	lncrna_single_n_00093950	100	-	Xetrov90013148m.g	six3	Right_Orientation
Chr05	15238144	15240511	lncrna_single_sw_00135965	100	-	Xetrov90013148m.g	six3	Wrong_Orientation
Chr05	15254519	15257729	lncrna_single_sw_00118813	100	+	six2	six3	Not_Enough_Info
Chr05	15305103	15305450	lncrna_single_sw_00135970	100	-	six3	six2	Not_Enough_Info
Chr05	1532285	1533010	lncrna_single_sw_00135354	100	-	supt7l	-	Not_Enough_Info
Chr05	16027291	16027891	lncrna_single_sw_00136016	100	-	epas1	rhoq	Wrong_Orientation
Chr05	16591419	16594026	lncrna_single_sw_00136061	100	-	LOC100496298-like	LOC101731284	Wrong_Orientation
Chr05	16726379	16729920	lncrna_single_sw_00127382	100	-	LOC100497309	Xetrov90013167m.g	Right_Orientation
Chr05	16885933	16887876	lncrna_single_sw_00136089	100	-	msh2	kcnk12-like	Not_Enough_Info
Chr05	1742833	1744513	lncrna_single_sw_00135364	100	-	slc4a1ap	mrpl33	Right_Orientation
Chr05	1745725	1747427	lncrna_single_sw_00135365	100	-	slc4a1ap	mrpl33	Right_Orientation
Chr05	17685286	17687781	lncrna_single_n_00093961	100	-	fshr	nrxn1-like.1	Wrong_Orientation
Chr05	1775536	1776306	lncrna_single_n_00093906	100	-	slc4a1ap	mrpl33	Right_Orientation
Chr05	17787259	17787512	lncrna_single_sw_00136158	100	-	fshr	nrxn1-like.1	Right_Orientation
Chr05	180053	180419	lncrna_single_sw_00135317	100	-	Xetrov90012905m.g	Xetrov90012906m.g	Right_Orientation
Chr05	192965	193245	lncrna_single_sw_00117921	100	+	Xetrov90012906m.g	Xetrov90012905m.g	Wrong_Orientation
Chr05	193785	194243	lncrna_single_sw_00135318	100	-	Xetrov90012905m.g	Xetrov90012906m.g	Right_Orientation
Chr05	194463	194729	lncrna_single_sw_00135319	100	-	Xetrov90012905m.g	Xetrov90012906m.g	Right_Orientation
Chr05	19447945	19450974	lncrna_single_sw_00136179	100	-	asb3	-	Right_Orientation
Chr05	194838	195489	lncrna_single_sw_00135320	100	-	Xetrov90012905m.g	Xetrov90012906m.g	Right_Orientation
Chr05	19636839	19638061	lncrna_single_n_00093965	100	-	psme4-like	atp12a-like.1	Not_Enough_Info
Chr05	19680326	19687672	lncrna_single_sw_00136189	100	-	psme4-like	atp12a-like.1	Not_Enough_Info
Chr05	19891208	19891904	lncrna_single_sw_00136201	100	-	c2orf73	-	Wrong_Orientation
Chr05	19926712	19928590	lncrna_single_sw_00136206	100	-	LOC101730842	-	Right_Orientation
Chr05	20628090	20628857	lncrna_single_sw_00136226	100	-	cd93	-	Not_Enough_Info
Chr05	21236761	21240723	lncrna_single_sw_00136257	100	-	fermt1	bmp2	Right_Orientation
Chr05	22064537	22067474	lncrna_single_sw_00136302	100	-	plcb1	Xetrov90013245m.g	Right_Orientation
Chr05	22480215	22481504	lncrna_single_sw_00136322	100	-	pak7	ankef1	Wrong_Orientation
Chr05	23424441	23426434	lncrna_single_n_00093976	100	-	btbd3	LOC101730661	Not_Enough_Info
Chr05	23468643	23472818	lncrna_single_sw_00127704	100	-	Xetrov90013260m.g	Xetrov90013261m.g	Right_Orientation
Chr05	23853561	23855871	lncrna_single_sw_00136403	100	-	LOC100491233	sec23b	Wrong_Orientation
Chr05	23900240	23901260	lncrna_single_sw_00127731	100	-	dusp12	-	Right_Orientation
Chr05	24019617	24021258	lncrna_single_sw_00136410	100	-	dtd1	slc24a3	Wrong_Orientation
Chr05	24022294	24023383	lncrna_single_sw_00136411	100	-	dtd1	slc24a3	Not_Enough_Info
Chr05	24342885	24343950	lncrna_single_sw_00136422	100	-	slc24a3	Xetrov90013280m.g	Right_Orientation
Chr05	24363690	24364658	lncrna_single_sw_00136423	100	-	Xetrov90013280m.g	rin2	Right_Orientation
Chr05	25060254	25061972	lncrna_single_n_00093988	100	-	plk1s1-like	-	Right_Orientation
Chr05	25192051	25193479	lncrna_single_n_00093989	100	-	nkx2-4	nkx2-2	Wrong_Orientation
Chr05	25763265	25773012	lncrna_single_sw_00136546	100	-	Xetrov90013305m.g	foxa2	Wrong_Orientation
Chr05	26067243	26067938	lncrna_single_n_00093992	100	-	efemp1	ccdc85a	Not_Enough_Info
Chr05	26280825	26288415	lncrna_single_sw_00136573	100	-	ccdc85a	Xetrov90013313m.g	Right_Orientation
Chr05	28705010	28705219	lncrna_single_sw_00136640	100	-	mdh1	ugp2	Right_Orientation
Chr05	29103444	29103945	lncrna_single_sw_00136669	100	-	aftph	sertad2-like	Right_Orientation
Chr05	30165451	30167252	lncrna_single_sw_00136725	100	-	meis1	Xetrov90013369m.g	Not_Enough_Info
Chr05	30177857	30179411	lncrna_single_sw_00136728	100	-	meis1	Xetrov90013369m.g	Not_Enough_Info
Chr05	30460296	30462770	lncrna_single_sw_00136748	100	-	Xetrov90013369m.g	etaa1	Not_Enough_Info
Chr05	3056501	3057764	lncrna_single_n_00093911	100	-	lclat1	-	Right_Orientation
Chr05	31148769	31149975	lncrna_single_sw_00136783	100	-	aplf	prokr2	Not_Enough_Info
Chr05	31789171	31789755	lncrna_single_sw_00136809	100	-	LOC101730394	Xetrov90013393m.g	Right_Orientation
Chr05	31791145	31791467	lncrna_single_sw_00136811	100	-	LOC101730394	Xetrov90013393m.g	Not_Enough_Info
Chr05	31795740	31801643	lncrna_single_sw_00136814	100	-	LOC101730394	Xetrov90013393m.g	Right_Orientation
Chr05	31908424	31910438	lncrna_single_sw_00136828	100	-	LOC101730394	Xetrov90013393m.g	Right_Orientation
Chr05	31912144	31913663	lncrna_single_sw_00136829	100	-	LOC101730394	Xetrov90013393m.g	Right_Orientation
Chr05	31913821	31915648	lncrna_single_sw_00136830	100	-	LOC101730394	Xetrov90013393m.g	Right_Orientation
Chr05	34140543	34141620	lncrna_single_sw_00136951	100	-	mtfr2	pde7b	Wrong_Orientation
Chr05	34142034	34142569	lncrna_single_sw_00136952	100	-	mtfr2	pde7b	Wrong_Orientation
Chr05	34323745	34325620	lncrna_single_sw_00136956	100	-	pde7b	LOC101734213	Wrong_Orientation
Chr05	35066460	35067141	lncrna_single_sw_00137011	100	-	sgk1	slc2a12	Not_Enough_Info
Chr05	37539058	37539583	lncrna_single_sw_00137090	100	-	Xetrov90013456m.g	esr1	Wrong_Orientation
Chr05	37681607	37682702	lncrna_single_sw_00137109	100	-	esr1	ccdc170	Not_Enough_Info
Chr05	37752396	37753422	lncrna_single_sw_00137116	100	-	zbtb2	stxbp5-like.1	Wrong_Orientation
Chr05	37763121	37767519	lncrna_single_sw_00137117	100	-	zbtb2	stxbp5-like.1	Right_Orientation
Chr05	3781872	3782250	lncrna_single_sw_00135416	100	-	LOC100497499-like	Xetrov90012961m.g	Right_Orientation
Chr05	37964508	37965502	lncrna_single_n_00094028	100	-	stxbp5-like.2	adgb	Wrong_Orientation
Chr05	38191673	38193826	lncrna_single_sw_00137140	100	-	rab32	grm1	Wrong_Orientation
Chr05	38221754	38224702	lncrna_single_sw_00137143	100	-	rab32	grm1	Wrong_Orientation
Chr05	38599456	38599882	lncrna_single_sw_00137166	100	-	Xetrov90013472m.g	Xetrov90013473m.g	Wrong_Orientation
Chr05	38659499	38661906	lncrna_single_sw_00128438	100	-	ovol2	-	Wrong_Orientation
Chr05	39053285	39053789	lncrna_single_sw_00137184	100	-	zc3h6	ttl	Wrong_Orientation
Chr05	42545701	42546155	lncrna_single_sw_00137335	100	-	unc93a	LOC100487981	Wrong_Orientation
Chr05	44492990	44495429	lncrna_single_sw_00137402	100	-	ctgf	enpp1	Right_Orientation
Chr05	46410699	46412869	lncrna_single_sw_00137474	100	-	ptprk	themis	Right_Orientation
Chr05	48531714	48533129	lncrna_single_n_00094051	100	-	tpd52l1	hddc2-like	Not_Enough_Info
Chr05	49830267	49831109	lncrna_single_n_00094064	100	-	LOC100498318-like	-	Not_Enough_Info
Chr05	50400944	50401877	lncrna_single_sw_00137644	100	-	dstn	bcl2l11	Wrong_Orientation
Chr05	50972085	50974132	lncrna_single_n_00094065	100	-	LOC100494239	slc8a1-like	Not_Enough_Info
Chr05	51054031	51055947	lncrna_single_sw_00137690	100	-	LOC100494239	slc8a1-like	Not_Enough_Info
Chr05	51164831	51165746	lncrna_single_n_00094069	100	-	LOC100494239	slc8a1-like	Not_Enough_Info
Chr05	51525695	51531514	lncrna_single_sw_00137693	100	-	Xetrov90013684m.g	Xetrov90013685m.g	Right_Orientation
Chr05	52511678	52517404	lncrna_single_sw_00137732	100	-	Xetrov90013709m.g	cdc42ep3	Wrong_Orientation
Chr05	52615003	52616980	lncrna_single_sw_00137741	100	-	cdc42ep3	nlrc4-like	Wrong_Orientation
Chr05	53110676	53112978	lncrna_single_sw_00137781	100	-	LOC101735110	slc30a6	Wrong_Orientation
Chr05	5364563	5368374	lncrna_single_sw_00135505	100	-	LOC100497284-like	LOC100498169	Right_Orientation
Chr05	5379133	5379936	lncrna_single_sw_00135510	100	-	LOC100497284-like	LOC100498169	Right_Orientation
Chr05	54016364	54017228	lncrna_single_sw_00137812	100	-	LOC101733258	vta1	Right_Orientation
Chr05	57312632	57315508	lncrna_single_sw_00137920	100	-	Xetrov90013783m.g	Xetrov90013784m.g	Not_Enough_Info
Chr05	578512	581411	lncrna_single_sw_00135334	100	-	Xetrov90012914m.g	mocs1	Wrong_Orientation
Chr05	57966777	57968202	lncrna_single_sw_00137946	100	-	qki	-	Right_Orientation
Chr05	57969495	57971516	lncrna_single_sw_00137947	100	-	qki	-	Wrong_Orientation
Chr05	58022806	58023782	lncrna_single_sw_00137957	100	-	qki	-	Right_Orientation
Chr05	58171886	58172291	lncrna_single_sw_00137971	100	-	qki	LOC100485997	Right_Orientation
Chr05	5876918	5877936	lncrna_single_sw_00135539	100	-	disp1	fam177b	Wrong_Orientation
Chr05	60614511	60615880	lncrna_single_n_00094101	100	-	zbtb18	sdccag8	Wrong_Orientation
Chr05	6198986	6199471	lncrna_single_sw_00135547	100	-	dusp10.1	-	Wrong_Orientation
Chr05	62316672	62317226	lncrna_single_sw_00138143	100	-	bclaf1	LOC100496743	Not_Enough_Info
Chr05	6284913	6285699	lncrna_single_sw_00135549	100	-	dusp10.1	Xetrov90013038m.g	Not_Enough_Info
Chr05	63219630	63221613	lncrna_single_n_00094107	100	-	LOC100158459	map3k4-like	Right_Orientation
Chr05	63222181	63224338	lncrna_single_sw_00138171	100	-	LOC100158459	map3k4-like	Wrong_Orientation
Chr05	63226096	63226684	lncrna_single_n_00094109	100	-	LOC100158459	map3k4-like	Wrong_Orientation
Chr05	63232804	63234151	lncrna_single_sw_00138177	100	-	LOC100158459	map3k4-like	Right_Orientation
Chr05	63234683	63236607	lncrna_single_sw_00138178	100	-	LOC100158459	map3k4-like	Right_Orientation
Chr05	67111143	67112886	lncrna_single_sw_00138410	100	-	ezr	rsph3	Wrong_Orientation
Chr05	67842360	67844919	lncrna_single_n_00082147	100	+	hivep2	myo15a-like.1	Right_Orientation
Chr05	69105218	69106433	lncrna_single_sw_00138486	100	-	LOC101731134	-	Right_Orientation
Chr05	69109771	69109994	lncrna_single_sw_00138490	100	-	LOC101731134	-	Right_Orientation
Chr05	69615831	69616653	lncrna_single_sw_00138501	100	-	rfx6	vgll2	Wrong_Orientation
Chr05	69733760	69736743	lncrna_single_sw_00138512	100	-	vgll2	ros1	Wrong_Orientation
Chr05	69937361	69937807	lncrna_single_sw_00138525	100	-	dcbld1	Xetrov90014010m.g	Right_Orientation
Chr05	71183835	71186127	lncrna_single_sw_00138582	100	-	man1a1	LOC100491589	Not_Enough_Info
Chr05	71200190	71202829	lncrna_single_sw_00138589	100	-	man1a1	LOC100491589	Right_Orientation
Chr05	71203745	71205528	lncrna_single_sw_00138590	100	-	man1a1	LOC100491589	Not_Enough_Info
Chr05	71321528	71324114	lncrna_single_sw_00138631	100	-	man1a1	LOC100491589	Wrong_Orientation
Chr05	71825078	71826055	lncrna_single_n_00094146	100	-	LOC100491589	LOC101731195	Not_Enough_Info
Chr05	72175049	72177290	lncrna_single_n_00094148	100	-	frk	c6orf165	Right_Orientation
Chr05	7241128	7241570	lncrna_single_sw_00135573	100	-	Xetrov90013054m.g	-	Wrong_Orientation
Chr05	7244524	7244941	lncrna_single_sw_00135574	100	-	Xetrov90013054m.g	-	Not_Enough_Info
Chr05	72901674	72902536	lncrna_single_n_00094151	100	-	hs3st5	hdac2	Right_Orientation
Chr05	7325705	7326954	lncrna_single_sw_00135581	100	-	tgfb2	-	Right_Orientation
Chr05	73295491	73295976	lncrna_single_sw_00138780	100	-	marcks	-	Wrong_Orientation
Chr05	74164656	74168231	lncrna_single_sw_00138835	100	-	slc16a10	rpf2	Not_Enough_Info
Chr05	74185844	74186523	lncrna_single_n_00094163	100	-	rpf2	amd1	Not_Enough_Info
Chr05	75657010	75669393	lncrna_single_n_00089808	100	-	nr2e1-like	ostm1	Right_Orientation
Chr05	75867931	75868352	lncrna_single_sw_00138932	100	-	scml4-like	sobp	Right_Orientation
Chr05	76598060	76600818	lncrna_single_sw_00122384	100	+	LOC100127543	Xetrov90014101m.g	Wrong_Orientation
Chr05	77062048	77062444	lncrna_single_sw_00138950	100	-	LOC100127543	atg5	Right_Orientation
Chr05	77645952	77648440	lncrna_single_sw_00139009	100	-	prep	popdc3	Right_Orientation
Chr05	77811693	77815154	lncrna_single_n_00082621	100	+	lin28b	bves	Wrong_Orientation
Chr05	77832830	77833897	lncrna_single_n_00094175	100	-	bves	lin28b	Right_Orientation
Chr05	80072686	80073360	lncrna_single_sw_00139113	100	-	bckdhb	fam46a	Wrong_Orientation
Chr05	80102011	80106686	lncrna_single_n_00094181	100	-	bckdhb	fam46a	Wrong_Orientation
Chr05	80244304	80245442	lncrna_single_n_00094187	100	-	fam46a	ibtk-like	Wrong_Orientation
Chr05	8117788	8119242	lncrna_single_n_00093930	100	-	spata17	gpatch2-like	Not_Enough_Info
Chr05	81343652	81345003	lncrna_single_sw_00139218	100	-	cyp3a4	-	Not_Enough_Info
Chr05	82809987	82812261	lncrna_single_sw_00139260	100	-	Xetrov90014198m.g	gabrr1	Not_Enough_Info
Chr05	82834473	82836442	lncrna_single_n_00094201	100	-	Xetrov90014198m.g	gabrr1	Not_Enough_Info
Chr05	83742201	83743707	lncrna_single_sw_00139300	100	-	map3k7	-	Not_Enough_Info
Chr05	83745237	83746827	lncrna_single_sw_00139301	100	-	map3k7	-	Right_Orientation
Chr05	83748457	83749453	lncrna_single_n_00094203	100	-	map3k7	-	Wrong_Orientation
Chr05	83836843	83841374	lncrna_single_sw_00139308	100	-	map3k7	-	Wrong_Orientation
Chr05	84806546	84813033	lncrna_single_sw_00139350	100	-	LOC100485932	fut9	Right_Orientation
Chr05	84955549	84955905	lncrna_single_sw_00139352	100	-	fut9	LOC100485774	Not_Enough_Info
Chr05	8510563	8510889	lncrna_single_sw_00135605	100	-	gpatch2-like	-	Wrong_Orientation
Chr05	8511558	8512341	lncrna_single_sw_00135607	100	-	gpatch2-like	-	Right_Orientation
Chr05	85560176	85560671	lncrna_single_sw_00139373	100	-	LOC101733542	pou3f2	Not_Enough_Info
Chr05	86450966	86451975	lncrna_single_n_00094214	100	-	rngtt	cnr1	Not_Enough_Info
Chr05	86457794	86460927	lncrna_single_sw_00139408	100	-	rngtt	cnr1	Not_Enough_Info
Chr05	87619398	87620440	lncrna_single_sw_00139468	100	-	LOC100489196	tbx18	Wrong_Orientation
Chr05	87693047	87696823	lncrna_single_sw_00139472	100	-	LOC100489196	tbx18	Not_Enough_Info
Chr05	87772254	87776391	lncrna_single_sw_00139487	100	-	tbx18	mrap2	Right_Orientation
Chr05	8882962	8883276	lncrna_single_sw_00135614	100	-	esrrg	ush2a	Right_Orientation
Chr05	88960738	88961193	lncrna_single_sw_00139523	100	-	dst	Xetrov90014284m.g	Wrong_Orientation
Chr05	88990232	88991712	lncrna_single_sw_00139526	100	-	dst	Xetrov90014284m.g	Wrong_Orientation
Chr05	89170255	89173393	lncrna_single_sw_00139530	100	-	prim2	Xetrov90014290m.g	Not_Enough_Info
Chr05	89286340	89287995	lncrna_single_sw_00139545	100	-	Xetrov90014290m.g	khdrbs2	Wrong_Orientation
Chr05	89728436	89730849	lncrna_single_sw_00131567	100	-	LOC101734945	Xetrov90014299m.g	Wrong_Orientation
Chr05	91782117	91782610	lncrna_single_sw_00139613	100	-	ogfrl1	asrgl1	Not_Enough_Info
Chr05	91785677	91786859	lncrna_single_n_00094230	100	-	ogfrl1	asrgl1	Not_Enough_Info
Chr05	91809122	91814919	lncrna_single_sw_00123093	100	+	asrgl1	ogfrl1	Wrong_Orientation
Chr05	91883387	91884869	lncrna_single_sw_00139630	100	-	rims1	-	Right_Orientation
Chr05	92167445	92171533	lncrna_single_sw_00139643	100	-	rims1	kcnq5-like	Right_Orientation
Chr05	92171797	92175675	lncrna_single_n_00094236	100	-	rims1	kcnq5-like	Right_Orientation
Chr05	92180986	92182519	lncrna_single_sw_00139645	100	-	rims1	kcnq5-like	Not_Enough_Info
Chr05	92182570	92183921	lncrna_single_sw_00139646	100	-	rims1	kcnq5-like	Right_Orientation
Chr05	92185276	92186184	lncrna_single_sw_00139647	100	-	rims1	kcnq5-like	Right_Orientation
Chr05	94284546	94286029	lncrna_single_sw_00139701	100	-	LOC100498087	tbl1xr1	Not_Enough_Info
Chr05	94939615	94940191	lncrna_single_sw_00139732	100	-	kcnmb2-like	zmat3	Not_Enough_Info
Chr05	96375238	96380274	lncrna_single_sw_00123353	100	+	atp11b-like	-	Wrong_Orientation
Chr05	96482664	96483542	lncrna_single_n_00094250	100	-	atp11b-like	-	Right_Orientation
Chr05	96993786	96994731	lncrna_single_n_00094254	100	-	opa1	hes1	Wrong_Orientation
Chr05	97011733	97013131	lncrna_single_sw_00139892	100	-	opa1	hes1	Not_Enough_Info
Chr05	97200450	97203513	lncrna_single_sw_00139914	100	-	gp5	atp13a3	Wrong_Orientation
Chr05	97516621	97517143	lncrna_single_sw_00139943	100	-	fam43a	c3orf21	Wrong_Orientation
Chr05	97771498	97772424	lncrna_single_n_00094255	100	-	bdh1	dlg1	Right_Orientation
Chr05	97773508	97774997	lncrna_single_n_00094256	100	-	bdh1	dlg1	Right_Orientation
Chr05	97959730	97960787	lncrna_single_sw_00123500	100	+	Xetrov90014406m.g	mfi2	Right_Orientation
Chr05	99003452	99004360	lncrna_single_n_00094259	100	-	fgf12	ccdc50	Not_Enough_Info
Chr05	99005751	99007041	lncrna_single_sw_00139981	100	-	fgf12	ccdc50	Not_Enough_Info
Chr05	99055257	99055865	lncrna_single_sw_00139989	100	-	fgf12	ccdc50	Not_Enough_Info
Chr05	99228731	99229597	lncrna_single_sw_00140001	100	-	uts2b	ostn	Wrong_Orientation
Chr05	9946727	9947288	lncrna_single_sw_00135648	100	-	LOC100495522	prox1	Not_Enough_Info
Chr05	99646159	99647970	lncrna_single_sw_00140030	100	-	il1rap	cldn16	Not_Enough_Info
Chr05	99784096	99787451	lncrna_single_sw_00140041	100	-	cldn1	LOC101731913	Right_Orientation
Chr06	100009970	100011821	lncrna_single_sw_00161291	100	-	atp6v1h	rgs20	Right_Orientation
Chr06	100173702	100176646	lncrna_single_sw_00161311	100	-	mrpl15	sox17a	Not_Enough_Info
Chr06	100178219	100179734	lncrna_single_sw_00161312	100	-	mrpl15	sox17a	Right_Orientation
Chr06	100921801	100922255	lncrna_single_sw_00161358	100	-	plag1	chchd7	Wrong_Orientation
Chr06	100936458	100939143	lncrna_single_n_00107206	100	-	chchd7	sdr16c5	Right_Orientation
Chr06	101239470	101241567	lncrna_single_sw_00161386	100	-	impad1	Xetrov90016829m.g	Wrong_Orientation
Chr06	101431523	101434315	lncrna_single_n_00107208	100	-	Xetrov90016831m.g	ubxn2b	Right_Orientation
Chr06	103274100	103275249	lncrna_single_n_00107215	100	-	Xetrov90016857m.g	bhlhe22	Right_Orientation
Chr06	103552978	103554378	lncrna_single_sw_00161520	100	-	cyp7b1	armc1	Wrong_Orientation
Chr06	104511367	104513634	lncrna_single_sw_00148333	100	+	cpa6	arfgef1	Right_Orientation
Chr06	104513749	104516199	lncrna_single_sw_00161575	100	-	arfgef1	cpa6	Wrong_Orientation
Chr06	104519567	104521556	lncrna_single_n_00107225	100	-	arfgef1	cpa6	Wrong_Orientation
Chr06	105240431	105242023	lncrna_single_sw_00155039	100	-	prdm14	-	Wrong_Orientation
Chr06	105261175	105261981	lncrna_single_sw_00161628	100	-	prdm14	-	Right_Orientation
Chr06	105704351	105707904	lncrna_single_sw_00148396	100	+	msc	eya1	Right_Orientation
Chr06	106584437	106586595	lncrna_single_sw_00161729	100	-	tmem70	-	Right_Orientation
Chr06	106599813	106600929	lncrna_single_sw_00161733	100	-	jph1	-	Right_Orientation
Chr06	10728549	10728791	lncrna_single_sw_00157116	100	-	ncapg2	dip2c	Right_Orientation
Chr06	107294280	107298296	lncrna_single_sw_00161771	100	-	hnf4g	Xetrov90016928m.g	Wrong_Orientation
Chr06	107526264	107532425	lncrna_single_sw_00161782	100	-	hnf4g	Xetrov90016928m.g	Not_Enough_Info
Chr06	107534184	107538346	lncrna_single_sw_00161784	100	-	hnf4g	Xetrov90016928m.g	Wrong_Orientation
Chr06	107539344	107547790	lncrna_single_sw_00161786	100	-	hnf4g	Xetrov90016928m.g	Right_Orientation
Chr06	107791671	107793874	lncrna_single_sw_00161811	100	-	zfhx4	LOC100495973	Not_Enough_Info
Chr06	108435448	108438047	lncrna_single_n_00107237	100	-	zc2hc1a	Xetrov90016939m.g	Wrong_Orientation
Chr06	108632700	108636732	lncrna_single_sw_00161833	100	-	hey1	LOC100124857	Wrong_Orientation
Chr06	110097329	110100143	lncrna_single_sw_00161904	100	-	LOC100495877	LOC101730372	Right_Orientation
Chr06	111209920	111211484	lncrna_single_sw_00155397	100	-	Xetrov90016992m.g	-	Wrong_Orientation
Chr06	111915690	111916213	lncrna_single_n_00107251	100	-	slc26a7	runx1t1	Wrong_Orientation
Chr06	113113579	113114985	lncrna_single_sw_00162056	100	-	frat1	fbxo43-like	Not_Enough_Info
Chr06	114263437	114265642	lncrna_single_n_00107255	100	-	MGC89520	pop1-like	Wrong_Orientation
Chr06	114541154	114542080	lncrna_single_sw_00162110	100	-	mtdh	cpq-like	Not_Enough_Info
Chr06	114951735	114955114	lncrna_single_sw_00162132	100	-	Xetrov90017055m.g	ptdss1	Not_Enough_Info
Chr06	115486894	115488222	lncrna_single_sw_00162168	100	-	plekhf2	LOC100494476	Not_Enough_Info
Chr06	115764697	115766308	lncrna_single_sw_00155770	100	-	LOC100494953	pabpc1	Right_Orientation
Chr06	115990058	115990325	lncrna_single_n_00107259	100	-	pkhd1l1	eny2	Wrong_Orientation
Chr06	116223831	116224451	lncrna_single_sw_00162199	100	-	trhr	tmem74	Wrong_Orientation
Chr06	116491714	116493249	lncrna_single_n_00107260	100	-	eif3e	rspo2	Not_Enough_Info
Chr06	116973903	116975752	lncrna_single_sw_00162218	100	-	angpt1	abra	Not_Enough_Info
Chr06	117996518	117997199	lncrna_single_sw_00162238	100	-	rims2-like	-	Wrong_Orientation
Chr06	118381938	118384435	lncrna_single_sw_00162243	100	-	LOC100495104	cthrc1	Not_Enough_Info
Chr06	120227674	120231028	lncrna_single_sw_00162308	100	-	ebag9	-	Right_Orientation
Chr06	121578219	121579492	lncrna_single_sw_00162348	100	-	eif3h	utp23	Not_Enough_Info
Chr06	121817011	121817773	lncrna_single_sw_00162358	100	-	med30	ext1	Right_Orientation
Chr06	122147797	122154632	lncrna_single_sw_00162376	100	-	ext1	samd12	Wrong_Orientation
Chr06	122713442	122714233	lncrna_single_sw_00162392	100	-	LOC100494817	Xetrov90017141m.g	Right_Orientation
Chr06	122947555	122949199	lncrna_single_n_00107274	100	-	enpp2	Xetrov90017149m.g	Wrong_Orientation
Chr06	123313871	123314290	lncrna_single_n_00107278	100	-	mrpl13	sntb1	Wrong_Orientation
Chr06	123315016	123315566	lncrna_single_n_00107279	100	-	mrpl13	sntb1	Wrong_Orientation
Chr06	123988861	123990589	lncrna_single_sw_00162441	100	-	Xetrov90017162m.g	has2	Right_Orientation
Chr06	12401293	12403197	lncrna_single_sw_00157202	100	-	Xetrov90015618m.g	klf6	Wrong_Orientation
Chr06	124330133	124331308	lncrna_single_sw_00162457	100	-	has2	-	Right_Orientation
Chr06	124341287	124343009	lncrna_single_sw_00162460	100	-	has2	-	Right_Orientation
Chr06	124373954	124374222	lncrna_single_sw_00156182	100	-	has2	-	Not_Enough_Info
Chr06	126457628	126461436	lncrna_single_sw_00149272	100	+	st3gal1	zfat	Wrong_Orientation
Chr06	126899753	126900327	lncrna_single_sw_00162530	100	-	sqle	LOC101731476	Right_Orientation
Chr06	126921312	126925169	lncrna_single_sw_00162534	100	-	sqle	LOC101731476	Right_Orientation
Chr06	126930101	126931653	lncrna_single_sw_00162536	100	-	sqle	LOC101731476	Right_Orientation
Chr06	127332989	127334115	lncrna_single_n_00107298	100	-	Xetrov90017190m.g	efr3a	Right_Orientation
Chr06	128018157	128018871	lncrna_single_sw_00149379	100	+	asap1	LOC549366	Wrong_Orientation
Chr06	128177334	128178049	lncrna_single_sw_00156255	100	-	42Sp50	fam49b	Right_Orientation
Chr06	12912704	12915249	lncrna_single_sw_00157229	100	-	klf6	-	Not_Enough_Info
Chr06	129291065	129291431	lncrna_single_n_00107303	100	-	MGC76254	Xetrov90017204m.g	Right_Orientation
Chr06	129298351	129302731	lncrna_single_sw_00162668	100	-	LOC101733578	-	Wrong_Orientation
Chr06	129392438	129393598	lncrna_single_n_00107305	100	-	LOC101733578	-	Not_Enough_Info
Chr06	129584612	129585406	lncrna_single_sw_00162720	100	-	trib1	kiaa0196	Not_Enough_Info
Chr06	129598371	129599304	lncrna_single_n_00107307	100	-	trib1	kiaa0196	Not_Enough_Info
Chr06	129794519	129796481	lncrna_single_sw_00162724	100	-	Xetrov90017212m.g	kcnk9	Wrong_Orientation
Chr06	129797233	129797963	lncrna_single_n_00107310	100	-	Xetrov90017212m.g	kcnk9	Not_Enough_Info
Chr06	129798226	129799119	lncrna_single_n_00107311	100	-	Xetrov90017212m.g	kcnk9	Not_Enough_Info
Chr06	129799357	129801719	lncrna_single_n_00107312	100	-	Xetrov90017212m.g	kcnk9	Not_Enough_Info
Chr06	130756178	130756503	lncrna_single_sw_00162752	100	-	gpr20	ptp4a3	Wrong_Orientation
Chr06	130813890	130816188	lncrna_single_sw_00149479	100	+	LOC100491545-like	ptp4a3	Right_Orientation
Chr06	131654000	131654902	lncrna_single_sw_00162807	100	-	Xetrov90017247m.g	-	Not_Enough_Info
Chr06	131681609	131682406	lncrna_single_sw_00162812	100	-	Xetrov90017247m.g	-	Not_Enough_Info
Chr06	132400077	132400355	lncrna_single_sw_00162818	100	-	arc	-	Right_Orientation
Chr06	132400897	132401354	lncrna_single_sw_00162820	100	-	arc	-	Right_Orientation
Chr06	132530646	132531638	lncrna_single_sw_00162828	100	-	Xetrov90017255m.g	fucolectin	Wrong_Orientation
Chr06	132899742	132905657	lncrna_single_n_00106672	100	-	Xetrov90017265m.g	LOC733482	Right_Orientation
Chr06	133480231	133480497	lncrna_single_sw_00162868	100	-	LOC101731719	-	Wrong_Orientation
Chr06	133750560	133751746	lncrna_single_sw_00162881	100	-	zc3h3	them6	Wrong_Orientation
Chr06	133754145	133755491	lncrna_single_sw_00162883	100	-	zc3h3	them6	Right_Orientation
Chr06	134243246	134243933	lncrna_single_n_00107337	100	-	Xetrov90017304m.g	LOC100170429	Right_Orientation
Chr06	134285696	134286759	lncrna_single_sw_00156569	100	-	Xetrov90017306m.g	LOC100145533	Right_Orientation
Chr06	134293782	134294859	lncrna_single_n_00107339	100	-	Xetrov90017306m.g	LOC100145533	Right_Orientation
Chr06	134295356	134295891	lncrna_single_n_00107340	100	-	Xetrov90017306m.g	LOC100145533	Right_Orientation
Chr06	134313996	134314524	lncrna_single_n_00106749	100	-	LOC100145533	Xetrov90017309m.g	Right_Orientation
Chr06	13477075	13477552	lncrna_single_n_00106950	100	-	cul2	pard3	Not_Enough_Info
Chr06	134817116	134826292	lncrna_single_n_00107343	100	-	LOC100498231	Xetrov90017341m.g	Wrong_Orientation
Chr06	134827798	134830149	lncrna_single_sw_00162922	100	-	LOC100498231	Xetrov90017341m.g	Wrong_Orientation
Chr06	134844156	134845804	lncrna_single_n_00107345	100	-	LOC100498231	Xetrov90017341m.g	Wrong_Orientation
Chr06	134849171	134851581	lncrna_single_sw_00162930	100	-	LOC100498231	Xetrov90017341m.g	Wrong_Orientation
Chr06	134862121	134865274	lncrna_single_sw_00162938	100	-	LOC100498231	Xetrov90017341m.g	Wrong_Orientation
Chr06	134932367	134935146	lncrna_single_sw_00162956	100	-	Xetrov90017341m.g	oplah	Wrong_Orientation
Chr06	134939354	134941365	lncrna_single_sw_00162958	100	-	Xetrov90017341m.g	oplah	Wrong_Orientation
Chr06	134968859	134972005	lncrna_single_sw_00162965	100	-	Xetrov90017341m.g	oplah	Wrong_Orientation
Chr06	13843005	13843274	lncrna_single_sw_00157277	100	-	pard3	Xetrov90015632m.g	Not_Enough_Info
Chr06	14039630	14042187	lncrna_single_sw_00150516	100	-	Xetrov90015632m.g	nrp1	Not_Enough_Info
Chr06	14084644	14086032	lncrna_single_sw_00157312	100	-	Xetrov90015632m.g	nrp1	Not_Enough_Info
Chr06	14303504	14305043	lncrna_single_sw_00157322	100	-	Xetrov90015632m.g	nrp1	Not_Enough_Info
Chr06	1430462	1431218	lncrna_single_sw_00156813	100	-	LOC100485553	-	Not_Enough_Info
Chr06	1454478	1455090	lncrna_single_sw_00156816	100	-	LOC100485553	-	Wrong_Orientation
Chr06	15527249	15527984	lncrna_single_sw_00157385	100	-	kiaa1462-like	mtpap	Right_Orientation
Chr06	16245594	16245845	lncrna_single_sw_00157435	100	-	mpp7	armc4	Right_Orientation
Chr06	16941677	16943422	lncrna_single_sw_00157466	100	-	LOC100495411-like	gad2	Not_Enough_Info
Chr06	18066386	18067943	lncrna_single_sw_00157498	100	-	Xetrov90015686m.g	otud1	Right_Orientation
Chr06	18689671	18690865	lncrna_single_sw_00157546	100	-	commd3	dnajc1	Right_Orientation
Chr06	18889788	18890397	lncrna_single_sw_00157548	100	-	mllt10-like	Xetrov90015701m.g	Wrong_Orientation
Chr06	20212362	20214300	lncrna_single_sw_00157607	100	-	ptpla	st8sia6	Right_Orientation
Chr06	2049910	2050339	lncrna_single_sw_00156841	100	-	wnt3a	arf5	Right_Orientation
Chr06	209549	209792	lncrna_single_sw_00156729	100	-	Xetrov90015385m.g	Xetrov90015386m.g	Right_Orientation
Chr06	21939819	21940644	lncrna_single_sw_00157668	100	-	Xetrov90015755m.g	znf804b	Wrong_Orientation
Chr06	22117256	22118167	lncrna_single_sw_00157672	100	-	Xetrov90015755m.g	znf804b	Right_Orientation
Chr06	24739824	24740274	lncrna_single_sw_00157765	100	-	Xetrov90015797m.g	add3	Not_Enough_Info
Chr06	24782642	24784108	lncrna_single_sw_00151149	100	-	Xetrov90015799m.g	-	Not_Enough_Info
Chr06	25288607	25289134	lncrna_single_sw_00157802	100	-	pou6f2	npsr1	Not_Enough_Info
Chr06	25291899	25292283	lncrna_single_sw_00157803	100	-	pou6f2	npsr1	Not_Enough_Info
Chr06	25293069	25293347	lncrna_single_sw_00157804	100	-	pou6f2	npsr1	Not_Enough_Info
Chr06	25293495	25293850	lncrna_single_n_00106984	100	-	pou6f2	npsr1	Wrong_Orientation
Chr06	27429126	27429460	lncrna_single_sw_00157877	100	-	sall3	-	Wrong_Orientation
Chr06	28019116	28020118	lncrna_single_n_00106987	100	-	sall3	-	Right_Orientation
Chr06	28442925	28443403	lncrna_single_sw_00144331	100	+	Xetrov90015838m.g	nfatc1	Wrong_Orientation
Chr06	28623844	28632447	lncrna_single_sw_00157940	100	-	ctdp1	kcng2	Right_Orientation
Chr06	28818861	28821729	lncrna_single_sw_00157947	100	-	pqlc1.1	txnl4a	Wrong_Orientation
Chr06	29714473	29715912	lncrna_single_sw_00157964	100	-	kiaa0319	e2f3	Right_Orientation
Chr06	29720058	29723223	lncrna_single_sw_00157966	100	-	kiaa0319	e2f3	Not_Enough_Info
Chr06	30425952	30428579	lncrna_single_sw_00157980	100	-	cdkal1	sox4	Right_Orientation
Chr06	30718788	30719937	lncrna_single_sw_00157992	100	-	sox4	-	Not_Enough_Info
Chr06	31016775	31017232	lncrna_single_sw_00158015	100	-	prl.1	-	Not_Enough_Info
Chr06	311885	313087	lncrna_single_sw_00156741	100	-	Xetrov90015391m.g	Xetrov90015392m.g	Right_Orientation
Chr06	31334075	31335458	lncrna_single_sw_00158027	100	-	nrsn1	dcdc2-like	Not_Enough_Info
Chr06	315426	316589	lncrna_single_sw_00149725	100	-	Xetrov90015392m.g	Xetrov90015393m.g	Right_Orientation
Chr06	31627169	31628002	lncrna_single_sw_00158050	100	-	wipf3-like	prr15	Wrong_Orientation
Chr06	3199482	3200198	lncrna_single_sw_00156875	100	-	Xetrov90015490m.g	-	Wrong_Orientation
Chr06	32264412	32265921	lncrna_single_sw_00144539	100	+	jazf1	creb5-like	Right_Orientation
Chr06	32881480	32883217	lncrna_single_sw_00158108	100	-	hoxa13	hoxa11	Right_Orientation
Chr06	32924407	32924923	lncrna_single_n_00107007	100	-	hoxa5	hoxa4	Right_Orientation
Chr06	32963582	32966550	lncrna_single_sw_00158111	100	-	hoxa2	hoxa1	Right_Orientation
Chr06	33384094	33385438	lncrna_single_sw_00158140	100	-	skap2	snx10	Not_Enough_Info
Chr06	33451568	33456684	lncrna_single_sw_00158152	100	-	cbx3	hnrnpa2b1	Wrong_Orientation
Chr06	33530916	33532109	lncrna_single_n_00107012	100	-	nfe2l3	-	Wrong_Orientation
Chr06	33584053	33587640	lncrna_single_sw_00151564	100	-	LOC101731918	-	Right_Orientation
Chr06	33981207	33982543	lncrna_single_sw_00158193	100	-	LOC100497526	cycs	Right_Orientation
Chr06	34003121	34004565	lncrna_single_n_00107014	100	-	cycs	osbpl3	Right_Orientation
Chr06	34614375	34616686	lncrna_single_sw_00158207	100	-	fam221a	ccdc126	Wrong_Orientation
Chr06	34663504	34664082	lncrna_single_n_00107017	100	-	tra2a	igf2bp3	Right_Orientation
Chr06	3478701	3479183	lncrna_single_sw_00156887	100	-	Xetrov90015490m.g	-	Right_Orientation
Chr06	34814834	34817062	lncrna_single_sw_00158236	100	-	malsu1	gpnmb	Wrong_Orientation
Chr06	35545380	35546280	lncrna_single_sw_00151685	100	-	Xetrov90015957m.g	-	Wrong_Orientation
Chr06	35548663	35550337	lncrna_single_sw_00151686	100	-	Xetrov90015957m.g	-	Wrong_Orientation
Chr06	36585172	36594947	lncrna_single_sw_00158305	100	-	irx4	Xetrov90015964m.g	Right_Orientation
Chr06	36892604	36894280	lncrna_single_sw_00158349	100	-	irx2	irx1	Right_Orientation
Chr06	36901197	36902897	lncrna_single_sw_00158355	100	-	irx2	irx1	Not_Enough_Info
Chr06	3729303	3729622	lncrna_single_n_00106920	100	-	als2cl-like	pth1r	Not_Enough_Info
Chr06	38117938	38118200	lncrna_single_sw_00158455	100	-	adamts16	exoc3	Not_Enough_Info
Chr06	39856779	39857080	lncrna_single_sw_00158566	100	-	dnah5	-	Wrong_Orientation
Chr06	40589349	40589693	lncrna_single_sw_00158574	100	-	LOC101732754	msantd3	Not_Enough_Info
Chr06	42299678	42302618	lncrna_single_n_00107040	100	-	rapgef5-like.2	cdca7l	Right_Orientation
Chr06	42731898	42734628	lncrna_single_sw_00158699	100	-	sp4	sp8	Not_Enough_Info
Chr06	42959918	42962274	lncrna_single_sw_00158711	100	-	abcb5	LOC101730706	Wrong_Orientation
Chr06	42983446	42983920	lncrna_single_sw_00158716	100	-	abcb5	LOC101730706	Wrong_Orientation
Chr06	43351528	43352021	lncrna_single_sw_00158740	100	-	tmem196	twistnb	Right_Orientation
Chr06	43980495	43981023	lncrna_single_sw_00158769	100	-	hdac9	snx13	Wrong_Orientation
Chr06	44597996	44602884	lncrna_single_sw_00158809	100	-	tspan13	bzw2	Wrong_Orientation
Chr06	44950768	44951324	lncrna_single_sw_00158823	100	-	ispd	meox2	Right_Orientation
Chr06	44953189	44953415	lncrna_single_sw_00158825	100	-	ispd	meox2	Wrong_Orientation
Chr06	45952059	45956614	lncrna_single_sw_00145177	100	+	arl4a	etv1	Not_Enough_Info
Chr06	4699817	4700979	lncrna_single_sw_00156950	100	-	Xetrov90015515m.g	-	Not_Enough_Info
Chr06	47294291	47296138	lncrna_single_sw_00158919	100	-	nxph1	mboat1	Not_Enough_Info
Chr06	47297446	47297985	lncrna_single_sw_00158922	100	-	nxph1	mboat1	Not_Enough_Info
Chr06	47298055	47298561	lncrna_single_sw_00158923	100	-	nxph1	mboat1	Not_Enough_Info
Chr06	47551590	47552081	lncrna_single_sw_00158942	100	-	id4	-	Wrong_Orientation
Chr06	47649607	47650873	lncrna_single_n_00107055	100	-	id4	-	Wrong_Orientation
Chr06	47762311	47766524	lncrna_single_n_00107059	100	-	id4	-	Wrong_Orientation
Chr06	47767111	47771117	lncrna_single_sw_00158981	100	-	id4	-	Wrong_Orientation
Chr06	47808801	47809323	lncrna_single_sw_00159001	100	-	id4	-	Right_Orientation
Chr06	47827254	47830610	lncrna_single_sw_00159010	100	-	id4	-	Not_Enough_Info
Chr06	479400	479614	lncrna_single_sw_00156749	100	-	LOC101731994	Xetrov90015408m.g	Wrong_Orientation
Chr06	48022505	48025706	lncrna_single_sw_00159059	100	-	id4	-	Wrong_Orientation
Chr06	48027416	48029373	lncrna_single_sw_00159061	100	-	id4	-	Right_Orientation
Chr06	48030195	48033113	lncrna_single_sw_00159062	100	-	id4	-	Right_Orientation
Chr06	48034772	48036507	lncrna_single_sw_00159065	100	-	id4	-	Not_Enough_Info
Chr06	48036656	48040476	lncrna_single_sw_00145252	100	+	id4	-	Right_Orientation
Chr06	48424519	48425521	lncrna_single_n_00107066	100	-	atxn1-like	stmnd1	Not_Enough_Info
Chr06	4875498	4877259	lncrna_single_sw_00143062	100	+	anapc15	camp2	Right_Orientation
Chr06	4877836	4878524	lncrna_single_sw_00156960	100	-	camp2	anapc15	Wrong_Orientation
Chr06	49858272	49859584	lncrna_single_sw_00159167	100	-	nrn1	fars2	Not_Enough_Info
Chr06	49859675	49861407	lncrna_single_sw_00159168	100	-	nrn1	fars2	Not_Enough_Info
Chr06	49861483	49865237	lncrna_single_sw_00159169	100	-	nrn1	fars2	Not_Enough_Info
Chr06	49965915	49967673	lncrna_single_sw_00159174	100	-	nrn1	fars2	Right_Orientation
Chr06	50585296	50586373	lncrna_single_n_00107069	100	-	cdyl	eci2	Right_Orientation
Chr06	50682509	50682748	lncrna_single_sw_00159204	100	-	LOC100490314	bphl	Wrong_Orientation
Chr06	50683046	50683446	lncrna_single_sw_00159206	100	-	LOC100490314	bphl	Not_Enough_Info
Chr06	51074394	51075279	lncrna_single_sw_00159228	100	-	ripk1	dusp22	Wrong_Orientation
Chr06	51077857	51080456	lncrna_single_n_00107071	100	-	ripk1	dusp22	Wrong_Orientation
Chr06	51707218	51707510	lncrna_single_sw_00159277	100	-	foxf2	foxc1	Wrong_Orientation
Chr06	51707574	51707848	lncrna_single_sw_00159278	100	-	foxf2	foxc1	Wrong_Orientation
Chr06	51717230	51717787	lncrna_single_sw_00159279	100	-	foxf2	foxc1	Not_Enough_Info
Chr06	54950025	54950780	lncrna_single_sw_00159399	100	-	Xetrov90016197m.g	Xetrov90016198m.g	Wrong_Orientation
Chr06	552373	552806	lncrna_single_sw_00156753	100	-	Xetrov90015418m.g	Xetrov90015419m.g	Right_Orientation
Chr06	55645665	55647656	lncrna_single_sw_00159427	100	-	cdh9	Xetrov90016201m.g	Not_Enough_Info
Chr06	56925916	56926137	lncrna_single_sw_00159483	100	-	cdh10	cdh12	Right_Orientation
Chr06	5711061	5712274	lncrna_single_sw_00156986	100	-	LOC100497727	csrnp1	Right_Orientation
Chr06	57250966	57251327	lncrna_single_sw_00159489	100	-	cdh12	Xetrov90016206m.g	Not_Enough_Info
Chr06	57270768	57271463	lncrna_single_sw_00159494	100	-	cdh12	Xetrov90016206m.g	Right_Orientation
Chr06	60563896	60564629	lncrna_single_sw_00159696	100	-	med10	gabbr2	Wrong_Orientation
Chr06	6076316	6077432	lncrna_single_sw_00156992	100	-	LOC101734293	exog	Not_Enough_Info
Chr06	6128172	6128897	lncrna_single_sw_00157002	100	-	exog	Xetrov90015557m.g	Wrong_Orientation
Chr06	6142200	6142409	lncrna_single_sw_00157005	100	-	exog	Xetrov90015557m.g	Right_Orientation
Chr06	61671055	61674122	lncrna_single_n_00107090	100	-	LOC100487349	tmeff1	Right_Orientation
Chr06	63144202	63146500	lncrna_single_sw_00159765	100	-	eif1b	prlh	Wrong_Orientation
Chr06	63741061	63743128	lncrna_single_sw_00159797	100	-	zdhhc3	ezh2	Right_Orientation
Chr06	64660195	64662728	lncrna_single_sw_00159804	100	-	cntnap2	tpk1	Wrong_Orientation
Chr06	64665556	64667298	lncrna_single_sw_00159805	100	-	cntnap2	tpk1	Not_Enough_Info
Chr06	65548997	65551892	lncrna_single_sw_00145847	100	+	Xetrov90016290m.g	egfr	Wrong_Orientation
Chr06	66028022	66028245	lncrna_single_sw_00159835	100	-	psma2	c7orf25	Wrong_Orientation
Chr06	66439262	66440167	lncrna_single_sw_00159867	100	-	gli3	inhba	Right_Orientation
Chr06	66680118	66680616	lncrna_single_n_00107105	100	-	inhba	LOC100490876	Wrong_Orientation
Chr06	67751413	67752621	lncrna_single_sw_00159914	100	-	igfbp1	adcy1	Not_Enough_Info
Chr06	67855806	67857763	lncrna_single_sw_00159915	100	-	adcy1	-	Not_Enough_Info
Chr06	68711388	68711622	lncrna_single_sw_00159958	100	-	ddc	grb10	Not_Enough_Info
Chr06	69468489	69469219	lncrna_single_sw_00159995	100	-	mlh1	lrrfip2	Wrong_Orientation
Chr06	6949522	6950296	lncrna_single_sw_00157024	100	-	prkag1	Xetrov90015571m.g	Not_Enough_Info
Chr06	6968193	6968935	lncrna_single_n_00106938	100	-	prkag1	Xetrov90015571m.g	Wrong_Orientation
Chr06	70266954	70267226	lncrna_single_sw_00160010	100	-	tex10	-	Wrong_Orientation
Chr06	70853948	70859181	lncrna_single_sw_00160020	100	-	ctnnb1	kiaa1143	Wrong_Orientation
Chr06	70891995	70894711	lncrna_single_sw_00160033	100	-	ctnnb1	kiaa1143	Wrong_Orientation
Chr06	71071149	71076429	lncrna_single_sw_00160052	100	-	ctnnb1	kiaa1143	Wrong_Orientation
Chr06	71187193	71187588	lncrna_single_n_00107125	100	-	LOC100487512	tgm4	Wrong_Orientation
Chr06	71190804	71191141	lncrna_single_n_00107127	100	-	LOC100487512	tgm4	Wrong_Orientation
Chr06	71580913	71582768	lncrna_single_sw_00160090	100	-	cdv3	topbp1-like	Right_Orientation
Chr06	71761195	71762948	lncrna_single_sw_00160098	100	-	acpp	cpne4	Wrong_Orientation
Chr06	72405	73109	lncrna_single_n_00106871	100	-	Xetrov90015377m.g	cdk5	Wrong_Orientation
Chr06	72737244	72738528	lncrna_single_sw_00160114	100	-	mturn	znrf2	Not_Enough_Info
Chr06	72738645	72740132	lncrna_single_sw_00160115	100	-	mturn	znrf2	Right_Orientation
Chr06	72740287	72741646	lncrna_single_sw_00160116	100	-	mturn	znrf2	Wrong_Orientation
Chr06	75895614	75897973	lncrna_single_sw_00160313	100	-	cmc1	eomes	Not_Enough_Info
Chr06	760076	760385	lncrna_single_sw_00149791	100	-	Xetrov90015435m.g	LOC100486542	Wrong_Orientation
Chr06	7618208	7618755	lncrna_single_sw_00157057	100	-	xrcc2	Xetrov90015580m.g	Not_Enough_Info
Chr06	762677	763634	lncrna_single_sw_00149792	100	-	Xetrov90015435m.g	LOC100486542	Wrong_Orientation
Chr06	76995982	76997529	lncrna_single_sw_00160362	100	-	rarb	LOC101731335	Right_Orientation
Chr06	77390735	77392504	lncrna_single_sw_00146701	100	+	thrb	-	Wrong_Orientation
Chr06	77403871	77407743	lncrna_single_n_00107146	100	-	thrb	-	Right_Orientation
Chr06	80689094	80690045	lncrna_single_n_00107152	100	-	amph	-	Not_Enough_Info
Chr06	80694206	80695361	lncrna_single_sw_00160494	100	-	amph	-	Not_Enough_Info
Chr06	822196	822612	lncrna_single_sw_00156771	100	-	LOC100486542	Xetrov90015439m.g	Wrong_Orientation
Chr06	82826741	82827029	lncrna_single_sw_00160556	100	-	pdia4	rreb1	Wrong_Orientation
Chr06	82827414	82827904	lncrna_single_sw_00160557	100	-	pdia4	rreb1	Wrong_Orientation
Chr06	82961234	82961859	lncrna_single_sw_00160566	100	-	pdia4	rreb1	Not_Enough_Info
Chr06	83264189	83266269	lncrna_single_sw_00160582	100	-	dsp	snrnp48	Right_Orientation
Chr06	83962649	83965165	lncrna_single_n_00107158	100	-	slc35b3	tfap2a	Not_Enough_Info
Chr06	84081900	84083772	lncrna_single_sw_00160643	100	-	slc35b3	tfap2a	Right_Orientation
Chr06	84100816	84103909	lncrna_single_sw_00153768	100	-	slc35b3	tfap2a	Right_Orientation
Chr06	84132990	84135438	lncrna_single_sw_00160651	100	-	slc35b3	tfap2a	Not_Enough_Info
Chr06	84137554	84139250	lncrna_single_sw_00153770	100	-	slc35b3	tfap2a	Not_Enough_Info
Chr06	84267027	84268513	lncrna_single_sw_00160674	100	-	slc35b3	tfap2a	Wrong_Orientation
Chr06	84347211	84348825	lncrna_single_n_00107160	100	-	slc35b3	tfap2a	Not_Enough_Info
Chr06	85585095	85585870	lncrna_single_sw_00160755	100	-	phactr1	-	Right_Orientation
Chr06	86340171	86341707	lncrna_single_sw_00160780	100	-	dok6	-	Right_Orientation
Chr06	86342155	86344808	lncrna_single_n_00107165	100	-	dok6	-	Right_Orientation
Chr06	86704310	86704881	lncrna_single_sw_00160787	100	-	Xetrov90016602m.g	dsel	Not_Enough_Info
Chr06	87490714	87496456	lncrna_single_sw_00160807	100	-	cdh7	mc2r	Not_Enough_Info
Chr06	87496773	87498663	lncrna_single_n_00107169	100	-	cdh7	mc2r	Right_Orientation
Chr06	89022801	89024555	lncrna_single_sw_00147456	100	+	napg	Xetrov90016629m.g	Right_Orientation
Chr06	89209956	89210436	lncrna_single_sw_00147491	100	+	napg	Xetrov90016629m.g	Right_Orientation
Chr06	89213770	89215341	lncrna_single_sw_00147492	100	+	napg	Xetrov90016629m.g	Right_Orientation
Chr06	89216162	89217097	lncrna_single_sw_00147493	100	+	napg	Xetrov90016629m.g	Right_Orientation
Chr06	89261560	89262950	lncrna_single_sw_00147495	100	+	napg	Xetrov90016629m.g	Right_Orientation
Chr06	89271498	89272074	lncrna_single_sw_00147496	100	+	napg	Xetrov90016629m.g	Not_Enough_Info
Chr06	89272252	89274584	lncrna_single_sw_00147497	100	+	napg	Xetrov90016629m.g	Not_Enough_Info
Chr06	89592078	89593212	lncrna_single_sw_00160857	100	-	vapa	apcdd1	Wrong_Orientation
Chr06	89767542	89769129	lncrna_single_sw_00160867	100	-	apcdd1	LOC100492069	Wrong_Orientation
Chr06	89772638	89775096	lncrna_single_sw_00160869	100	-	apcdd1	LOC100492069	Not_Enough_Info
Chr06	90752625	90754669	lncrna_single_n_00107176	100	-	lama1-like	arhgap28-like	Not_Enough_Info
Chr06	91195519	91195904	lncrna_single_sw_00160917	100	-	tmem200c-like	epb41l3-like	Right_Orientation
Chr06	91197149	91197931	lncrna_single_sw_00160918	100	-	tmem200c-like	epb41l3-like	Right_Orientation
Chr06	91832924	91835151	lncrna_single_sw_00160931	100	-	tgif1	myl12b	Wrong_Orientation
Chr06	92083517	92084919	lncrna_single_sw_00160951	100	-	lpin2	emilin2	Right_Orientation
Chr06	92421080	92422903	lncrna_single_sw_00160966	100	-	mettl4	Xetrov90016672m.g	Right_Orientation
Chr06	92423239	92424058	lncrna_single_sw_00160967	100	-	mettl4	Xetrov90016672m.g	Right_Orientation
Chr06	92424220	92425427	lncrna_single_sw_00160968	100	-	mettl4	Xetrov90016672m.g	Right_Orientation
Chr06	92439134	92440088	lncrna_single_n_00107183	100	-	mettl4	Xetrov90016672m.g	Wrong_Orientation
Chr06	92440232	92441335	lncrna_single_n_00107184	100	-	mettl4	Xetrov90016672m.g	Right_Orientation
Chr06	92441637	92442936	lncrna_single_n_00107185	100	-	mettl4	Xetrov90016672m.g	Not_Enough_Info
Chr06	92708300	92709716	lncrna_single_sw_00161000	100	-	mettl4	Xetrov90016672m.g	Not_Enough_Info
Chr06	93263435	93264807	lncrna_single_sw_00161015	100	-	usp14	Xetrov90016684m.g	Right_Orientation
Chr06	93344113	93344688	lncrna_single_sw_00161016	100	-	rock1	greb1l	Wrong_Orientation
Chr06	95234075	95236487	lncrna_single_n_00104867	100	-	ss18	znf521-like	Right_Orientation
Chr06	95449943	95451078	lncrna_single_n_00107193	100	-	Xetrov90016716m.g	-	Not_Enough_Info
Chr06	95891237	95892726	lncrna_single_sw_00161121	100	-	LOC101735223	impact	Wrong_Orientation
Chr06	96449765	96452156	lncrna_single_sw_00161136	100	-	cdh2	dsc3	Right_Orientation
Chr06	96502768	96503585	lncrna_single_sw_00161139	100	-	cdh2	dsc3	Not_Enough_Info
Chr06	96554417	96555791	lncrna_single_sw_00161144	100	-	cdh2	dsc3	Not_Enough_Info
Chr06	97122	98563	lncrna_single_n_00106872	100	-	Xetrov90015381m.g	Xetrov90015382m.g	Wrong_Orientation
Chr06	97593763	97597624	lncrna_single_sw_00161215	100	-	asxl3	nol4-like	Wrong_Orientation
Chr06	97613351	97614500	lncrna_single_sw_00161223	100	-	asxl3	nol4-like	Not_Enough_Info
Chr06	97615877	97616760	lncrna_single_sw_00161226	100	-	asxl3	nol4-like	Not_Enough_Info
Chr06	9786113	9787083	lncrna_single_sw_00157108	100	-	mnx1	ube3c	Right_Orientation
Chr06	99610139	99610672	lncrna_single_sw_00161280	100	-	LOC100487834	npbwr1-like	Not_Enough_Info
Chr07	100425725	100426088	lncrna_single_sw_00182876	100	-	LOC100485172	LOC101730286	Not_Enough_Info
Chr07	101750316	101751145	lncrna_single_sw_00182950	100	-	LOC100485636	syt3	Right_Orientation
Chr07	105748237	105748486	lncrna_single_sw_00183193	100	-	LOC100490953-like	LOC100491458	Right_Orientation
Chr07	106438126	106442936	lncrna_single_sw_00183221	100	-	fut1	bcat2	Wrong_Orientation
Chr07	106476442	106479469	lncrna_single_sw_00183227	100	-	fut1	bcat2	Wrong_Orientation
Chr07	106589454	106590418	lncrna_single_sw_00177376	100	-	LOC100170544	kcnj14	Wrong_Orientation
Chr07	107436417	107437072	lncrna_single_sw_00183263	100	-	grin2d	-	Wrong_Orientation
Chr07	107852270	107853682	lncrna_single_sw_00183279	100	-	Xetrov90019344m.g	kdelr2	Right_Orientation
Chr07	108426008	108428347	lncrna_single_sw_00183299	100	-	Xetrov90019356m.g	cacng6	Not_Enough_Info
Chr07	108428510	108431903	lncrna_single_sw_00183300	100	-	Xetrov90019356m.g	cacng6	Not_Enough_Info
Chr07	109484838	109485916	lncrna_single_sw_00183349	100	-	trpm5-like	Xetrov90019387m.g	Wrong_Orientation
Chr07	11003634	11004607	lncrna_single_sw_00178436	100	-	fgfr2	wdr11	Not_Enough_Info
Chr07	110171778	110172344	lncrna_single_sw_00183382	100	-	sult2a1	gbp2	Right_Orientation
Chr07	110185221	110186179	lncrna_single_sw_00183384	100	-	sult2a1	gbp2	Right_Orientation
Chr07	110334968	110335613	lncrna_single_sw_00183391	100	-	gbp4-like	rps19-like	Right_Orientation
Chr07	11043121	11043964	lncrna_single_n_00120212	100	-	fgfr2	wdr11	Wrong_Orientation
Chr07	111634475	111634731	lncrna_single_sw_00183421	100	-	Xetrov90019443m.g	LOC101735245	Wrong_Orientation
Chr07	111634832	111635065	lncrna_single_sw_00183422	100	-	Xetrov90019443m.g	LOC101735245	Wrong_Orientation
Chr07	115757467	115760000	lncrna_single_sw_00183528	100	-	Xetrov90019605m.g	-	Right_Orientation
[truncated: 2,354 more rows]
