# Supplementary material for: Developmentally regulated long non-coding RNAs in Xenopus tropicalis
Source: Dev Biol. 2017 Jun 15;426(2):401–8. doi: 10.1016/j.ydbio.2016.06.016 (PMC5233649; doi:10.1016/j.ydbio.2016.06.016)
Supplement: Supplementary file 3 — Supplementary Table 3: multi exon lncRNA sequences [file mmc3.xlsx]

## Sheet: multi-sequences
name	sequence
>lncrna-candidate-n-9	CCTCTCTGCCTGGGATTGAGGGGGGCGGGAACCTTGGTTCTCCCCAGCTACGTGCCACACAAGGAGCGCAGACAGTCGCTTTCCCCTGCAGCTGCGGCCGGAGATAGTGTGAAGCAGCAGCGATTGGAGCCCATGCCTGGATATAGCACCGCAGCCTAGCCAGCATACCCACCGACCCACCTGTCCGTCACACACAGGAGCTGCCCTACTGACATCTGCAGCATCTGCACCCCAACCCTCTTGGCaatctctagatggtaagctcttgagac
>lncrna-candidate-sw-110	GTGAGCTGCTTCCCTCTCAGCCCGGCTGGAACAACTGCCAAGCTCTCTCCATACAAGAGACCGTACGTGGGATCACAGCCGAGGCCAGAAACCACCTGGAGAAGATCCGAGCCATTTGGATCTGGCTTTGCCATAACATCAGGTATGATGTTGAGGGCTACCTTGGCTTCTCCCAGAAGGTCTATAGGCCGGAGGACGTGTTGGCATTGGGCAAGGGCGTGTGTTCTGGTTATGCCGGTCTGTTCAAAGAAATGTGCAGAGAGATTGGAATCGGGTGCAAAGAGATATCGGGGTACAGCCGCACCACCGAGTATAGCGACGGCCTCAGCTTCCACAGGACTAAATCCAACCACATGTGGAACGCGGTGCAGCTGGATACTGACTGGCACCTACTGGACG…
>lncrna-candidate-sw-264	CAGCAATTAGGCGAAATCCCACTCGGCCCAAGGCTGGCTAAAGGTGGATGGGAAGTTTCTCCATTTCCCTACGGTAACTTGTGCCACAGCAGCAGGGAGGGGTCCTGTATCGTCCGGCTCCTTGGGTACCTCAGCGTGGCGCTAGTCGGCGTATTTACCCTCTGCCTTTGCTTTGCTGGATGAAGAAGAAGAAACAGAAATGACAACTGGAATCTGATTCATTATTTCCTGCCTTTAAAAGAAACTTCTGACTCAGCCAATTCTTTGCGTCCCTCTAGGAAAGCAAAATGTCCCCACATATTTATACTGTGAATATCATAGACACACATTTCTGTAGGGCCAAGCCATCACCTTGTATTCTTCCAGCCAATCACAGGCAGCAAAGCGAGAGTCAGCTGA…
>lncrna-candidate-sw-267	ttttaaacaggaattccagctctttccgtgctcggagcactagtgacgtgcccctcccccacaccagagagGTTACAGAGGGACATTCCACATACCGATATCCTGCACGATGACACTAATGACGGCTGAGGCAGATGCACTGGAATCCCGTATTGTCACCTGATAGGAACCCGCATCACTTATGTTCAGTCGATGGATAATCAAGGAGCCATTCTCTGGCACAATCTCCATCCGCCCCTCTCTGCCCCCCACTGGGTATGTGTTGATGTCCACATGTTCCTTTGTATCGTCAGCCGACCTTATTGTCCGGATTGTGCATTTAATGAGCTCGTTTGTCGAAGCCAGATGCTCCCATTTGAGCTGAAGCCAGTTGGTCCGTGGGGGACTTCTGTACGACGT…
>lncrna-candidate-sw-288	tagggaccttagattgtaagctcactggggcagtgactgatgggaaggataaatTCACTGCAGCTTACCTGCGGGTGTCCTTCCTTCCAATTGGATGTCATTGTGTGAGGGCAGGATCGCATGTCTGGGGAACATGTATCAGTTCAGGTGGGAATTGTTACCCAAAGCAATGTAACAACTGTGCCCTACTGATGACTTTCTTAATGTTCATGAAATATCTCCAGTTTGAATTTTAAAATATTCTGCACCACATCAAGGCTCTGGGAATGGAAGAACGTGAGCCCAAGTACTCTCTTTAGTGCAGAATATTAGTGAATTTATTTATTACATAATCACCTTCCCTCAAGGCCCCTTTGCTTTGCCCATTACAAGCTCTCCTAGCCCACCTTTCTCTGTTAT…
>lncrna-candidate-sw-367	CCAATCTGATTCCACTTTAGCACAATAAGCCAATAAATGACCCTGATTGCCTGACCCGGTGCCTGACCTCTCACGGCGGCCCCACCAGATGACTAAGAAAGAAAGCAGAGACGCAATGTCAATACTTTTCGTATTTCACTTAAACGGCTTCATTTCATAACTGTATATTTTTCTTCACGACGGGCCAGAGAACTGCACTAAAACATGTTTTTGTCTCGTATGGACAAGCTGAGCCTTTTTAAAAAGCATCAAACCCTACCTGCTCTTAAAAGTCGACATCGGAACAGACGGAAATGGAAAACAGGTTTCCATTTATAAAAAGATACAACTGGCTGTCAGTAGGGCAGATGGTTTCCATTACAGCTGCCGGCCTGTTTAGCTTTAATTCAAAATTCTTAC…
>lncrna-candidate-sw-474	CCATAACAAGAGATACCTGGCGGAGTTTAATGTGTGTGTGGAGAGTAGCGGAGGCGGTGTACCTGGGCTGCAGAGTCCAGAATCTAGAAAATTTGGTAATAGTTTAAGTACAAGAACATTACACATGAAGAATGGCATCACATTGGAACTAGGGTATGGCAGCCAGAGAGACATCTCCCTGCTTATAAGCAAGCTATGATGTCACATACAGAACCACACCTTCTTCATCAGCCTGACCTATCAGAGCACAGAAGAACACTGAGTGATCTTTGCACCCAAATCAGAAGTACAGCAGTGCAAAATATGACTCTGAGTTTATATATCAAAAATGATCTGGAAGACATGGTATACATGGACATATGCATTGCTAGCTAATTTCATTACCTGTAGCTTTAGGCA…
>lncrna-candidate-n-63	tagcggaggctcacccctttgtattaagtgtcgcaaatgtaacccatgctctctatttactactagcctgggtttgttccaaattgggtcagaaaagcgttacaCAATGATTACCTGATGGTGTGTTATAATCATTCTTGGAGCTTTACACAATCAGATCAACGTAGCAGAGCAGTGTGAAGCTCCTGTACAAGCAGTGTTCTACTGCACTATCCAGTGTATAGCCACAATACCATTACAGTCATGTGGGATTAAACCAAAGGTAAAACTTTCCAAAAATTGAGTACCTACCCTCACAGCTCAAGCTGTTTTTCTAGGTAAGTTTCCTTCATATCAGATTTACAGTATTCTCAAGAATATGACAATTCAGAAATCTTCACTCGTGGGAGGTGAATGGGT…
>lncrna-candidate-sw-627	CACAATTCTCATTGTCTGCGTTTGCAAAAGAAGAAGTGAGCCAACAGCTTTGTACAGTGATCATACCTATGGCAACTACACAAAAAATGAAAAACATCCACGCAGAAAAATCTCCGCACAATCCAAGAAGCACCATCCCAGCAAAAGTATAAATATGGCCAGTGTTGAAAAGAGGACGAAGAAACAACAAGACAAAGTTTGAATTTTCATTAGATTAATAACATGACTTTTCACTTCAAATTTAATCCAGTTTAACCAGAAGATGTTCTTTCTTCTCAAGAGAAATTAGGGCCAAAGAAGCCCAGAGCCAGTGCCGCAGTGCCCTCCATGAGATGGGGAAAACTTACAATGAGCTCAGGATAAAACTGATAAAGGGTTTTCAGTCAATCAGTCTGGGGT…
>lncrna-candidate-sw-654	GCTCTCTTGTGCTGCTCCCAGCCCCGCCCAGCCCTCCTGAAAAGCTGTTCACTTGGCTGGCAGCGTCTGGGACTCGATCCTGGCACTCTGTAATCTGAAAAGGACGGAGAATTGAAATGTGGCTCAAAGGAGAAAACTTTTCACAATAACAGccttacagatcaatagcctttttggctgccggggtcagtgagctctatttgacagatataaggagtcagaagaggaaggcaaataattaaaaaacgatgaaaaatgaagaccaattgaaaagttgctaagcacaggcaattctataacatactaaaagttagtccaaagATAGGTCTGTTGGTGCCTATGAGGCTAATAATCAGTGTTACGAGAACAAGTCCTCCTGCCTTAAGGTGAGAATCCCCC…
>lncrna-candidate-sw-690	TGCCCCTCCCCTCCGTGCCGCCAGCCCGCCGCACACACACACTCGGCTCCACTCGCTCCTCTCCAGCCACCTGAGCTGCACTACAGAGCGGGGGAACCTGCCCAAAGAGCCGAGCACCACACGGGGCGCCACTTCTCCTCCGGCACCTCCTCAGCCACTGGCGGCCCCCCTGCCCCGGCAACCGCTGCTCCCGTTTCAAGAAGGATGGCGAGCTGTGAGCTCCCAGAAGATGCCCTCCTGTCCGCCCTCCTCTCCGGTCACTCCTCCTGCAACCAGGTACTCCTTGATCAAGCAGTTCTGCATGATACTGGTGTGGAGATTGCTCAGAGCCAACAGGAGGAATACCATTATAAGAGTTAATCTTAAACTGAATAAAATCAATTAAACAAATCTGATTTC…
>lncrna-candidate-sw-717	cccacccTATGTCAGGCCCCCAGTGAGACTATTTACTGTTCACAAGACAACAAAAACACATGCTAAAGAGGCGGAACGCTGAAAGAAAACATTTAACAAAAACAACACAGAAACCATCACTTCTCCAAACCACAGGGAGGCTTTGTTTTACGGATGGGCTGTTCTGCATTCCTGTTCGGCAGTGAGGGGGCACAGCTTAGACTACTGAAAAAATAACAACCTTCCCAGAGTGCAAGGAAGTTCCATCCAGCCTGGCATTCACTCATCTTACTATGCAGGATGTCCTTTATGAAGACATTATCACCAGTAGGAATATACAGACTCCCAGATCCTTGGTTTACTCGGGTGTAATCTCGGCTACTTGTAAGAAGACGTCAAGCAAATACCTGAGATACTTCA…
>lncrna-candidate-n-81	cagaaacggagtaaggtttttgttttttttGCTACTTttccagggggggcaagtgccccctcttgcccccttctgtggacgcccatGGTGAGAAGTATTGCAGAGTTTGAGCAGCGTACTGGTTGCTAGGATGTGGGGTCTGGTTAGTACTCCCATAAGGTTTGTAGAATTTGAGCAGCATGCTGGCTGCTATGTTACAGGGACTGTGTATGGGCGAGGGGGCTGCATTACTCTGCGGGACACGTACCTGTGGAAGTGACGTCAGCGGACGTGACATCACATACCCAAAACACTGCTCCAGGCACAAAAGCTCCAGTAATTTCCTGTAATCATGTTCTAGAAGGCAAAGGCATCCTACTCAGGTCAGATGAGAACCGCAAGAGTATATCCGCTAAAAGC…
>lncrna-candidate-sw-850	TCGGGGCACACGGTGTTGGTTGTGGGGATTGTTAGAATCGTGTAACATCAGTGTAGCTGTAACTTAGCCTGTGCGTGTGGTTGCTTATGACATTTTTGAATCGCACGACTGCAGTAACCATGATAGATAGAGATGCAATATCAGGCTGGGTTGCTGAAAACTAAATGATCTTTTGTGCCGTGGGCACCAGTTTTATTTCTGTGTGTGCGTGTTTCTCTATGAGAATGGAGCTTAGCTCTTCAGGCGACTGACAATAACTTCTAGCAGTGCCGGCATTCCGGATATGGGGTCCTGCTCCCTGCAATACGGCTGTGTCCCAGTCTAAAGAGGCAACTCTGtatatatatatatatatatataATTCATTGATGCCCAGTTGTTATCATGCAGTTACAGCAG…
>lncrna-candidate-sw-851	AGTCCATTCAGTAGATGGGAACATCTTTATTAAGGGGGATATTCAGTGGTCGGCACATGGTTAAAGAGAACTGGTGCGCTTGTTCACACTGTGGGTTTTCAGCCCTGTACTCAGAGTTCACAGCGCTGCTAGAAACTGAAAGCACTTGTCCCATGTGCTCGGAACCCGTGTCTGCCAAGCAGCTGAACAGAGTGGCGGATTGCACAGAGTATCTCCGGCAGGAACAGGAGGAATAATGCTGCACTGCTGCTGCCGTGAGTCACCTACTTATCCAGATAAATATCAGCaacatctgaggccacagtcccacgtgccgcaccatccccttctctctgcctgtgttttgtagggaggcggatccactgtcatccgcagctccgtgtagcagaactgacaggc…
>lncrna-candidate-sw-56434	TTGGTATGCATTGTGTAGATTGCTTCACAAGAGAAACACTATTACTGTTGTGGCTCAGAATTATTTTTCAGACTATAAAGCTCCCTTTAAAATATGGGGATTTTTATACTGCCACTAGCTGCTGATATTACTGCACAAGGTCTGCTTTAACTGCTACTCTTTTAagagtaaagtaccatggggagattagctgctcgtgataaatctctgctgtcacaagtgactagtcataggtgtttcctctggtgattccctttattgccggtggaaaggctttttggggagatttgctgcccatggtagcagagatttattgtgggtgactaatctctctgtgggacattatccCAAACTGAAGATTCCCATATGCATTGCACTGGAATGAGACTTTAGGGGATG…
>lncrna-candidate-sw-883	GCACAAATTTGCTTCTTCTACTAACACAATTGCAGTAGGCAGCGGTACAATGTAATTAGTTTTTATGTATATATTATTTGATCATGGAAATAGTCTTTCCTTAAAAAAAACTACATATATTGTGTGGTGTGTGCTATGAGGGTTAATTCTGTATTATCTAGTAGACTACATTCCCCATTCCTTCCTCCATTATTGTTGCTAGCACTGAAAATGTAGGCAATGTAAGCAATGTTAAATCTAATTTTTCTGTGCAAAACCTAATTAGCCATTTAAAAAAAAAAAAAAAGGTTAACGCCAGCGCCTGAGACGGTTTTTGTTTAATAATCCCATTACTGACGGCTCATCATGTATAAAATGGTGCAGTAGGATGCAAAATTCCCACTTGTTTTAAGTGTATGT…
>lncrna-candidate-sw-913	CACAGTCCTGCTACAGTAACCATGTGTGAAGTCTTATAGAGGCCCACAAAGGAACAGACTATGGCCTGAAAGTCATGCAAAATGGATATCAGGATATTTCAATAAAGATGGATCCTGCCATCTGAAAAATGATATTTAGAAAATACAAGTAATGATACAGGAAACCATTTGTTCCAGCAAAGCAAGACACATAGGGAAATTCTAATGAAGATTTACAAAAAATCAACGTCCGATTACTTTACATATCAACAGCTGCAAAGTTTTATTTCTCCGATACTCAAAAGCATCACAGGAGATCAAATCTATACTAACTTCGAGAATTTGTGCCGACATCAGCAACCTCCTCTACGCAACATATCATCAATATACCAAATTCTCTTAAAACAAGCAGCCATCCCA…
>lncrna-candidate-sw-944	GAAGACAGAGAGCCCGTTCTGGCACACTTTGACAAATGCCAGAAACGTCTGTATGAGCACTTGGAACATTAACACTGAGTCAGGCTCATTCTTTGGAATTGGGGGTTGGACATTGTAAATGTGTGGAAACAAGAACAGCAGAAGGAAGTTTATAATATCTCTACTGTATCCAGTCAGCTTGAAGCTATTCACTGTGCCCTTTCATTTTTAGCAACGTTTAAGCAAATTGAAACACTGAGCCCAAAGGAGATGGATGAAATTCGTTTAATTCAGAGCTGGTCTAGGTACAATGCTAAAGTGCATACTCTCCAGCAGACTCTGGGGCTTCATTCAACACAAAAAGCAAAGCATCAAATGTTTGGCCAAGCATCTACTCCACTTACACCTACAGCTTCAGCA…
>lncrna-candidate-sw-974	GTTTAATGCATTCGGGAGCATGAGAGCATGTgtataaaaggttggggatccctgGCTTAGAAGCTTGAGaggggcaggaagggggcaaactccaccagtgcattcaaaattaagCTGCTATTCTGTGAAGCACCACATGAGCACTCTACCATATGTGAACCCCCTCTAAAGGTAACTCTAGGTGCCAGAGAATGCAAGGACACAGCACAACATGCTGCTAGGGCCCATGAACCTTATCATCT
>lncrna-candidate-sw-984	CATTATTCTAAGAGTCATGAATCAGGCAACTCAGACATCACGGAGGAAGTACAAGGACCAGGACTCAGCAGAGGTTACTTTCTGTTTAGGCCACGTAATGGAAGGAGATCAGCAATTTTCCGTTAACAGGTTACTGAAGTGACCCAAACAAGCATTCAGCTGACCTCCTGAAATGGAAATACAGTCTCCTTGACACCTGTGTAACTCTTTAACAATCAATCTAGAATGTAAAGCTTACTGTTCCTAAATTATTCATATTATTTTTTGGCTGAGGGTGCCAGAGTTTTCGTCATTTGTTAAATATATTAAAAGCATATTCAAAGATAATGTTTTTTTTTTTTAAGTGTTTCTAATGTTTTTAATTATGGTGTATAATAGGAACATGACTGATGTGCATGA…
>lncrna-candidate-sw-56437	GAGCAGGTGGGATGTAAGCGGCAAGCCACGCCCCTTACTTCATTTTTTATTTTTACATTTCCTGTACCTAGCCCGGTAATCGTTTGCATATATTTGTGAAAAGCGGCTGCCGGGCCGCAGGTCCAGGCCTGGTGTGATTCCTACATATAGGGGTTCGGATGCACATTGTGTGGGGACGCTAGCTGTCACTTCCTGGTGTGGCCATGACTACCATGCCCGTGTGTGTATGGGGGTTGTTGAAGTAGTGATGGATGCTAATCCGTGTGTGTGATGTGAGGGGTTGGCGCTGTTACTGTATGGTGCCAAGCAATGGCCTTTCTCACTGATGTCTTGACAAAGTTGGGTTATGGTAACTGTACTTTCCTTTCTTTAGGTTGCCTTGTGGTGCATATAGCCCTC…
>lncrna-candidate-sw-56438	TTTCTTCTCTGTCTAAATTAGgggagcacactgcgcttgctggagggtccaggagttatagggacccactgggacactgactgattcattaaaaaatgtcgttcccagaagttagcagggtccctacaaggattttgctgttgagcccAATATCTTGTAGTTATGCCATTGCCCCTGTTGCGCAGGGGGCCCCGGGCCACAGCTCCCTTGCACCCGGCTAATGAAGCTGCAAGTTCATTACTGTTTGCAATCAGCAGCGAGCAGACCCCTCATCAGGGCAGGAGGCTGCAGAGAGTCATTCATCAGCATGGAGTGTTCTTCATGGATGACCCCTAAATCATTGCTGGAGTAGTAGATGCACTGATTGGACACAGCATGGGGGAGCAGCGCTACTTTGCA…
>lncrna-candidate-sw-1164	GTGTTTACCTGGTATCCTGCCCCAGTAATAATTACTACTGGATGTTTATTGATGATTTCATGAATGTACATTATTGTTCACAGTATGGTGCTAATGGAATAATGTCCTGCACTAATCTGCATTCCTTCTCATTCCAATTTAAATGAGTGCAGTTTATTTCTTACCATTGCTTATGTTTAAAGCACTAATTCCCTGAAAATACATTAAGAGCTGGATTTCAATTTTGAGGCAGTCACTTGTTTAAACCGATATTCCTTTATAGGGGGTTTTAAAACTTGCAGAGGTGAAAGCTATTGATTGTTTCTTTTGCAATTTCCATAAATTGTGCCAAGGCTTTGTGCTTCAATGTGAAAAAAAATGCCTGCCATTCACTAATAAGATTCAAACTAGTAGAAATAT…
>lncrna-candidate-sw-56439	CAGAAATGAAAACAAAATAATGTCCAGAGCTCTGTGTTTTGCCCAAAGCAAAGGAGTCATCGGTAATTACAGAAATCTACATGAAGTCAAACAGTGCAGTTTAACAAACCAAGCAAAGCTAAATCATGCTACTCTGCTGACAGTGTTTTATTAAAAGCTGACAATGAAATTAGTCTCAAAGAAACCATTGCATTTGTGTCCAGTGGCGTTGAGTTATTTAAAATGTGGATTTGCGGAGAATGATATATAAACCTGACAATTTGAATGAGTACTCTGATGATTCCTGTTTTAATGTGCTGTAAGGAGTTTGCCGCTGATTGGGACTGCAACTGAAGGCATCATTGTGCTGAGTTTTAGTTGTTTTATGTTTCTCTTTCGGGATTTTCCAACTGTTTAACT…
>lncrna-candidate-sw-1271	gaaggttgtgaccagccagcatgagacaatggcaagttagCTTCCATCCATGCTGCCAAGTAAACAAAGACAAGAGTCAAGCGAAGATAAAGCAACAAAGATAAAGCAACAAGATGGAGAAAATTGGCAGAACGCCGAGAACTCTGACATTTTTTGTGTCCATCCATGCATAACTGTGGTCTACCAGTGCTTAGAAGTATTGGAACTTGAATTGTATTGGAAGAATGGAACTTGCAAATGTtgctgggtagtgatgagcaaattttttagccaggcatggattcacagtgttatatcagtgatgcaggagagtaatgtaggcaggttaacagttgaccatctttatttcttacacacagagactagcttcctagttttctcccactatttcccaaggct…
>lncrna-candidate-sw-1292	GAGAGAGATATATACACATGCACAAAAAATATATATACTGTATACTattttaaaggagaaggaaaggttaacacactgagcgggggtgccaaaatgttaggcacacccagtaattaagatcgctttcctgatatactggcccagtgctcatgttcactaaaaactgcaccggcccagggtatttctgcataagatccttgtctccatcttcttccgagtcttccgtcttctcttcatcccggttcagcatgcacagtagagtaaaagctgaacttaaaaatgaaaagccatctatttcactgtagcgcccatgtgtacacccgagcaaagaagaggaagaaagattgagccaaagaacaggagcaccgacccggggtatcagTTCCGGTATCCAGATAC…
>lncrna-candidate-sw-1314	GCCAGGCAGCCAAATCCCCTTGTCACCAGAGATTAATGACAATATCTGCACATGGAGTTGCCGTTCAGTAATCTGGAAGTTGCTTTCATATTGTTGGCCTTTACTATTTTCTCCATATTTTCTCTGGCTTCTGTCTACAGTGAACCTGAACAAGCACGTGCTGAAGACAAGCACAGCATACCAGAGGGCAGCATTAATGGCACCAGATCCAAGAAGAAAAAGAAAAGCAGCTTAGCCAGCGCTGACATTGCTGAAGTAATTTAGGTTTGTGATATATCACAGAAAGAGGGCAGTTTCCCTAATGCCTGCTCCTCAGAGCTGATATGAGAACTGATCACCTGGAGTCAGGCACATGAAGGATGAGCTGAAGTAGATGCTTCCCCTTGATCAGCAAACAAG…
>lncrna-candidate-sw-1353	GTACTTGCTTTTTCTTCTGGCTGGTGGGATTAGGCAGATCAGAGAAGTTTATGACAAGTGTCCCAGGAATTGCTTGGTTGGAGGTGCAGTTTGGCATGACTGCTTCCATCAAACTAAGATTCTTCTTTAATTCTCTCTCACGAGGATGTGCTCACATCCAGCTCAGTCCTTAATTTACCTACTGAACTTTTGAATTCTGCAAGCATTTATATAATTTGGCTGGGAAAGGCTTTCCTCAGACATATCACTTGCTGTGAATCTGTTGTCAGGTGCTGAGAGGAGCTGAGTGACTCAGGCATCAGAGGCTGCTGGATGTATTAAGTGGAAGAATGCCAAGGAAAAACACAGAGGACATAGATGCTGCTGTCACATGTCAGAGAAAACAGGGTTCTTGCCCAG…
>lncrna-candidate-sw-1519	TTTTCTTTCTCCTTATGACAGGAACTGCCGAAACCCTCTGAAGAAAAAAATTAAACTAACGCTAAATCAAAGTGCATGGACTTCTCAATCAAGTACTTTGGCATCTTTACCCAGATTGTCAGGAAAATCAGAAACTGGAAAAACTGGGCTCATTAACCTAGGGAACACGTGTTACATGAACAGCGTTTTACAAGCTCTCTTTATGGCTACCGAatattggcagttttacactgctaacatcttgtttctagtagagcagctctgatctgctgacaagagactctggatgcagttttgatcagTTTTCTACCACCCTGACTGCTGTCAGCTTTAAAATTTAAATGACCTGATTATTAGGGAAAGACGTACATCTAAATCTCCTGCCGGACGTGGCTGTTT…
>lncrna-candidate-sw-1544	GCGAGAGGGGCTCGTCTCTGGGCGGCAGTGAGCTCTGCCCGGGCCTGTGAGAAGTGTGTGGCTCAGCGATCTCTCCAAGGGGACGCACTGCTGGCTCCTCTGCTGCGGATTATACAGCTATAGCAGTTTGGCATTGAAAGTCATCACCCCAAATCCCAAAGGGGGTGCCCATGGGTAACTACCTTTACCACATGACTGGAGGCACTGTGTGAAGCAATCAGAAGGTGATTGGAGGGAATCTATGCTGCCATTAGAAGGAGACTGAGATCCATGGCCATGGGGAGCAGCCTGTAACACCTGGAGCTGAATATGAAGCGCATCAGTTGGATTGCTGGTACCTGTGTGAGCTCTGGGCAACTTCATTAGTTGTTATGAATTTCCAAGTGGACCATCTGAGGC…
>lncrna-candidate-sw-1555	ATTTCTCTTGCAGTGGCCTGGCTTCCTCCGCTTTGTCCAATTGGCAAAATGTCTCTCCGcctgttatcactccagatactactgaatgaaagtgcactttcggatgcaaacagagaagtgacagacggactaaggcaccaacactctcaCGTTATAAAACTCATTGTGTACCATGAGGATATTTGCAGACGGGACATTTTGTTTCACACTTCCAAAGTTACAAAGTTACATTCCTACCCGTGCTAAAATCTTTGCATCACTTAGTAATCTGACTAACTACAAGCTAcatatatttcaccactggtaatttacattgatcccgataagtaagaggtaatttattacgttttgtctcccgtactggagaaaattatatgtgggggacataatgtcccatat…
>lncrna-candidate-sw-1712	GCATAATATCTGTCCTATTCATGCCCTAATCTGCCAGTCACTGCTCCCTGCAACCTGCCTGCCTACTAGATCTCTTGTTCTGCACTGCTGCCGTAAAGACTGCCCACAGAAAGCCTACACCAAAGGAAGTAGTGATGAAGGGGAGGAACACTGCTGGGAGGAACTGCAGGCAAAAACAGGAGAGCAGGTGCTGGATAAAAAGAAACAATATTAATACTGAAAACTGCCTATTGTCACATTATGACACCATTCCTCATAACACGATTATGGAATCTGCAGTGGAAATGATGTGACAAGGACTGGCAATTCAGCAGTCAAGAAAATTAGTGGATAGATCAGGTACTGTATGCCTGTACAGTGACCAGTTGTTTCCTACTGTTCCCTGGAGGGAGTGTTTGC…
>lncrna-candidate-sw-1726	AATGGCTAGTTACTGAAGGATGAGTTTACAGTCCTACATAGAGGGACACCTAATGGCAGGTCTGAGAACACCGGCCGTGAGTCCATTAACCCGGACCTACCACACCGCGGCCACGTTTCCTAGAAGTATCGCTCGGAGCAGGGACACCTTGCGGCACTGTCacacagtcacacagacacatacacacacagacacactcacaAGTGAGAAGCAACGCGCCCTCTCAGGCGGCTCATGATGCTGACACAGCAGCGCGCATTCACACCGATGTTTCGGGCCGCCGGGGCACACAAATGGTGTACGTGCGCTTGGCATATATATAAAGCTGGCAAAAGTTGCCACTATCGCCCCATACAAACTATAGGAACCGCGTACACACCCACCCAGCAGCCTAACAAC…
>lncrna-candidate-sw-1730	GTTCAGAAGATTTTAAAGGACCACTGGACCTGAAATTATGAAAGAAAATCCTGAGGTGGAGTTCCCCTTTAAGAAGAAAGCGCAAGAAATATTCCAATAACAGACGAGGCTTCCTTCCTGGTTTCTCTTCAGTCTGTACGGCTTCTTTCCAAACAGATCCACAGAGATTCTCAACAAACCATAGATTTGTATTTAATTAGTTCAGTGTTGACATAATCGGATAATACCACTAAAGTTTACTGTCGTTTAGATAAAGCAAGCGTACCATCCCTCCTTCTCAGCATCTGTACTTTTCCTAAAAGCCGTGAATGTGCAGTGCAGCCCTGGCATCCTACCAAGATGTCAGTGAATCCCCAGACTGTAAAACACTGAACTAAGTTTAACAAATGACTCACTGTT…
>lncrna-candidate-sw-1827	CGTTCCTCTACAGGAAGCCCAATGTTTTCATGAGGAAAGAAGAATGCACTCTCAACATGTAAAACAAAGGCAGCAAGCACAGGAGGCCTTCTGGAGATGGGCGCTTGTTAAATTTACCATCGCCTCCATAACCAGCACCGCTATTCCCCTAGGAGCCTGCCAATGACATTGATCAGTCAGCGCGAGAGACAATGTATCGCATAGACAATCACTGCCTAAACTCCTGGCACCCCTGGCATCGGCCTGGCCTCACACACCGCCACTAGATCCATACCACCCAGACAGAAAGACTTGGATTGTTAGCAGAGGAGCAACTTCCCTCCTGTTCCCCCAATCCCATCTGGTGAAATCCGTGTGTACGTGACGCACCCCACACCGCTGAGCGTGCTGACCTTGGAC…
>lncrna-candidate-sw-1898	GGGGAGGGCACCTAAGCTTTTCCCTTCTCTTGGAAGAATGCCTGACATTTAATTGAGGTAAAATAAATGTTGTTATCAGAAGTCACAAAGGAGAATACCCGTGGCAAAGCTAAAGGGTCTCTCTTTACACATTAACTTCCTTGCCCTCTCTTTGGATAGAACACTGGACAACATGTATTTCAGACATGAAAGGAGATGAGTGATGTTTTATTACTTTTCTCATGTGGATAGCTTAGCAGAGCTTTCAACTGTTCCTTGCCATAACGTGCTTTTGCAAGTTATTTTCTGCTGTGGATCTTTGGATGCGGCACCAGCCCACAAAGAGCTGTGACTTGAATTCCAATGAAGACCAAGCTTAGGAAAAGTAAACTTTTTTTCATCGTCAAGTCCATAATCACA…
>lncrna-candidate-sw-1903	GGGGATTCATGTTCTGCAATAGCAATATAGGGACTTATCAGAATTGTATTGCTAGAGAGGAGCTACATGAGGAAGATTATTGTAGGTGTGTGTGCGACAGGGGGCATCAGCCCAATCCCCAATCTTATTAGGACTCTACAGACCAGAGCTGTGGGTGCGTATGTCTTTTCTTTTCCTCTCTACCTATATATGTACcacacaagcacactaacacacaaacacacacagacacaaacGGTAGCCAGTAAAGGGGAATGGGAAAAATACAAGTGAAACAAACCCACACATTTAATACCATTTTAGTTCCTTTGCCAATTATTTGCAAATAATTTTATGCCTGGACACATATATTACATTTTCTTTAAAACAAATAGATAAAGAAAGGTAGCAACACATCCG…
>lncrna-candidate-sw-1905	TGGGCAGACGGATTTGTGTATTGCAGGCAATCGAGTATGGTGGCAGTCAGTTCCACCCAGGACATTAAAAGGGGGGAAAATGTTGGTAGAATAAAAAAAAGGTGCTCAAATGTCAAAGCAGGGAAAGAAGTAGATAGAGATCTGCTCAAAGTCCTTATTTACAGTCAGAACGtacacaagcacacacatatattctcggctgtacacttacatgtgcatataaataatatatatatataatatgtacacacacatatacatatctagcctcacacacacatatatatatatacacacacaCTAGGAAATCAAGGCACGCAAAGAAGTAGTATAGATGGGAGATCTTTTTGCCGAAGTTGGTCTTTTCTGAACACTCCTAATCGATTATTTCCAGCATGT…
>lncrna-candidate-sw-1952	tgcaaacattttaccagtgcagggcaacattacattctattttcattattttaaaccattttctggtgttactgtttctttaaaAAGCTATGCTCAACATGTGAATTGGTACTATAGTTCTCACTGTCAGGTGCCAGCTTATGTTTGTACAGAACTGATCTATTTTCATTTGCAGGTGCAAAGAATGGATTTCCTTGTCATTTTTTAATAGTGGCATTTCCTCACAGTTCCTTTCTCAGTCTACTTCAACCCATTTTTTTCTCCCTGCTCTATTTTGCTTTTCACTACACATTGCATGCATCTACATTTTTCTTCTACTTCCCACTTACAATTACACACTAATCTTTTACCCTTTTTAGACTCCATTGAAAATTGATATTCCATTATTTCTTTTTCCCA…
>lncrna-candidate-n-232	ctgatggcggccctgACTCTGTAACTTTAACTTTGAGGTTTCCATTTTTATTTCCAGTGATGACTGGACTATTCTCCCAGGGTGTGGGTACAGTCTCAGGACTCACTACTTCTGTCTCTTTAAGTTCTGAAAGCGTTGCTTAAATTGGTCCATGATGGCATAGGGAATTTTCCTACAACCATGTACTGGTGGCATTGTAGAGTCTACATAAATGTCATGTTTTCCTTGAAAGCAACCAAGTCCTTTAAAAACGTCAGCAAAcctattggttgtgtctcctgtcagtctgacattgcttcctatgcctgagactgagtgctgcaaatcttacataacagtatattagatctgggatatgctgagtttgtttgcctatgTGATGAAAAATTGAAGTTTTAC…
>lncrna-candidate-sw-2191	GAGAGTCAAATGCGCATTTACTACGCGTAGCGCATGAGACGAGCCGCTAAAGACTGCTCCAATAAGACGCTTGTGAGAAAACTGCAGCCACTCGGGGCAGTCGATGGTTTGTGCGAAGCTGCAGTGAGAAACGAGCGGTGCGCTAATCCGTTTCAGCACCCTGGGCAGCAGCACCCCCGACGCTTTGCGGTACTAGGACCCTGCGGCTCCGCCTGCTCCTGCACAGCACGAAACCACGCCCATCAAGTTGGCCAAACCCAGAATGTGTCAGGCTCCAGACTTTGCCACACGGAGATGCACCATCCCTGGGCTGTAGGGAAGGCTTAGGATACCGCTATAGCCTGCGACTGTGCCTGCTACTCTCAGCTATCTGCGGCAGGTTGGTTTGTGTGAGTTGAG…
>lncrna-candidate-n-252	cggcgttgtaggaggtttaaggagcggtcagggactgcgggctgtgttaataaaattgggacTGTTGGGCGggctgtgattggctatccccctcctactctgcttttggcaaggactttagaccacacccacatctcctttgaaacttgggcagggaccAACAGCCAACTACAAAGTTCAAAGACAAACTGCAGTTGGTCTTTATTTGCTATTTTATGTGATTTATGAAGGCCTGGAATGTAAACTGCTATCTAAAATTGAaatatgctttttggttgccagggtcagtgacccgcaactaccatacagatttttcagctctaggcttgtaagagccagaggttaaaaaacaaatgaaatactgaagattaaatgaaaagttgcttggaatgggtccat…
>lncrna-candidate-sw-2346	CGAGCACGAAGCCGCGGGTTGAGAACCGCACCGCAAGAATCACAGGCCACATCACAAGATGGCGCCGGATGCGAACATGACACGCAGGTTCCTCCAACGCTGGACTTCTCTCCCTCCTCATCCGCTGGCAGCAGCCCCCCAGGGACACAGATACAATCAGGTCAGTCGACCATGTATACAGATATGGGAAACGCAGAGACCCAACCAGTCACAGCACAAATATTACGCGGACAGCTACAGCAACTCCGCACAGACCTCAC
>lncrna-candidate-sw-2585	CTGTGGCTTACACTCCTGCTGAACACATTTCAATATTTTGAACCTTAAGAAAGTGCACTTATTGAATCAGCAAAGGGTCAACTAGAAGCTTTTGAAGAAGCTGAAAGAAAAGCAATGAATCCAGAAATCCAGAAAACAACTGATCAATATTTTGATTTTTAAAGATAATGGAGAAGATCCTGTAGCTTACTCGAATGGCCACATATTTAATGGGAACTAGGAAGTGGTGGCATTCGAAGTCATGTCATGGTAAAATGAGTCAGCCTTTTGAACCAACAAAGTATCAAATTTTGCTTTTTCAAAATGGAGAAAAGGCAATATGTGTGACAAATTTACCTAAAGATAAGGCGTAAAAGCTCCTATGATATATAAGAAAATAACGCACTAATCCACTATAAA…
>lncrna-candidate-sw-2589	TTTGATCCTAAGCCTTTCTGAATGAGCCTGGACTCCTGCAAACAAAGTTGTCAGGGCTTGGTATTTGTTTAAACTTTACTCCTTCAAGCACATAGTACTAGCAACCTTAGTCCAATGCTAAAACAGGAAATTGTTTTTCCTGGAGACAGCAACAAACCATCCAGACAGACAAGTACAGAGAATTCCATGACATAAATAATGGGTGCCTACGCAAGCACATTTCCTAACAGTGGTGGCAACATTGTGTTGGAGGTAACAGATCCTTCCCAGTCTAACTGGATTACGGCTCATGCTGAGACTTGCAAAAGACTCATCTGACACCACAGGGCTAGCTGGCCACTAGTACCATTACTGTACTCCAAAATTGCGCTGTCCAAGCAGGAAGGTTTCATCCTATAA…
>lncrna-candidate-sw-2594	CTTATTACACACAGAAGCAAATTTATTTCTAAGACAGAACAAATATAGTGGCAAACACCAATATGCAAGTTTACTCAATAACCAGGGTAAACATCAGACTTTGTTTCAAATAGTTACAAAATATACTGACTGTTTTAATATTGTTTCATGTTTGCTTTATTTGAAATTATTTTACAGCAGCTCATGTCTTGTGTTTGTTGATATTTGCACAGCAAGATTCTATTTCTGGTTAAATCCATCAGGCCAAGAAAGCTGAAGAAAAGTTATCTAAAGCTTGACTCACTCCACATGGAATGAACAAGTCTTCTTTGTAATGAGGAAAACAGCACTGAAACAACTGCTTGCTATTTTACACCCATCAGCACCTGTTTGTAACCTGTATCTGCAGGGCCGCTGACA…
>lncrna-candidate-sw-2708	cACGATCACAAAGGCAGGTCAACATGGTGGCCCGTGGTTAGTTGTGCTCCACCTCTTTCattccaaccaggggcactacctgcaggaagtttgtatgttctccctgtgtatctgtggattttcctctgggcaatagtttcctacaatactccaaaaacctaaaggcaggtggactggctcctgatgaatgtaaccctagtgtgtgtgatggagaaataagaatatactctcaactggggcaggTGGAACTTGTGACAAACGATTAAGCGCAATCATCCCTGCTCAAGAACAGGACCCACCATCACATGCTGAAATTGGGGGTATCTTTGTTTCTCGTGAACCAGCACTGCCTCACCTATATACTGCTCTCTTACTGAATTCCTCTCTCACATGCATGTT…
>lncrna-candidate-sw-2729	GTTTGATTCATTATTATTGTCCTTTATTTTCAGAGCCTGCAGTAGGCGCAGCTGCACTTGGATTCTCAGAATAAATGTTACATACATTGTATATAAAAAGCACTACATTGCACAGATGTTTTGTAATCTCTTTTAGTAAATCAGACCCAAAAATATTAAAAGGTCATAATGGCTTTTATGGTTGACAATTTGGCCCTTACAAACTAGGTGTGTTTTATGCCTAGCAAAGTCTTCTGTCAGTAAGGTAAACTCAAAAGTTGAGTTCCTGATGAATTCAAATTATGCCTTTGTACACAAAACAGCACAGCACAAATCTTTGCTAAACTTGTTATTTTTTTACAATATTTACAGAATTTAATTTAAAGGTTGCAATTACAGCATGGGTTGAAAGGCAGAGGA…
>lncrna-candidate-sw-2749	GGTTTCCAGTTTTAATTGATTAGCAGAGTCCCGTGCGGAaccaatttgggtacgctacctgaccagcaactgccttatcagcaaagctctgcaacccactgaccaccattacaggaacaggaagtgctgttgctgcaaaccagaagggtgggcaaaggtacaaaaaatgttaaaaGACCTATACCCGCATTTGAAAATACTACCGGAAGGTAACAGGCAGGGCTGCCATCGTGatgttggggaggatgctgggggagagctggaggatgctgccagggagctgcaggatgctggggagtggacctggaggatgctgggtgggacaacccagaaaattttgttgtgatgggcaccgtgatttctgatggcggccctgATCACAGGGTACACCCTTTTTTG…
>lncrna-candidate-sw-2770	TATGGGTTGCGTAGGAATCCTTTGAGGATTGGTATGTGGGCTGTTCTCGAATACTTCTGCATTCCATTGCCGCTGCTTTTCTAAAAGGTGGAGAAGGTGAGCGAAAATCATTAGTCACGTGCCCTGCTCCAAAGTGCGAAAAGCTGTGTTGGTGAGGGGATGTTACCACATTTCCTGTCTTGCTTTCCTGCTTATATAGTCTTTCCCTGGATGTTACTTATTCATTTGTGGTTGTACAACACAGAAGGCTTGAGGTCAGCAATTAAATACAGTTTGCCAGCTTTTCTGGAAAAAAAATAATGGCTTTAGAATATATTTGCTTTTTGCTTTATATTTGCCTTTTACTTTATGGTAAGATTGGCAAAAAGTGTCATTTTACCGCCAAGGCCAGATGGTAAC…
>lncrna-candidate-sw-56452	CACATGCCCCTATTTTTTTCAGAGAGAAAAAAAAAAAGAAATAACTCGCCTAAGTAGAGACGTCAGTGGATATTTATAGACACGTGTACAGGGAGTGCCTGGCGGCCCGAGTCGCTGGGATTTGCCGCCATTCTAAAACCTCCTAGATCAACTGTGATCCGCTAGGCCATTCTCAAAACTAGAAACTCCTGGATCAGCTGGGATCTGCATGGCCATTCTTAAACATGAAACTCCTGGATCAGCTCCTTGGATCAGCTAGGATCCGCATGGCCATTCTTGAAGCTGCAAACTCCTGGATAAATTGGGATCCACATGGCTATTCAAGCAACAAGAATCTGCTGGATCAGCGCCTTGGATCAGCTGGGATCCACATGGCCATTCTTGAAACTGCAAACTCCT…
>lncrna-candidate-sw-2926	AGCAGTCCAAAATGGAAAAGATAAGGACTAAAGGCCAGTTTGGAATCTATATTTGCAGGGGGAGGTACTAATGGCCAGCTAGTCATCATAAAGAATTTGGTATGTGTTCCTTGTATCCATTGGATAGACCTACGACAGCACCCTGATTTTCAATGCTATTTTGGATTGGACTCACAAGGATTTATGCACAAGAGATACAAGAGGGATAGGACCTATAATGGACTTTTCAAAATGTTGAACTGAATATGGACAATATTGCTTGCTTTGCATGTCAGACACTTGATAAAGAGCTTTCCACAAACATGTAGTATTCTTACACTGCTAAAATAAACCACGTTGCAGTCAAACGATACTGCTTGGAGCTGTTTGCTCTTCTGTTCTGTGGGGTATTAATGAAGT…
>lncrna-candidate-sw-2937	GGAAAAATGAACATGTATACATAGTGATTATTTTCAATTATTTTTGTTTTGGCAGCAAATTCTAAACATAACAGCACCACCAAAATAAAATGAATATAACTatggcactccaaatcttacataaatcttacctgacatcgctcagatgccacaaaattggcaacctacccacatccaactgcctacgctgcaacaccccagaagcagatctagaacactgcctttggacatgcccaaaaatacaaaatttctggacagaaattagcaattactggtctagcctaacaaataaaactctacacctctccttagaatgggcactcttcagcaaactaaaacaaccgaccccacttacaaaatccgaaagagtcctcgcagattacctcgccgctgccgcac…
>lncrna-candidate-sw-2979	GGTTGCTTTGGATTACTGCACTTGGCAATATTGATCAGTATTAGGAAAAGTGCCTtaaaggagacagaaaggtaaaaactaagtaagcagtatcagaaagatctatatactgtaaatgcagctataagcacttacagtaatgctaatgagtcctctttctttatttcttgtctctttttttgtaaacatgatgttccagtgtctgatgtgtgtctgtccttaattcctatggctagagtctgcacagctctcctctctcctgctcccccctcccactagaatgctaagtactccctcccccttcccttaggaatgtgtgatctgagctataacggctagactgcaggaagaagctacttaaaatggcagctgcaatcttaagcaaatggagaaagcttc…
>lncrna-candidate-sw-3158	attattcataattgcctacaaaattagccatttttcccatttatccaatatgtctcctttaaGTCTGTCTATGAAGCACAGTTCTATGCTATGGAATGGTATAAACGGCGGCCCTTTTCAATAGAGCTTAGAAAACTGAGCAAAAAATTTGTACATGCATTAAAACTATGCTTTTTAGAAATATGAAAGTTTAAAGCCTGCACACTCAACCAGTGATGAAAACCTTTTACTGCTGTTCACATCATGAAATACTGTGATTAGAGTTTAAGACTGAGGAAGAGTGTTTGGTTAACTTGCAAAAAATGGGCACAATAAATAAACTTAAACTGCCTGCTAATTTAATTTCTAAAAATCCCTGTTCtatatatatatatatatatatTTGCCACTAGTAAACAC…
>lncrna-candidate-sw-3177	GTTTTGGGTCGGTCAGGGTCCCAGAGTTTCACTCCTGGAGGACTGTAGGGGTTTGAAAGGTTTTTTTTCCACTCACTTTAAAAGGTTTGGATCGTTCTGGTCGCTCTTCTGAGCTAGAGGCACACTGTAATCCTCTTGAAGGGGGTTAACGGTGCAGCGGGATTTTCTGTTTTTGCTTGGGTGCGAGACCTTCTTAACATGGCTGCCTCCCCTGTATACCTGCTTTCAACATGGTGGTCCACCGTGCGTACCTGTCATCAGAAAAGTGCAGCTTCCGGGTGCGCGTCCTTGCCCTTCCTGTATATGGCAGGTCACGAATTTTTGTTAGGGGCGCATGTGCCTTTTGGGtttttgcttttttttttttttttGCTCCTTAGGGGGCAAGGTTTTTTTATT…
>lncrna-candidate-sw-56454	ttggcaggtcgggttgcctaaggtgcctggatggcttggcctgcctctgCCCTGAGTGGGTTATTGGTCCTGTTTCCCTAACTTTGCCCTCCTCCTTCATTCCTCAAGTTAAGATCACTTAAGTCCTTACCTGggctcattcttttaagcttgctggccaccctggtgtgtagaagacaggtggacttatttccagCAACTACCCTGGGAAAGACACAATGCTTTCTCCTGTCACAATATTGAGAAAAATTGAAATGAGGAAGAAAGACCACCAGATGCTTTATTGTCTCGGACGTTTCCACATAATTAGCTGGGAATAAAGATCCTCTGCATGGTTCCTTTGCATTGAATGAACTTGGATATTGCTACACAGTAGTGTTTTATGATTCATGCTCTGTT…
>lncrna-candidate-sw-3301	AAATGCCGCAGCAAAAAGCAGAGACGAAAAAAAAAAAACAAGCAAACGCAAGGGCAGAATGCATACCAGCCAGTTTATTTGCGCCTTTCACTTTTCTAACCCACCTTGTCAAGGAGAAATGTTATGTTAAAGATGCAAAAGCCAGGATAGACATAAGCAGAATCTAACCACAGAGCATGTACAAGGGGGTTGGAAACCTGTGTAAAAGTTTTAGGTTCTAAAGCAAACTTTATGAGCCAGTGACAAAGCAGCCATCTATCAAATTTTTATTCTATACCCTTAATAGTTGATGTAGTTGCATGCTGCAGGTTATGTTCGTTTCTCTACAGTAGTTAGCTAAATGCCAATTGTTTAGCTGAATTTTATGTCTGGTTTTAAGGTGATGGGGCATCCTCCTCC…
>lncrna-candidate-sw-3343	TAAACACAGGCAAGCAGCCTTATATTCTCCTTAGCAGTGCAGCCTCTATTTGTTGTGCCTTAAAAGAGAAGAAAAGGTACACTGGGTGGGGGCTGCTAAATGttgtttcagtgtaaagagatggattctggaacttgaagtgtccctgctCATTTACTAGGGaaagaagagggccctcaagttccaggatacagcacttcacaatgaaagggtggggttgcattacagtgaaactcagggGGGTGGGGGGGCATGGCTAACACACAGACAGTTAACACAATGAGGGCTTCTTCTCCCATgaggcaaggtaagagcctctggtaagttaaagagcttaatttcccttttaagcagaaattttgctctttgaatgcagggagtgtagcacgccctgtacta…
>lncrna-candidate-n-366	CAAAAACCCTTATACTGGCCCCATGTTTAGCCAGTGCATGTTAGCCAAGATGGTGGCAGCCCATTGTTCTGTTTTCCCGCCGAAAGGGTTTTAAACAAAGAAGCTCCCAGAAGTCCCCTCCAGAGGAGCTGGGCAAGTCCCTCCTAGGTTAAACCCCTCCCCTAATGATGCAGCAGGGGACCCTGCCAATTGGAGCTGCTAGGGTTGGGTTAAGCAGAAGCAGGGTCAGCCTCCTAACCAATCAATCCTAGGGGGTGTGGAAAAGAGGGGAGTTACCAGCAGCAGGGTAGAAAAACCAGAGGTTGTGGGTGGAGaaggagctttttgttcgtcttggtgcaacctcgctacggcaggacaccctcccctgcggttccttggaatccaccctagctgagg…
>lncrna-candidate-sw-56459	gcaaatagtttttcacaccactgtacatATGTTAAGCTATGCATTCTATGGCAATGGGGGGTATTAGGGATAAGACAcagctacttgttgcagctacaaaataggttatatctataattgctgataattttctaattgtctgttttgggagaggcagttACAGAGAGAGATAAAATGTGGGACCTGCAcaggggcgggccaagccgaccgggcgccctaggcaacccggtcggccaaccccgcccacctccccgcatgcgcgccaaagcacaggaggcggtgcagggggggggggggggcgattagatcggtcattgcctccggcgctaatgacaagcggtggaggcaatgacaaagtagcactaggggtaggcaggagaggctcctgcctggcgcttc…
>lncrna-candidate-n-380	CAGGAGGTCTGCCTGAAACGGATGTTGTCGAGCTTACGCTTAGCTCGTACAGGATGTGGTGGTGTTGCTATAGTAACGTAGAGGCGGAGCAAGGAATCATTGCTTGAATGATAGTTTACTGCGATAGAACGACCTCCAGTAACCATGATTTTAATAAGCAAGAGAGCAGTAGAATGGATTTATTCTCTGATACTTTTCTGTATTGTAATCCTCTCTTGGGGTTATGTCCTCTATGCAGCAAGACTTTCAGCACTGTGGCAGCTGCAAAAGAAATACCCAAATAAACTGTGAATCTTCAAGGTATAATCCAGACTGATTTGATACTGCTGAAGAAAAAAAAAACTTATCTACAAATCTATATGGACTACTATTTTAAAACGTGTGTGCAACATTCAATTT…
>lncrna-candidate-sw-3658	agaagattgaagagacactcccatccctcatttcaggttgtctctgcagctcggatataatggcagttttaggagCAATAGTGCGGTCTGTTTAACTGAAGAAAAGACTGGAGAGCTGTGCAAATGCAAAGTGTTTAAGTGCAGGCACTGTCCAACTTGGAAGGGAAAAGGCAACTGGTTTGCAGAATGTTAAAGGAAAGAGACACAACATCTGTAGGAAGAGTTATTATTCATCTGACATCCGCCAAGGAGTTGGCAGATGTCACTGCAATAAACTGGAAACTGCAAGGGATTGATTCGAAGATAAAAAATTGGATAATCCAAGATGTCACAATGATAAAGGTTTTCTTCCTAGCATTACATTGATCCATGCAATTCCCTTTGTACTTATTCCATTAA…
>lncrna-candidate-sw-3720	TAAAAACAGCTCTTTGAAGTTAAACTCCCACACCCTCCAACAGTCCACTGACAACCAAAAGCTGAAGACCAAGTACAAtaattaattaattagttaattTTGATAGCAAAGTCAGACCTAATGTATGGATCCACTTTCAAGCTCTGTAGCTTCACTAACAAATATAGTGTGGGTCTGAGTGCAAATACAAGGTCTGACTTTACCTTAAGAGTTTGCAGTATTGCCGTACTGGCTATATTGCTACATTATAAATACTCATACAACTTCTGCtctgtggggcccactatgtattaagctggtcatacattgaaacatctgcttgtttggcaaggtcgacaaatgagtggttctatacctgatatgcccaccttgaggcaggcagtatcatactgatccaat…
>lncrna-candidate-sw-3748	TGACAAGGAGTCCAGCAACTTGTTAATAATCATTTCCAAATAATCAAAATGACTAATCCTAAATATTTTGTACAGGCTGGAGGAAAAAGTTTATAACCATATTACCTATTAGCCTTCCTCCCTGTACACTCATTTCTTTCTCAATCACTTTGTCCCTAATGTATCATTACATTATCATTACCCCTATCTAGTGATTTAGCCCTAAACGCAGCTTTTGCTTGGGCACCTTCAGCCGCgctcgatcaatgagacaatggttatccaaggcttctgcaatattgggcacctcatagagccaccatacacgcaccgtaccttgttttgtacgataatatcgAAAAAGCTGGGAGAGATCTTGTCAAAGGAAATACATTCATTAAATATCCTAAACAAACAGAC…
>lncrna-candidate-sw-3767	gtttgttttgtggaaggtgttctaatggtacactaaggatcagaGAGAATCTTTAAAAGAAGGTATTTGGATTTGGAAACCATTCAAGAAATATAGAGGATTAATAAAGAAAGTTTTGTTTGCCAAGAAAAAGTTGCAGTGTGCAGCCAAACAGATGATGATTGCTGCTTCATGAATATACCAAAAGAAACCAGCTTTGATTAAACCTGCTCATCCACTTCGTAATTATCTCCATTTTGTCTTCCTAACAAGGATAGAGAGAGATGGCAAATACAGTTCATTGAAAAGCTACTTCAGTTATTTAAACATTGTTTTACAGAGGAAATGGGAGATGCTAAGAGATAAATGTATCCACCCCCTCTCTGACAAGCATCATCGTTCCAAAAGGCCAATAACTAC…
>lncrna-candidate-sw-3824	TCTCACTCTATCCAGGCTTCGCTGGGAAGGGCAGGCTGCAGCATGAGTGTTACCTCCAGTTATGTGAAAGCAGAGTTGGTAGGAACTGTGGGAAGCCGTTAGTTTCCTCAGACTTCAGCACGCTGCCTGCTGGACAGCTCCTCACCAATACAGTCAGCTTACGGCAGGAGCCGAGGGATCTCAGCGCCCAGAGGGATCATTGCCTCTCAGTTTGTACTAAGGGACAGAGGACATAGCGTGGGCTATAGCCAACGGGATACTGATAACGTTTCATCTCTCATTTCAACTTCTCAATTGGGAATCTGTATTATACTCCCTACCTTCTCTTGTTTTAACGGATGTATCTGTAAAGAATGGATCTATCTGCCTGTGCTTGATAACCACAGCGTCTTTTATTTT…
>lncrna-candidate-sw-56462	GGGTGTAGGGTTCTTgaatagtaatgagtgattctgtctcattttgctgaaaaattcacgaaacgggcaaaaatttgcaaggtgcatttaagtcaatggccgttctttcacaGCTACCACGCAATTGGATTCTATAGGCATTTTTTTGCGTCAAAACTGGCGAGAAATTTTGCTTGTTAATATTCTTGAAGCATCCCTTAGTAATACCAGAGCCGTCATTTTAAGTAGCTGAAGTTGCGAACGAGATGCTTTATTTATATTTTTTTTTTAGCTTAAATGCACTTCTTTTTTTTaaggatatgtccacccaaaaaacatgtaattgataaaaatttaattctaagcaaatttccaatatacagtaatagcacttttttttacttatgctaaaataatttt…
>lncrna-candidate-sw-4002	GGTGCGTAAAGTGGTGGCACACAGAAAGGGATCATAACTAACTTGTGTTTTTTCTGTGCAGACACATGCATCGACCCAGAGCTAAAAACTACCTGAAGAATGGAGCAGCAACAGCAATAAATCCAGTTTGGTCAGAAGCTGAATGTAAGTTCTCCTTAAGAACAAGCAAGACAGTGGATTATAAAGAACACAGGAATGTCCCATCATTTCAAGGAAGCTCCTGGAATCCCAGACCATCCAGTAGGCATAGAAGGATATGGTACAAAGTGCCTGCAAAATGGTAAAAGGGGAAAAAATGCAAGTACCTTGGGCTTCACCTTTCCACAGATCAACTGCAGTGCTGAGAACTAAAGTCTTACATTTATTTTATATTCAGATATTGTGCTGCAGGCAGCAAAC…
>lncrna-candidate-sw-4091	CTTTGCCCTCATGGTATTAGCGAATCAGAACGCGAGACACTTGGAACTCCGCCTTGGGCGGTGTGGTAATGGGGAACTGGGGTTGGAGTTTCTCATAACGAGCGTTCGAACAGGGGAAACATTTGTCCGGCTGTCAATCAAAGAGTAGCCCGTTGATTAACAGACCCATGGagaagcatgcaaagaatttttgcaaatgaagccttggttggaggagagctgactTTTAACTACATCAGAACCAGCACTACAGAAAGAGACAGATACAAGCTGCTTTCAACAGACTGACTTGTTGGAAAGGGTTGCAGCACATAGAGCATAAACTACATAGCCTGATTTCAGCTGGCTGAAAAGCTTCGGGAACTGACTGCGCCTCTGATTAATCTGAAATGTGGCATG…
>lncrna-candidate-sw-4187	aaaagtacaccataggaatcatgacagaatccctttaaaggtacttgtctcaaaatgtgctcctttcactaactccctgtcttttgttctgaattgagtgttgctacacaggggaaccctggagctacgccacctaaggaccacttggtaactccaaggattcctcagagccctTCACTTCCTATCTAACTCCCATTTTACCACCTTCTCTCTTGGTCTTATTTCCATCCATTTAATTCCTCCTTTTCATCCATATTTGCTCTAACAATTGCTTCACTTTCAAATATCTCTACCAGAAAATGTTATAGACCATTGAAATATGATAACATCAAATAAACCTTCTTTGGGTCCAACATCCCTTTTCAGTTATCACACAGCTGCCCCTTTTCACTGGATGGT…
>lncrna-candidate-sw-4193	GAAAAGTGAGCTGAGCCAGCTTTAGAGTGTGTTTACAATCCTAAAATGACATGTTTTATCCAGAGAATGGCACATTTCAGAGAAAGGACTCTTGTTATGTTTCGTaattgaaaaatgaaatgtgaaatgaaaatgtagaaGGCTGTTGAATGAATTTCCTTGTTTCCATTTTATATGCAACAGCTACACAGAATGTGTGCCATCAGGAATTCAGAATCCATAAAATCTCCTTAGAGTCCTTATCAATAGAGCAGCCTGATGTGGGAGCAGAAGTCGTTGAGTTATGATGTGCTTGTTTTAATGAAATTCCCCTCCTGCAGAGTTGCTCCCTGCAGATTTTCCATATTTCAGCATGGGAAAGGTTTGATGCTTTCCTGTCGGTGCCAAGAGTTAATTGAA…
>lncrna-candidate-sw-4231	AAACTTGTGGGGTGCCGGCAGAGGCTCGGGGTTAGGAAAGGGAATGCTGCCTGCCTGGGTGCAGCAAGTATCTGTGTCCCTTTATGATCGTATGCTTAAATAAGTGGATTAGGTGTGTTTCGCAACGGGGTTACAGGCATGTGTGTTCAAAGATCCTCTCCTACTGAAGAAAAATGGGCCTCTTTGGAAGAAAGCCGTGCCATAAAACATGGCATTACTGCGGTTACTCAAACAGAAGGAAGCAAAACAGGTCCAATAATTACATACAATGCGTTCAAAGGAAAACAAAACAGACAACTTAAAAAGAAGTGAATTCAATATGTTTTCACAAGATTACTTAATACTTTCTTAAATGCTACTCTAGGATTACAGATGCAAAAGAAATTTGTTTCATTTTAG…
>lncrna-candidate-sw-4263	GCTTCATGCAAAATGGGTTGGGGGTGTCACATTAATGCACATGGATTAAACAGAAGATCATGTAGGTATTTGCAATGTGACTCCAAATGCTGCCATCAATACCTACTTTGGGGTGTAACTTCCAAAAAGTCCAGTTGGCTGAGCACAACAAAGAGGCAGTACTGAAGCTATTTAAAGTCCATACCGCCAATTCAGAGCTCCATATCCAATAAACTGTGGATATTTAAAATACTGTTGTCCCATGTGAAAAAAAACTAAAGAACATGAACAGCCAGTACATGAGGGTAGAGATTTTTGCATTCGAAACCTGTGAATTGAAAAACTTTTGGGAACAGAGAATCCAAAAGCAAACTGAAGAAAGAGAAAATGAAACTGCCAGGAAACAAAGAAGTGCTTTAC…
>lncrna-candidate-sw-4326	TAGCAACAAATGCCATAGAGCGAGTTGTTTATAAATAAGCATAAGGCATCCTGGATCCTCACTGGAGCTCCCCACAGCTAAAAGGTATCCCATCCGCTAATGCACATGATGACTTTGGCTATGGATATGGACATGTGACTGCTGTTAAGAGCTGATTACATTTCCCATATTTTCTTCCCCCTCATTTCAGAGGAAGAGGAAATCATACTCTGTCTGACCAGGCTGCTGAAAGCCAAATGAATTACGTGCTGCCAAAACAGCATAAAAACCGTCTGGCCTTTCCCAGAACTAAGGGAGCAAGAGAGATAAAACACTCCGAGAACTGCTTCTTTTTGCTGTTTGGCATGTAACACAGGAAGGCAAAAAGAATTAACTGTATCCCAACCAGTAGAGTATGTC…
>lncrna-candidate-sw-4502	AAGAAAGAGAAAAACAGCCGGAAAATCTCAGAGCAGGAAACCAGAAACAGATATATAACAGATAGAGAGGTTGGGGAAGAAAGATTTCTGTGCCTAGCTGGCAGTGTCATGAATGGGTGCATTCATGCAAACAAAAGTAAAATGCAAGCCACTAAGGAATAACATATGGATGCATAGATGAAAATGGCGAGACAGGACCATTTTATACTACAATCAATCTATGTGCTTTACATTTTCTGAATTACCAAACGTAGGGGATTGTTTCCACTAGTTTCAATGAGATTCATTTGGAAAGAAGCCCAAAGGAAAATGACATCAGCTCTCTCTACTTATCTCTCCTGCTCAGTGTTTCCTCTGTGACTCCACTTCATAGCCCTGATTGCCTCTTGCCCCTTTCTC…
>lncrna-candidate-sw-4584	TGGATCAGCTTTATTTTTTAGGTTTTTAGTGGGATTTCTGCATAAGGTAGTACAGATTTTATTAGGCTAGTTCCAAACAGTGCAGTTTGGCTGCCTGTGTATAAACCTGTGTGTGAGTGCAGACACAGGAGCAAGCAGAGTCCAGACAATTGGCTGTTTCTTGCAGACTGGAAAGTAATATGTTCTCAGAAATCTTCTGTGGTGTGTTTCTGCAAATAGCCTTGCAGTACCTATTTATGCTATGTAAAACATAGGATCTCTAGACAGGGCTGTATCTTTGTTCTGTGTCAGACAGATACAAGGTACTTTCTCCTGCCTCCCTATATTTGACTGCAATCTCAGTGGTAGAAGGGGGGATATTTCCATTAGTTATGGAGGTGACTGTTGGCTCTGGCTCTA…
>lncrna-candidate-sw-4612	CAAAATCTATGTGGCAGAGTGGAAGGCATTTCAGCAGCGAAACTGAGCTGTATTACAAGTCATTAAGAGGTGATGGAAGAGACAAGAGTCCTTGCTTGTTTTCCCCATGGGCCCAGATTGCAAGAAAGAGATGCTTGCTATACCACTGCACGAGGCCACGCTGTATGTGCAACGTGTGCACCATGTTCTTCATTAGACCTGTCACAGCTGCTCCAGTCTGAGAACACAGAAAGAGCGAGGATATATGCACCAGGGCTTGTCAGCAGGAAGTGATTTAGACTGTCGTACAGCAAGTCTGAAATCAAACGCCTAGTACAAATATCCACTGATCTTTCTAATTTATTTCTAGGAATCATAAATTATGTGTTAAATCAATAGACATTGAAATGATTACAAAGC…
>lncrna-candidate-sw-4620	TTAACTGGTGCTGTTGAAGAAGATAACCTACATACACTTCTCAACAGTGACCCCTGGGTCAGCTGTCCTGGGGAGTGAGCGAGAGGAGTCACCCACCTAGAGATAAAACATAGCTCAAGTCTCATCTCAGCTTGATAAAAGAAAGCAATACTAAGAAGCACTTAAGATCTGTCTCTGCTTCTCTTCTGCTATTCCACCAAGATAGGATTCTTCAAACTGACTTTCACATTTATGGAGTTAACACTGGCTCCGTTATCTCTAACAGATACTTCATATCCCAAAGGTTTTTGGTTCACGCTGCATGTTTCTTTAAAAAGAAAGTTTCTTTGCTTTACGATTACGATTTAATTCCAGTGCCAGTTTGTTCTATTAGCTAGTTCCCACTTTACACCATGCCTT…
>lncrna-candidate-sw-4639	CAGCACTTTCAACTGGACAGTCCCATTCTTAACCTGGCTGGCAATTATTGCCCTCTGCCTTCTCACGGCAGTGCTGTATTTTATTCCGCTGAGATACATCGTCCTTGTATGGGGAATAAATAAATTTACAAAGAAAATACGGAACCCATATATGATTGACAACAATGAAATTCTTGACTTTCTCTCCAGGGTTCCTTCAGATATGCAAGTGGTAAGTGCCTTCTGCAAAACAAGGATCAGAACAACCTGTATATTTGTATATTGTACAAACATTTAGCCAGAGGGAAGCAGGAACCAACCCACATGCTATAAAAGGAACAAACCATCATATACAGATTTTGTGACCAATAACTTGATTAACTAAACCAATATGTATTAGTTGGACCTAATTAGAGCAGC…
>lncrna-candidate-sw-4656	TAGCGGCGCTGACAGGCGGCTGAGGCGGGAGGAGGGTTACTGGAGGATTCCCCCAGCCTTTCACGGGCACACTGCCTGCTCGTCTGCCCCCACCGCCGGAATCCCTGGGGAAGGGAGAACCTTCACACTGCTCAGCTCTTCCATGGGACCAAGCGTGTTGCCCGGAGGGGATTCCATGCAATCAGGCGTTACAGGGTGAGTGTGGTACAAACCCAGGGCTGGAAGACATGCACTCCGCTGGTCAAGTCATTGCAGGGCCTCAGCAATTTCCAACCCACATCCTTTGCTTCTCATAGTCCCTCTGGCAGGCAAGTAGAGAGGCATCTGCAAGAAATCCACCATAAATGTGTTATATAATCAGTAAAAGAACTGAAAGCCAAGTCTAGCAACTAAAAGTCA…
>lncrna-candidate-sw-56468	gtgctggacagagaacttggggggagcaacctGGGAAAGGAacctggggggaaggagcacctgggaactgcatcaggagtgactgggcatgatgtgagacagaccagagaggaggccatggcaaggaaccagaccacaatgttctttgttttttgGGTTATTGCCACTGTCTTTTGAAACCTGGGGTAAGGTTACCAGATTATGAGAAAATGTGCATTTACTTCAGATAAGCAACTTGCATATATGGGACTTGGCATTTCTACATTCCATCCCGATGCCACTCCCTGTGCTTAACTCTGCTAAGCTCCAACATGGGACAAATTTCAATCAAGGAATTGGAAATTCAGGTCTGAAAGTTACAAGGGGCAACCTTTTGCCACCAGCCTATGACAACACAAA…
>lncrna-candidate-sw-5081	CGCTCACCAAGTGCCTGCTTTTAAACCGACTGCCACACAGACAGGGACTTGCTGGTAATTCATATTACTGGGTAGCCTGAGTTATAATGGAATACAATTGCAATTTTTTTTTTTTTTTTAAAAAGACAACAGAAGTTATAGAAAATATTAATCAGGTAATGGCGTCACGGGGCTCGGTTTTGAGTGTAAACACGTGGGCAGGAAGGGCGCAGAGGACATGGGCGGGGGCCCCTATTTCCCAGAGGTCATTGCTGAACGTAAAAAACTAGAGTTACTGCTGACTAAATATGAATAAATATCCATAGTGTTTATATAGGGGATTTCCTATTTACAGACGCCCACGCCCACCCCCCCCGCCTTCCTGCTGTGGCTGAACTACACAATCAGACCTTAGGCCAG…
>lncrna-candidate-sw-5100	CTGAGCCCTGCCTGATCAAAGGACCCCCAAATTAGTTTGCCTTTCAATCACTATAATTGTCAGCCTGGCCTGAAGCAGGAGGAAAGTTTTTTTAAGCCTGTTTCCAATCTTTGGGGCAGGGAAAATGTGTAGCTGCTGAATGTCGCGGTTTTATAGGCGCTCAGTGTTGCGCTGCTGTTTTGTAGTTAAAAAAATCTTGGGGTTTTTTTTTAGTACTTTTTCTACACTTCATTTCTTTTTGATGGTGTAACTTCTATAAGCTGTAGTAGTCAGGGGCTAGAGTTTCAGAGGGGGAATGCCAGGTATGATGCCGTTTCACACGGCTCTGATTGCCGCCAAGCATGGAAAACTAGCCATATAGGGCCAGTGACAGAAAGGACCTTCAGAATGATCCCTTGT…
>lncrna-candidate-sw-5121	CTGCAGCCACAGCAAAACAAACAGGGCAGATCTCCCAGAGCAAGAGCAAACAGCAGGCACCAATGAGATGGCACCAAAGTGGCCGGATACCTTCCCAGTCCGAGTGACCCGGAGTGTGGCAGGGCAGGGCATATTGCTTAGGGCATGGCTAACCCACTCTGTACCTGCAGCTCGGACTCTACCCAAGGGGACGATTTTGCCTTTGCTCTCTGAGTGGCCTGTGGCTGCTTAAAGAGGCTGAGAATCATCTGGCATGGCCTGTTCGTAGCTGCAAGTCATCGaagcttctgaggaagtggcagtaggccacgaaacgcgtcaagctgatggtgtggtgtttggcaatatgtttttaatagaggtatgaaataaagtattcattatttttacgaagaagta…
>lncrna-candidate-sw-5140	GTGGATACTAGAATATATGGTTTCATATACTTTTAAATCATATTATATAAAAGAGCGTGTGTAAAAATATTTACATATAGTATACATATATAAATTGGTGTCTATCTTGGTAATTAAAATTCCAAGAATTTTCTGTTGAAGGGTGTTGATGGGGCTTTTAATTGTGAGGGTAGATTAATCATGGGGTCTGATGATGGTTGGGTGATTGTGTAAAATTTTTAGGGCTTCATGTTGATGCTTAATTGAAACGCTATTAGTAGTACCAGGGTGGGTGATTGTGCTAaaggtggccatacacaggctgattgtagctgccgatatcggtctcttgaacccatgtaggggcagaaacgacggccatacccgattgtgccattgacgccattagaattagcctac…
>lncrna-candidate-sw-5187	CTTTAGTGACAGAAGGTGTTGAAGACCTGTGAGCCACTGAGGATGGCTCTTGCCTATTCTTTTGTGTGGTTCTTCATTGGACATTGCCttaatatcatctatccattatcatcattatcattattattGCAGTTCCAAATATCAAAAAACTGAGTCTTTCTAAGGATAATGTGGAACAGCCAAGAGAATAGATCATGGCACTTATGAAGCTCGGCTCACTGTTAATGGAATACTCTATGAGACTGTGCCAAAACTCAGGGTTCAGTTCTTGAGCACTCAGAAGGCTCTTATATTACAAGCTAAGGTTGAAAATGTCATCCACTAATTCTAACAttgcataatgaacaaataaatataattcatagggatttttcattacatatttgtgatttgcaagtt…
>lncrna-candidate-sw-5204	AAAATATTTCAAAAGCTTTGATTTATTACTTTTTTCCTTGGGATTTGACTTTTAGTGTATGAGATCAGGGATATTCAACAGGCATGCCAAACATCTACCTTCTGGTTTTTTTTAATGGAGCTCCCAACATCCCCTGACAGCTTTTGCCCAGAGCAGTATTTACATCTACTCAAGAGCATTCCCATGCCATCTGCAGTGACACTGTGTTAGTCCTGACCTGGTCGACCTATGGATTTAGCTCTTATTCAATCACAGCTCAGTGGAAATGGAATTGTAGCATTTTACCAATTGTTGACGGCAAAAGCCGTTGCTGTGCTTTTGCCAATTCTAGGCAGTTCCTGGGTCTTTGGAGTTCTTGCTGTCAATGAGCAAGCAATAGTTTTCCAATACATGTTCGCC…
>lncrna-candidate-sw-5205	aaaaaatagagacttaccaatattttatatgctttccttattaaaaacattagcattgaggatcacatttaatggctatgcaggtaaaacaccaagcagctgAGACAAGACTCACAGATATTGGGAACAGCTAAAATATTAATGATCCTTGGCTTTAATTGTAAATAAGAGATAGAGGTCAGAGCACAGACCTCACCTactattgtcagcttgtttggctaattggaccctaagagccagttagctgctaaagttctatactggacagctaaaataaaaaaaatgcaatcaactgcaattgcaagttgtctcagaatatcattgtctgcatcatacttcaataaaggcaaactgccccattaaATTGTTGGTTCATGCACCACATTTCTGAATTTGGAA…
>lncrna-candidate-sw-56474	CTGAGGATTTGGTCAGACGAATCTGTTATTCTGTGACTGTACAGCCAAGAACGGCAGCAAATACTTGTTCCTGACCAAAGTTGAATATTTCATCATTACAGAATGCAGGATTACGTTGAATGCTTGAGTTTCTCTGCTTTGAGCAGCATCCAGTCTCCTATGGCAACAAGAAGCTTCATGTGATGCTGATGGAAATTGAAGTACCTGACAACAAGATCAACTAGTCcagtgctgtccaacttctgtggtacagagggatggaatttttctggcctacacgacagagggtcgataatgaaagccagttttgaccactcccatttttaaaccgcacccactttaagccacgctttgaagactatcccacattaatgatggtagcacagcaaaactcaaatg…
>lncrna-candidate-sw-5437	ttttatttctacatggtaccaatttgtagacctggcgaaacctacatcattgtgattgagcctcctcactgaatttcacattttgtggcacaccagctgtattttccttttTGTCACTATGCTGTAGTGTTGGCAGAAATCAAAAGCATATAATTTGTATTGATTTTGACAGTTTGTGTCTTTCATAAATTCTTCCCAGTAACCTAAAAATTTGGACTGGATTGTGATAAAAATGGTGAATAGCAGCCCTAAGCTGGCAGATAGCCGAATTATGTACAGAGTCCATATAAGGAGTTCATCAAGTGCCACAACCAAACATCAGGGTTACACCAAAAACTGTAAATCCCAAGTCTAAACCATTAGTCTGACCCCTGATCCATTCAGCTGGAGATTGTATTT…
>lncrna-candidate-sw-5455	ggaccccctgctgcactgccagccagagagaaccagagcaggaggagctaCACTGAGTTACACTGCAAAGGGCTGCAGAGTGCCCTGCTTGTTAGATGCATCGAGCTGCAGCCATATAAAGAGAGTTCTGCTTAGCTGCTGTTGGATGCCTTTACCTCCATGCAATAAGACTTTCCCTTTCACCCTCCAAGGAGATGGACAGCTTTCCAACAACATATCTATATCTTTCTACCAGTGTTATTTCCAGGTATTCTACAGATGGGGCCCATCAAGGGATAGATTTCAGAGAAAATAATACAAGGTACAATTCCAGTCAATCTGTGCAGATATAAACTCTATTCTGCTAATGTTTCCATTGAGAGCATGTAGGTCCTCAGACACCAAAAAAGTGATAGAGAC…
>lncrna-candidate-sw-5487	ctcgagtataagccgagtttttcagcaccaaaaatgtgctgaaaaagtggccctcggcttatactcgagtaCTCATTCATTGTACAAATACCCCCGCCCGCTCTCAGTGGGCATACACTCAGGACACGCTCGCTGACATGCCGCATCCTTTCCTCCCCGGCGGGTGTACGCTCCGGCGCTACCGCATGCACTCGTTGTTATTACAGTTCAACTATACTCACTTTTTCAAGGGTCTCTGAGTTTTAAATCTTCTCATGTCAGACTCTCGCTATTTCCAGTGTCTTTCCGCGTCTCTTCCTTTCCGGCTCTATTCACTGTGGAACACAGCTCCGCACTTCCGTGTTACCTACACTTAGCATCTGGCCGCCCACGTGGTACAGAAAGTAACCAATAAATAAG…
>lncrna-candidate-sw-5496	ggaaggacacctctctgtgttaggactcccagaggggctgggggtgctgcctgccactgccagaagcCCAGACTTGAGAAAGCTGCcaagagactgaggatctaaggagctgaaaggaaagccaggaggctgagctaatcccccagaagtgttgtgagtacaggggtgaccccaacatttgggttttcttactggtagtccacaaggggcccaggttagtgagggaactaatgtaatgtgtgaaggtagtgcccagagggcaggatttatttttatgatttgttttgtatgctgaaatgggcacccctgtataaataaactgccttaaagccaagaaagtgtctgtcctggatcccgctagtttacaAGTATAACTACTAAATGGCCCACAAAACAGAA…
>lncrna-candidate-n-589	caggagaacaggggactcagcttagTTTTTTTCAGGGTATAAAAGAGCTTTACGGCTTTAGAAACCTCTCGGCATATGGCATGTCAAGACCTTTTTTGAATGTTATATATCTTCAGGGCTACTGCCGTCATTAGACTCTCACTAAGAGCAGCCATTGCCTAACAGATGAGTCACCCTGGAAAGCAGCCAGAATTCTCGACAGAAAACTACGAAGAACAGAGAATCATCCCTCCTGATATGAAAACACAAGTCGTCTGTTTGAACTGTGTTGGCTTTGGAGAGTCTTACATCAGGAAGCTCTGACGCATTGCTTTTAGGATAATCTTATACTTCATACTATTGTTGTCTAACTTGTTAGTTGTACTAATTAGTGACTCACAAACGAGAGCTGACAGAAAC…
>lncrna-candidate-sw-56477	CAAAAACATGAATGATAAAAAAAACATGAAAATGAATTTTCAAGCAATAATCACCTGGCCTGAGAGTGCACCCACAGCTGCAGACGATTCTCATGGGTAAAaaagaagaacaaaagcctaaatactaatatggctaaaataccatattttatatactgactgagcttaatgcaccaggccttcaaagttgtcacaagggggcaccatctttgattttgtgtcagtgacactgcacatgctcactgcactccgagcagatgttaagaagctaaagttaggcagcggcgtcaatcatgaagcagaaaatgagTTCCTGCATGGGCACCAACTTCACTCATTACAAGAATTCTGGGACAGGTCCATTTCAACAAAGAATTGGGCTAGAAATGCTTTATAAGG…
>lncrna-candidate-sw-5565	ATCTGACAGCATGGGCAGTCCATAGGTGGCCGACTTCATGCTCAAGAAGGAGGTTGTGCAAGCTATGCAGGAACTGCACACACCAGACTGGCTGAATTTCATGCTCTGCCTCATTTTAGTGCATTGAAgcgtgtcttgcatttgagaagggttcttagactcctttttagcccttctcactgtaaccaatatggttcttttggctagctgctctccaagtcctactccctcagaaatcatattccagtcttgcactactgaaatataaggagatcaaaatagactgtctacaagtttcaatatatggactctgaattataagAAATGAAAGTGACAGTGAGTGGAAGACATTAAGCAGGAGAGCAAGATAAAGTCCATGCCTGAGCAGTCAGCAACATA…
>lncrna-candidate-sw-5625	TTTGTTTAGATGAGACTTGCTGCAGGTTTTACCAATTGCTAATTAAGCTCAGTGCATGTCTCCCATAATCACACACACTGCTAAGATGTTGCACACATTGTACTGAATGAAAACAGATACACTTGTGCATAAAGCTATGAGATGACCCCTAAGGACACACTGCTTAATGAGATTTTTTTTATTATATCTATATTCTTCTTATTGAACATTGCCGTCTCCATTCAGATGACTTTCCATCAACCCATTTATAAACGAGCAAAGAGAATAATTGAAGCATGATAAATTATCACCGCAGCATTTAGATCTGAGCAAATGTCTGAGGATTAAACATTCAACCAGAAAGTCTTTACAATGACACTTAACATATGTCTGAGTATATTCTTTGGGGGAACAAATGAA…
>lncrna-candidate-sw-5682	CAAATCTAAACTGTCTGAAGATGTAAATTAAAGGAGTTCTAACTGGGTAAAAGATCCTTGGGAAGATGAGTATTTGGTAAAATGCTAATCGCGCTTTAGGGCTTATTGAAATGTAAGTCTTTGCATATTATTATGTTTTTTATTATAGGACTAAAATTCAATGTGTAAATGTGCAAAATGTGGGTAAAATTGCTGAACATGTTTCACTTGGGGGGCACCATGCTTGAACATTTTCAACATTTCCTATATATTTCCGATATTTACTTTTAACCCTTTATGAGACTGTGTAATACATTTTACCTTCCTATTCTTATAATATTTTTTTATACCTAATCTCCCTTTTATGACTCTATTTCGTCTTGTTGATACTTTTGTGTTTATTATTAGTCATTGGCCTAT…
>lncrna-candidate-sw-5751	CCTATTGGTGGTGGGACAGGGGGGAGCTGCTCCTTCTGCTCTCCCTATTGGTGGTGGGACAGGGGGGGAGCTGCTCCTTCTGCTCTCCCTATTGGTGGTGGGACAGGGGGGAGCTGCTCCTTCTGCTCTCCCTATTGGTGGTGGGACAGGGGGGAGCTGCTCCTTCTGCTCTCCCTATTGGTGGTGAGACAGGGGGGAGCTGCTCCTTCTGCTCTCCCTATTGGTGGTGGGACAGGGGGGGAGCTGCTCCTTCTGCTCTCCCTATTGGTGGTGGGACAGGGGGGAGCTGCTCCTTCTGCTCTCCCTATTGGTGGTGGGACAGGGGGGAGCTGCTCCTTCTGCTCTCCCTATTGGTGGTGGGACAGGGGGGAGCTGCTCCTTCTGCTCTCCCTATTGGTG…
>lncrna-candidate-sw-56480	CGCAGCCCTGTGCCCTTTTCATGTTGTCTTGATTTTTTTCTCCCTCTTCTTTTATTTGTACAAGGGGGAAAAAAACACAAAAATACCAAGCACCCAAGCACAATGGAAACTGATATTTACTACTTTGGACTTGATTAACATTGATTTTTAATCCCCAAAGTGATGCAATTAAGATTATTCATTTAGTAGGAAAGTATAAAGCCCAGACAAGAGGGGGTGCAGCGTGGAATGGAGGGGCAGATAGAGAATAGATGGAGATTTGTTTTATTCTTCACCCAATTGACTGTGGCAGAAAACATTGGAATGAGCAGAACAGATGCGGGGTTCTGTTTAAAGGGCTGCGGTCTTGTCTCTCTGCTGAGGGGACGAACTGGGAGACAATGGAAGCAGCGGAGCGAA…
>lncrna-candidate-n-619	AATAAATCATCTGCTCAAGGCAACGCAGCTCTTCCCTCATATGTGAATCAGTCACTTGCAAGGGAAATATTTTTACGGCTAACATAGATGTGAGGAGGCACAATGGTCAGACACAGCAAACTACAAAAGCAGATTCTGAGTCTTTACAGACAGTTTTTACAAGCTGGGAAAGAGAAACCTGGGTTTGTACCCAGAATCAGAGATGAATTCAGAAGAAATGCAAAAATTCCAAAGACTGATGTTATGCACATCGAGCACCTTCTGCGGCGGGGGCAACGGCAACTGCAGCAACTACAGGATGCAAATACAAAGCAACTGGGAGCCTTCATCAGATCCCCAACCAATCAGAACAAT
>lncrna-candidate-sw-5958	ATATTTATAGCCTTATCCTGCCCAATACGGATCGATTGTAATCTGCTCAGCCGAGCTGAAAATACATTGAGCATCCTATAAAAAGCAGCAACATGCAGGATTTGTCTTGCTCTGTCAGTGTAGGTGTTTTAATTAAATGCCAGCCGTTCACTTAGTGGCATCGATCTTCCCTTTTATGCTGCACACTGGCAGATCGAAGAGATGAATGATGAGCGAGGCGATATGACACAAAAGGGGGTGTGTAGCCACCTCGTGTGGAGCAAAGCGGGCAGGGAGGCTGCATGAGATGCTGCAGAAGCGATCCCACTCACGGCCTGCAGGGGTCGCTCTGCAACTTATTGCTTCGCACATTCCTAGACATCCTATTAGCAGGGGTGTGAAGGAGAACAATACATCCGT…
>lncrna-candidate-sw-6086	TGGAGAAGTTGCGCCACAGCGTTAGAGGAATTATTAATGAAACGCAGCTCCTGTCCCTTTTTGTTGTCTGGCAGGATCAATGCCTGTAAGAGTCCCAGCAGCACAGGCACCCTGTTAGAGACGCACATGCCTTTCAGCGGCAGAATCGCTGGCTGTGGCTGCCATCTAGCGGACAGAAAGGGTGCGCAGTTTCCAGTGAAACAAGTCACATCAGTGAGAGACATTGAGGGGCACCGGCACCTTGCAACCCTGCAGGGGCTGAGCCCGAATTTTTTCCTTATTAACCGAGTGCTGGGGAGGATATTGGTGTGAGGGTGTCAGGCTATGGGATTCATGGTTTATTCCCCCTTCCGACCCGCGTTAATTGCAGCACACAAAGGGTTAATCAGTCGCCGGCCA…
>lncrna-candidate-sw-6138	TTTTTCTACAGGATTTCTACCTCATTGTTCTCTGAAAAGCTGCACCCTGCGGGGGGTAAGGGACCATTCCTTTCTGTGGCTGCTACATCTACAGGTGCAACTGAAATGAAACCTGGAGGATATGTATTGCTATAAAACAATAGTTTTATCTACGCTTCCGATCAAAGCAAGTATCCATATAACTGCGACACCAAAGATCACCGACAGAACAAAGACCTCCATATCACATTTAAACTCAGTCCCGGGCTGGAAATGCCATGACCATGTCTGCACTCAAATCAGACACACTTGGAAGGCAGCAGTGAACAAAGGACAGATCACTGAAATCCTCCGTTTTATAGGAGGCTCTTTGCTGAAGTAGCAAAAAAATCAAAGAAACGAGGCTTCTAAAGAAACATA…
>lncrna-candidate-sw-6202	ATGTAATCCCCTTTTATACCAAGAGCACTGCTCTACAAATTTTAAATATATTGAGCTTTAAGCCAGAGCAGATGGAAGATAAAAAGTTATACAAAAACATATGGCTGTTTCACTACGGTTGAAGTCACTATAGCATTCAGTAGTTCCCTATCAGTCACTTGGATAATTGTCAGGGTGCCAATATTGTTTGCTGGGCATGGGTCAACACTGGACATCAGCTAAATGGTGTATGGTGTAGCCTATTCAATTAAGCCTAGCGGAGACAACAACTTCCAAAAGGCACACCTTCCTTCACCCACCCATTTCATAAAATCTTTCTATAAAATTCCAGTACATTGCCAATTCTGTCAATACTGGTGCTTTAGATAAATAACAATTAAGATGtcattgatgaatctt…
>lncrna-candidate-sw-6272	TTGGGTTTCTCAGATTCCGCAGCGCTTCATTGAAAACATCATCCAGATGTCACAGACACCGGAAAGAAAAAGCTGAAAAGGAAAAAAGAGAAAAAGTTAAAGAAACACAGAAAACGATTGCATTCGTCAAGTGAATCTGATGACAACTCCAAAGCaaaaaaacgaaaaagccaaaaaaaagaaaaaagagtgaagcacaaagcaaaaaaggggaagcagcacaaaaaagataagaggaaagaaaaaCGTGAGCGAAAGtcatcatcatcatcttcatcatcCAGCAGCTCCCAGTCATCCAGCAGCGACTGAGAAGTCCCGTTATACCTGGCACACTGTACAGAATACATTTATGTTTCCTTCATGCCATTCTGCCTCTGTTTTAGTACTTTATTTTAT…
>lncrna-candidate-sw-6570	GCTGTATGCAAATGGACCCCTCTCTGTAATGATAGGGTGCTGGGTAACTGCACATTAATTATAAGGTTCTTGAGTAAAAAAGAGAGAGTGGGAGGCAGCACCGTTATTATATGGGCTCAGTAGTGAGGCAGCCACCTGCGCCAGGCGCTACTGCTCCCTAACTGTCAGGGCTGCCTCTCCTTGTGTCTCTGTGCCAGTCTCTCCTTGTGTCTCTGTACCAGCCCTGCCAGCCTCTCCTTGTGTCTCTGTACCAGCCCTGCCAGCCTCTCCTTGTGTCTCTGTACCAGCCCTGCCAGCCTCTCCTTGTGTCTCTGTGCCAGCCCTGCCAGCCTCTCCTTGTGTCTCTGTACCAGCCCTGCCAGCCTCTCCTTGTGTCTCTGTGCCAGCCCTGCCAGCCTC…
>lncrna-candidate-sw-56484	ctggcttttgctacattatttcaaaagtctgaaccatcactggcagagaatagacaagcaaaagacagatgctgctttcaatagcaactatatctacaaataacttttcatctgaccaaatttgaaagtggtgtgtattagaggttgcttagatttacaatttgtttcactgaccaaaatgttattttggggtttatatcccctttaaGGGATTCTTTGAAGATTTCATTGGCATCACTGTAAAAATGTTACAGTATTAAAAGAATGTGATTGATAACTTGCCTGTCTGTAAACATGTTATATAAACAAGTTGGGTTCTGTTCATAGCAGGATGCCTTGCATTCCTCTGGGAATGGGCTGGGAATTGTTTCTACTTTATCTGATGTTTTGCTATTTGAT…
>lncrna-candidate-sw-6698	GTCAATGGAGGAAAGCTCAAAGAAGGAGGGAAGAAGAAAGGCAAGGATGGATCAGGAGATGGGGGCCGCAGTGAGATGAAGCCGTGGCCTGAGTACATCAATCAGCGGCTCAAAATAACGAAATAACGAAATAAGCTGAAAGCGGAACACGATGCCTTGCTGGCAGATAAAGCGGCAAAGGAGAGCAAAGCTATTAAAGTGACACTACCTGATGGGAAACAAGTAGATGCAGAGTCCTGGAAATCCACACCCTACCAAATCGCTTGTGGGATCAGCAGTCAAGGTCTGGCTGACAATACTGTAGTCGCTAAAGTGAATGGCAGTGTCTGGGACCTGGATCGCCCACTGGAGGAAGACTGCACACTGGCACTTCTTAAATTTGATGATGAGGAAGCCCAA…
>lncrna-candidate-sw-6703	GGCTGCCCGACCTGTCTATCAAAGAGGAAGGCGCCCCTCCTACAGCTGTGTTTTGAGATGGAAGTTACACACGCACAGGAGGGTTGTTATGGAAACAGCTTGGGGCGGAAGGAGAAATAGAGTCACACATGGAGCTGCCTGCTGGGGGAATTGCATTTAGGCTTCAGCTTCCGACTTTATGTGAATATTAACAATCATTAGGCTGGTAGTTTCATTTCAGTGTCAGAGAGGCAGCTTTGATAGGAGGAGTTTATTAAATGGGACATATGCCATACGTTTCCCTGTGCCCTGCTATTAACTAAAAAAAAGAACAGCTGTTTTTCTTGCAACTCCCTGCACCTGATCATAAAGTGTTCCAGAAGAACAGCTGCAGCTTTGTATTCCCTGCAACTCCCTGCA…
>lncrna-candidate-sw-6750	GTTGGTGTTGCCCCCCGACTGCACTCACATATGGAGAGTGAAAAGAAAACACAAGGAAAGAGCAGCACAGTTTAGGCGCTGGTAACTGGGAGCTAAAATAACATATTTCTTAGGAATTTGGAGGAAAAAGATTTTGTTTCCATCACAGAGAACCATCTGTTCAGACTTCTGAATTTTGAACTGTTTGTAGGAAAAGGAAAGATGaaatgattatagtcacttaccttataccacaggcagtgccctagtcactgaaacctgcaccagtaatgggtactaattctgtattagcagcttatgattttcttgtgcttctttttctcttccaggcagtagagtaaaaagccacattttaagcaaaaagccatctttttcactgtactcctcatgcgtcagcct…
>lncrna-candidate-sw-6919	CCAAAATGAAAGAAAAAAAATACTAGTCCCCCTCATATCTTTCCTCAAGGCACACATTTATATGAGCTTAAATACTCTCTATATTTTCATTTTGCCCTTAGTGTCCCACTTTGTGGCAATGCCGTCTCGGGACTGCTGGAAGTAACTGGCAGAACAAATTGTCAGTAACACCTCAGCAGAGTAACACAGGAAGCAGAATGATTCCCACACAAACGTACGATTAGAACTTTCGACTGTAAACTCGTATCGATGTTTTGCCCTCTCCAGGTTTGGCCCTCTCCCCTCCCCGTACTACTATAGCAGCTACCGCTTCCGCCAGTCCGGCAGCAGCCACGTCACTCGCACTGGCAACATGGCGTTCACTCTGTACTCCCTGCTGCAGGCTGCCCTGCTTTGTGT…
>lncrna-candidate-sw-6960	gtcttggcaataaaagctgaaggcatgggggtagactaagccctttgactcaaaccagcccccagggcaagaatggcaacagtgcatgggagtgaccagagGCTGCGCCTTCCTTACATACTGTGAAAGAGAATCTGCACTAAAGGCTCAGAGCGCTCTGCACGAGCAGAAGACACTGCCAGGGTGGCCACCATGCAGACATTTATGTCAGTGCCAGACCATTCCGAAGCAAGAGGTGATGCTCCAGTAAAAGGCATCACATAGAGGAAGATTAACAACATGTTTCCTAAGGATCCTAAACTCTCAAGGGCACCTGTTCATCACCGGCAGACATTTTAATTAAAAAATAAAAATAAAATGGCCAAATTCACCTCCGAGCATCCTCTACCAGAAGATGAG…
>lncrna-candidate-sw-7003	GGGGAACATGGCAGAGGGGGAGGGCTGACTAGAAGCACCCACTAGGCTCTGCTTGGGCCACACGGATTCAGCCCGGCTCTACCTTCCCTATTACCTGGGGCGCTGGCGGCCGGACTCGTCCTCCTCCTCTCGGCACACGGAACCCTCCATTACCCAGACAAGTGTCACAGCGAGCCGCCATCCCAGGACCACGCCCCCATAACAGCGCGACTTCTCTCCATTGGACTCCGTGCCGTTACCTCAGGCTGCCAGTGGGCGGGAAGCTTGTCAGTCACTGTAAGGGTCCAACACGCGTCTCTGGGGCCACGCCCAAAAACAAATCGAGCGCTCTGTTAGTTTACGCCCGCCTCCCTTTTGTGATTGGCTAATGTCAGCGCTGGGTCCGCTATGTTAAACGCC…
>lncrna-candidate-sw-7062	GGAGACGGCAGTGCCTGTCAGTGAGGGGGAGAAGGAGGGAACACGTGTGCTCCCGGGACAGTCCGGATAACGGGACGCAGCTATCGGCCACTATGCAACCTGCCCTCTACCTGGGATCGAGCTGACTATGCAATGCGCCCTGGGTGCGGGCTGTAGCGGCGCTGCGGGGGGATTGTGCTCATACGGGGGCATCGTGCTTACTGCCCAGTGACTGGGGCTCGGCAGCTGGCAGGGGATTGGTGCCTGGCACAGCCTGCAGGGTGGCACTGCCCTGGGATTCTAGCGGCACCGCAATCCTTAGGCATCACCCAGGGCACCCTGCGGAGCTTTCTTGGCACCCTGCGGAGCTTTCTGGGCACCTGCGGAGCATTCAGCCCTGGGCACCCTGCGGAGCTTTCT…
>lncrna-candidate-sw-7082	GTTCTACCCACAGAGTCAGGAACAGGAATTAGCCAAGAGAAGAAGGAACTGCGTCTCCCCCTCCAGCACCGACACATTCAGCAGAGGATTCTACTCCGTCCATTACAGCTCCGCATTGTGAGCTCCGGCTGATCCTATCGGCACCTTATCCCGGGAAGAATGATGGAGAGAAGCTCGTGGGGATAAATGGCCGTcttcacattcagcctgagctgcagAGAGAGAGGATACAGACACAGTGTGAATGCCTGAACCACTCAGCTTTACCTTGGAGCATCCTTTCTGGTACCCAGCACATCAGGGCAGCATCCGAGCCCCTTCCACCTGGATATTGGGAAAGCTCTTGTGAAAGGAAAAGGAAAAGGAGACCCCCACTTGCAATCTGCTGATTGAAGAGGA…
>lncrna-candidate-sw-7118	gaagatttccaggacagggcagaaCCCAGCCTTACTGAAAATCCGCCTGTGCCAGTAACGATGCCGCACTTGCAGTCAGACGTCCCAGAACAGTCGTAAGCAGCGTTGCACCAATTCCGGCCAAGACCATTAATTCGAGAGGAAAGCAGGAAGTTTGGGGACAAAAGGTCTGAATGGTACATGCAGTCAGAACCATCTGTGCTGGGAGCAGCAAGGGACAGACAGCAGTCACATCACAACAGCTCTGAGCAAAGTCCCTTTGATCATTTTTAGGCCTGTACATCCCCTAACAGTGTGGATTCTTATTGCAAAGGGGATACACATAAAGCTGTTACAGCAGTTCAACTTTTAAAACTATAacatagcaaataattccctctgccatttaacattttattc…
>lncrna-candidate-sw-7226	TTCAGAAGTCGGAATTCTGTGCTGTGATACATCTAGTATGGACTAAAGCAAAATACTTTTGTAATTATATTGGGCTCTGTGTGCTGACTTGGGCCACAGCCTTTCCTTGGGGCTCATTGGGAATGAACTTTGTGTTACATGGATGGCAACTCCCAGTCGTATCTCCCAGTTGTATCCCATGCATTACATAGGCCTCCTTTATTAAGATGGGCCCTTGCTAAAATGGTAGAGGAAAAGCGTTGCAGTTAACACATCTGCCCTCCACTGAACAGAACCAAAAAGGCCTGACACAGATCCCTGTCCTCCTTTTATCCTTTGGGAAAGTCTTACCCAGTCCTACCCAGTCCTACCCAGGGGCCACAGTAACTTCCTACCTCCCTAAGGAACCCTATCTGGATG…
>lncrna-candidate-sw-7250	GGGGGCTCCGCGCTCTCCCATTGGCTGCGGGGCTGGGAGTAGTGACTGTTGCGCTGCTGGGAGCGGGGAGACGGCTCCGAACTCGGGGAGGGGCCGCACAGGAGAGATGGATTCGCCCTACAGAGTGAATGGCTGAGCGCTAGGGGGGGAGGTGGCCCCTTTTATCTACTGGGGCTCCTCTCTGCTCTCATCCAATTCCTACTGCCCAACTAGTACAACCCGGCCTGGGGCCACACTGGGCCCTGACTGTCACATAGTCACCCTGGGATTTGGGGGCACAAGGGTGGCAGTCAGGTACTTTGCGCTACAGCCAAGGGATCAGCGCTGCCACCTTGTACCTGATGCTCCGACCCCAGTCACTGTGAGGATGCGGCGACCCCGATACCCTGAGTGCATGGA…
>lncrna-candidate-sw-56489	ccgcaacttatgttgggggatgggctcagaacttcaaactcttgcctcagagggcacaaCAGATCActcgAAGTCTAAGGCAACAGGGTGCAGATATGAGAGACCTTTTAGGGATCATTTATAAAGAGCCCCGGACCGAAGTAGAAAAGCACTAAAGGATGCAAAAGCACAACCCTTGGTGATCATTCAAAGTAGTCCAGCACAGActataccccctagccagaccagctacctgggacacacccacagtgggtttacttagcaaccaacctggggacccacaagaccggaagtgacgcctgaaagtgacgccaccctggaggtggaccaaccaggtaaagggagaaagttgcttgaatttcaggggtgggtgcaagggctgggacctacagccaaact…
>lncrna-candidate-sw-7305	GAACACCAAATTATTTGGAAAGAAGAACAGAATGGAGGAACTACGAGAGGAACACTCCCATCCCACCTTCCATGTGGAAGAGCCAGTTGACCAGACTGAAGAGCTGACGGAGCTGAATCCTGTGCGAGGGAAACACTTTAGGAAGGCAGCCCAGTCCTTACCCAGGAAATCAAAAAAACGGGGCATGCTTCTGGAAATACTGCATTCAGAACAAGTAATTCCGTCTCCACTTCAAACGACCCAATTCGGCGACTAAAGGAACACGACAATGGAATTCTTTCAACTTGAAGATTCCGCACTGAAGTGAAACGCACGGAATGATGTTCTGCGCTTCCTCGTTTTTATGAAACGAAACATGAATCATTTTATTTTTATGTTATGGGAAAATGAACTTTTTTT…
>lncrna-candidate-n-805	CAAATGTCACCAATGTGAGCGAGGAAAGTGGAATTTGATTGGGGTCCTGTTGGCCCCGGTCATGAGGCTAGAGGTAGATTTAAAAGAGTGCCTGCTTGGTGCAGTCAGGCAGAAATCCGCGACCCCCTGACAAGCCTTCTCCCAAGGCGCACTTTGCTCCGTTAGATGCTAATATAGGGAATTCAATTATGAACGGACTGGCAATTCTTGGGTTAATTATTGCAACCATTGCTTTTGTGACTCGCCAAGTGAGGTCTTCTCCACTGATGGCACAGAACCTGCAGCTTAGTGACGAGGAAAGATTAGAGACCCTCATGGAAGAGCTGGAGCCGGAGCAGCAGGAGCGCATTGTGACTTTTTTAGCTTTGTTGGATAAAGCAGAGAAAATTGCCAGTTCCA…
>lncrna-candidate-sw-56490	ccgaaaaaatcgcaaaaaatacgaaaaagtcgcaaaatgttcgtttttttcaattcggattcgaaatcgtgtcttagCTGCCCTTAgtgtttgtgaatcatgcgttagtgttattcctgcgcactaagtaacgcacgcgatatgtgacttaacacatgcgataatactttagcgaatcgcacgtttttttcgcgtcaattttaacgcaaaaaaatcgtgtgataaaacttatcgatctttagtgaatcagccctaatggcagatatcccttctctgccctggaggattgttcttttgcttcgaaacttcagagattacagatctttgacactgtttgtttctgcaacaatttgaaaaagtagaggtttcggcgcgacaattagaaaaagccgcactttt…
>lncrna-candidate-sw-7409	GTGTCATGATTTCACAGAGGTTCTATGCTGTTACTCACTTCACCTTGAGTTACCTTAGAAAACAAATCTTCATCAGGACTCTTTCCACCTAAGACACCtactgagtcctcctgcctcaggctctccagcagcacccaggccttcatagactggagttgaaagagacagaaccatgttttctttcctcatttatacacaagGATTAAGAAGATTTGTGTCCTATCGAGTTTGGAGGTCTTCTGTCAAAGTACATAAATCATCTTCTCATATAGGGCACAGAGGTAACGCTAAGCCATCAACAGTCATTTTATAAAAAAAAAATCATATATACTTGGTATTTTTCTTCATGTTATTTTATGATTATCACCGCAGACTTGAGCCCGGTGCAAAATGGCGGTG…
>lncrna-candidate-sw-7497	GGAAGAGGTTGGGAAGGAAGGATTCAGCTGGTTGCCCTTGTGTCTCCAGCGTTTGCGAGGAGAGAGTGTCGGCTGCACCCAGCGCATCCCCGCCAGCACTGTAGCAGCGGCACTGTAGCAGCGACACTGTAGGACCGACAGCAGCAGCTCGGGCTAAACCACCGGCGGCCCGCGGGGGGAACTGTGCGCTTCTCTACATTTACAGTACATCGTGTATGTGGGTGCATCAGAGGGAAAAGCATCGCTCAGGAACCTATTGACCCAACCGGACTCACATCCAGCCGGGGGAAAAGGGGAACTTATAGCCCCCACCCCCCTCATCGAGAGAGTGGCATCGCCCAGCCTATCTGCCCCAGCACACCTGGCAGCCCGGAGGCACCTTCTCCTCCTGCACCTGAT…
>lncrna-candidate-sw-7565	AAGGAGGTGAGCTGAGCTTAGCCGGGCAAAGGAAGTTTGTGAGACTTGAGAATATGCGCAGtctcttctctgtctctcctggagctgccggcagctctctgctttctgctcAAGCCCCAACTCACAAGACAAGCTCAACCAGTAACAAGGAATACAGAGTTTTTAGCATTTGAAACAGTGATCTCCGAGCCGGCTGAAAACTGCTGAGCAACTGCTGCAAAGTCTGcactcacacacacacacacacacacacaGTGAGATTAAATGACAGGCAAATGAACCACAGCTCTTGGAGAAGGGGGCCCCTCTGAGCTGCACGGTGGAAAGCGACTGCTGAAAAAATGTGGAATGGAGCAGCACTATCTGACAATTCCACTGCCCTTCAGTGATCACATGAAG…
>lncrna-candidate-n-847	TTTCAATAGGTTCTCAGAAATGAACTGTATCCATTTGCATATCAAAAACATCATTTCCTAATAATAAGAAGATTACAGAAAGGAAGAAAAAAGACAGATCAACACAGAAGTTTTATAAATCCTGTCTTCCTTAAGCTGCGCACCTGGATGTTGAAATGAACCAGAAATGTACTGAGTTTGGGAAAGGTGACTCTGGAAAAGGGAATCTCTTCCTTGTAAATGTCAGTTGTTCAGACCCCGTGTTAACTGTGCTGCCATACACCGATTGCTTTAGCAGTATTAAAATTTCGGTTTCCTCTACCCTGGATTGCAACTTAAACAGGAGCCTTCCAGCACCAACACTGGATGTGTACGACCATGCCCACAATCACACACATTTTGTGGTAGGACTCTTGGTAT…
>lncrna-candidate-sw-7714	CTGTGATTGAATAGTTTCTCATTAGGCACATCAGTGGGGAAGAATAAACCTGAATGTGTTTTCAGGGAATCTTACAGCCAGGAGGGAAGGATCGACCGttgtgctttcctgttccgactcatgcactctcgcacctattaacacagaggaatcctaaagttacctcccgaccaggcggtgaacaagcataatgcactttcatctaaagaagctttattgcatgcagaacattggaaatgacgccaactggacttcagcgccattgaggctgatttatccaaatgcaattgctcagattttgatgcattgaccacaactgtgtcaggtgcaactcTGCCTTGCAACAGCAACGAGCCTGGAATTCTGTGCTTATTCATTGCACTTACAGGTTTTGAATAC…
>lncrna-candidate-sw-7720	tttcaagaaaaactcagaaaagtccagttgttttagacttaattcttctagatactgtatatcatgacctggatgaatgagaatcttcatagacttaCTGGGAGTTGCATCTATACAAGACCTGAAGGCCACAAGCTGGACAGCCCTCTGCCTATGTGTAGGACTCGTAAGAGATATTGCCACTAAGCCATGTATTAGTCCATGGTTCCTTTGCTTGATCAATCTGAGCACTACAAATGTAGCCCTTTACAACTGGACCTGAATGGACAAGTCTGAAAATCCTGTACAACAGTGACCCTGGGACCTAGCAGAGATGCAGCGTATCAGTGTGTCTGGCAAAGAGATTTGCAGGGCGCAGGGTCCTGCCTTGAGAGGCAAAGAAAGAAAAGCATCATATTG…
>lncrna-candidate-sw-7765	CTGGAATTATTTTATCAACTACTACTGTATCATGAAGGCAGGGCCGGACTGGGCCAGCGCGGCACCGGGAACAAACCAAGACTTGATTCCTGGTGGCACTCCCCCAGCCCACAGATCCACCTCTCCAAATACGCCTATGGGGCTGCATGAACTCGAGTTACCTCCAAAGCTGTCTGTGCCCAGATCATGTTGGTGGGTGTGACGGGGGAGGGCTGGGGCAGAGTTGCTGTGACAGCCCTGGTGGTGTGATGTAAAAGGACCCATAGGAATCGGCGCTTTTGGATTTCTCGTCCATTCGAACACGTCGTTTTTCATCCTGCCTTTCATGTTGGTGTCCTTTATTATTGGTGCTCCCCTCCCTTCCGCGGCACCGGCTGAGGGGCCTATTGTGTGCTGCAC…
>lncrna-candidate-sw-7855	ATTTTCCCAATAAGGAGGAAATAATGGGCTGACTCCGAAAGTACACTGAGTAACTGGCCTTTTATATTCCCAGTAAAGGACAATATTACAGAAAGGATTGTGTCGGGTTTTCGGGATTTCATATTCTGAAAAAGATGTTAACAGCAATGAAGAAGCAGAACTCCGTCATTGAACAAGCACTAGCTAATGTAATACAGAAGCTATAGCTGTCAGAAGCTCATCACAGCTACAGATATGGAATGGTATTTCAGGATCATCACAAAATCTGAAAGTGTGCCGCAGGAATTCAAGCAAAAAAGCACCCGGATTCACAACAGATGCAGATATTAAGTATATTCAACAATGTAAACCACACTTCTAATACAGTTTGAAGAAAATGTCCTAATGTCATAGCAATTC…
>lncrna-candidate-sw-7880	CAAACAGTGTATTTTCACACAAACAACTGACACTGTAacatcctgcctggatttgaaccagcacccttcaggttactatgcagtctgttataactctgctctatgtaagcagataactaggtgcttggttcAGTTTGCCCCACAATACATtctgtacgtagcggctccttctctacagctgacgtttggcacccttgccagagagtctctggattctcgtgcagtaagacctggcagcccccgagtagctgtgattcaggcccaaagccaaaggtagctgttatagaagagcaggccaagacCCCCTGCCTGTGGTTTAGTGACAAACAGGCAAGTAAAATCTGGTAAAATCAGGTAAAATCTTACCTCGGTAAGAAACAAACCAACAGTTGTCACTAC…
>lncrna-candidate-sw-7900	atttcagcagctatctggttgctagggtcttatttaccctagcaaccaggtagtggtttaaacaagagatgggaatatgaatagttaaggggcctacttggaaaaataagtaatacaaaattataataataataaaattgtagcctcagagagcaatatttttggcccccatttgaaatctgtatagaggcagaacagaggcaaattattcaaaaaaaattaattaggaagaccaattgcaaagttgctaggaataggccattttataacatactaaaggttaacttaaaagtaaccacaaaaaaagcaaatggcactcagggctgtaaacaagggaaaaacccttaaaaattttttattgcggcggtttttatacttgtgatagtaaagacatcatat…
>lncrna-candidate-sw-7951	GGTCTGTCATATTGATTCGTATACCTTCCGCCAATTACAGTCTTCTACTCTTATAGCTCCTCATTTTATTATATTTAGAAACTAAGTGCCTGTATTAGGTGCTGTGAATAATAATTATCTGTCCATACATACAGCATACAGTTCATTGTTGGTATGTGGAAATGGATTCATTGATGGCATCTCAGTTTGGCCAAAGTTTAAAGCCTACACGCCTTCGCCTGACGCACTGCTCTGGGTTGTCATCGAATGATACGTAGGCTTCTAAGTGATGTATGTAGAAGGCTCTGTGTAGGATATGTTCGTGTTCTATGTGGGGTTGCCAACTGGCCTGTAAAAATGATTCTTCGTCAGTGTTTTAATAGggtataacagaaaacgctgcgactaaATGTACCACGT…
>lncrna-candidate-n-878	AGGAAATCGAAGAACCCCCTGTGGTGGAGGTGCCCAGGCTCAGCACCAGGAGGAGGCTTATGAAAGCCATAGCCAAGAATTTCCACAGGATTTGGCGTTCCACCAGAAGAGCCATTACAGGTTTATTTCCCCATGTTTAAAACCCTCTGcctccctgaccctcctccctaaccctcctccctgatccctcctccctgatccctcaccctgtctcccacccccAATTATTGCTTGTGTTTTTATATTTCTTTGTGTGTCTTAGTTACGTATATACCAAtgatccagggtgtaaaaccgattgccatttggagtcagaaaggaatttttccctttagtgcagattggcctgagcgctaagggtttttgcctttctctggatcaTTGTTTGTTTAGGGCCCT…
>lncrna-candidate-sw-56493	GCCTTTTTTCCTGTACCTTGCTTGAATTTCTGTGCACAAGAACCTCCAGCCAGAACTACATCCTATGTGAGTCTTAATgctctgatcctaaatacccctgcgacagagcaagatagctattctgctgtttgcaagaaagagaaagtcacatgagtagcagaaaatggatcgccccatacaagaacaacaaatgaaaaataacctttACATTAGTAAAGTGAATCTTTTTTTCAAAAACATTATGCAATtgatttatggctaagatcctaatcataataacagcattgtgtcagactggctactgaccctatctgaagcatattgtaagtagcagcgctgtcctgctttatgTTTTTATTAAAAAAGGTCAAATAACCCCTTTTTATGCAATAAATCACA…
>lncrna-candidate-sw-8049	tgggtatcaggccagcccgcacatcaCTACCATGTGGCACAGCATTGGTCAAAAGGAAAGCAGGGAACTTGCACAATGGTACAGCACCATAGATTATAAGATACACCTTGACATTTTTCACAGCGGTTATACCAGATCCATCCAGCAAATTAAAATTCTGGTTTTCTTCAAGTGAACTATATTTTCAGAAATGTGCTGTTTCAGCCCAGCATGAATGTGTACCCATTTCAGAGATTGAGATTGTGACAGTGGACTCATCAATGGACTCTGCACAATGTGGCCAAGGACACTGAATTTATGAAGTGCCCTTTTTACTTGAATATGCACAAGGTGTATTTTTGGATTTCAATCTGCATAAAAGCCAAAAACATCGTAGATTTATAATATAATTTACCTTTT…
>lncrna-candidate-sw-8083	ATTTTCCACAGATAATTACTTTtatacagCTGTGCTAAGTTCCCTTTGCCAGCTCAGCACCTCCACGTCCATTCTCAGTGACCCAACGCTCCTGCCAGAGCAAGCATTACAGGCTGTCACAAGGCAGGACAATGAAGATATCTTACTCTAACTGAGCCAGTCAGCCAAATATCCCCTTCCTCTGGACTGCTGAATGTTTGTACTAAATCCCAATGAACTTCTTCATGTGATAGCCCATTAAAACTATGGACTGTTTGCTTTTCCTCGGGTCAGTACCAGAAGAATCACTGTGTGCCTCAGGTTGTAAGCTTGTGCTTTGTCTCTTGACACACAGGGGCACATTTATCAAGGGCTTAGCAGAAAGAGAGAATACTACACAACCTAAATAAGTTAATAGAA…
>lncrna-candidate-sw-8143	ACCGCCGCCTCCCTAGTGACCCAGGCCTCCCAGCATATGACAGCGCCCCTCCCTGAGTATTCCTGCACCTCTAGAGATCTGCAATCCTTCCTTTTCCTTTCATATGCACAGGCTGATCAGGACAAGGCTTTTGGGGTGCTGAAAATCCAATGAAAATCAAAAGATATTCTTCTGTTTCAAGCAGGAAACCTTGAATGATTCCAACAAAAGAATGAATTAGAGCAAAAAGTGTAAAATATAAAATGGTTAACCAATATTTTTTTAATCTCCATTAGTCTTTGAGGTCAATGGTATGGTGCTGCACAAGCAAAGAAATGTAACACAAGGTGATTTTTACCATATTCGCCCCTTCTACCATTGCCATATATGAGACTTTAATCTATCTGCAGTGTCAGAGCA…
>lncrna-candidate-sw-8168	TTTCTAGGTACTTGCTGCTAGGAGAGGAGCCCCACTGGCAGCCCGGCAGCCCCTCTCACCTTGCTCTATTTACGCCTCAGCCTAATGCCTTGTTCCCGGGAGGAGGGCAGGCTGACCCTGGGTAGGACTCTGCTGCAGGACCGGGACATGGCTGGAAGTGCTAGTGGAACTCTATAGCTGCGCCATCCAGCCTCTCTCTGCCCATATGCCAGCCGTCCTGCCTGCACCTCTCCTGAGGTGAATCTGCACTGCCCCGCAACCTGCATTCCCTTCTCTGAGCAGATACACCACTAAGGAAGAATGGCAGAGGCAGGTGGAAAAGGAAATTGCCACCAAAGGGAACTGACAGATAGCAATGACTTTACCAAAGGACCAGAGGCAGCCAAA
>lncrna-candidate-sw-8171	TGCCAATCCCCTGTTTACCACAAGTGGGTGGGGGAGTCCTCTCTCTCACAGACAGCAGTCACTCCCCTGCATGGGGGATACACAGTCCCTGAGATGCTTGAGCTCCGGGAACCTTACAGGGTCTAATCCAAGAGAGGAATTGAGAAATCAAAGGACTGTATCCCCAAGTGTCATTTTAACTTCACCTACTAAAAAGTTGTTCTGAAAGTTCTGTTCATGCATTTCAGtttgggaagatgagagtatccagaaggaacctaaacaagcatggaaagaacatacaccttgcatgtagtgtattggctggaactgaacgttggactccTGgatcccggggcccatgcatgccggcttttttgtttacgttcagcttatcacggaagaggatcaggcttgcag…
>lncrna-candidate-sw-8186	cacggtccaaaagtcgtacagtaTCAGACCTCTTCCAGGATGATTTGTATCCAGACACACCCGGACCTGAACCGGCACTTGAGGCTGAGGAATGGTTTTCAGGACAAGACGCAGATCCTATTCTTGTATCTCTTAGGGACGGTTATACCCCCTTAAAGAACAGGGAGTTGAAAGTCAACAAGAAAAACATTCTAGATAACAAGCCTCCAACTGGACCACGAAGAAGTTACTCATCTTGCGATTCTGGCTTTTCTGTAAGTCTGCAGTGTGTGTAATCCAGCAGTGTCATCCTCCTTTTATTATTCATAAAATATTCTGTCATACAAAATAAAGAGATATTTGTTTAAT
>lncrna-candidate-sw-8281	CCTAAATGTACAGAACATTTTTAAAGAAGCTCAAAATTGCTTTTTAATCCTGGCTCCCGAGGATTTCCTTTGTTACCATCTGTTCTGCATCCTGGGTATTCACTTCCACAATGAGGTCTCTTTCTACATACGGAACATTACTCAGAATGAGGTCTCTTTCTACATACGGAACATTACTCAGAATGAGGTCTCTTTCTACATACGGAACATTTCTCAGAATGAGGTCTCTTTCTACATGAGGAACATTACTCAGAATGAGGTCTCTTTCTACATGAGGAACATTACTCAGAATAAGGTCTCTTTCTACATAACTCTATATATATCTAATATTACATGCAATCATTGCATGTATTTTTGTTGGTAAATATGCTCCAGCTAGAGCTAATCAATTCCTAAATT…
>lncrna-candidate-sw-8307	TCCAGCTCCACATTAGTTAACTCTGCACTGGGTAGCTTTAAATAAACATACTCTGTCATGAAACAGTCATGCACTTCCATAACCGGGCTGCTTATTAGCCAAGTTTTTATTTCTTTCATTTGGACTTTGTTTCTCTTTAAGGAAAAACATTTTATTGCCATGTATTATCTAGAGCAATGTAGTTTATTGTGATGGTTAATGTGCTTATTTTTTTATCCCTCCCTACACATTTACGCTATGTACGTAAATACCACGACCATTAGGGCATTTAGGCGTTTGTTCATGCTGCTCTGACCTGTGGGGTGTGCAAGGACAATCCCTCCATGGTACAAATCCTATTAACCTGGGGCATTTGTGCTTTGGCTGTGCTGTTTATAAAAGTGCATCCCAGACATACAC…
>lncrna-candidate-sw-8442	cagctgctgtctccctcctgcgacctccagcttcttgacctcagCTCACCACACTTCTGACAAATATCCCCGAACCAACAAGTCCTGAAGAAAGCCTTCAGATTTTCAAACTTTTTGCTTTGAAGAAATTCTGAGGACGGATCTGTTTGGCAGCAGCTTGCAGACAGTATACTGACGGATGCCCCACACTTTAGTGAAAGCAAAACAGACCGGAGGCAGAAATCTAATAAACTGAGAGATTAA
>lncrna-candidate-n-947	TGTAGTTTGTTACACATCTCTCCCCAACACAAACATATTTTTTCTCTGTACATAGTGTAAAGAATTTTGACTTCCATTTTAAAGCCGGAGCCAGCATGCAGAGGATAGGTTTATACAGATAAAGAAGATTTTAAAGGCCTGGACTGAATAGACAGCAAGATGATATTGTCTTTGTCATTCTCCAGATGTTGTGAAAACCAGTGGATATGTTACACCACAGAAGAAAACTCAAGTACATGAAAGAAACTTAAAAGCAACAGATTGCGCAGATAAAGAAAGGTCCTGGTCTCATAGTAATATGTTTCTATTTTTATAAAGTTTTATTAGTTGTTAGTTTTACACAAGTGCATTATGTTGCAGAAGTTGTTCCTAGAATTCCAACATATCCAAATTCAGTGC…
>lncrna-candidate-sw-56498	gtgcaccgctatacctgtggactttattgaaattgcttgaatcggtagcatctgggtcaattagccatttgctaaggagtgctgaaccCTGTATTCTTAGTTACAAAAAAGTAAACTGCTGCATTAAGGTGATTAGAAAGAAATGTTTTGTTGGAGCAAACATGCCTTTTTGGTTTGGTGATAAGGGTGCAAATTGGGGAGGACCATTATGTTTCTATTTTAAAAAGTATTTAAAGCTTGCAGCAAATGCACATGGTCATAAACGGACAAATAAATTAAACAGAGGACCTTGGAGGCAGCAGGGGAGAGGGAAACAAGAATAAACATCAGACTTTGTCCAGGATGGCAGTCATTTCTAGTAACTCAAACAGAAGGATGGAAAGTTGAAAGTTTTGGCAG…
>lncrna-candidate-sw-8768	ACTGAAGTCCCAGCCCATAGAGCACCTGCAGCAGCAGACTTGTGGACCTAATGAGGAGTGGCTAAAATTAATATTGTATTTACTTGAAGGAAATAGAAAGGTTACAGTCCCATGTATGATGAAAGTGTTGGTTTTAGCAAACAAGAAAGGCTCTTATTTATTGAAATTACTACCCAAAGTAGTTGTATCTCAGTGAGTTAGATTTTGCTCTATTGTGCTTTTCTTCTACCCAACTGGCATTCAAAACATCTAACCAAACTTCCCAGGCAAGCTGACTTTAAGTAAGAATTAACATTGTGGATTTCAGGACCTAAAGATGGAGATCAGCCTTTTAATTGAAAACAAGCGCAATATAATTAGATTGAAATAAGACGAGGTCAGAGTTACCCTGACGCATAC…
>lncrna-candidate-sw-8872	ATAAACCTTCCCCCCTTCAGATATGTCTGAAATGGGCATGTTGGGCACAGGTATATATCATCAGTATTATCACACTAGGACAGGTAAGGGTGGGTATAGGGTTGATAGGGGTTAACGTTTTTTTGACCCATATATCACTATGTACAATGAAATTAAGCAACTGTCTTTGTGTAACACCTTAGGATCATGGGGAAAAAAACCTAATGTACCTATTCTGACAATGTCTTATATGTTCAATGCCAGTGCTGTTACCAGAGACTCTGTATGGAGAATGCTACTGTTTGAGCACTGCACCAAAGAAGGGACTGAATCAGCTCTTGCCAACCTGAACAATATTGGAAAATCCAGCAGCAGATTGAGGCCTATACTGATTCCTACTAAGATTATATATGGACTCTT…
>lncrna-candidate-sw-8938	CTCCTCCCTAGGCTCATACAGTGAATCCTACATCAATATGTACCTAAGACAGCGTCAGTAGCTAAAGCTGCTCTTACTGTTTTATGAAAGAAGCTTGGTGCAGAGAATAACCTTGCCAGAAATACAGTCCAGATAACATTCAGATTTTCCAACTGTCAGTTACAGTTACAGCAGGACAATGAAGAAAAGGAAGCCACTTCACAGAAGCAAGAAGGTTTAAAAGTGGATTACAAATTCTTTCTCAAAGTCTGCGGTGCACCTTGGTTGATTGCCAGTGACAATGTCCTTAATTCTGGTCTGGTGTTCGAAGATATTGCCCAAGTGAGGGTGCTGCACTTCTAAAAGTTGATGGAGCAACACTGGTA
>lncrna-candidate-sw-8949	TAAGTCTAAGGATTTTTAGTCTATGTATCAAACATGAGGAATAACCAAGGTCTGTTGTCTTCAAACTACAGTCTTTTGATTGATCTGAAGACAAACGAGAGTTCGCTTAGCAACAGACAAAAGTATCCAGTCGCTCTGTCATTGGCTACTATTGACTGGCTTCTCCAGAGAAAGCAAAAGGAATTAAGATAAGGTACTGGGACCAGGCTTCTTTTGCCTGGTAGCATCAGTGTATCTTGAGAAGTTCCCTGCTGTGTATAGCTGGTGGCCAGCAGCTCCTTCCTGGTCTGCCGAAGAGGAAGCTAATAGTACAGAGAAAATATTCTTTCCCAACAAACAAAAAGCATAAAATATGTCAACTCAGCAGAAAGCTCCAGAGTCAGAGATAAATCAGGCCAT…
>lncrna-candidate-sw-9002	ATTTAAAGCCAGAGATGCTGGAGATCCAGAGAATGTGGAAGCTGTCATTCAATCCTAATGAAAAAATCACTTAGTCTTGACAGAACATGGACAGCAGCTGTAAATCAGATTGCAGTGCCTGTAAGCAGGGAATCAGCCAATGAGCAGCTCAGACAACTTGCCTGCAGAACCATGGACAGCACCTGTCCACAATGTCTATAAGCAGAGGCTCAGTCAGTGAAACATGGCAACTTGTCTGCAGCACCATGGACAGCAGCTGTTCTACAGAGTGCACTTCCACAATACTACTTCCAAGGCATTTACACTGTATTTCCTACTAAATTACCTAAAGTTGTTTTCTGATAATTCACAGCTCTATATGACACCATGATAACTGTGCAGTTCCAGAACCTCACCTCA…
>lncrna-candidate-n-1008	CTTGGGCCTGAAACACTTTTCCTGTTTTGCAAACTGATGTTTTACTGTGTTATCATCTTGAGGAAAAACATAATTTTCATATATGTGATTAGGTATTGCTAGTTAAAGCAATGGGTTTGAAATTCAGTTCTGTTTGAATTTATTGCCAAAATTAAAGTTTTATTTATTTTCCATTTGGCTCCTTAGATGTGCATTCTCCATTGTGCATTACCTTCTGTTCATCTTGATCTGATCAGTATTAACTTAAATTCGGATGCTTTAATCCTGGTTGACTTACGTATACATTTGCTGCGTGAAGGTGGCCAAAATGAATTAAGTGTCCACATATTTTTATTCAAGGTCCATGTGAAAAAATTGGCAATTCATGGCAATGTACATattattatatttcagacgggt…
>lncrna-candidate-sw-9031	GGTTTTCTGACCATGCCTTGGTCCTACGCAGTTACATCCTGGCCATTCCCCAACATTGAACAAGAAGGCTTATGCAAAATACAGGAAGTTTCAACTTCATCAATGTTTTACTGGCTAAAGTACAGGGATGAAACAACCTTTCGAAATATCAATACATCTGCAACACTGTGAGAGTGGCTCCTGTTCATGCACAGAGAAAAGGAATTTCTTATTCAAGTTGTATACATAACACATATATATCAGAAGGTGATTACCATGTCCCCAATGGAGTTTTTTCCTTTGAAGTGGAGACATGTTCATGACTAATGAACCTCTTTGGGTGGACATGTCATCCCCTACAAATGTACCTATCCCCTTCTCAAATGTATTTACTGTCAAATCTATCAGTAACTTTAACCT…
>lncrna-candidate-sw-9052	CTAGGCTCTGCATGATGACGTCATCTGCTGCCGGCTTGTTACACTACGAGCTCCAGCGCTTCTGCTCTGGATGACGAATGAGGCTCTCTCTCCCTGTTTTTTCCCACGGATAGAATATTTGACGTATACTTTTGTAACCATTGCCAGCTTGTAGGCAATAAAAAAGGTCACTGTTCTGTATTTTTTCAGCCATGAATACAGGGAAGAGACTTTAGACTCCACCAATCACAGACACTTAGGATCAGAAATATAAGGCATAACACAAGTGTTAAAATCCAAAAGGCTAAGGAAAAACAAAGAAACACAATCAAGGAAAAAATTACTAAAAATTACTATATACTGAAATATATGCGGGATCATAAAGGAGAAAAAGGGAAACATTAAAACAGGGCAAAAAAA…
>lncrna-candidate-sw-9081	ggcaacagtacattatatttttattactttaaagctctttcattttttggtgttactgttcctttaaGTAAAAATAGTCAATAAAGTATGAGATGGAAGTGTTACTTATTGTATGAGCGTTTATCCCCCTCTCCACACATTTGCAATTATACATTAATGACTGGAAGCTGCCATCTTTAAAGAACTCCTAGGCAGATAAAACCTTGGGGTGGCTGATATGGGCAAATACAAAGATGCCAAGTGTTCCAAATCAATAAGcctttaagttaacttttagtgtgttatagaatgtcctattccttgctactttgcaattgcttttcattatttattttttatattttttaaattattggccttctttttctacctcttttcggctttggggagttactgacc…
>lncrna-candidate-sw-9328	CTCTTGGGGACTTGTAAACATCAGTAGAAAGGAATACCTGCAATGCCAGCAAGATCCTTCTTCACAGATACCACTGAGGCTGAACATAAAGGCTCTGACAAATCCTGCACATCGATTCCTCCACACTTCTGCCATCCACAGTCTATTACTACAATGGCCATAATGTCACAGTATACAATGGATTCTGCATCTATGCATTGTATTTACAGACCATGTTTCTGTTTTCACAGAATACATTTTGTCCTGACACAGTACATATTACAATTGCAAAAAAATTTTTAGATTTAGAATGTATTTTCTTCCAGTGATTTGGAAAACTTTTTAGTGGTTAGCATTTATCATTACCATTTATTAATAGCTACCCAACATGTTATACAGCACTTTTCTTTTTTTCACTCT…
>lncrna-candidate-sw-9411	ttttgcagtaggtgtggctgtttttgtgtattaggtgtgatatttcttccagttttctaatttcttctacttttgttaaccattccttatatgttggtggatttggagatttccatttctgaggaatcagcgattttgcagcctgcagatgatatgtaagGTGTGACTGTACTACTACAGTTTctgtcaagcttacggatagcaggaaccagatatgctgaggaggactgcccttacagctccccactggtactctcaaggttcggatgagagagaagtggggcgaggtatgggagcccagaaaggtcccacgaggatctacgctgagcggaTCAATGAAGGCGGTGGTGCGGCTAGGTGAAGATCTACGCTGAGTAGCTACGATAATCGAATCCAGGC…
>lncrna-candidate-sw-56502	gtgggacagtacgtctgcgagaagccataaaactcagttactgaacaatgggcaaggtgtggttttttatcaaccccatctgatcagttggtatgtggggggcagtggctgaaaggtgtataaaatgtggactggtgaagcaacctggaaaaggaacctGGGGGAAGAacctggaaggggcacctggagaactgcatcagaagtgaccgggcaggatgtgagacagaccacagaggaggccatggctaaagggaggaaccaggccaccatgttctttgtatattgGTTGCCCTTCGTGACTGGCCTGAAAATTCTGGCAAAAACTACTGGAACAAAAACAAGAAAATTGCAATCAATAAATCACCCATAGAGCGTAGGATACATGTACAATGAAGCATG…
>lncrna-candidate-sw-9431	TCAAAAGCCAAAACAAAGAATAAATCAAGCCCACTGTGAAATGGATTGGATTCCTTTCAAACAAAGTAACATAGTCTGAAAGTGACCTTTACCTTTAAAGCAAAGCTAGAATTCTTGATAAAAATTCTTCCATTTAATTGTGGGGCCTGGAGCTTATGGTGGCAGCCACACCTTCAACATTCAAAACATTTACTACTGTGTCTGGGAAAAAAAAAGAACAATGAAGTGTGGCTGTTTGGGGAGCACCAGGTTCAATAAACCTCCCAGCTCCTGGCTTTTCCCTTTGCACTGGGATCCACAGACATGGGAAGACTGAAGATACACAGACCTGACTGACAGCAGAGCTGGGAGTCCCATACAGAATCCAACAGGCTCATGTTTACGAGAAATAGTCACTGA…
>lncrna-candidate-sw-9433	TTAGAAGTCAACACAGCATCCAAACTACAGCAAAAATATCTTTTTGTCTGTTGTCAATAAAATCATATGACAACAAGAGTATGGATTTGGGCTAGCCTAATCCCATTCTAATGCCTAGGAAAAGTGCTACAGCCTTGGACAGTCCTTGGAGCAAGGTTATCATCGCTTTGGCTTTGTCGTACAGTCATTTGGCTTCCAAAACCCACACTTTAATGTACCAGACAAAATAATAATAATGATTTTCAGACAAGAGAACTTGCAGAGGAGACCAAATCATGAAATCCCTTAGTATAAAGTGCAGACTTTAGAAGCATTTGTGAGTCCCTCTTCAAGGAGACCAGACAGGGCTGCCTCAGTGGGTAACTAAAGGCCACAGCAAGTGACTAGCAAAGCCCTGCA…
>lncrna-candidate-sw-9495	ggggccgcaacttatgcatataatgttgggggatgggctcaggactttcaacctctgcctcagagggcacaGGATATtcgattcgactactcatttcctagattgtctaacattagctaaaaaaatttgacagaaaaagttctgaaactgcaacaattgtcacacaaaaatccgaaaacttttaagttttgagacaaaagaaggatcttcaaggaaagtaaatggacatctgccattgacttctacattgacttggcaagttttagatgTGTTTAGACACAGTAAAAGTCGTCTacttttaatgctaaaaatctgaattgagaaaaaaaaatcagatgatGGGCCCCTTTCATGTAAAAATAGAATATTTTCACTTTTTGGTGTTTACAACagtttata…
>lncrna-candidate-sw-9521	CCTTGCCCCATGTGGCAGGAGCGGCCCTGCTCTTTTGGTTATATATTCACCAGCTATTCTTCTGCCCAAAATGGCTCACTctatagcggaagcagaccccacagtggtcacagtggggcaggacagctgggtctgattcctttaGAGTAAGTGACAGGGAGTGAGTGATGGAATTGGGTGGGCTGGGAGTGTGGCAGTGGCCTGGGAGGGGTGCAGTGCATGTTGGGCCCCGTGCCCTGTAGTTACGCCTCTAACATAAATATTTTTACTTAGGTGTCTCTCTTTCTACAAGGTACATTTAATACAAAATTCAAGCACTCGGCAATAAGTATAATCCTAGCAGCATGCATCAATGTCAAAACAGGGTCAGTTCTACTCATTATGAAAAAACATTTTTTT…
>lncrna-candidate-sw-9555	ctttaaCTAACTGATCTCTGGATAAACAGTATGCTAATAGCAAAGAAACAAAATGTAGTTAAACCAGTAGAGTTGTAGAACCTGATCTTGAGGCTTTTTAGTTTATAAATAGATTCCTTGTAATTATAATAGGTAGGTTTTTTTGGTGTTTTTGGGCAAGCTGAGCTGTTTAAGGCTTCCTTTTAAGGGTAAGAACccacggagcgagtaactgctccgaaaatgctttccacaggcaacaacaaaagtcacaggtggaaactcctttgcatctcttcgggaatccgaacttgcgcaaagtttcctcctgcaggcagagagataggagctggcgaaaaaacacatttaaaagtgatctcaggaactttccaagaaggacctacagtcattgaacccagg…
>lncrna-candidate-sw-9581	ctcgtctctgcactctcttcagcttgttaatatccttaaggactggagcccaaaactgcaTACAAATCAGATGCATCTTTATCCTTACTAGCCGCTGCCAAGAAACTTAGAAAACAACATCATGGATCACTGTCTGAAAATGATTTTTGTTTATACCAAGAGCAAAGAAAGACTTCTGACATCTGGGCCAGCCTCGCCATTTCACCTGATCGTGTTTCGTATATGTAAGCGTCACAGCAATTCAACTTCCTGACTTATATTATGAGCAGACTTCGTCCCAAGGACTGTGGGGAGTTTTTATTTTTATTATGGTTCTCTATGGAAACTTCACACCACCTACTTCAAATCCTTTCTTAATTATGAACACAAAATACTACATTTTATTGCTGATGTTCGTCA…
>lncrna-candidate-sw-9821	CTGGCTTGTACTAGCTCAGTTCCTGTAAGCAGCCAGGAGTTTATGGCTAAACTACATCTGGATGGAGGGGAGGGGGACGGGATAGAGGCGGAGGGCGGGCTGTGCTTTCATTACTCTCACAGTCCCGCTCAGAGCAGTTGGGACACATACTCGTCTCGGACTGGAAAGTCAATGGCTGCTGCATCGCAATGACACTGCCACACAAACAGAGCTGCATCGCAATGACACTGCCACACAAACAGAGCCCGGCATGAAGAGACACAGTATCTGTACAGAGGGAATCTAAAAGGGATTTGCAGTTAAGTTTCACAGGGTTCCTATTCTGAGGCAATGGATACATACAAAAAAGAGATGGAGATCCTAAGCAATAGCATTGCAGCGTATGCTCACATTCGAGGT…
>lncrna-candidate-sw-9825	CGTGTCCCCCCCTGTTCTGTCAGTGGGATGTATGGGAAATTAGCTCCCATAATTAGTGAGTAACATACTATTCTTTTAGCTCCTGAGCAGGAGAGAACTATTCCCAAGCCATTTAGAAAAAAATACATGCTCACTAGTGTCACGGAAGATACCTCCCAGTCTAGTCGGACCTGTTCTAAGGAAGCTTGTCACAACCAAGTGAGATTGAGTAACAAGCAGAACAACTCAACTAGAGTATCTTTGCTTGTGCTATCTCTATCTTTACCCTACTGAATATCTCCATATTAAACTTTCCTTCTCTGCACCCCGACAGCTGGCTTTGCAATGGCGTGGGACGGCTTCTGGTCTTCCTGCTGTCTGTGCCTGCAGCGCATCTATGGCTGTAACTGTAGGAAAAAT…
>lncrna-candidate-sw-9838	cccaatctctgttggggggtgggctcaggatttccatactcttgcttcaggaggacacaaaggataacttagtctcctccacaaggtctgtaactcaagtggcttggaacattgattcaggagtcaaagccaggagtgaatataaacagccaaaaaaacaatttcaagcttgcttacatttacaaacaacaataaactattAagggccgtggcagacggggagattagtcccttgtcgcgggtgactaatctccccgagatgccatcccaccggctacaatgtaaatcgcaggtgagatggcatagacggcgccaaaattgccaaagttcccttgcaaggcaactttggcgatttcggcaaatcgctgcatatgccatcctacctgcgatttacattct…
>lncrna-candidate-sw-10013	CATTGATGTATATTGGTGTATAGGCTTTGGATGCAAATTTCTTTCTTTGGGAGGTAAGTACATGCATGTGAGTACTTATATATGTGCAGTGTAGGACTGTGCTAAAATATATATGTTTATAAAGTGATGTTCAAGGTGGTGCTGTTTTATACAACTCTTTTTATTATAAAAGTTTGAAATTTAATGAGAGTGTTAGGATTGTAATATGGGGTATTGAATTGTTTGGATTTCTACTGTTCCCCATCCATTGCATAGCAGTCCACAGGTAAGTACTGTTTTTCCAAACTTACATTTGAATTTACAACTCCTACAGTCCCAAAAGTGCATTTATCTGTATTTTTCTGTGGTCACTGAAATCTATGATATATGGGCGAATTAGTTGGTCCTTAATTAGACACC…
>lncrna-candidate-n-1122	TGGACATTGGTGTGCACTGCTATATAGCCTGTGAATGTTGGCCTGTAGTCTGAGACAATAGTACTGCAGTGGTGGTTCAATTTATCCAGGTGAGTGTTGGTACTTCTATGAGACTTGCTGGTATATTGCCTTAAATATAAATATGAAATAGACTAACAATATTCACTCTATTTGTGGGTGTTTTGTTTTAATAGTATGTGGGTCTGGGGGTTTGTGGAAATTCAAGCCATGGTGGGGTTTCAGCCTTGGGGTGGCTTGGGCTTTGGATGAGAGTGAAGGGTTAGATTTATTTTAATGTGTGTGGGTAGAGTTCCTCAGCCTATGAGTCTCTTTAACAGGTTTTCTAATGATATGAGTAAAGGACATCAGCG
>lncrna-candidate-sw-10134	CCATTGCAGCAATAAAGTGGGCTGTagtaatgagcaattttttttactagacatggctttgctgtgaaattctgcattttgccattgaaaaatcttttttttttgtgaaactgccacaaaacttcacttcaacaaaaatttacagtgaggaaaaagtagcagttttgccaaaaatttgcgtgtcatgtggtagttgcattttgtgaatttttcgttgtttcccaaatttttgttgatgaagcgaaactggacagattcactAGTGGCCTGGAGCTGAGATCCCGCATATGATTACTTGATAAGGGCCTATTCAGCGGAAATGTAATGGCTTGATTCCTAAGAGCTGTGCATATTTTGGAATGTGATTTGAGAACTTCGGCGAGACGGAAGCATAGAGAC…
>lncrna-candidate-sw-10281	ATCCACAAAAAGGGTCTGAAGCCAATGGATCACAATGGGCTGTCTGATCCGTATGTGAAATTGCATTTACTTCCTGGTGCTAGTAAGGCAAACAAATTACGAACAAAAACCTTGCGGAACACTCTGAACCCTACATGGAATGAAACTTTAACATACTATGGCATAACAGATGAAGACATGATTAGGAAAACATTAAGAGAATAAGAAAAAACATTATGTCCACATCTCAGCATCTGGC
>lncrna-candidate-sw-10360	GGCTCGTAAGGGTGAAAGGTACAGGGTTGAGTTGGCAGTGGACGTTGCTTTCTGACAGACTGGCAGCGATTTGATTCTACATTGTGGGGAAAAGGGAACGTCATTGGCCGACTATTTGTTACTCTGAAGCGCTCTGTTCTTTCAGTTTATCGTGAGCTTTCTCTTCCAAGTTAGAAGAAACATGCTGCTCTGTTGTTTTCTCAGGTCCTGGTATAACCTGCCTGACAACTCCAACTCCTTTATAACAATAAACCTCTTTAGACTGATTGCTGACTCTCATTTCAAACATGCCTGGAATTGTAAATAAACTGCATGTGGTGTTTATGGTTGCCTTTGTGTAAGCTTTtaaaag
>lncrna-candidate-sw-10406	CTGGCTTCCGAGCCCTCTGACCCTTTGGAATTTAACTCCTGGATAGACTTAGAGCCCTTGTCACCGGAACAGACGGTGAGCATCCCGAGAATCTAAGGGTCTATGAGCAATACTGGACATTGCCAAGCGAAAGATAGAATGGCTGAGTTCTCCATCTGCTGAGGAGTAAAGTCTGCAGAAGAACAGAAACTGTTAATAATGAACTCTTGCCTGACTACTGTTCTGTTACTCAATCTCCCATTTTGAAGCAAGGTCACCACCTGCCCAATTACAAGGTGAGCCAAACATAATTATAATAATCAGACTGCACTGAGTTCCTAATTCAATTCAAGCCACAGGAGATAGTATAAATCAAATTAACTTTATCATCAGGAAAAAAATTAACATTGTGGTCTGGTT…
>lncrna-candidate-sw-10417	gcttttctaggttttaaagttcgccttctcattgaagtctatggggttcgcaaagtttgcaaaagttcacactttttggcagaagttcgcaaacgggttcgcaaactttttttgtgaggttcgctacatctctaTATAGTCTGTACTTTTTCCCACAGTGGTGGTGGTCTGGCTATTCCCAGCATGTGCTGATCGTCATAGCCAGCTAGAATCCAGAGGAAAAGACAGAAATTAAAAGGAAACCACTGTAGACCTGCAGGAACCATGGGTGAAAGGAGACAGAGAGACAGTTTGAGATGTTCCTTCAGAATTTAACCAGGACTAGAGCTCTACTTAGATGGCAAGAGACCCTAATGAAACCTGGTTGCCTGAAGCCCAGGAGAGGGACCCAGGCCTCTG…
>lncrna-candidate-sw-10478	aaaatttgcaatgcaacaatctaatgaacaatattacattgcaaatgctaatttttattcttatttgtgcacattttttttCTGTTTACAACTTTTATTACATTCCTACTTTAATATGCAGTCAAATTAAACAAGTTATGGCACTAGATCATAAAAGATATCATGCGTTCCTCATAATTGGGGGGGTCACATAATTGCTGCTCTTTCACACCAAAGGTTATGTTCTCTGACAACAGAGGGGTTAAGACACATATGATCCTGGCCATGGTTGGAAGCGGTTAGCAGCTATTTAAACACCCGCACATTTCTAAACATAACTACAATCCTGTGTTACTGTTGCTATGGAAACATTTTTCCTTTTTGTATTTCAAGGAAAAACTGTTAAAAGCCCACATTTAT…
>lncrna-candidate-sw-10522	aATGCTTTTCAGCCAACCAAACAGTGCACATCTGTGCACATTTACAACTGTAGTCTAGCTACAACTAGATTTTTTCAGGTtatacatattgatgagtgaacttttttcggcagccttggattcccagcgaaattctgtattttaataatggcgaatcgttttgcaaatgtggcaaaaaaaggaccggctgcatcaacaatggcctggtcatgtcaaaaaagctcagcactttcctaggtttttactccaaacactatgaccagtgatccatgagacTCTGCTGCAGCCCCTTGTTTGTGACAACTGGTCAGCCATTCTGCTTATACTGATATGCTAGAGAATATACAAAGATGCTGGGATTGCAAGCAAACCAGTTGGATGTATTAGAAGACAAGAGAG…
>lncrna-candidate-sw-10786	CCCACTATAAAGCTCTGTGCCAGTGACTAGTCCCCTGTTGTTAGAGCTAGTGTGGAATCATGGTTCTGCATGGGATGAAGCTGCTGGTTCTTGGAATCTTTCTAGTGTCCTTGGTTTCTTTAAGTTCACCTGCTGCCATAAGAGATAAAGACATACCTCAAATCACTATCTGAGAATTTAACTATAAGAGTGCACCTTTATGTAAACCAGCCAGGACTTTCCACATAGTTACTGTAAAGCTAATGTTATGCTGGATGTTATTCTATCAGAGACAAATTACCAAGTGGGAGTCAGAGAGAAGCGCGCAATGCCTAACTGGAGCATGTCTGCATCAGATTTCTATGGCTGGGTGGAGGAGCTGCGCCAACTGGCTGCCTATGATAAGTCTGAGGAGTTGGC…
>lncrna-candidate-sw-10789	GCCAGGTGCTGATTGCTTCCTCTCCTATGGGATACAGTGTTACATTTAAAACGATAGATCAACGTTGTGAAAGAACCAGACGCAGATTTACAGACCTTTCCTTTAGGAGTCGCACTTATGATGCTCAAGCCTTGGACACACAATAGAACCATCTCACTATCAGAGACAGGGATTCAGTTGCCCAAAATGAGATTTGTAAAAGCTCGTCCTAGTTTGCCATTGATGTTTGCCATCTGCTGCCTGAGTACTCTGCATCTCTCCTTAGGGATTACCTCAGTCAGTGCCACATTATATGGAAGGTCTGGATATTCCTGAAAGTGAGACCCTAGCATTCTGCTACAGACAACAAATAGCACTTCCAGATCAACTTCAGATTTCTACTTTTCTCATGGATCTTTG…
>lncrna-candidate-sw-10824	CCACAACGAGGCTATCTCCAAGAGCAGTCATTCCGAAACCTGATCTGGGAGAAAGTGCAGACTAAATAAAATTTCATTTTGACTTGGCCTCCCGCTGAGAATGGGACTGCTTTGTTTCAGCCAACAGAAGCAGCAAGCCAGAAAGATCTCTTTCCAATCAAAAAAGAAGCTTCATGCAGTACATGTGCCAGCTGGGCGAACAAAATAAATTTGGCGAACAGAATAAAGTTTTGTGACATCCTAAAATATGTGAAACAGAGAAGATTTATAAGTATACCCTATAACAAACCAGTTGGACTAGTTGCAGAAATCAGTAGATCAGTGGCCAGAGTCATAACTACCTCATGCCAGTCCCCCCCCCCACAAAAAGAATCTGTGGAGGGGCCTGGCATGCACAGC…
>lncrna-candidate-sw-10989	GAGCCCTTCTCTGTACCAGGGCATGGCGCATAGCCAGAGGGTGGCACCTACGCTGGATTGCGGGCTCTGTAAACATTATTTTCGTCATTATATCGCATGTATTCCATAGCTGAAGCGATCCAACCGTGACACACAGGTGGCTAGGAACTTGCCAGCAGAAATAATAAGgtcctctcctGGAaataggatttctacctccttttgccgattcagccctgaacatagattttgctcgggcaccttcaatggcgcccgatcaaaatcttctaaaccgcccaatcagcgagtcgaccgatatcagcagcctcgctgacttgccaactttagtcactggtggactgcagttcaagCAGGAGCCCACTAGAGAGCCCAAAGAAATCATctgcctgAGGGATGGGA…
>lncrna-candidate-sw-11009	TTGATGCAGGTCATTGTGTGAGCCCTGTAGCCACCTATACTTTCACGATGGTGGTATCTCCAGGATTCCCCTGTATCAACTGGTACACTGCATGAGGTTCATCTAAACAGACTGAAGCTCTACAATCAGAGAAAGACTGTTCCCTGTTTGGTCCACTGGTGTGATGGCTGCCTGCCCAGCGAATGGGGATTGGCTGGCATCCTACAGTGCAAATCCTAAGTCCTAGAGGGTCTCCAGAAAGAATAGGAAAGCAGGTAACCTGCTGAACAGAACAGAGAAGAAATGAAGACAAATGGAAAAACTGAAACACTATAGCATTTTAAATGATGTGGCAGAGCTAAAGGGATTGGATCTTTGCATCTGAAAATTCTAATTTAGGTAAGCTGGCATTGACTTTAG…
>lncrna-candidate-sw-11011	cagagatagtagaaaacaaaggtccaaatacagaaaaatgatgtaccccccataataaactgaacagaatggatttgttagtataagatacagaaaagggtctgataaaagatcttgtaaagtccatcaagtgcaacccttccaagtaaagctacaaaaaagtatgccatacatttttaggaagtaaacaaccccccaaatccaaaatagGCAAACAGAAACTGCTATGTGGCTCCAATTGTGATACATTTATAATTATGGCATCCAGTCTTCACAAAACAACATTTAACCTACAAATGGTATCTGACAAAGGTTCACTGTGGACAGCTGCTTGTTTTACCAGTGGCTACACCAAGAGATGATTTTCTTGCCTCATTGATGTCTTAGGTTTTGTGAATT…
>lncrna-candidate-sw-11308	CTTGGTTGTCATGGCGACGGAGAAGACCACCCGGACTCCCCCCTGCTTACTGGTTTGTACGTTGTTGATAGTGCCCGGATGCAGAGGAAGCTCTGGAGGAGGAGGAGAGGCTGCTCTGGCGAGTGAGCGGGAGGAAGGAGAATGTGCGGGCAGGATGTTTGCACGGCGGTTGGAAAGAATGACATGTCTGGAGTTGTCCCCCTCAGCTCCTTCTTAGCAGTTTTCTCTGAGCAGCAGTTCCAAGACAAGCTCAGATTTCATGCACTGTGAAAGCTAATATATATATAAATACCTCCTGCCTTAAGCACAATGGCAAAAACATTGATGGCAATTATGGATTCGTTCCCATTATAATACATGAAAATTGTTGGAAATATGATACATAGGTAAAATTATTAC…
>lncrna-candidate-sw-11309	TAGAATAAATGGCAGTAGAGTGACTTAAAGGTTGAGGTTAAGGCTGTCCCTGTATCGCAGAAAAAGACTTCCCTACAGCAAGAGCAAGTAAAGAAGTTTCCTCGTATACCTGGTAGCCCATCTACTACAAATACTTCAGGCACAGATATGACATTTGGTGGACTTCCTTCACCTAAACTTGATGCTTCCTATGAGCCAATGATAGTGAAAGAGGCCCGTTACATTGCCATTACTATGATGAAGGCATATGAAAATTACTCATTTGAAGAGCTTCGCTATGCTTCACCCATGCCCAAGAGGTAAGATGGAGGAAATATGCTCATGCACATTGTCATTTATTGATGCCTGATGGCTTAGCAATCTTTTGATCATAAACAAATAACTAAAAACTCCAGTGAA…
>lncrna-candidate-sw-11311	TTTATTACCTTGCACTTCAGTCTCCGCCCCTGTGCAATGTAATAATTATGTATAGACCTAGAAAAGACAAGCAACAATAGAAATTCAGTTTCCAATGTGTATTTTTTGTAACCAAACATTTCTTTGGAAACATCCAATTTATCAGCCAATCCTGTAATAGAAATTAATTAAAGTGGTGTTTTAACCATAGGTAGTCATCTAAAACATCCCATACTTCTCCCTAACTGATTTACTATTTTCCCTAAAGGACAGTTGTTCTATCCGGAGCCATTGGCCAAACTAAAACTTCATGAATCAGGAAATGAAGCTGTGTTTTCTCTAGAAACTGCCTCTGATTATGTAAAAGATGAAAAGGCCTCCTTCTATGGCTTTAAGTGCTTTGCTATTGGATATGAATAC…
>lncrna-candidate-sw-11386	ccaagatagagcagttttgcgattctcagtgaggacagaatctggagcaagagagaatgataaatagtgtcaaaagctgctcataggttaagatgaatgaagaaagagtggtggccctttgatttagcagtgaggaCTGTTTCTGTGGAGTGGTGGGGACAGATGCTAGATTGTAGTGGGTTCAGTAGTGAATTAGATGTTAGATAGTGTGAGAGTACTGTACATTGTGTACGTGCTACTTTAGTAGTTTTGAGCAGAAAGTAAGGCGAAAAGCGGAATTTCTGCATATTCTTCCCATTTCTATTATCTGTTTTTCCTTCTCATATATTTCCTTTGTTTATACTTTGGTCCTCTTACATTATTTATTTGTATTTTGTAAAACTGTCAATACACTTTTAG…
>lncrna-candidate-sw-11426	ATCAGATATCATTCACCTCTGTATTTGTTGTCGTTATAGGCTTCTGTCTGAGCAGGGAGCTGCTGCCTGGTACAGAATGGGATGTAGGAAGAAAGTGAAGCACAAGGGTGAGGAGACACGGAGGTGCAAGTATCACCTTCACATATATCGCAGGAAACCAAAGTCAGATGCTGAGATGCTGAAACCTTGAGGATTTCTATCCAGAGAAAGTGTTTTAAGTGAAACCCCTGTGTATTAAAGCACTGAGGCTACAAGCATACATGAGTCAAATATAATATGTGGATCTTTACACATCTATAGGATAAAACAATGTATGGTAATTATTATCTTGAATGCATAGAAAGAAGTTGTTTCTAACTGTCTTTGCATTGTTTGGATTTCCTATTTTGCAATTGTTCA…
>lncrna-candidate-sw-11427	CTGGAGTTAACACCAGCTACAAATGACTGTTGATACTGTGTGCATGGACAATAAAGAAGTGATGTCAATTGTACTATGAAAAATTGGTTCTGCAATGGGAAGGCAAAATCACCACTGTGTTAGTAAATGGTGATATTACTCTGGATTCTGGAGGAAAATGCAggaagatgctgcagtatagGCAAAGGTTGGCATACATGTCAAGAGAATGTTCTCCAGCTGCGGCCTGCAGTATAGAGAATTGTATACACCAGAGGGCTCGTGGGACCTTAGGCAGATTATTATGGTAATATCAGATACTGCTGTCCTCTCCCTCCCACAGCTGGGCCACCACTCTCATTCTCGTATGGTGCAATGAAGTGCCTATGGGGCCTAACTCTACATATGTCTACAAGCTGC…
>lncrna-candidate-sw-11439	CACAACAACTTCTCCAATCATAAAATACTGCTCCTTCTATATTGATTGTGCTTTGGCAACCAGATGCAGTGCTAGGCTTTACTCTGCAAGGTGTTTAAATAGAAATACAGGTTTATCCAGGATTTATCATAAGTGGAAATATGTATTATCTAAGTAGGCTGCCTGCTAATGTCTGGTATATTCTTTCCTTCGTGGTGGTTAACCCTTTTTCAGTGAGTGGAATGCAAAGAGCCTCTGTCTAGCTGTGAACTCTGCTCCATGGGACGTTACAATTGGCATCCAACCAGACATGCCAACATTCAAAAATGAAGCACATAGTGATGTCACAAATTGATATATGGGAATGTGTTAATTCAGTGTATCATGACAGAGGCAATATGGCAAGCTCTATAAGGATAA…
>lncrna-candidate-sw-11544	atgtgactctctttctaaggatgggcctttgcttaggtggaagagacctggatggagctaaggatgtggttgaactacaactcacaacaggctgtataatGTGGCCATAAAAAGACTTGCTATCCATTGCTGACCAACCACCCAAGGGTTAAATGGGCCGATACCATATTACTGTCCATGCATGCGGTGATGTGGTGCATAGGCACATGAAATGTACAGTTTGGACAGATTATCAGCAGTACTAAAGCATGTTCTGTTTACCTGACCCCTGAGCTGACATACATGCCCAAAACAGTCAAACCGCCCTAAATGTGTAAGAACTATCTAACATCTATTAAGATGGTGGTGTGGAGCTCATGATGGATGCAATATAATTTAAATACCTGGATTTTTTTCCAT…
>lncrna-candidate-sw-11746	TGGAGATATGAAGTCCCCAAAAGTAAAGAGAGCAGCCAGAGGTGCCGACTCTCTTTGTAGAAACAGTTTTAGCTTCAGTGATGAAAAGTTGAATTCTCCTACACTTTCTTCACCAACCCTGTCCTCTCCAGTGGAGACCCCTCACAAAGCAAAACTGGGAGATACAAAAGAGTTGGAGGACTTTATTGCTGATCTTGACAGAACACTAGCAAGCATGTGATTATGATGTGGCCTCAGTGATATGTGCTGTGACACCGAAGCCTCTAAACTCCATTGAAGTAAATACTGTCAGAAGCACCCTTACCATCTGAAGGAAACATCCCAGCTCACCGCTTCTTTTCTGACTCTGTCCTGACTGCATGAGTGAGAAGCAGCTGATACACATTTTAATACTTTAAA…
>lncrna-candidate-sw-11781	GCTCAGTGCAATGTCAAGGCTCATTTTCAAAACTGAAGACATATTTCTTGCGGCTGACAGATGgtatcccctgctgcgcctgggttagtgcatacacagtacagaactttatcatggataataggcacaggggattcctggaacacaaaagaaaatagcatcatggcactcacaagtcaagttccctgggcttgtgcatatttgaaaaaaaggagcactgGCCCGGGTAAGAGAGCCTATTGCTGGAGTACGAGTGAAACACTACTTTGTAAATACCCACATTCCAGAAAATCATTGCTGTAGGATAAGGCAAATGACATGTTTGCTTTTACAGGAACTGCCATGTCTAGCTGTGATGATGGCACTGTACCACCATGATTTCTGTGAAAAGGTTTAAAT…
>lncrna-candidate-sw-11879	AGTGTTTGGATGCAAAGGTCTCTGTGTTTCACAGCAGGAGCCAGTCTAATAAGAGCCTGTGCCTTTAAGACTTGCCTGTGAATTACTAGTTATTTTCTGGATCCGGGGTAGAGGGTGTTTTACATGGACAACAGGAAAAAAAAGAACCGAAGGCTAGATGTGAAGGCTGTGGGAGAAGGAGAAATATTAATTCATAAAAGAAAGTGGGAGAAAGACCGGCCCTAGAGCTTAGAAGGAGAGAGGAGGGAAAGATCTGGGAAAGATCGTGCTCACACAGGCTGGGAAAGGGCTAATCCTTGCAGGAGATCAGCTGCCACCCAAGCAGCACCATTCAGCCATCAGAAGGAATCCCCAGAAGGACCAGAACATGCCAGAATGTCCTAGAGGCAAACGACTGCA…
>lncrna-candidate-sw-11908	CTCAAAAACACACGCATTGCCCGTTCACTTTAGTTGTTGCTACCAACACTGACTTTATGAGAGGAACAACCTAAAGATAAATGGCACCCTATGTAAAATATTGAAGTGAGTGATTCTTAATAATTAGAAAAATACTGCATCTTGTTTCTACTATATAATAATTCCCTTTAAGGGCACACTCCTCTCTCACTAAACTGTTACATATTCATAGATTATGATATATACAGAATAAAATGATGAATATACACATGTATATTCATCATTTTATTCTGTATATATCATAATCTAATGTTGAATTGCACAAGATTTCACAGGTAGACAGCTCATAGATAAAAATCATATTTGTGGTAATGACTGCTTTGATTTCCAGAATAGTTACAAATAGAGAAAAGAACCTAT…
>lncrna-candidate-sw-56516	CCGGGTGGCAGGCAAAACGGAGAAAAAAAGAATGCGCTGGTGCAGGCTGTAGGATGAGATTGAGGCAGTTGAGCGGCACTTATGCGGTTGAGGTGGGGCTGATACTTGGCAGGATTTTACCCCATCAACCCTAAATTCTGGTCTGTCAACAGCCACCAAAGCCTGAAGTTGACCAAAAAAGAAAAGTATCTGAATACAAAGAGAACTACAGAATTTGTAGCATAGGATTTGTCCCCTTGACTGTCTAATGAGAACATATCAAAATAATACTGTGCAGTAGGACTGGTTCCCAGGCTGTTCTCTGGCCCCACCAGCCATGTTTGCAGTTGGTCCATGTAGTACATGGCTCCCTATGTGGGTGAGTTTCCACAAACCAAGCTTCACTGCTGATTGATATCC…
>lncrna-candidate-sw-11963	cgtacctctgcgtcagccaatcggatggtgctagtagGTTCATCTTGAATTTCCCTTGCAAGAGTGTTTTGGATTCAGTGGAATAAGATGCCTAGTCCCTAGAAATTATGCTTTTGGGTTCCTGGAATGAATAAAATCACCCCCAATGGAGATTGGAACGAGGTCTGCTCTGAGGCAGAAGGGTGCTTTTCCCCCTTAACCTGTGGC
>lncrna-candidate-sw-12039	CACAAGTCTCAGGTCCGGACATCTGACTTCCAGGCAGAGGTCCCCAAACTGTGGGGATCTGAAACCACCCCTCTAGGAAGTCATTGGATCCTGTCTGACATAACTACAGGAACATATTACTTCATGTTACGAAAACACATTTGAAGATAAAGTTCCTGCCTTTTTTAACAATCTTTTCTGCCATAGTGACAGTTTATTTAAATGACAGGAGGATGCTGGGAATTAGCTCTGTGGCAGCTTGAGCTCTATAGATTGCTTACCCTTGTATTAAACTACAATTGGCAGCATGCTATAGAATAAAGGTATTACTGAACTTTTGCTCTGAATGTACCCAGACACTCATTGTTTCATTACAGGTTGTGTAGGCAAATAAACGTTTAGCTTAAGTATAGTAATTAG…
>lncrna-candidate-sw-12062	GAAACATTTTTTGCACTCACTTTAACAAGCCCTGATGCCTGATGTCTCAGGATGTGAAAtgaaaccctgctcatatctactcctcaatacccactaagtggatgcactacattgtaaaatcccagtttcccagtatcttccaCATATTAAGCAAAGAGGCCATATTTGCAGGATTGCCACAGGTACATCAGTGGTATCATGATTACATAAAGAAGAATATACCAGAAGAGATTACATAATAAGCTGAGATGCCCAGCATTTCATGGTGCACAGAAGGTCACTCGGGGCTTTATCTTTTTAATCAGCTGGCAAGATAAAGAAACATAAATGACGCAAAAGTATTGGCCAGTTTATTTGGACCCAACAATCATTATTCTGAGAACATAGTATGTAGTCACA…
>lncrna-candidate-sw-56518	tctcttggtagcttactgcacagaatgttttaatgtaaagtatattgttaatgggtgagtgcagaggacctcttgttgctgtCTACATGATCAAGCTGCTGCATCACCAATATTTTTAAAAGTTTAACACAACTAGACAAGGCAAGTGACAGCAGTAGAGTCACTGTAACATAATGTATTGGGATCTCGAGatcactgtagccttggatattatgcttgtccaatatgtcatccaattgactctttgataatttaatagaaactgccatccaaaatcacccagtagaaacttctacttcacttccctcattgtgaagaaccacctacgctgcttcaactgaaagttctgttcattaagtctaaagggcctctggttctctcctgtatgaaaaaaaagat…
>lncrna-candidate-sw-12371	GTTGTCGAAAGGAGGAAAATGAACGTGGAGTAAGAGCGCCATCTATCTGACTTTGTGAGGTATAGACCCAAGGACCTTAAAGTTGAACAAAGGATGTAGTTCAGTTTGTTTACCAGTGATTCAACGCAGGTCCAGGGAGGAGAGGGCATTGCCAAAGGTAAAGCTCACTAACAGTACAATTTGCTGAATGTAAATGGCAATCATTTTAATACCTGGAGCCATTTTATTATGTGCAAGTAGCGTGGATTCACTGACCACTGCTTTGCAGATTTGACGTGCGACATCACAGTTCGAAAACGATGGTCTTTCTTTTCCAAACACCCAAAAATAGTTGGCTGCACTGGATTGTTGTTATACTGAAATGCGTTACAACGCATAATTACATAGTATTTCTTAAGT…
>lncrna-candidate-sw-12404	agaagttggacatcactAAGCTAGCTTAATAtgctgtgagcaacatcaccgGATGAACTTGATGAAGTTGTACAGACATGGAACTCCCACATTATCAGACAAAGCAGCCAACAAACGACCTATGCAGGGAGACCTGCACTTCTGTACCTGTTACCTGGCGTGTATGGAGTAGAAGATCGACTTAAACCTGTTGATAGTGATGAAGTTAGTTTATGTAGAGAAGAGTGTCTTCCAAAGGGGCAATATCCCTGTGACAAAACAATTTTTGATTTGTGCTGCCTACTAATGGAAGAAAACGCTTGGGGAGCCCCGGAAGACCCTTTTTATGCGACTGACCTTTACATCAAATTGAGAAATGAAATTTTACCTAACCTATAAGAGGATATTACAAATATGCAT…
>lncrna-candidate-sw-12440	TATGGACCAGTTATCCCTAAATTTATAGCATTGCCATTTAAAGGAAGCAAAATTAATGCAGAACAGCTTGTGGTGATTTTATGCAATAATAATGCACCAAGGCCTAAATATAGTTAAGGAAGGATGGGTAGGAAAGATCATTAAAGCATAACAAACTAAACAATAGTAATTTAAATGTATATGATGTTATCATAACTAAACCTTCGATTGAACAGATACCTTTTTAGGCCTGTATATACATTAAATTAGTTTATGAAAGGAGTTTATGAGACCAGTATTTCTCATTGCATTATACAATTATATATACTTGTATGGCCCTCTAGGGCAACTTCTGTTTGACCAATTTTGATTTATTTTATTTATGGTCATCAGATTCTAGTTCCTCCTTGTCATGATGAG…
>lncrna-candidate-sw-12547	CATGTCTCAAAAAATATTGTTTGTCACTATTCAGAGAAGTGATGAAAAGTTCACTAAGTCATTCCATGAGACATCCATCCGAGCGCTGCTTATGTTTTGGCCGGTCACTATTAACCGATACAATCTCCGGAGGAGGCGAGCGTCCTACAGCACAAAATGATAAAGCATACTCTTCTTTTACTACGCCTGGCTGTGGGATCTGTGAGCGCCTGCTGTACATTGTGGTACGGACACGCATGCTGAAATCTATGAAATCCAATCAATCAACTCTTGGAAAAGCGTTTATGTCATCCTTACACCAGTCCTCATCTCTGTATGAAATCATGCCATTGTTACTAAACTGACTGAGTGACATCATCCATTTCATTTCATTTGACTGAATAAAACGGATAAGTGCTA…
>lncrna-candidate-sw-12606	CAGAAGCAGTGACTTTACAGACGGCAGGACTTTTCAGCTTAAAAAGTAGGATCTGCCTATGAAGACTACTATAAAGACTGCACCTCTAAATACTTGTATACAGTTTCTCTACAAAAGAATGTTCATCCTTTTTTAGAAATGCCGCTGTTGGCTTTACATGCTGCCGCTCCGATAAAGATACACTCCAAATGCACAAGATCCATCTTTACAGAACACAAAGACAAATGTGCATGTTTCAGTCCACGCACAATGGATAAAACTTGTGCAACTGCAGCCGCTCAGAACACGACACAGCTAACAGGTCACAAGATCGGATCAGATTCCAC
>lncrna-candidate-sw-56523	GGAGAAAAGGCTACAGATACATTTGGATAGGAGAAATGGCTACAGATACATTTGGATAGGAGAAATGGCTACAGAGACATTTGGATAGGAGAAATGACTACAGATACATTTGGATAGGAGAAATGGCTACAGAGACATATGGATAGGGGAAATGGCTACAGATACATTTGGATAGGAGAAATGGCTACAGAGACATTTGGATAGGAGAAATGACTACAGGTATATTTGGATAGGAGAAATGACTACAGAGACATTTGGATAGGAGAAATGACTACAGGTACATTTGGAGAGGAGAAATGGCTACAGGTACATTTGAAGAGGAGAAATGGCTACAGGTACATTTGGATAGGAGAAATAACTACAGGTACATTTGGATAGGAGAAATGACTACAGAGACAT…
>lncrna-candidate-sw-12703	GGGATCTAAAGCCTTAGTCCGAAAGCATTAAAAAAAAGGAGCCATTTATGGAGAAGGGGTTGGAATGTGTGAACGGCATTGTATGAAGAATAATGGAAAATCAATACGGCAAGAAAACAGGAAACCGCAGAGGACGTGAGATAATAAAAATTCAAATTTAATCTTTCGGAAAAAAACCCCAAAAAACACTGATAAACATGTCGGCAAACAACTTGCAAAAATAGTTATAAAATGCTAATACAATTCTCAATATTAATTCAAATACCAAAATACATTATGTACAAATATATATCCTTATTGTATAAGCTATATTGAAATAAGAAGGCCCTGAATTAATATATTTGTTTTTTTTTCTCTTATATAACAATGTTAATGAACAATATTCAGACTGATCAATCC…
>lncrna-candidate-sw-56525	ataataaaggattttccctgtgtggtctcattcatatggtaaccgtggtaagcaaaatgtgttgggtgttgcaaacaccaaagtttaatggccatgggttactgcagaggcctaaaatgggatccagcccagacatgggtggagcagtgtcacgtgggtaagtggtgagtacagcgcacagacaatgcagcaaagtaagctggaaacaaagcctctaaaagtgtgtgagattttctaactggcagaagggttcaaattatgagtataaactgtgagtgtttttataattgggttaaatattacctcaaagtaccctgaaacgtaagcatgtgtgagtgttatataatttgggtctcagtaatcctttcactttcagcacaaatacatattatacattaa…
>lncrna-candidate-sw-12770	GGAAGCATAACTAAATGAATTGTCCCTCGCTGCTTCCCTGGTCACATTGTCTCACTGAACCCGagaactgaacaggaagtatcagtagtcacttcctgctccagcttttgccagtctttccagccctgtcctagactgaacagcaagaggtgctccagttaaacatttattatattaacagtaaaaacactgctcatatctACTGGCAAGCGAAAGCCATGTATTCCTGTAAAGCAGAGCACAGCCATGAACTTTCCTTCCCCCAGGGGGCGCTGTTTACTAATGTGTATCGATCCGTGGAACCGGCTGGCTGAAAGCAACCTATGAAGGCAAAACGGGATTAATTCCAGAAAACTATGTCATCTACTTGTAACAATGACCGCAGGCATCCATATTTTC…
>lncrna-candidate-sw-12963	TATACTATCACTTTAAGAATGTTTCCTGAAATGCTGTGTGCTTGGTGGGTCATAGGTCAATTTGGCTTTAAATGAGAtcacatggttatggtctttgtacacttgataaagggtattaacccgaaacatgttgtgttaccactacccataataaatgttttgcagttaatctgctggagcttttttttcctatttttggatttttgcagttgtatttggttgcagcacagagcaacaactaggagctaaagcatttttcgtaagtactttatacaaagttcaccaataatttttcattTTTGAGCATCTTCCAACAATTGCATCTGAGAAACAGCGACTTTAGACGACTGACGCCTGAATCCCCGAATCCATAAATCAACTTGGCTGCCAACGGGGGAG…
>lncrna-candidate-sw-12987	CTCACAAGGAAGGACGCAGCCAGTGAGAGGCGCAAAGCACTACAGAAAAGAGAAAGCATTGGAGGAGAAATTGCTACACACAGACCAACAAGCACAGAAGGTGCATCACCTCTTCTCCAATCTCATCAGAGCCAGAGTAGGAGAAAGCATGGGCACAGACAGAAAGTGCCAGCATTAGCTGAACGCAGCCAAGGATACTAAACCTGCACTTGAGCACTGATTAAAACCAGTGGAGCCCCTCAGGACAACACAAACTCAACCCCCTCAAATCTTCTCTCTGACCAGAGGAATCACAGGGAGCCGGTGGATGTGACTTACCCAAGGCTCGTGGTGGGATCATGAGAGGCTGTGAGAGATAAAGACAGCAATCCTATGGCAGGCAACGAGAATGGAAGATCA…
>lncrna-candidate-sw-13024	CAGCACTTGTGGGTACGATATAGCCTTGTGGAAACTCTCCCCTGAAGATTCTCTACCGGGGAACGAGTGGACTGAGCCCAAAGTTGCCTCTCCAACTGGTGACCAACAAGCCAGTGAGGAGGCACTTCTTTTATGTCGGGACTCCGAAAAGAATTCAGCAGATTGCAGAAGAAGAACGATTTCTGAAGAAAGATGACATCCAAGTAATCAGTCCTCCATCAGCAGCTACAGAGCCGGGGAACAACGGGCACAGCAGGAAGAACATCTCCGTGAGGCCTTTCAATCCTGCCGCTCTCCCGAGAAATAGTCTATTCGCTCAGCCTGTGTATTATTCCCGTCACGGGGAAATCCGAGATGGCGGTGCCGGCAGGAGGTGGCCTTCCAAACCCCAGCTGAACA…
>lncrna-candidate-sw-13128	CTGCTCCCTGGGGTAGGAGGGGGGAGGGAGGCAGCCCACAAGCAGGGGGACCTGTGCGCAAAGCCCTGTGCAATGAATCTCTGTCAGTGGCTGTGAGGAGGGCGGATCTGCTGCACTGGGGCTGCACTGGGGCTGCACTGGGTCACTACAAAGCAAGTGGCCGGAGAGGCAGATTCCTCAGAAGGAGCCGACCCCTCGGATATAAAGTATCGTCGCTGTTTGAGATCGCGTTTTGTTGGCCGGCGGGGAAGCTGCGCTAGAAGTTACCTGCAATTAGCGCCTCTTAGCGCCCCTCCCTGCATGGGAACCCGCAAAGCCTTCAGGTGCCTCTGCCCGGGGTCCCGCTGGAGTGAGGCAGCACCCCTAGTGGTAAGAAACAGACATTACAGATAAGCAGAA…
>lncrna-candidate-sw-13152	GTCTGCTCCACATGGGCCGGCGGCCATCTTGGAAGCGGATCCGGCCGCCATTATGGGGTTGACGGTACGGAAAGCGGAGACCGGGCCGAGCGTTTGATCACACAAACCCAGCGACTAAAGAGCAGAAGGAACGAAAGGACGCGGAGCGTGTAGCCAATTGTGCGTGTATGGGGGCTCCAGCGCTCCTGGGGATAAATAGAAGGTGGGGTCCGGCAATAATGAGATCCGGCAGGGAAGGCCTTGGACTACTAGGCGCCTCTCCACACTTGTAGAATCCGCGAAACACTGCGCAGCTTTGTAGCTAGAATAGGGGCTGGTATACGTGCCTTATCCGGCCGGGGCGCTTTATAGCGGAATGGGTGTTGGGAAAAGGTTATTTCTGAGCCAATTTCTATTTTA…
>lncrna-candidate-sw-13240	TTCATGCTGTGCTGTGTAAAAGAGACACAACTACGGCAGCAGGAGGAAGAGACCATCTCCAGGGGTTGCCAGGATAGAGACGAGGCCCCCGATTTCCCCGGACTGGACGAGAGCGGAGGGAGAAGCAGCAGGAACCTCTCCAGCCCCGAGCGGCCATTGCAAGGCTTGCTCAGTTCCGCCTGCCTCAGGGGAGGAGCTCGACTCGAACACAGGACGATTTGGGGGTGCCACAAAGACCTTCACCAGCTCATTGCAGAAGACGGTTGGTCCCAGTGGAAGAAGCAGAACCCCCCTATTGGTGGTCTCTTAATGAGGGGAGGAACAATGCCGACCTGACTATTTATATCCATGTAGAAGACCCTATTGATAACCAAAAGTATTATGAGATACATTCCTTGT…
>lncrna-candidate-sw-13250	CCGCAATGGGGCCGATAAGGGGTGACTATGATTGGCTGGGGCCGCGCCGCACAAAAAGGCAGCCGCGACGTGATGTAAAATGGCGCCGGGAGCCGACAAGACGGTGAAGGGCCCAGACGGACTCAATGCTTTGGAATCTACAGACAACCAGGCTATCAAAGATTTGCTCCATTAATGGCCTGCCGAGTGGCCTCTGATTTGCCTCTTGTGTGGCctctcgctgctgcctgtctctctctctctgtctcttcatctccccgtctcttctcACAGTCGTAGGCTAAAATCCTCGAGCCCTGTCTCTTCCTTTCCTGGAGTCCATTCCGTGCCTGAATAGAGCCAACTGATTGGACTACAGGGAACTGAGAACCTCTTGCTTTATCCTGCAGAAGATATTCT…
>lncrna-candidate-n-1444	AAGGAGCTTAGTCTCCACCCCCATCAGGTGACTCCTCCCACTCCCCTGATCTTGATTAAGCAGGTTGGTGCCCCAGCGAAAGTGATATCTCATTGCAGATACCGGGAACCGACCGAACATGTCGTCTATAACTGCACTTGTGTTGCTGGGGCTCCTGGGTGCCTGCGGGGTGGTATCAGGATCTGGGACAACCCCGGGGTCTATAAACAGCCTCCTGCAATGTCCTGATCAGGATATCTGCAGCGTGGCGAGTATGTGCTGCATCCCCGGAGTCGACAGTTATGGCTGGATCGCTGCCGCCGTGGGGTGGAGCTTGTGGTTCCTTACGCTCATTCTCTACTGCGTCGGCAAAATTATGAGTCTTCGCTCAAATGAGCCAAAGTATCAGCCGGCGTAACG…
>lncrna-candidate-sw-13384	TTTACACACCCTCTGCTGGAACTAATTCCCGCACTATATCCGACTGCCTAAAACTTTTTTTCTGTTTCGTTACTGGTCTGAGCTCGATCTGGGTTTCTCCTCCATGGCAGTCTCCTCCGCAATATTCCTAAAAATATACCCGCCTAATGCATTCAATATGTATGAAATATACCATATGCCGGGGGCTGCAGACAATAGGTGCTCTGTTTTATAAAAACTCCCCTCTCCACACCCCcctccttctcactgctccttcctctgccttcttcctGATCCTGGGACTGCTAAGTGACAGAAGGAGAGTGCAAGCCTGTGAGACAGTGTGTATGGGCTTGTGTGGAGCCAACCAACTCCGGAATAGGGGTGCGCTGGGCGGCTGTGCTCTGCAGCAGTTCCAGG…
>lncrna-candidate-sw-13402	GAGATGCGTCAGCGCGAGGAAGAGATCTCGGAGCTGCAGAAGGCGCTAAGTGACATGCAGGTTTATCTGTTCCAGGAACGAGAGCACGTGCTGCGCCTATACTCGGAGAATGATAGGCTGAAAATCAGAGAGTAGGAGGATAAGAAGAAGATCCAGAAGCTTTTGGCATTGGTTGGGACCAGTGAAGGGGACGTTACTTACTTCCACAAGGAGCCCCCAAACAAGGTTAGTGTACCTGTGCTAGAAATTTTGCCATAAATGCAGCTCTGATATGTACCCCTGCAAAAATATGTGCTTCTCTGTGTCTTTCTCCCTGTCACCCCGGAAGGGAGACAGTTTTTTTAAGTTTCTTTTTTCCATGGAGGTCAGGAGCGGCCTCTAGGCAAGCCCATCTAAAGA…
>lncrna-candidate-sw-13458	CAAGCCTGACCCACCGGCTGAACTCAAGATCTCCAGTACTTCCCTGACGTGGAGTTACCCAAAGACCTGGTGCAATGTGCACTCGTTTTTCCCTCTTATATTCAACGTCAACATAACAAAGGGAAACAAAAGTCCTGAGAGCACCATCAAGGTATTGATGTCCCAGAAATGCCTCGGCCTCCCAATGGGAAGTTTTCCTTCTGCGTCCAAGCCAGAGATATGTACTACAACTCATCTTGGAGTGAGTGGTCTTGTTCCAAGTAGGTAAAGTATAGGCACAATAAGCCAAGAAACAAACAAGCCAAGAAACAGAAAAAGAAGAAAAAAGCGTGACCACGAAGTGTGGTGCAACTGAGCACTCTCTTGTCAGACTACCCTTAACCCAGGTGTCATATTATG…
>lncrna-candidate-sw-13512	cacagatcttccctgctaaaggcatgtggttgccttgggctggtacagtatttacagcctacttctttagttaagctttagttctcctttaaCTCCAGCTTTAGGCTTTCAAGATTGTGGGCTAAATGATAGTGGTATTTGTTAAAAGAAGTATCAATAGAAAGCTGTGAATGTTAATAACATAATAAACTCTTTCCCTTTTAACATTAAAGGTCCTTAGGTTTCTATGAATGTTGGATTGTCACACTCCTTGGGTCGTATAAGGCAAACTAGGAAACAGTATGGAGTGATCGCACAATTGCTGGTGGTACAACAATTTGTTGCTATTTCTGACCTTTTTATGAACTAAATGTGGGACCACATCGTATCTCCAACCCAAATGTTCAAAAAACTGCTACA…
>lncrna-candidate-sw-13581	ACGCTACGGACTGGACTCCCCCAAAACGGAAGCCAAAGGGCTTCTCCTGACACCGGTACACATCCATGGAGCGGCCGATCGACTTGGCTGTGATCCTCAAACACGTTTCAATGTCCCGCCCAACACGAAGCATTGGATAGCGCTCCTGCAGCGCGGGAACTGTACGTTTAAGGAGAAGATCCTGCGCGCTGCATCCCATAATGCCTCAGCTGTCGTCATCTACAATAACAACTCCAAGGAAGAGACGGTCACTATGACTCAC
>lncrna-candidate-sw-56529	aaagaaacagagtaccgcacacacagggactttgaaaagatataaaaaatatttatgtgtgtgtgtacatatgttcgtgtgtataagtatgtatgtatatatatatatatatgtatgtatatatacagtatatatagagagagagagagagagagagagagagagagagagagagtgtgtatgtatgtatgtatatgCAGTTGGTGCGGAAGCTGGAGTGAAAGTCGCACGGACATGGATATCCGTCGCAGCGCAGTAGACACTCTCCCTTTCTTTCCTGTGTATTGCTGCTGATCAGTTTTCCCCTCAATGTCCCTAAAAGTCTTAATTCTCAAGGTGAAGTTGGACGTTTGTTTTGACTTTTGTAGATACCCCGAACACTATCTCCCTCCCTTTCAT…
>lncrna-candidate-sw-13682	aagaaaaaaacccccaaaaaattgcaaaatgtgtgttgtgtgcgtgtgcaagtaagtgtgagtgctgtaagtgctgtgaatgtgtgaaacacccccaaccccccccccaaaatgtatgtgtaagtgtaagtataagtgtgtattagtgtgtgtgtttgtatgtgtatgtgacactaacctggggacaagcaggctggaaatcgcaggagggacgcaggagggacccaggaaccacaggagatgtcttctatgcaggatccaATATGTTCCAAAGGCAGAAGCCAAGGGAAAACATTTCAAGACTTGACCACAGACTCTGAAAGAAACACTTACCTCTTTAGAGCTGTTTGGGTTTAATTAAGTACTAACATAGAGAAAGACAAGATGATATAATTATTA…
>lncrna-candidate-sw-56531	GGCTTATTACAAAACTTCTGCTTTATGCTgttgcaattgcctcactttaaaactagGAAAGGAGTCAAAGTCAAAATTTTGACAAGAACAAAATCCAAATGGGCATCTCAAATCGTTCTGACGAAACCCAAGCTGCTGCCCCAGAAGAGGTGCCATCAATACAGCAGCCTTCTTTGGAAGGCTCAGTGACACAGCCCAGAGCAGACATCCCTCAGGTGGAAATGGGAAGGAAGAAAGTAGACGACATGCGTTTCATGATAACTTGTACTAACTGGTATTAGAATCCATGCAATTAAGTTAATAATAAATCTGGATATTTTCTTATTACTCATTTCATAAAAAAATTATTCTGTTTTGTGCACACCCTTCTTGACATTATTGTACCTACCAAGGAAGTAG…
>lncrna-candidate-sw-13777	tggccagcatctctcctataaaaacctgctcattaagccgtgctctccttaatgaaatggctactctaaaggttacagGTTTCCTTTTGGCAAAAGCCCAGAGATAACTGGAAATAAAGAAGATGGAACAAATGATGAGTAAAAGATGGTGATTGGCTCTGTTCACTGAAACAGGTGAGGCCtatatatgtgtatatatatatatatatatatataGACTGTATCTGCCTTACAATGCACAAACAACCACAGCCCATAAATATATTATATCATATGGTCTTTATAAATTTCTTTAAATACTTAGGTTAGTTTGCC
>lncrna-candidate-sw-13847	tttctctgtgtgaggaacttctgaaggggttgggaaagcaatattccttttgacctccagcatttgtccacccacaacaaataagaacctttgtggattccaagtgtctgATTTTACTTGTACACCGGGACCACTGGGAACCAAAGCAATGAAACAGAAAGCATCTGTAGAACATAACGCTGTTCTTGAAAATGACTTAAGACAAAGCAAATGAATGACATGATATTTAGTTACCATAGTCACCAAACAAGTGAATAAGCCATTTTAAAATGTATGGCCAGTACAAGTTTCATCAGCGAAAAAAATGGCCGCATAAAACATCCCATGAATGCATTTGTGATATGGGCAAGAATTCACCGGCAAAGGATAGCTCGGTCAAATCCAGCTCTCTGCAAAAGA…
>lncrna-candidate-sw-13853	GCCAGCTACTTTGTAGTCTACTCCTATCATGTCACCACAAGTTCTAATACTCTTTTAATGTAGCCTTCCTATTTATGGATGTTAGGAGCACAGAATAAACATCACTGAAGAAGAGGAAGTAACCGTAAATGTGTGTATCGCTCCATTGAACCAATTATGGATGGTTTAGCTCTACAGGCCTAGCAATATTCCTGTCCAAGGACAGACTTTTGAAGCCATGCAACAATGTAAGGAAGTGCCCAGCAGCACTGAAAAGAAGGGGCCAAACCCAAAGCCAAAAGTGGCATCTATAGGAGAAACAGACTTGAAAACTGGAATGTTAATGATTTGGCCTGGATTTCTGTCAAGGTATCTTGGTATCTGGCTACCATTTTGGGATGGAATCTCCATATATATTaa…
>lncrna-candidate-sw-13965	ggataactggtCCAATCATTGTGCTTCCAACAGGTATTTTAATATATGTTTTAGATAAAGAAACTTTAGGCTTTCGATCAACACATTTGCATTGGAGGCTGAACAAGCTAATCCAGTAGGAAGTTGCACTCAGTATTTCATATCTTTTGGATTTAAACACCACTTAACCACTCAAAAAAACAAATTGTACTATTATAGGCTATAATATGATTCAGCTTTTTCTGTTCCCTCTTCATAAACTGATTTATTTTTATTTTATTTTCCATAAAATCAGTTTCCATACACTTCAGGGGTTGGTAACTTTACAACTTTCAATGCTTTGAGCACAACGGGAACCTTAATAATAAATAGTTTTGTCTCTTTTAGATTCTCTGGCTCCTTTCCCCTGAAGTCTTTTTT…
>lncrna-candidate-sw-14051	gaccttgttcacgatgttaaacAATTATCTCTATGCTAGGGAGTGTTGAAGTCGCTGGGCCTTATATATACTGTATATATGTGCTGGGAAACATTTGGAGGGGTTGAAGGAGATAGACACAAATGAATGATGTAACTTTGCAGCTGGTATCAAGTGGAAAGAAACCAATAAAGGTGCCCCTGCTCTACTGCTGCAATAAGATAATTACTAGCCTGTAGCTTATGGCTGAAGGCATCAAGAGACGATTGCTCCGGCTGAAGGCTCCCCATTCCAGGAAAGCTTTCAGGTACCACTTGAGGATCAAGCAGCTATATACTCCAGATCTCAGATCTAATTGCCACTCTTCCACTAGCTTCTCCTGTGTATCTTATGAAGGGTGTATAGTGGGAGGTAAGAAGG…
>lncrna-candidate-sw-14085	TGCACATTAAAATGTCAGTCAAGAAAAAAAAAACAGAAAAGGGGGGGGGGAGGAAAAATGATATTATGATTATCTGTCTTTTAAAACACTGAGCACTTAAGACTGGTTTGCAAGATTAGAGAAAAAAAATCAAGGGTAATTGTGAGCTAGGGGAATGAACAGTTATGGAATAAAAGAACCAGCTTTTGTTCTTTTGCTGTAAATCTATTCTCTCTTTCTGTATTGGTGTTTTTTTTTTCTCCCTCCTCCATTCTCCACCTCTTCTGTGCTTGTGTGACTTTCCTTTCTGTACCTATCTCTGGCGTTGCATTCTGTCTTTTGATTCACATATGTTGTCACATTCCATTGACTCGTCCCTCTCCTCTTCTCTTGTACTCACGCCTAGTAGTGCTGTAGCCA…
>lncrna-candidate-sw-56533	ctttttcactctactgcgcgagcgaagaaggaagcgctgcagctaccccaggctggtgctgttctctagcaccagccggggtaaaaggtaggcgatttaagtcacttgggggtgcctaacattttggcacccccaagtgaccttgcctttccttctcctttaaCCTCCTCTAAGTATGCTTGCAAAGTGTAAAAGGTGGTAGCACTTGAACCACATcttaagtggaggttaaagcctttaatttttgcttaaaggcagtgttatgtgtgtagtgtaaggcacataaataccttctgACAAAACCAATATGCTTTCACAAGATAACGCAGAGTATATCTTCCCAAAGGTAGAAAAGAGAGAAGAGAAATTCAGATTCTAGACCTCCAGGGGACCTGTTTA…
>lncrna-candidate-sw-14146	TTACTATACACTTATTTGGCGTGAACTCCTGAAAAACCTCTCATGTGTTAATCAGATCGACTGGCAAGCAGGCAACTGCAGGCACAGTGCACTGTCAGATGGTCACCCACAACACCTGAACAGGAATGGAGGCAAGACATTATGGCTGGAACATGGAGCACAGAACAGACAAGGGGAACCAAGACGCCCATCCAAGTGACTGTGCATTAGACAATGGCAGAAATGTTTTTTATCAGTATTCATCAATGCCACCTCACCATAAAGGCAACCCAAGACCCACAGTTTCCAGGGGGCCCAGGATCACGAAGCAGGTATGGGGCTGGCAAAGAACAGAGGAGGGGGTTGGCAAATCCCTTTGCCCAGCAATTATTACATTAAAATATGGATTTCCTTATTAAC…
>lncrna-candidate-sw-14150	AAGGGATTTGCCAACCCCCTCCTCTGTTCTTTGCCAGCCCCATACCTGCTTCGTGATCCTGGGCCCCCTGGAAACTGTGGGTCTTGGGTTGCCTTTATGGTGAGGTGGCATTGATGAACTTTCCCTGTGAATTCACATCAGGTTAATAATATCTAAACAATTTGGGATTTAGTTTTGCTTTTCTAGAATCGCTTGGAGGAAGCAGAAAAAGCCATTCTCTGAAATCTGAAGTGCTTATCTCTAATACACTGTCTTTAAGGAAACATAGAATTTAGGGACAGTAAATTCAAGTGATGAGGAGTAACCAGTTTAGCAGCTACCAGTTAATACACCCTGCATTATAACATACCTCACCCACCCTTCCCTCCCTTTTTTTGGGTCAAACTGGAATGCTTTCCA…
>lncrna-candidate-n-1535	caaaagctactttttaattaaatttgtatgttttttagcttcagtgcaggagatcaaagggaaatgagggacttttcagtaagaatccaggactgcgggttgagctgtcaaaagaatgactgtcccacaaaaaatcgggacagttgggagctatGGTGACAGATGAAGGAGCCTCTATTTCTATAAAATACGAACTATGAGGCAATCATTAAAGCAGCGCGTGTGTTTCTTCACTGCACCTAAAAAAATCTTGCTTTAATTGTATTTTTTTAGTATAGCTGGCTCTTTTCTGCACGAAAACCTCTGTTGCCGACCCTTGTCTGGTGCTAATCCCTTGCAAATATTTTTTTTTATTGTTTATAAAATGTCCTAGTCCATTTATGTAAATGCACAGCCTTG…
>lncrna-candidate-sw-56534	GGGTAGTGGGGGTTCTCCATTTTACATGTAGTGTCCGTGCCTCTTGTGGCGTTTGTGCTTACGCAGGGCCACTGTCCTCTTCAAAGCTGCTGGTCTGTCTCACGAGTGTGAGCTGAGCAAAATAGTTTGGCTTCTAAATAGTTGTAATGTCTGTGGGACTGGCTGACTAGGTCTGTGAGGGAATGAGGGCAGCTGGCTGCAGGACCAAGGGCTACAGCTGAGCAAAACTATATTTACTAGACTACTTTCCTGTAGTAGACTTGTTTTATACAAGTCTACACATCACCGATAGGACCTTGAAATGTTGACGATAATTGACCCCCTCAGCTTCAGAAGCAAGTGCTAAAGTAGATAGTCACTTATCATTTTCCAATGGAACAAACTACCAGCGCAATTCAA…
>lncrna-candidate-sw-14369	cagaagtttAAGGGTTTCGCGTGTTTAACGAATAAAACAATTTCCtttttgtaaattaaaagaatagcttgaaagcatttttaacacaagtcctatttattatgttcatgttgagATCTTGGCAGATACTGGTGGTTACTGACACCCTTTAGGGGCCAGAGCTTTTTTCTGTAGTACCTACAGTGGCCCTAAATAGCTTGGGTGTGACAGCAGCATGGCAGACAACAGCATTGTGATGAAAGTAAGGGTCAGACAGGTGACTATGGGTCAGACGGGTGACTACATCTGTGTAACAGACCCAGCATCACAGCAGGCAATAAGATTCATATCAGATGTCCAGGCAAAGGTCAGGGCAGATGACAGACAACAGAATACAAAGCAAAGGCGAGGTTACAAATC…
>lncrna-candidate-sw-56536	aatgaaaattaatattCCATGTGCCTGGGTGAGTCTGTTTTTATGGTTCATTAAAGTTGTCCATGCGTTGCACCCAGCGGTGCCTCCTGCGCTCAATTGATGATGTCTGATGCCAGACCTGATGAGTGGAAAGCAAGAGACCTTTTCAGAGCAGCACACGGAGGTTTTTATTAGATGCCCGCATAAGTGAAAGGCAAGGAGACTTTCCCAACTTTCCTCGGGCAGGAGCAAAGCAGGGAGGGAGGGGCTGCTGCCCAGTGGGAGAAGGAGCCTGAAGTGCTGGAGCCGGATGTGTTCTCTCCTCCGGATCTGCCAGCCAATCACAAGCTGCAAAGCGTCCTGTTCTGACGCCAGTTCCTTTGTGTGTAGCCGGCAGGCTTGAAGAGGAACCTTGTCACT…
>lncrna-candidate-sw-14631	CTCAGACAAGATCGCTTAGTGTCGCACACGGCGAGGTTAGAATTCATATGGATTCAGCATGTTTTGGCTGCTTTCAGAGTTATTCCCAAGAAGACAGGATACATCATCCACAAAGGTCCACGACTGGCAGTGCTCTGCAGAGAATGGGGACTGCACCTCTGGGCCTGGGATTGTGTATGGGTTTGCAGGAGACTCCTCTTCTTGGTTGGAAATTTGCCGAATAACAAAGGTCAGGAGATTCAGTATCAGTTCCAAGAACTCAGCAACAGTGCAGACAGAAACGCCAATCCACAGACCCACCAGGCCTCCAATGCTGGAAAATAAGTCAACCAGCTGCAGAAAAGAACCAGGGTGAGGTACTGTAGTAAAGTTTTATCATTGTTAGGGTAAAATGGAAAG…
>lncrna-candidate-sw-14892	ATGTTTAAGTGATAATAGAATGTTGGGTGCTTAATGCTTGTATATGTGTTACAGCACTATTTAAGTCTTACAAAAATGAAACAAAATTTTTATAAAAGGAACATCTTAAACAGCAGTATCTATAATTTTTTTTCTTTCCGTTCCCTCAAGTAATGCTGCTACATCAACCTTTGCTTATTATATATTAGTACTATCTTCTCCAATTGTTCCCAGAGCAGAATCAGTCATGTTAACTCACAGGTTAGCGAAAAGGTGGGCTTTTAATAATCGTTTTTTTCCTGGTATAAATCTATTCCTTGGAGGACATACAAAAAGGTTTTCAAGTAGGAGAAAAGTCTTTACTGATAAAAGTCACTTTGTACTGTAAAATGGTTCCTTTGGGCTACATCCCTGTGTCTG…
>lncrna-candidate-sw-14946	gaataactaaatagaggggcggcaaatttccggtcggccccaggcgacgaaagcccacgctacgccactgACCAGCACAGGTTTTCCCTCCCGTAATCAAATGAATCCTGAATCGGCTGCTCTGTACTTTTACAAGTGTCTGAAACGGGGGCACAAGAAGGAGTCGGCACCGCCAAATATGCAATGTGCAAGTAACAGGGCATGGAGAATTGTGTCCCACAGCCTTTAGAGATTTTAGTATTCAAGAATTCAAGTTACTGGGTTGATCTAGCAACAAAGAAGTggtttgaaaataaaaatgaaggagtaaagataatgaatgaaaaattgaagcctcacaattaatgttttttggttgccacgGATTTCCCAGCCAACCCAGGAATCAGAAGCTGTTAA…
>lncrna-candidate-sw-14958	tgtggagatagcgtcaatgtgaccaagtactGTCATTTACTGATTTCTCATGAATTAAGTTTTTACAAATCTGCACCAACAAGCGACTCATCACATTTAAATGAACAGCTGCAGCTCCAGTCAGAACAAAGTCATTAGAAGAAGCAACCCATTTATATCCCATGATTCACAAGCTAAAAATATTTCATCCCTTTTCATGCTTCTTCTTATTCTTCCTGTGGAGCATCGTTTGTATTCTTCATAGGCTGTTTGTAATTTCTGAGCAATGGCTTTGGTGCCAGATTTAATGTGCAGAGGGAGTAAAGAGGAAACAAACTGCCTTTTCTTCCACTCTCTTCTAAGAAACAATTCCCTCCTCATAAGAGCTTTTTGCTTTTAGAATACATGCATCAGAATCAC…
>lncrna-candidate-sw-14996	ccttactcctactgccctatgctgcctgtgggaggtgaaactggcagggctttgttctggaagtttgttagcatatggaaatagtcattatattctccataaagtgtgtaattatatgctgggggtagctgagggagtgtcttaatatgacataatataattctttcacatatgaatgatgaggggtatccctacagtgagcaccaaccatttgttttttattgcactcccaccattaatgtgggtatggtcttaaAAGTACCGGTACCGCAGAAGTTGGACAGCATTGGGGTATGGCATCTGCATGTGGACTGAATTCTTAACTGCTGGCTTTGCAGTGATCCTTGAAAGCTTATTTCTTCAAAAATGATTGATAATTATTTTTCAGAAGAGACCAGG…
>lncrna-candidate-sw-15068	gggaaggcagagtatggcacacacaggtatggcaggtttttgctgtactacaaccattaatatgggtatggtcatgtgataacatgggtgtggtttcaagtgggtgcagtttcaaaaaggggagtggtcaaaactggctttcattttcggccctccaccacgtaggtcggaaaaattccggccctcggtacaacagaagttggacagcactgCCTTAGATGATCGTTTCCACAGAAAACAACACTACCATTTAGACTGGATACACAAATAACAAATATATATAAATTGTATATATAAGCCTCATACATATTATACACACTTAATGCTTTAGAAACAAATCCAACAGTTCAGCCTTTTTTCAAGATAAAGTGCAGTACAATGCTCTCCCCCTGTGGACCG…
>lncrna-candidate-sw-56539	GATCTTCATTATTTGCTCCTCTCCTTCCGATGGTTTTATTGTCGTATCAGCTACACACGACTTGTCGCACGACGCTGTGTCATGGGAAACAAAGCCACGGTCTCCTTTctatgttccagtatcttgcactgatgaagtataagaagattgaaacaggctgtctgcaagctttgtataaatggctgtgaactattgggctgtatctgtgctattaaggggttccggatgcatagttggccacaggaacattaagtctataatgccataagtgaaggtcaaagcatttcatatttggtttttaaggcagtgctaggtatgtaacatgaggcatgtgaatatcttctgttttaaaaaggctctcagtgcatatTCAGACCTTGTCAGCTAAAATGAAATGGT…
>lncrna-candidate-sw-15211	GCATGCAGAGAGCCGCTTAGACTCATTTCGCCTGCTGAAGTACGACATCAACAGCTGCACTGAGCTCACGGAGTCCAAGGTTCCCCTTCTGCTTCAGAGGCACAGTGTTGCTCCAGATGTATATTCGTGGCAAGCTGCTTTTCGCAAACTACATATTTAATGGCTATAGCAGATCGGTGAAAGACCTTCAGAAGCAAATAGTGAAAACAAGAAGTGACTATCAGATGGGATACAGTCTTCCCAGTGATTTCAAATTCAGGACAGAATAGTATGATAACATGACCATGACACGAAAAAGGTTCCATTTTTCAAGATGTCGGAGAAGTCACAATGATAAGCTATAGACACAGCAAAACACAGTACAACCTTGGCATTTGTAAATAATCTTTCTTTATGTGG…
>lncrna-candidate-sw-15285	GGAGACAGCACCTTGTGGTGTTTGCGGAGCTGAAAACATATAAAGAAGCTCTTGTCCCTGCTATTTGCCCCATCGTTTTGTTGGTGAGGATATCACAGTGATGTCTGCATTCAACCTGCTCCATTTGGTGACAAAGAGCCAGCCAGTGACCCTGCGAGCCTGTGGTCTTCCCTCAGGCTCACGTAGGGGGAAAAAAAACTACAAAGTTGCCTTTACGCAGCAAGAGTTGAGAGAGAGACTGACTCCTGAGCAATACCATGTTACTCAAGAAAAAGGAACAGAAAGGT
>lncrna-candidate-sw-15298	TAAGGTGTGATTTATCAGCAACCAGTGTGTTATAGCTGGTGTTTCAGAGACAAcattttcatgggaaaaaaaaccccaactatctgcctataatcccctctaaGCACCTTTCCTCCAGATAGAACAACCTCAACCTttattattaacatttatttataaagcaccaacatattaagcagtgctgtacaataaCAGTCTAACCTCATACTTTAACACTTCGACTGCCATACACATATCTAGTACGTTCTTTGGCAGTTGAAACTTTTCTTCTGCATTGGCGGCTTTTAGCCATTGGTGCGGCATAACATGTCATAGATTTGTGTATTGTTTGATCCCACCTCATGCTTTTATGCATTCATTCTAACacttttgttagagaaaaagaaaaaaaactccttc…
>lncrna-candidate-sw-15388	GTATCAGCAACTGGCCCTAATTTGGACTTATCCAAGCTTAAACATAGATATGTCAATCAAAATAATTAAGCCTCAGTGGACACACCACTGGATTGGACTATTGACAGATGAGGAAACATGGTGAAACAGATAAGAGGCCACAGAAGCATACCTGAAAGCTGGAGCACAGGAATTTTAAGATAAGTTGCCACATGGAGGATCAGACAAGATCTTGATCTAGACAAGAATTGATGGACAGACAAAGTCACAACATTTTAAACAAGTAGAAACTGAAATGTTAAGAAAAATATTGTGGTTGAACACAGGCTGAATAGGAGTAGGAACCACGATAAACACAAACTAGAAGGTTTAATATCAGAGCAAAGGGGGCAAGTCTAGGAAGAGATTGTAGGGTAAGAA…
>lncrna-candidate-sw-15594	CTAAAGGCTTACTCCGACCAAAAATTGTCTGCATCTCCGAGGAATCTATCACTGAGGTCTCCAAAGAACCCAGAACAGAAGATCATTAAACGAGTGATTGCTCTTGAAGGAGACATTGTAAAGACACTGGGTCACAAAACCAGATATGTAAAAGTTCCCCGGGGGCATATGTGGGTGGAAGGTGACCATCATGGACATAGTTTTGACAGTAATGCTTTTGGACCAGTTTCACTTGGACTGCTTCATGCACATGCCACTCATATCCTGTGGCCTCCAAACAGGTGGCAGAAACTGAAGCCTCTTCTTCCTGTGGAACATGAATCAGCACAAAATGACTGACACAAAAATGAAAAAACAATGTGCATGTTATTATGTTATTTAAGAAGTAATTGTGGGAAA…
>lncrna-candidate-sw-15624	GAAGGAAACAACTGAAGTATGGGTCCTCAATCACTGTGCAGAACACCCTTCATGAACAACTTCACCGTGCAACTTTTTAAACCAATCACTTCCAGatctcctcctctcagaaatctgtctcagttcattctcgcttcatgcaagagtcatcagaaatactctctatatgcaggatttgtgccagagtcagatattttgttagcttttgtttgtgctggagtcagctattcaagttagttcttacacatctgctagcaaatggagtccccccaccccacccccccaaaaaaaaaaaaaaagatgtattaagcctaccagtcaatcaaaatctggctcttatttctgcatgaagaaagaatatggagagacagatgcttagaatgggaccatgaagattga…
>lncrna-candidate-sw-15653	cccaacttatgttgggggatgggctcaggatttccaaactcttacctcaggaggacacaaaagataactcggtaacgtacataggattttctctgtgttttattcccttttattttatttactgtttctatgtatatgtctctttttgtaaaacctttttaaatgcactgtttacctttgtaatattaactataaaatttaatatgttctgtcctttggctctataaagatccccatgtaccttgtttatacgtgaatatattaactgcttggctgtgtgtgtgtgtattgagtagggggggcaaattctgtctaaaggctaattaactagttgactgttagcaggaaagtgtgtttGTAAAATAACCCTTTGGCTGCTAGTGTGCTTGTGgaattagt…
>lncrna-candidate-sw-15791	gtgacaagcccctgggcactccctcctcatgcatatggtaacgagggaggagcccagcagggggatataaggggcacagacccaggtactagttagctcattctgaggtcccaatatgttgggggatgggctcaggactttcaaacccttgcctgagaggacacaaCAGATAActcaGTTCATGGCAATAGACCCTCTTTCGTAAATGCCAGACACAGAAAGGCTGTGTGATTGCATAGAGGTTCACAGAAATACACCCTGTTTTGGAGTGCTGTCAAGAATCCAGAAATTGTATGACCTGTGAAGTGAACAAAGTGTGATGTCCACCCATTATAAAAGAAACCTGGTGTGGTGCTTATTTCCAGCTATATATACATGATAACAGCCTCCAACTTGACT…
>lncrna-candidate-sw-15792	AAAAAAAACTAAAATTTACATTACCCTATGCAGAACTAGATAACCGATGATAGCACTGCCGGATGGAGATTTTTTGTGACTGGCTATGATCCTAGTGAATAATCCACCTTTAAAGACAGACTGCAAAATTTGTTATTAGATATATTGTATCGTGAAACATAATTTCCCTTGGGGTGTATGTACAGTAATTTCTTCCTTACTGATTACAATTTAAAGCATTAGGAGAAGTAAAACATGTATGGCAATTACTTGATACATTTGTTAATTCACTGAAATTATTATCTTCACAGGAATAAGTGGAATAAGTATTGCCCAGGGATCATTGTTATTTAAAGTTTCTTAATCCAATCAAACTTTCAGAATTGGTTAAGGAATTACAAAACTGAAACTGATCACTTA…
>lncrna-candidate-sw-15942	ttggctctcatggaattacattttaaaatatgtggtgtttatggctctctcagccaaaaaggttcccgacccctGTTCTAGAAGCTGCTTATTAAATAAGTATGTGTTGCATTCATTTTAAAATCAATACATCAAATTCAACAGAATATTGGGTGGGTAAAAAGTCTTGGCATGGTGTCCATACTGATCCTTATTAATCAGTACACCAAAAGATTATGGTTACAACCAAATACTACTTGCTCTTCACAGTCCCAAGCCACCATTAAAGACTAGAATTTTAAATCATACAATTTTTGCACAGAACGCTTCTGATATGCAGGTGTTTCAGCACTAATGTGTCAAAAGAAGATTGTTGGTTTTTGAGACTTGAGGTTCATGGCAACTACATAATCATCTCGT…
>lncrna-candidate-sw-16027	CGCGGACGGCAGGTGTGAGGGAATCGCTCACAGAGATATGCGAGAGGAAGATGGAGGGCGTGCCAAGATAGGGGCGTGATGGGGTTTGCGAAAGTGCTttcaggagatcaaagggaaatggcaagagacttttcagtaaagggactgcaggctgaactggcaaaattgggactgtcctgcaaaaatagcgacagatgggaggtatGCCATGTAGTTTCATATGATATCTATCTTCAATTCATATGTACTGTAATTAGTCCAATAGAACAGGAATTCACAATTAAAAACCAAAAAACAAAGTTTAAAAATGTTCTCAATAAATAACTCTTATTTATAAGTAAAAAAGAGGCTGGTTTCCTTTTTCAAGGACTACAAACACTTATCACTCCAGGAGCAGAA…
>lncrna-candidate-sw-16260	CAAGAACACTAAGAGGACTGGTTTTATGTTGGAGGGGTTTTTCTGCTATCTAGTAGCAGAATACAGATTTATTAATAAATTAAAATGATGGGTGCTACTGTTTCAACCTACACTAATAGGTAAGTAGTGAGATTAGGAAGGGACTGTAGGTTAGTAGTGAAATCAGGAAGGGACTGTAGGTTAGTAGTAACATTAGGAAGGGACTGTAGGTTAGTAGTAACATTAGGAAGGGACTGTAGGTTAGTAGTGATATCAGGATGGGACTGTATGTTAATAGTGAGATCAGGAAGGGACTGTAGGTTAGTAGTAACATTAGGAAGGGACTGTAGGTTAGTAGTAACATTAGGAAGGGACTGTAGGTTAGTAGTGATATCAGGATGGGACTGTATGTTAATAGTG…
>lncrna-candidate-sw-16310	TTCCTTTaaacaggtttttttagagaagcttattctcatctagcctagcattcctatatgctacCCACTGCTAAATGACACATCTACAGTATACCATGCTCCAGGTGCATCGGTTACCTTATGGAAGCCCAGAAAAGATTATCAACTTTGAACTGCTATAGAGATGACAGCAGAAGCTGCTCAAGTGCTGCCAAGGCTGCCAAGAGTAATAAAAATTCACAGAGAGCTGCAAGGGTATCAGCTCAGTGACGAAACAACCAGATGTGGGGGTTAAGCCTACAGAATTACAAGAAGACCAAAGTTCTTGATTTGCAAGTGAAAAATATGAAGTTTCTAGATTTTCAGGCATACATCACACGCATTTATGGATGGCAATGTTAAAATCTAGGTCACCACTGA…
>lncrna-candidate-sw-16321	CTCCCAGTCAGGCAGCTGCTTGGTAATTAGGCTGCAGCTGTGCAGGGCTTGGCTCCTCAAGAAAAGAAACTGACTTTTTCAATGTAAAAGAAAGAGAGAGCTTTGGAGAAAGCAGGAGCTGCCATGTCTTTGTGATTTTACGGCTTCCACAAAACTTCTGATCTGAATTCGCTGGTTTGCACACTGCTGTCATTAGCTAAAACCATCGCTGCTCAAAGTCTTTCCATATGATATAAGGTGCCAACTATTTATGACATTTACAAGACCCACTTTCCCTTTTGAACCTGCACAGTTGCTCAAGGGATATGTAGCATGGATTCAAGTCTGAGAGGTAGCAAAACCAGgtttccgtataaggcatcccgggcctgtacttaactaacagaaggggaggatcaa…
>lncrna-candidate-sw-56544	aatgaagatcccttctccggaaaatcccaggtcccaggatttcccaataatagactctatacctgtaTTAACCTTCCTTATGAAAGTGAGAAGCTTGCCATAGATGGCAGTGTGCAGCAGGTAATAAGGGACACTGGGGCAGCAAAACACATAGTGCAGGCCCCAGAGAAACTACATCTGGTGTACAGATAATAAACACATAGAACTCCTTACACTAATTATCATTACTCTAGCTGGGTATATGCACATTAGTGAATAACAGCTATGGAAAAGCTCATACTCCTATATAGATTCCTATGTACAGTTTTAGAATTACTGCTCAATTCTGCAAGAGGTATGAAAAAAAAATGACATGGAAGAGGTTAACTGCTCTTTTTATCTGTCTAAGGATTATAGATA…
>lncrna-candidate-n-1762	CTTGCCTTGTTTTAATGTTTACAGAAGTAAAGAAGTTAGTGCCAAAATAACAATAAAaagaagttttattacatgcattgcacacttgcaaaagctaaaaaatttgcaatcttactgacacatgaaaggcaaagggttcgcaaaaggtattCAAGCCTACATGTGTCTTCTTGCCTTGGGTCAACTTCAGACATCAGCGagggctgtccaacaaaactctttggccagatgaggccctttatgctttttagaagctacgtgcctacttaagagctactgtgtataatatcagcattttagtaaaatcaagtcaccggacatgttgtatcttagctaatttgcccattacaAGTTACAAAGCAATAAGTAAAACATAAAGAAATATCTGTCCTGTCTGGC…
>lncrna-candidate-sw-16409	GTTTCCTCTAGCTGAAGTAGCAGGACTCCATCTCTGCGCAGGTTCCTTAGTGCCCTGGTTATTGCAGAGCATGACACCCAACAGGTGACACCGGTCACTCTCAGCGCCATAACTGCAGCCAAGCGACTTGGGGCAGATGTATCCTGTTTGGTGGCAGGGACCAACTGCAGTAAGGTAGCAGAGGAGCTGGCAAAGGTACAGGGAGTGTCAAAACTGTTCGTAGCACAGCATGAATCATACAAGGGATTTTTACCAGAGGAGCTGACTCCATTGGTTTTGGAAGCACAGAAGAAGTTCAATTTCACTCACATTTGTGCCGGAGCATCAGCGTTTGGAAAGAGTCTTCTACCAAGAATTGCTGCAAAGCTTGATGTGGCTCCTGTATCTGATGTCATTGAG…
>lncrna-candidate-sw-16455	CTGTAACTAGCGGTAATAGGGAGTGGGGAATGAGACGCTCTCAGATGGATGGACGCCTTTGGGGGCCGCGAACTGGCCAGGCTGCTACTACAACTCATACCGAGGTTACATGGATGTAAATCGTTCTGCCAGTAATCCGTCTGGATAGTGCATATAGCATGGCATCAGCATATGTGCCTAAACACTGCAAGTTTGGGGATGCTAGAGACTGCAGATACAGAGGCCTGTGGAACCCAGGAGACCCCAGTGGAAGGCAGATTCTTCTACTTCTTATATACCTTAGTTGTGTGGAACCTAACTCTTCTGAGTATTTGTTTATCAATAAATAATAAACATTTTATTTTTACATTGTATGCTTTGTTTATATTTTAGCTCTTAGGTATCCTAGCCTCTGCATGG…
>lncrna-candidate-sw-16488	CAACACTATGCCACATAGGAAAGGCACTGACATTTGAAACAGCCTGACATTGACAAGAGCGACTGATGCCAAAAGGGTGCCAGTGGATAATCGTATATTAAAACAGTACAGTTTTGAGTACTGGATTCCATAACTCTGGCTTCAGTGAGGCGCAAACTAAGGGCATggtcagaagcatatctacacttctctcagccctgcgcttttctacctgcctgagagaagcggatccacttcagtacgccgctctgtgtgtgtatgtgcactagaagcaatggcaacggcccaagtgtgcgcagattggcggtggcctggaaaacgtttgcttttgtgttTGttgtactcccacacttctttctgttatagcaaaaacttgcattgcatttattcctgtcatat…
>lncrna-candidate-sw-16586	AGCTGTTCTACGTTTACTGTTCAACACCATGTAAAATAATGACTACATAGCTATAAATCAGAAAGTGATTTAGGAGACTTACACACACACACACTTAAAAAACAAAATATACTTTTCTGGGCCATCCCCAGAATTTATCCTCTGAGGCTTAaaggggacctgtcaccctaaaaataattccaattatttttccctattgtgtttgtcaaatttcacttacactatataaataatataaatcttgtttccttcagtcttggaattacacgatcacagcaagcaggcaggctttgtatcatgccaaaatcttgtgtatcagccaaatgggggacctgatacccatgcactggctactccattagatggtgaggagggagtgggagagttagtgctgaatag…
>lncrna-candidate-sw-16598	GCTCCTCGCACAGACTGCTTCTCCTATTAAGGAATTGTGCTCTTTCCCATGTGAAGTCACATACCAGAATCAACAGGGAAAGGACTGAAGAGACAAAGTTACAGAAGACTGCAATCTTCTCCATAATGCAGTGCATACACCAATTTTTTTTTACAAGTTTCAAATATTCATAAGCATTCTTGGATGAGGACACGAAAGTACTAAGGCGCTGTAAATATTTTATTTAAAAGCGAGGAGTAAAGTAAAATCATGTGCAGTATTCAGTGCTGATTTTAAAAGATTTGGATGGGTCAGGCCCCAAATGTATCAGAGCAAAGAACACATGGGAGTGTATATTTCCAGGAAAATAGCTAAGAGCTTTACACCTTTCTTCAGTAAAAGACCTTTCTATAAAAGTGG…
>lncrna-candidate-sw-16711	GTAATGTATGAATGGCTGCCTGTATTTCTTCAGAAGGAAGTGTCAGCTTATGAAGGATACAATCAACATGTGGATGCCAGTCTCTCTCATGAGTTCCAGGCTGCTGTTCAATTTATGGCAACACTGTTACCAGCTGGGATATATACAAGGTAAACAAGACATGCCATTTTCACAATGTCCAAAGCTCTGATGGGGGTTTCTGGCCAGCTTACCGTTTGTGTGACAGTTACTGGAAAAGAAAAAATCCAAACATCAAGACAGCCCAAGATATCGATAATTTGCTCCTTGGAATGATTTCCCAGATTGCTGAAAAGGAAGATAATGTTGTTGTTGAAGATTTACGAGATTATTGGTATGGAACTCTGAAATATACCCGTATGGATTACATTTCATGGAGTA…
>lncrna-candidate-sw-16715	CACATTTCAGTTCACTCCCAGGAAGAGCTGAGCTTTATAAAACAGCAATTAACAGTTTAACCTTATCTTTTCATCAGTTAAATCCTTGATGATGACAGATTTGGAGATGCAAAATTTTCTGGCACTTCAGAAAGGAATTCTGTTAAACATTCTGATTTTCATGTAAGAGCTCCACAAGCAGCGGGACGCTTGCCCTGTCTTGCTCGCTAGCAGCACAGCAGTTTATACAAGtgacacctgacatccctgaccaattacagaactgccaACTATGAACAGGACCAGCCCTTGGCTAGATTAACCTTTCTGGGGACTAGTAAAGTAAAGGAACCTTGGACGAGAATTTTATCAGTTTTCATCTGGGGGCCTCCATCCTTCTTCATTGCATACATACGCAAG…
>lncrna-candidate-sw-16721	TTCAAGCCGAGACATGTTGCTGCTGAGGTGCCTCAAAGCCTGCTCAGTCCAGCATCTTAAATCTTCCCATCTAAAGTCTGGTTTATAGTTGAGCCTGTTAAGCAGTTCTCCCAGTTTGCACTCTAATGCTGATTCTGAAGAACTGAGTCTGTTGAGTCTGTACAGTGGATAAAGAAATACTTCAGGTGTGAGGTTGGGAGGAGGGAGCCTGTGTGCTGAGCAACCCAAGTTAAGCATATTGCAAGATAGATCAACAGCAGAAGCCATGTAAGTAAGCACTGTGATTTAATGAAtagtgatgagcgaattttttcaccaggcatggatttgcagtgaatttccgcatttttccattgcgaattgtttcgtgaaacttcagtgaaaattcactacagaaaa…
>lncrna-candidate-sw-16811	tctgtcctcacccaaacattagcagaacattattaaaaagtctatATATCTACTGACTACTTCTGTATCTATCCACCTGCCTGTCTACTCTTTACGTTTCTTATTCCGTAATAGAAGAACATATGTAAACCTGTAATTCCACTTGAGTATAGCAAGGCAACCGCCCCCCTATCAAACAACCACACACCTGCCTTTCAGTTATTTGTATTGCAGTTGGTACAACCAACGAAAGAACAGCCCCCTGCAAGCTGTGCTGGTTTGATACATTTTTGCTGTAAAGGGAAGGAAGGGAGGGGGCTGATTAGCTGTCTAATTAGCAGCCAGTGTAAAGAGTTGCTGGGGCAGTAGGCGGGTGATTACGCCCCCTGGCTCCCTGGCTGTCCATGTGTTGGAGGTGAC…
>lncrna-candidate-sw-16863	GTTTTTTAATCTAGAGCTGGCTGGATTAGTTTCTTCATTGGGAACATGAACAGAAAAAGATCCTTCAGGAGCTTTGCACTGTATCAGGGTTGAGTGCAGCAGGAACACAAGCTGTGATAGATAACTTTCCAGAGATGTTCCATTGATGTTGGGTGTAAATCCCTGCAGACACACAAACCAAAGCCATCCTTTCTGTATAGACTGGATTGACAGTGCTTGCTGGACTTGCTAAGTGCATAAACCTGTCTAAGCTTGGAAGTGTCTGCCCAGGAGAATCACACACTAAATAACAATAACAATGCTGCCGGAGCTGCAAGGCGGCCTTTGCAGGTAGAAAGTGCTATGCACAATGATGTAGGCTGAGTACAACATGCTAACGAGGCAATTAGTACACATAAT…
>lncrna-candidate-sw-16900	CTTTCTTCGATTTGTGTAAACTTTGCCATTATGTTATCATTTTGGGCACTTCTGAGAACCGGGAGTACTATTTATGAGTCACAAATTTGTCAGAACATCCTTGGCTAAATGAGAAACAAGGCATTAGAAAAATACATTATACAAAATACTCAAAAAATAATTTCTGGCCTGCTCCACTTTACTGAATTATCAGCATTGTTATTTTAAAGGCAATCAAATGTTAAAACATTAGTGGGAATGGACCTCAGGCTTGGGCCAGCCTTCCTTCTCCATAAAAATTGAATATGCCCAGGGTACTTTCTTCTAGAGTGCTGTGGTTTATCCTTTTTTTTCCTCCTAAGGGTTCAGGGTCTATATGCACTATAGTGCCTTTTAGGGTTGCTGTTGAAACCAGGATGG…
>lncrna-candidate-sw-16930	ccccttatccggaatacccttggtcccgatcattctgTACTAGGATTCAACTCATCATATTTGGTGTCAGAAGTAGACTTCTGACACAAAATAAGATAAGTTGAGTTTCAGTACCAGGATGACTGACAATTTTTTGGATTCCAAAGCCTTGGAGAAATTGTCAATATAttaaaggagaaggaaaggcaaagtcagttgggggtgccaaaatgttagtcacccccaagtgatttaaatcgcctacattgtaccccgggctggtgcccgttaggagagaacagcaccagcccggggtacctgtagcgatgcgcttcctccttcctgttcacgcgcatgcgcagtagagtgaaaagtggaactttaacagagaagtcggctttttagtctactgcgcatgcg…
>lncrna-candidate-sw-56547	GCTCACTTTGAAAAGACACGGATTCCACCAAAGGGATCTAAGGTGATAATTACTCATTTGACCGCTAAAGAAGGCTTTTGTTGTATTATCTCTTAGGTCTAAGCTAGATGGTTTAGCACTGCTTGTCTGACAGTGTGTTCCCAAAACAACAATGCATTGCTGCCAGGAGGGGAGACTATAGAAGCCACTGTCGATCAGATACAGTCTGCACACAGCTAAACAAATGCCTGGAATCCcaaagaaacacaaggaatactggaaactaatcccaaagagatcccaaaaaaatcccatttacatgggtttatcttataagataaagctcacccactggttatgtaaagcaaaagccaggataataaatgatcggattcccaactacagaccagttttgaccat…
>lncrna-candidate-sw-16997	ATCAATCATTGCAAATATCCTTTATTGGCAGCCTCTCCTGAGATTGTTTCACTTGGCTGTTTTCTCTTTTGAATACAGCCTCAGAGAAATTGCTTCAGACCTTAAAGGAAAATTGGAAATTTTGTACCATTAATCAAATGTGTCCTATGCATTATAGAACAGGATACAGAAGTGTTGTGTCTGATTCGAAAGAGTTACCTATTAAGCACAGTCACTTACAACAATCATCTCTTCTTGTATCATATCCTCTGCTGGCAACTCACTTTCCTCTGTAAACTTAGATGTTCAAAATCTAATTTAGATTGTTTGATTAATTCCAATGCCCTTTCCTTTCTGAAACATAATTCTGTTAATATCAGAAATGTGATATTTAAGAAATGTGGGGTCAAGTCTTGTTGG…
>lncrna-candidate-sw-56548	gagaaacaaaaacaaaaactttattataattgcaaaataattcaccattgagaatgctgattcccaatgctgatccccggcacaatgtcagccatcttgttgttatcttccatatagagatgtcatttttattttctttattatattgtactgtaatcaaacatgggactaaagctcagacttgttcagcgctgggaaaatgtgcttattgtttccaactccaattgcagaaacaaagaacaggcggccagatttacaaagatcagctgggattctcattggaggattttttgcatcttaaagcagttactggctatggagatttggggtaacgtttttgTTATGGAAACCTTCCTTGTGTTGGATATGATCCTACGGTCCTGCCAGCATGGAGCCCTG…
>lncrna-candidate-sw-16998	TCGATTACTTCGTTTTCTTTACCAGGAAGCTATTGAAATACAATCAGGATGAAGAACAAATTTTCCTACAAGCTTCCTAATTAAACACAAGGACTTATGGAAGGGTTTATAGGAGGAAATGAGACTGTAAGGACTCTGCTGTGTGTGCTGATGTTTCCCTCACCACTGGGATTGTCTGGATTCTTCATATAAGAACAAGGTGAAGAAAAGTGGGATCATGGCACCTCATCAGCTCTGTGCCTAAGCAGAATGTTACTCATTAAAGCCCTCATTAAGGGACCCTTTAATAGGATCCCCATAAATATATGGGTTTTATTTCGGAAGGCCTACTTTATTCCAATCTTTTGAAGTTGGGGCTCTTTGTTGCCGCCTGTTTCTTGTAATTGTTTTATGGATCCC…
>lncrna-candidate-sw-17196	GGAGGAGAAGTCATCCCTTCTAAATGGCATTAATTGGAATATTCTTGGCACTCTGTTTTTTTTCTAGGATGACTTCTTCACAGCTTCCAGATGTTTTCCAGCCTTCCACCCCTCAGCAGAAAGCAAAATCCCCCTTATAGTTCTGTGTCAGgcagtcagcagcagcagcaggagaagcagcagGGCTGTAGTGTATTGTGTGAGGGAAAGAAATTTTTTTCACATTCAGACCAAGTTAAACAGGCACTGACTTCCAGACTCCTCCTGTCAACTTTTTTCCCTCCTGGAAATTCCTGCTGATTACCAAGTGCTGGACCCTCCTGCAAAGGAACATCTCAGGAACGAGTTGACACGTTTATCATAGAAGATGTATCACAGATGTGGCAGTCCAGTATTTAA…
>lncrna-candidate-sw-17206	TGTAGCCCAAGGTGTATTATAGAGAGAAATGTCAGAAAGGGCCAAATGCAGCAATTCTTTGGCTCTAGGGAGGAGAAATAATGTCACAAACTCTTCAGTAAAAAAAAAAAAAGTGCACCATATAAATAAAGAAATCCCCTTACAAACAACCTGCACCCATCTTTTCTTTTATCATATGTTGTTATGTAAACAGCGACACATCACAGATCCAAGGGCCGTCTGAATACATAGAAAAGGCCACACTGGCAATATGATCCTTTAGAACCAGTGTAGTGAATTCTATGGCGCAAACAGGCTACGGAGCATAGCAAAACTGGCTTCCGCCTTGTCAATGATAGAGACAGCAGGAGCTCAGTCCAATCAGAAATCTCATTTTCACCAAGAAAAGAGTGTAAACTA…
>lncrna-candidate-sw-56550	CAGAAATCCACACTGCCCAGCAATATTCAATTAGAATTCTATAATTAAATCAGGGCTTCCACAATGAGATCATCAATAGGCTGCTATACAAGCATTCTGATCTGCTTATTTTCTATTAATATATCTTTTGGGCACAGGCAGTTTAAGTAAGAATCACACCCATCTGCCCCCTCCTTGTTTTATGGCTGTGTAAGCTGCAGAGAGTCTGTTTGCTTCTTTAAAGTTTGAAGATGCCGTCTCTTCCCAGCAGCAATTGTATTCTATTGGCTGCTCTGTGAAGCTTTAAGGAGCAGAATTTCACACACTACTGTACGATGAGAGGAGGTGCGGAAAGAAATGATTTTCTGTACACAGGCAGCTGGCTTTTATGGCATGCTCGCCTCTCACTGCACATCAAGG…
>lncrna-candidate-sw-17254	ATCAGCTAAAAGGACTTTCATATTTGCTGAAAACTTCCCGTTACATGACCTATAACTTTGGTCAAGTACTGTTGTGGGTTAAGGAAATTGTGCATAAAGACTGCtctcctcattcacatcaaaaataaatagTGGAGAGAAGAACTTGCAAGCCGCTGGCTCCTTCGGATGCCCCTTCAGTCGCCATGGGCCAATTACAGTGGTGGAGACAGACACAATGAAGCTGGCCAGAGCTCTGCCAAGTCCCCGCTGCTCTCTGTCCCAAAGGCAGATCAAGTCACACACAGAGAAGCATGTTACAACTCACACTCAAAGCATTGCAATTCTAGCCCACAGCTGGGGAGATAAATGCCAGCCAGCCACTGTGACGAGCACATTCATTTCCTATATAAAGAATCC…
>lncrna-candidate-sw-17265	tgtcaacccaaactaactatgtaactatgatttaaaatTTCCGTCAGTTCCAGAGGGCATTCTTAAATATCATTGTGCGGGAAGCTGTAGAAGTGGGATTAAAGCACAAATGTAAGCAGATGTGATTTGCCGACTGCGAAGCAGATACACATGGGGAGGAATTGGGACAGAAATCTCCTTTTATCATCGGGTACAAGACATGAAGAAAATTGTGCTGGGGTAAAACCCAAGTATCCTATAGATATATTGAAAAACTAAGACTAAGAGAATTTGTTTAATTTGTTGTCCATTCAATTGCAGATGAAAAGAAATGATGTAGATAAATAAAGATTAATATCCAAAGTTTGACACAAAACTAGAGAAATAATTTCTCTTGGAACATGTACAAGCAGAAAAGGT…
>lncrna-candidate-sw-17331	ttttactacataaccATACAAGTTTCACCTAAGGAAGAGAGAAACAAAAAAAAAAAAGGATTTCAAGAATCAGCAAATGGACCTGATACGATGTACGCTGTAGAAGGTTTCTGCTGTCAGCGAGTAACTGCAGGACCGAAACACATGTTCTGTATTTGACATTCTTTGGCATCTTGTAAATAGCCTGCATGAATCCATACCTAAAAACTGCCAAGGCAAGCACAATTGTGCCCAAGTTTTCTACTAAGTTAAGCAAGCACAGCAATGAGATGAGATGTGGCTGAATTGAATATAGAAACCTAAAGACCCTGAAACTGACCTTGAGATCACTTTAGCTTAAAAAAAAAGTCAGTTTTGCAGAATGTATTCCTTTTCTGAATTTAAAAAGCTTTGGCTTTA…
>lncrna-candidate-n-1871	CCATGGTCTCAGTTGAAGGTAGACATCATTACCCGTTTACCCTCGTCCCTGATATAAACTAAAGCGCAGGTTAATGCCTCTCTGACTTGTTAAACGGTGTATATTCCAGCTGTCGCTTTTTATATGTTTTCTTCAATAAATAAAAGAAATATGTTGATGTAAACTCAGAGATCACGTCCCACACCAGCCGCTCTCATTTTACACGACTTCTTTTTTTCTGATGCCTAAGTGGAAATCGCAGATCAATACAGACAGGGGGTTTTGCCTTGTAAGAGTCACATAATCGTCTTTTTATTCTCAGTCCTAAAATATATCTTTGATAGAGACAGATaaaaaaaaaaaaaaaaaCAGGAGTCTCGATGTGTGCGGCACTGTACAAATTCAATTATACCAATATTT…
>lncrna-candidate-sw-56552	TTCAAGGCAAGAGGACAACTAAACAGTGGATAGGCCCAAATAAAGACAACTATATAGAAATGCACACTCGCACAAATAGTCTCACACTCTTTGCCACTTTTCCCTTATTTTCCCATCTCTTTTCTCTCTGTGAGCTCCTTACTACCTCCCTTTGTTTATCCACCATATATTTAGCATTCATCATTCTCCCCATTATACCCTTAGCTTGTTTTACTTTTGCTGTAAGGTGTTACATTTATTCACTTTTTTATTTGTAAGAAGGGATCCCCTTTTTTCTAATGGTTAATGTACATGGCAATGAGACCGTGGGATGTACAAGAGATTCTGTATATTTGCAGCTATAAGGAAGCAGATGAAACATACAGACAAAGATAAGTCTAAAGCCTCTTTGATTGAAAA…
>lncrna-candidate-sw-17476	CGTCAGTCTCACAAAGATCCTCCTCCTTTCCTTTTCCCTTACTTTGAGAAGCGTCATCAATCATGTGACCCTGCCGTGATCTTGGTGTCTTCTCTCGAGACTTCACACTGCCAAGTGCTGACTGCCTGTACCTACGCATGACCGGTTACAGAACTTTTACAGTTTGGGTACATGACTTCCTGGGGAAAAAAAACCGGAGACCGATTCCCTCTTGTGTTGTCACAGCTATACGCACAGCTTTCCCGGATTCCCACAATCTGTATCGTGGTTTTATCCCTTTGGAGGATTATGCTGCAGTTAATATGGCTCAAGACTTGGACTTTGTATTATTGTAGTACCTTTTACAAATCCTTTTCCCGTGTGTTTTGTAATAAAAATTATATATTTGCAAAATATAAA…
>lncrna-candidate-sw-17718	atttgccagaacccacagattgccagtccgggcctgCTATGGCTAGAATGTACCACTGCAAGGCTCCAATACTGCTATACCTTCCTGCTCATAAAAAGCAGAGTAGTGCAGTGGGATTGGGGAGAGCCCTCTGGATCTGCTTGATGTTATTTTCCCAGGGATCTTGTTTTGGGAGCACGCTCTGcagacctgacttcaactgtgcttggttcttgacggaaagaggagaccaagtagtgggagttgacacctgccaatccCAAATATCTAGGGCATAACGGCCTTCCCATAGACGTGAAGTTCCTTTGATGATGACCCAGGCATAAGTTTGCTTGTTTTCGCTGCAAGATGAACGATGGGCTGATTTTTTTTTTTATGTTCGCGAACTCGCAGATACCG…
>lncrna-candidate-sw-17754	GCAGAATATGCAGCTGGATGAATTGCTGTACTGGGAGAGCGCAAGGAAAGGACTGATGGAAGATCTGTGAGAAGCAATGACGGGAAGAGGAAAGAGAATATTGCGGTTCAGTACAAGGCAGAGTAAGAGTTGTGGTTTATAGAAATCTCACACACTGAAACGTTGCATAAAGCACACTATGTGCACTATTTGCTTGCATATCGCCCTTTGAAAATTACCTGATTACTGTCTACTCTGCTCGACGTTTTCCCCATTCTCCCTGCTCACACTGATGCTCGATGCTTACATAGTTCTTTCTACCTGAGAttaaaaggccagaaacaccaacaaatgaatggcattcagatacatttaaatattaaatatttttaccctgagcatgtaaaaatgtgtgtttgc…
>lncrna-candidate-sw-56554	AAGGCTATAACTGAGATGCCTGGCTCCCCGGGGTAAAGTGTTCATTGGTTCTTTCCTGTTTTTATTGTTTTGATGTTGTTTACAATGCTCATGATTAGCTGTCTTTATGCAAATGCAACCCCCCTGAACTACACAAGCACAGCCATTTGCAGAGGGTTTTATTGTGTTGTGCTTATGTGGGAAATAGCATTGTACAAAGTGCCGCTTATTGCTTAGAAGACAGAGCGCTATAATTGAGCTTGCAGCTTTGCTGATCAAATCACAATAAAAGTTAAAGGAACATAGGGGAAAACAAATAAATACTCACGGCGACTGACCACACTTGACTTAATATCCTGTCTGAAGACATGAGTTAAATGGCATGGTGGCATTGCCGGCATTATTGGATTTAGCTCATGT…
>lncrna-candidate-sw-17843	GTCAGATACTTTTACAACTGCAGGATGAAAAAAAAGGTGAATTTTGCCAAGGTTCCCAAGAGAGCTGCAGTTACACCTATCCAGAAATATAATTATTTGATGCCTCGTTGTTGAAGGGTTTCACAAATGACCCCGCTGGCTTTTGTCATTAAAGGATTACACTTCACCCAGAGTAAAGGCTTCTTCAATCAGCACGGAACCTAAAACTAAATTTACTCTCTCCTCTACGGCCAGTGTTCTTCACAGCTCCTGTCGACACCATTTAATGGTTCTCCACTAGATGTGGAACCGCAGTTGAATGTTCTGAATGTCATTAGATGTTACAAAAGTGGACAATAAATGTAACCCTTGGCATGCAGGATACTGTCCTAATATACTAAACTATGGTAAGAATTATAA…
>lncrna-candidate-sw-17874	ataaacgatacaagaagtgaagagggccctgcccaaaagagcttgcaatctataaggaTATACACAGTTACACAGTCCAGTCAATATATGGAACAACCAACTCTTCACTAGAATTAACCATTAACTTAAAAAAAGTATGTGATGTAAATTCAGTAAATTGCTGAGGATGATGGGAGTCGTAGTTATCCAATAGCTGCAATTTTGCCAACCTTCCTTTACATGCTTAAGTGTGCCCCAATGCATTTTTGGGGTAATGATCCATACAGGGTGGCTCCTGGCTTTTCCTATTTATGTCATTTAATGTAACAACACATACACCGCATTGTGACTGGGTAGTGCCAAtccaaatcccccatcagcctaaaggtggccatacacgttaagatccgctcacttggc…
>lncrna-candidate-sw-17875	ctggtgggggggggctgtatttgaaatgccagagcatattttgaatcccagtccagacctGTTGACCTTGATGGACAATTGTTTTTCTCGTGGCCATCGAGTTGTTGAACCAGTTGGTTCATCTTTGTCTGCTCATTAGACGCTTCATTTCAGTTTTTAAGATCCTAAAATTGCTTTGTGTCTCTGCTATATGTTTGAATTCATTAACTGAATTAGTCCCCACCCTACTTGCTGCATGCCTATTCCATGTATTTATCATCCTTCTCATTTAGAATTTTTTCCTTGTGTTCCCTTTAAGTGCCCCGCCTTCAAACATTTTTTCTCTGCCTGCTAACAAGGCTACAATAAGTTTCACTTGAAACTGAAGTTGGAGTTTAGTGATGATGCGGTCATGGGAAT…
>lncrna-candidate-sw-18254	NNATCTCTGTGGTGAGGCAATACGGGTGCTCTCTGTAAAGCATAGCCTATATAAGTGCAACTCTGCAGCTGCTGTATATGTAAATTGAGGAATGAACAATAATTTATTTTCTCCACACCCGGGCATATGCTGCAAAAGGCAACCACTCAGAACCTACAGCTGCCGAGCGAGCGGCAGATAATTCAGTGTGTGTGAAGGAGACTGGTTACGGTGGGCAGCCGTCTCGGGAAGGGTGGCTTAGATGTGATTTGCGAGTCCCTAAGGAACAAGAATCGCTGCTTGTTAACACTATTGGTATGCTCAGGAATCTCTGAGGGTATTTACAACGCTCTGGTTTTGAGATACAATTGTAACCAATTCCTATGTGCAGATGTCTGTGGCCCTTCAAATTAAGGGTTA…
>lncrna-candidate-sw-18466	GGGATCTACTGCATTATCCAATGAACAGCCAACACCAGACATACAGATGGACTCCGCTTCAATGCACAATGATATCTGAAGGAAAGTCTATGAAAGCCAAAGAAAATCCCATCAGCTGTAATGGGAACAGCCTGAGATGCCAAGGGGCCCCCTATACACATCGAGGCTTGAGAGAAGGAACAACAATCCAGGGACAATGAATAACATCCTGGATTTTCTGATTTTATTTGTTCTGCTGATGTAAACTTTCAAACATCTATTAATATCTAGAGTAGTAAATTCATTCTGACAGAGCATAGGGGGAATAAATGAAGGCAAAATATTTGGCTTGTTTATATGAAATTTAGAAACCACTTTCGGTGGGAAACTCCTCCTGCAGTGGCCAGCTAGAGATCCAGA…
>lncrna-candidate-sw-18501	TTGGGATTTATGTGTGTTACCAGATAATTGGAAAGAGAACTGTTTCTTGCAGCAGCAAATTGAAGGCACAGCCAGTGACAGAATGTATACGGCCTGCGCCCCGGGTGTGGGTTATGGTGAGAACCAGGTACAGATCAGGTTGGTGAGGACGAGGAACGTAACTTCATCAGTCACATCAAATGTCGGAAAGCTTTGGATCTGAAGGTCGGCAGAGATTACCTGATCTGGGGTATCACCGGGGACCTTTGGAAACAGCCTGATG
>lncrna-candidate-sw-18517	ctcttccctgcactctcaggcagtaacatctaccttgcgtggcataaggcgcagagttgaagaaaaggaagaggagctgcagcaaccttctggAAGAACCAGCGTGGAAGCAGCAGAGGACACTCCAGCTGCAGTGATGGAAAGACTGACCCTTAGAGGAAGGGTTAGGAAAGCCACCACAGGGCGCTTCCAGAGACTCTGGGTAACATATTTATATACTTACAATCTATTTTTAATTTGCCTGTGCCAGGTGATCAATATACAAGTTAAAGGTGCCATAACAGATAGCTGATATACCGTAGACCAAGCCATTTAAATGATTAAAAAAAACTATATTTCTATAATTCATTTTTATTTGAACATTTTCTAAACCTTTTCTTTCTTTTTTTTTTTCCCAGC…
>lncrna-candidate-sw-18539	CCCACACACGCTTTGCCAGCCCTTGACCACCAAATGGCGGTGACACCTTGCCTTCCTATGTGCCCTGCGGCTTTGAAGCCCGGAGGTGAGAGGAGTGGGCGGGGCCAGAAGAGACGATATAATGCCGAGCCAAGAGCGTTGAGGAGAACAGTTGGTAGTAACGGAGCGGTTGGAAGGAGCGCAGCCGTTGAAAGGATCCGTTAAAAGGAGCCATTAGGAGCAGACATGCCTGATATGGAGTATTCCGATACTTTCCCCTCCAGGAAGATCCTTAAGCCTGTGGTGGAAAAGCAGAGAAGGGACCGGATCAACCGCAGCCTGGAGGAGATGAGGGTCTTGTTACTGAAACTCACTGGGAATCAGGTCAGTGCTGTGACTGAGATCataaaggataatgta…
>lncrna-candidate-sw-56560	AAAGGATTTACAATAAAGGATAGGTAAAATCCAAGAAATGACATTAGACGATTTCGCTAAATAAATTGATTTATGGTAAATGTGTTACAATAAAAAGGTTCAACTGTTTCCTTTTAATCCCACCCATGCTTAACTCCAATGTTGCAAGCAGCCCGGCTAACTCAGTCGGTAGAGTGTGAGAATCTTAATCTCAGGGTTGTGGGTTTGAGCCCCACGTTGGGCGCTAAAGTAGCAGTCTAAAACAGGGGCGGCCACACTTTTTGCGGTTGCCGATGTGGAATGcggaagtcaacaggggatggactggtggaccgcgatcaacgttttggccacccctggtctaAAACATCCAGTGCCTGAACAGGGACTTGAACCCCTGGCCCCTAAGATTGAAAGCCT…
>lncrna-candidate-sw-18676	CTGTGTATTAGTAGGGAGGGTTGTGTGTGTGTTTCCTGCGCAGGGATTTGCCCAGAGAGTCAGTATAACACACACCCAGTGACTGGCTGGGCTGTAACTCCGCCCCTGTGTATATACAACTCCCAGCACATTAGCCGGGGCCCATAAAGAGCCCATTGTGTCAGGGGGACAGGGCAGGGAAGGGGTTAAAGGGGCAGCGCCCTGTTGTTACTGCAGAGCTGTGAGTGCGACTCCCACAGGGAGGGGAGACATGTGacccactcactcacagactcacactcactcacatagagtcacactcactcatagactcacactcactcatagactcacactcactcacagggtcacactcactcacagggtcacactcactcacAGGGTCACACTCAGGAAACA…
>lncrna-candidate-sw-18681	GTAACCCCCTGTATCCCCAATGCCGGCTGTACCCTGGGTGCCCCCCTATATCTAATGTACTCTGTGTAACCCCCTGTGCCCCTGTATCCCCAATGCCGGCTGTACCCTGGGTGCCCCCCTATACCTCTGTGTAAACCCCTGTGCCCCTGTATCCCCAATGCCGGCTGTACCCTGGGTGCCCCCCTATATCCAATGTACTCTGTGTAACCCCCTGTATCCCCAATGCCGGCTGTACCCTGGGTGCCCCCCTATATCTAATGTACTCTGTGTAACCCCCTGTGCCCCTGTATCCCCAATGCCGGCTGTACCCTGGGTGCCCCCCTATACCTCTGTGTAACCCCCTGTGCCCCTGTATCCCCAATGCCGGCTGTACCCTGGGTGCCCCCCTATACCTCTGTG…
>lncrna-candidate-sw-18713	GGTGGTTCTAATTGGTTCCCAATAAACATGGGAGTGGGAGGAGCCTCAGGTCTCTCTGTGCTGTGCATGGAAGGAGAAACTTGGCTTTGGGGGAGAAGCACAATCCCTGGTTTCGACATTTAAATGCCACTTACCTGCCACCCCCCATCATCCCAGAGGGGAAATACCATAGAAGGTCACCTAACGATGTTATCCAACAAAGATGAATGATGAAGTGCCTTTTATGGACATTGTGCACTTTTTTTTATATACAAAAGTGAGGTATGGTCCAAAAGAAGAAGAAACCTTTCTGCTATGGCTTGGAACGCCTTGAGGAGACCACACCCTCAGTGAAGTTCATTCGAGTGGGGTTGATTTATCTGATTGTTCTCCCATGTGTTTGGAATACATGAATAAAAT…
>lncrna-candidate-sw-18802	ATGGAAACACAAAACAGATTTCAGAATGTAATTATATAGATTGCATTTTTGCTGCCGAACGTATAAATCAAATAACAAAATAGTTTTACTCTGCAAATTTGGTACTAAGGGAAACAATTTATTTCCAGGAATTTTATGACCTATTTAAATAAGATGAGAATGGGGCGATTTGGCGGCGCGACAAGGAAAGCAAAAGGCGTCGGAGAAGCTGTGTGATCTCGAGTGATAATTACGCCTTAAAAATTATAAACTGAAATGCGTTGCGCAGACAGTTGTTCCCTGACCTATGGATAAATAAGAATACGAGAAAAACAAGGATCACTCCTCATTGGTTAAGGAGAATCAAGATCTCAACCAGCACCTTTAAAATTCAAAATTGTAGCCCTTCCCCAACTCCAT…
>lncrna-candidate-sw-56562	AAAACATCGGCGTATAAGCGCTACAGACAATGACCTTCAGTCTTCCCATAGCACCCGTTAATAGTTACTACTTCATGCATATTCCCTCGCGAGCAAACTCAGGCGGTATTATTTCCCTCGAATGTTTTATTATTGACATGCATATATTTGCTCAAGCAACCGTGACTGTTTGAGTTAAAGTCATTGCTTATTTGACTTTAATTGCAGCTTCTACGAGTGTAGCCGAAGAAGGTTATGGAAATGGTTACAGTCCTATGCTTTCTCCTCTTTAAGAATGTCAATACGGCACTCGGTAGTTGAAAGACAGCCGTTCAGCAATTTTCAGGCAATAATGGCATTCTCGAGTCTCTAAATGCGGCACATTCCATCCTTCCGGTCTTTCATTTAATCCCTTTGAAG…
>lncrna-candidate-n-2069	AGAATATTAGACATTGAAAACTACATCCTTGGAATTGAGAGAATTCCTTTACATTGTTGCAGGCTCTTTATTCCATTGTGTTGTTTTTTTTTTCTTTCCGATTGGTCTAAAGCAAAAAAAAGGCCAAGCTGGAACATAACAAGCCGCTCCGAGACGTGCTGCGTGCTTTGGAAATTCTGAGGGAAATCTGTTGTTATGCGTCACTCTTCTACAGGCAAATTTTTTTTTTTTCTATTTTGTGAAGCTGCCGAGTCTATACCCAGGTAATGGTGACATTTGCAATTCAGCCTTAATGTCTATTGTGTTTTATAACTAATCTTAAATAATTGCTCAA
>lncrna-candidate-sw-18908	caaaatcatacattgaaggtttcaaagccagaaaggctttcgtgccgtttacgaacgttcggacccgaaaattccatgactttcggaaggcaattacgatttttttgtacgacctataaaagcattttgtgacttttgaaaggcagttacgatatttccttgcaaccgataaaagtattttcatgacattttagaacatcagaaattatagcggttactccgctataatactccatatcgtgattttgaccacaaaaaaaacggattttagtgaatgggccccATAATGTCATGAATTTCCGGTGAAAGCTTATACAGATGACATTCCCTGGTCCCCTAATGTGCACCTATTCACTTGTATTCTCTCATTTTGCACCAGAAAAACTCACCAGTCACTAC…
>lncrna-candidate-sw-18909	TTTTAAACGCACGCTTCTATTTAACCCATAGAgattcggttttggtattcggcgaatcttttatgaaggatttggggttcagccaaacccaaaaatagtggattcagtgcatccctaATAAATAAGGTCTGAAGGAGGCAATACACGGTAAGATTCACTCGTTTGACGAGGTTTCCCCCAGTATATCTTCCAatgcacaggtcgatgtggtgcatcgcagatgaaattttcaaagtgcctgatcgcacgacccactgatatcAGTTGGCATTGGAGCACCAGCATACACGTACTAGATAATCGTACAAAATATAAGGGACTTCCGGGTCACGCTGGTACGCGCACGTGCCAAACTAATCGGCCAGGAAGCATGCCGACACTGGGTTTTGGCGACAAACG…
>lncrna-candidate-sw-18992	gcatcttctgcctaccttacctccggccctTTTGGAAAGACCAGCGCGCTGCCTGCGGAGGCTTCCAGCATTCTTCTGAGCCCAGAGCAACTTCCAATGAAACAATGAGGGAAAGTCAGAAGGAGTATGCGGACGATAATGACAACGGTATCCACATTATCAATATCAAGGCTATTGAAGACATTGGATATGTCCAGTCTGATGGCATGGTAAGTTGCACGTGTTCCAACAAAGTCTGTTAGATTTGTAGCACATATGTTACTTTGGTACCAGACGCCAAGTGTTGGGATAGTGGAAAATACTCCTCCTCTCATTCT
>lncrna-candidate-sw-19033	AGGGTTAATAATAGAGTGCCAGCTCTGTGCCACACACTAGGGAAGTGCCCCTGACTGGCTTGGGGTGATTTGGGTGAATGCAGAAATGTCACTTCCCGCCCCTACAGGGCCCCTATCAGCGGGTCCCACCCCCAATTCCTGGGATAGGGGGGCCCGGGGCCCATACACTGCAGCAGGTTCCGCACCGGCACCTAATGGGTTAGTCCCTCCCGATCCATCCGCTGCCAGGTGGGAGCTGGGGACCGCGATGCCATTGGCTGGCCCTGCGTGACGTCACAGGCGCTTAGCCCCCAGCCGGCCGCGGTGCGGGCCAGTCAGTGTGCGGAGCTCGGTGGGACCGGCTGGGATCCTGGGGAGGCTCAGTGATAATAATGGCGAGCGGGAAGGGGACTGCGCTGC…
>lncrna-candidate-sw-19060	CGGGAACGCGCGCACACAGGCCCTGTGACGTAGAATGGAAAAGGGCCCGAGCGGCCCGGCGAGCGGAGTGAGAGGGGGTGTGATGGGACCTACAGGTTAGTGGTGGAAAGCCTTAGAAACACCACATACTCGGACAACAAGATTCACCATAGGCAACAACCCCTGTATTATGTGGAGTAGGGCTGTCTCAGCCGCGGCCGGAGGGGAGAAAAAGCGAAGGGAAGCAGGGACTACTTGACGTGTCGGTGCGGCGAATTTATTTCACTTTGCCTAAGGAACGGGGTGTGATGCGGTTCCCATTGCCTAGGGAAAAAACCCGgatgtaaaaacttggctgccggtggcttctgggagtAGAACTTTTCAATAATA
>lncrna-candidate-sw-56564	gccagccggagcagcaggagaacagggaaccaggcttagGACATTGGGCTTTCCCTTACGCAAAATGGCGCCGTTCGCTTTCCGGGGTATGCAAGCGTTGAACTAGGACGATGTTCGCCCTGCCAGTAAGAAAGATGGCGGCGCCTACACGGAGGACTGACTGATGTTGAAACCTGAGAGAAAACATGTCTCTCGTAGCCCGTGTTGCATTTTACCCGAGCCTTCTATACAATGTGCTCATGGAGAAGCTGTCTAGTCGGAAATGGTACAACAGGATTGATGAGACGGTGATTCTGGGGGCGCTGCCTTTCCGAGGAATGAGCATTGAAGTGAGTGCGCCTGCGCCGAGTTGCCCATGTGATTTATGCGCCTTTATAAACTTTTATTGACCTTTATTAT…
>lncrna-candidate-sw-56565	aagagaaagaataaggcaagtccagttgatctgacttattactaTAGAGATGCCCATGGGAGCTAATGAGCAACCCCCTGGATCTTCTGGATACTTAAAAGACGAGTAGAGAATTACTGACAAGAACTTTCCATATTGCAGCATTAGCCAGGCGCTTGCCTTCCATGACTTTTTATTGAATTATATTTGTTTGGATATCACCACGCAGATGATATGGTACAATTCAAGTAGCAAATAGCAGCCGGCCCAATCTGTCTGCAACAAGCTGTCAACACCCATCTCCGCTCTCCAGCGCCGAACCACACATATAAACACTCTATGGATTGTGTAACGTGCCCGTTGGAACACTCCTGCAAAACATCATTCTAACTGGGCATAGGACGTTGGCTTGGTAGAAAA…
>lncrna-candidate-sw-19273	accagaggtagctgcatggtggaagagGAGCCTCGATTCAGGCTCGGACAGATCTTCTTCAACGTCCGGCGCACGTGGCGACCAAAACTTTCCAGGCTCTCCGCATCTTTGTAAACAATGAACTGAACGAGCTGCATGCAGGGCTCAGCACAGCAGAGACTTTCCTAAGGCCCGGCGGAAGGCTTGTCGTCATCTCTTTCCATTCGCTCGAAGACCGGATCGTAAAGAGATTCCTCCATGGAATAGACATGGCCGATAAGCCAAATTTGGCCGCCAGGCATAAAATAAGGCAAGGACAGAGAAACAGCAAAGAGATGGAGGATGAAGAATTTCTAATGTCACATTCTAATCCAGCTTGGACTGTGATCCAGAAAAAAGTGCTCACACCCCAGTACCAGG…
>lncrna-candidate-sw-19361	agtggaagattttatatgctaaggacttcccatacagtcagtcgaactgaagaagctgctcggatgagtagtgaaacgtcttcaatgaatatagcaagtccagttgctttagatttacttatcctagatataccatgacctggatgaatgaaaatcttcatagtcatGCCCTGTGACTGTTTCTGTAGATAAAAAAAAAGTTTCTATGAAGCTGCAGTCAGATTCTCTGATGTACCAGATTAAGACATATGAGGAGGAACCCCTTAATAAAGAAAAAAATCCCTGCAGGAGACTGGGAAGTAGAGTCTGCAAAGCCGATTAGAAAAAGCCAGGGTTGAGACCCTATATAAACTCAACTCATTTAAATCCAAATATAAGACCTTACATGACAGCCCAGTG…
>lncrna-candidate-sw-19540	TTCACTATCTTCCTACTCATGCAAGAGCAGTCACGCTAAAATGGATTCCTATTCAAAGCTGAAAGAAGACTCACTATACTAAAGGCGAGGTGGAGCTTCATATCTGATTAGGAAGTGACTGATTTCTGCAGAATGGTTCAGCGACTCAGTCGTGGGAGAGAGGAGCCCAGGATATAATTTACAGATGCAATGCACATGCAAACATATGAACCAAGGAGTCATCTGGTCCGAAAATTCTGATTAAAAGCTGATCTTGCTCTGGTGCACACTAAACCTGTCAACCAACATTTCCCCTGGAAACCCAATGACTCATAGCTTTTGACTGGATGCATAGATAAATTGTGGCGTGAAATCCAAAACTCTGATTATTAAATAACGACAGGAGAACTCCCACAGGTA…
>lncrna-candidate-sw-56571	AGATCTTCCTGGAAGTAATATATGAACCCTGTGAGATCCCTTCCCATGTGATCTTCTTGTTGGACAACATTCTCTACCTATTCATTTCTTGTCTGAATTGTGGATTATAGATCTCATACCTAGTACTGAGCAAGAATGCTATTTACAAATGCACACAGACACTATTTCCTGGGGTTTCCTGTGCTGTAACATTTGCCCCTGGAAAGCCAAAAACTTTGACTTTTTATATGCTGAATATGCTTGGGAAAATAGATAATATGCCAAAATAGGAAAACTTGGAAATGCTAGAGTATGTAAGCATGGCATTATTTCCAaaaaagaagaataatgataactaatatattaacattaagatgatacaaaataataCATCCAAACAACTGATGTGTAAATACGTAA…
>lncrna-candidate-sw-19796	ttcccattggagcgggggactcccttggctcattgttatttgattgtttggacctggggccaaacaattgaattagccagatattgcccaTTTTAaaggaaatctatacccccagaatgaatacttaaccaacagatagttcatattatgttaagtgacctattaaagaatctcgccaaactggaatatatatatcagtaaatattgcccttttacgtcttttcctttgatccaccatttagtgatgggctgtgtgctccctcagagatcacatgaccagaaataatgcagttctaactgtaacagggaaaagtatggaagtaaaagacagaactctgcccattcattggctgatgtggcctagcatgtatgtgtgccatgacttgtttgtgtgcactg…
>lncrna-candidate-sw-56572	tgggcaggtatcaggagctcaaaacataagACAAACTGCAGATCCAAGCCAAGGAAGACAAGACAGAGGGAGTAGTTGAATACAAGAGTCTGAGAGCTGCATCAGCCAAAAACCCAAAGCTTCTTGACGACATCAATACCAAGTACTTTGTTGAACAGAAGTAAGCTGATCCTTTCTAGAAAAAGTAATACTGACTGCTGGCAATTCAGTCACTGCTGTCTGCTTGCCATGTGCATAACTATGAAATCCTGCATAATGACACTTATTGTAGATAAATGATATAGGTAATGTATAGGATGAGTCCACCACCTAGAAcagtgatccccatccagtggcttgtgaccaacatgatgctcaccaatcccttggatgttgctcccag
>lncrna-candidate-sw-19851	catGAATGGTGGGGAAAGATCACATCATTATGCAAAGTGCTGGACAGGAGAAGTTAATCTGACCGAATACCTTCGCCACCACCTACAACTGCCCTGAGAAAGCAGAGAAGCCAAATCTTAAACCAGACCAAAGTTGGACTGGGTGGGTTTGCAAAGTCTCTGCATGCAATGCCGCTGATGAAATAGTTGATGGGCTACTTTTTCCATGTGACTGGAGAAACTTGTTAGGGAACTAGTGCAATTGTCTGGGACAAGACTAGATGATGGTACTAACTACTGACTGCTACGCTACCATCTTCTGATTTCAAGACAAGAAAGTATCTTCAACAGTGTGGACATGGTTGTGGTGTCAGACAGTGGCTGCCTTGTCATAAAACACTGTAGGATTGAATCTGTCTT…
>lncrna-candidate-sw-19946	GTTCAACAGGGCTTTGGTCTGTGGATTACGAGATTTATGGGGATGTTCAAGTATACAGAAGATCAAGCAAAACGTGTTAGTGCTGTTGGATGGGTTAAAAATGCCCCCCATGGAACAGTAATAGGTCAAGTCCAGGGGTCAAAGAGCATAGTGGAAATAATGAAAAACTGGCTACAGAATGTCGGAAGCCCAATGTCTCGCATCGACAAGGCAGTTTTCTCCAACGAACATGAAATTCAGGCATTAGAATATACCAGTTTTAAAACAAAATATTAATAGTCTGTCCACATGCAATTAAACTGAAAACCAACTTTGTTTCTCCATGCTTTCATTTTCCTCACCTTTTTTCTGCATTTATATTTCTAGCAATTAAAATAACTACTCTCAGATCTCATTTGT…
>lncrna-candidate-sw-19966	CTGAAGTGTATTGTGCAGTTCTAGTGAAAGATCTCTTCTGATTGGAGGATTCACTGATTCAGTGTAACTCAGAATGTTACTAGTACCAGGACTGAATCAGAAACTGCCCTGTGACAGATCTGTGTCTTGGCTGGTTATTGCAAGGTATGTGGGTGCCGCCATGCTGCCTGTGTACCCATGTATATACAGAGGTTGAATTCCCCTTTAATAAATTGTTTCATCCATGTTTTATTTATAATAAGTAAGTAGCCATTTCCACTCATTATGCACCACCCTGTGAGTAACTCATTCAGCACCATGGCTCACAcattccatttattaatagcccccaggactctctatagaatgtacttagtgagcgctggggcccaaaactgctcggcatattctagatggggc…
>lncrna-candidate-sw-19997	CGCGTACGTAGTCACATGACGAGCAAGGTTGGAGCGTCATGTTGGTATTATAAAATAGACTGGCAAAATAGGCTGCCAGTAACGCGATGGACTTAATAGGCGGGCTGTGGCGGCTGTATAGTTTTGTTATGTGCTTACAGCCCATAGTTTTGCCACGGAAGAAAATAAGAAATAAAACCTAACTTTGCGTTTTTCATACTGTTTGTCAGCCGTATCGGGGCAACGAGTTCCTCAGTTCCCAGTAATTTATTTTTCTCTGCTGAGAGCCAAACTTTTACCAGGAATCAGCAAATGTCACCATATTCCTCACTGCTGTCGCCAGAACCTCCCATCCTCCAATATTTGACCGAAAGTACTTTTTTTCTCCTCTTTCAGCTTCAAAGGGTTTCAGGGAACAAA…
>lncrna-candidate-sw-20018	CCACCTGCTTTGGACAAAGTGAGCCTGAGCACAGTCAGAATGAAGATGCTGTAATTAGAAGAGAATGTACGGTAGCTGTCATCCATCAATTTACCTTCAGATATGTATTTTAGGACAACCTTATTCAACCTGTGTGGGGCTCAGTTTCGTTTCTGATGGGGCCTAATGAACATCTTGCCACTTGAAGATCTGTGAAacttgtacaagtatgggatctactatctggaaaccaaatatctagagagagaaagaaatcttcaataaagtcaagagcaaataatCCTATTCTGCAGAGATTTTAAAACAGACATCCCACACCTCTTCTATCCAAATGACGTCTCTCTCCCACTGCCCTGCCAGATCATTATGTTCATTCTGTTCCGATTTCAAAGAATACAT…
>lncrna-candidate-sw-20228	TTTAACTCCCATATTCCAGTGGCATGTCGGATTGTAATCACTACGTGTATAGCACCACTAGAGGCGTTAGAGTGTCACAAATTATATTGTAAAAGGGAAAATGAGAAAGAAATGAAAACCGTATGGCAAAGGAAAGGGGGAGTAAGAAGGAAACTGTGCAGAAGTGGGAGAGAATTATGCTGAAGAACTCATGGGAAGGAGGATCACAGGGGAGAAATAATAAGAAATGGTATGTGAAGGACTAAAAGGAATTCTGTTGTCTGGGTTACCCATGGGGCAATGtaactttgcaccaggttagtatcccatagcaactgtgtttgctttaaaacttataacatataaataaaacctgctggttattggttactatatttgctgcacacttttgttacctta…
>lncrna-candidate-sw-20327	caggcaatagcccagttaaagggatgttatagactgcctctcccatatgcttttgctggaacagcaagctctgttgtggtgagcaagtctcttgttcctgttcctagcttctcagatcctgtgttctgtatcctgaagtcctaactccttgctcctgaatcctggagAACTTGAGAACTTTCCAAGACTGACTGCAATACTTATACCTATCTGAGGGCCAAACTACAACAAAAGTATGATGCCACACAATGAAGTCTCTGGGGCCCTGTGGCCTTTTGAAGTTGCTTAACTCAGACTCGGCACTTCACAATCCACCCCTACATGGGAAACCACAAGAAGAAAAAATCACATTTTATAAGAGCTGATTACATGGTAGAAAGAAAATCATCCTGACAGCCT…
>lncrna-candidate-n-2253	tttctgtataattgttcccctacttttaattaaagaattggactcactcatcaggcagaatattgacagaactagggctgccaccaatgcgattttgaagcagacatcccagggctgcgtgattgaaaacgttttgcccgttttaaaacattgacaaaactgaacagaaatccagccaacatcatgcccaccctgatgtcaccatgtctacccctagcttcagtgccccattcctgctgccatcagccccaacacctttgttcgggtttacccaccagcaaaggtggcaacGCTAAAGACATGTCACCTCAGTTCATGTTCACCAGTTCTCTTTAGTGCATCTTAAATAGGCTTGGGCCCAGAGAAGGCAGTTGTGTGTCCGGATTGCGTTTATATATT…
>lncrna-candidate-sw-20383	GGCAATTAACTTTAAGTGGATAAATATCAATGACTACTGATTTTTATAGATAACAAATTTTACTTTTATTTTAAAGGCAACTTTGTTGAATTGAATTTTCATTGAAAATGGAAACCACTCTGCCCCAAAACAGGAGAAAGCAAAAAAGACTAGCGTTCAATATTATATTGCTGATTTCTCAATATCTGTCCCTTTAGGCCTTATTAATACTACACTATGATTCAACACCTCTATGTGGTTTTGGAAGCATGGTAATTAAGCAGAATTGATTTTGGATGTGGCCTGTGTAGTTATATTTCATTTTCATGCAACTCATAGGAGTTCAGCTTTCAAAAGGAATAAACCTTTTCAATTCTTTCAATGCAAATAATATCCCTCTAGTTGCACAGGTATCTAAGG…
>lncrna-candidate-sw-20420	ATTGAACACATAAACACCCCTGCACAAAACTGCACAATTGGACTTTCATTTGTCAAAGGATTGAGCCGTTATTTGATTTTGAGCTTTTGACAAACTTGTATCCAGTCAGCCACCTTCAGCTCAGAATCTAGACCTTTCAAAGACACAGACCAGCTTATGAGAAATGAAGATAATATCCAGCTGAGTGATATTGCTTGTGTTTGCTTCAGTGCACCTCTCATTAAGGTTTTTTGTAATACATTTAATGTTGTATTTGTGGATTTTAGTCTATTATTACCTATTTACCTATTATTAACCCTGGATGGTACATAATATGGTAAGAACCATTTAGAACATGTTTCTAAAGTGATTTGCATTGAGCATCCCTTTATTTTTACAGCATCCCAGCCTTCTTTTAGA…
>lncrna-candidate-sw-20496	CAGAAAAATTGCAGCAGATGAATGCCGGCAAACAAAAATTGAAAAACTGCAGGTTTGGCCATAAATTTCCACAAAAGTTGGTGATTTTATTAAAATTGATAAAATACTTGTTGCAGGCTGGTTACTAAATAAAGCAAAGGATATAAATGATATATATTTTGTATTACTTGTTCTTTTAAAGTGTGGGTTGTGTATTTTACTATGTATAATGTGGTTCAAGGATTTGCTATGCCAGGTTCTGAAAAGCAATTTTGGTGGGACCAAATTGCTTACAGCAAGTTTGCAGAAGCTGCAATATTTGCATTTAGATACCTATGATTATGATACTTGCTTTACTTTAGTTTGAGTTTAAAACAAGGAATTAAACTTAAAAGGTTTGTTATAATCTATTAAAAGATT…
>lncrna-candidate-sw-20589	cccagacctgggtggagtagtgtcaagtggGTTGTTTTGGAAGACTACTGTAAGTATTTTCCTGAGAGCTTGAACGGGATGTCATTGTCTAAGCAATCCGGTTTGGTGTTCTGTGCGTCTAAGATGTTGTGGTCTTGTACGGAGAGTTTGTGGAGCTTAGCTTCTCGCAAGAATTGTACGCCTTCCTGTGTCTTCTACTGTCTGATATAGTTTTTTAAAGTGGTTAGTAATTATGTTTATAATTTGACTCGGATCCTGTGTCCAGCCATCGGGTGTTTTAAGTTTTTGTATTAATGTGTTCCTGGTCTGCCTTTTCGCTAAAAGTACTAAGAGCTTTCCTGATTTGTTTCCATGCCTATAGAATTTATGTTTTGTGTAACTCAATGATTGGTATGCTTT…
>lncrna-candidate-sw-20590	ATGACATCATCAGAGGATTTCAAGCGGTGGAGAAGGAAGCAGGGAAACTACGGATGCTGAGTCTGATATGCCACACACGTCTGTCAAAGGCAGCATGGGGACCAGCGGGGATGGCATCTTCCCGAATCACCACTGAAGAACTAAAAGAGCCACAAACCGATCCGGAGGGGTCGGTGTAAGAGGAAGAGGTCACAAGCCCAAAAAGAATATGAAAACAAATGTGTTTAACTTGTCATCAAGGACAAGATGGTGGATGGCAGGTGGAGAACAGACCTTCATAGCGTTGAAGTCCTGATTGAGGATTCTTATATTTTCAGAGGATGGAAATTGTTTTTCCAACACTGATTTTTACACGTTTTTTGAGGCTTAAAAATTTCGAATTAAGTAAGAGGAAACAAG…
>lncrna-candidate-sw-20714	GAAACCAGCTCATGACCTCCCACTTCTGACTTCAATGAAAAGTTCACATAACTTCAAGGTGTGTTTATGCTGCCAAGGAAACAGTAACACATTCCTCATTGACAATACACCTACCAGGGCTATTTAGCTTTGGAAACGAAAGAACAGGCTCATATGATTGTCTATTGTAGACGCAGACTTCCTGAGCAGAAATCTATCACCATGGGCTGCAACTCTAGCAAGAGTACAAAAGTAGTGGATCCCTCTCAGAAGCCAAGAGTGCATGAGAAAGGGGAAGGTGAAAATCATGAGCAAGAGAATGATACAGCTCTTGAATCAACAGAAGACAACAAGGTGGAGAACAAGGAGAGCTGAAACATCATGTCCCACCACAGATGATCAGGATGCTAAATAGAATGA…
>lncrna-candidate-sw-20802	CCTCACTGTACAATctgtcggaagtggttgctaaacagtttccaGATAATATTGTCCCCATTTCATCTACCGTTGTAGAATGGGATGACACCTGAGGCCTGCAGCTGTAGGAAGATACAACTTCTCATCTTACTCACATCTTTCATAAGGAAGGAAAAAAAAACAGACTCGCAACACAAAGAAACAACTGTATTGTGTTCTATAATGACAAGATTGTAAAGGCATCTCCCTATTGTTCTGTGTATTCTTTCATTCGCAGCATTTAACACGCCTTTTTTTTCCTGAAATGAATAAATGCCGTTTACAGAACACTGTCTCATCTCATTGTCTTTTTTATCATGCAGCATTTTCATAAATCAAAGGTGTTAATCTTTTATTGATCTTCATCTTAAACTCCAG
>lncrna-candidate-sw-56580	CTCACGgggagggagggaggaggcagggGCTTGTGTTTGGATACAAGGTTAACCCTCTTAGCAACAACTCGCTAGCGCTGCGACTACAGGAATGTTTCAGGGGCGATCTGTGACTGCACAGGGTGTGAGGGGTACCCAACTATCCATTCCACCTTGCTACCCAGGAGTTTGTTGTAGATCTCAAGCTCTGCGAGCAAGCAATACATCATTGTGGTCACTGGAGTGCGAGAGATGAGTAGGGGATGAGCTACCTATTCGCCAAACGATAAGCGATCTATACAGCTGCCTTCAATATCGCACCGAAATAGACAAGAACCGATCCCTGGGCTGCACATCCTCATCCCGACCTGCCCACCTTGCCAGTGCGATCTGTCGCACCCGGCTAGTTAAATCATTTAT…
>lncrna-candidate-sw-56581	AGATAAGGAAAGATACTCCAGGCAGGGCATCTATTTGTTTTTACAGGTTTTCCTTATTTGTCTTGCTGAATTTGACCGTGGCAGTTTATTTGCCACCAGTGTGGGAAACATTAACCTTGGACTACTGGAGCTTGTGATCAGCATGTAAGTAGGGGAACAGATGTGCATAGATAACAAGAGATTGTTCATCCCCAGCATGGCATTAATGGACTCTGGATTAGTATGTGAGTAGAGCAATAGAAATGCACATATAAAGACATTTTTAGCCTGGTCATATGTAACATACTTGTTTTCCTGGTCTAGTAATTATTGCTGTGGTACTTGTGGATCTACTTGTCATTGTGCATCTTTTGTTTTACAGGTTGGGCTTTGGTGTAGGAAGTGTAGAAGCAGATGCAG…
>lncrna-candidate-sw-20898	TTTGGTGTAGGGAGTCTAGAAGCTGTTGCAGGTAACCTTGGACTGCTGAGTACGTTGGATCACTGTCATACCAGTGTTACAGAAAAGTAATCTCCAAATCATTTTAAATTCCACTTTTATTAAAAAACAAAACTTTAATATGTTTTACAGTTCAGCAAAGGTCACAAGTCCCAACTGCTAATGGCAATACAATGGGGTTGCTTGTACTTTGTGGTCCAGTTGAGTATTTTGTGATTGAAAGAATACTTGCACCCAGCCAGGAGCAGCACACTCAAACTGACTGTATTTGGGTTACATAGCAAACTGACTTAGGAAAAGTCTAGGTATATTTCAGCTTTGGTAGATGAGTGGAGATGCTGCTGGTTGCGGGGGAGTTGGTTTGATACATTATGTATCTAT…
>lncrna-candidate-sw-20900	GAAGGGACTGTTTGCTCTTCATGAGCTGTGAACATGTAGTTAAGGATCTGATCACAGGAGGGGAAGAAGGCGGCTCCGAGCATATTTTTTTTTGAGAAGAAATAAAACTTCAGCAAGGGAACTTTGTTATTATATCAAAGTTTTGCACAAACATTGCTGCAGTGCTGGCTCAGTTTATTCAGGTTATCTTAGCCTCTGGTACTGAAGCATTTTCAGAATAATTGTGACCCTGTTTCTTTTGATTGGGCTCTAGTGTAATGAAAAATCTAGAAGCAGATGCAGCTAACCTTGGAGTACTAGAACTTCTGAGTGGTAAGTAGCTTCAGCCGTGGCAGCTATTTGTGTTTCCAGGTTTTCCTGCTTTGGTTAATTCACTGAAGCTTTGGCAGGTTACTTGGT…
>lncrna-candidate-sw-20901	GTGAATATGGTTGTGCACTGGTGTATATCATGCAGATGTGGATATCTTATCTGGTTGTTGTATTGTGGGAAATGTCTAAAAGTGGAGGGGATTCAGCCTTATAAGGTGAGTTTGTGGTAAAGGTTTTGGGGGGAGGGATGGATTGTTCTGTGTGTGAGAGGTTACTGCTTAGGAGTTGGACCCTGTCTTTAGAATTGTCCTGCAAAGAAGACTTTTCACTCTTGGCAGGTGAGTGGAGATTCTGATTCTTGTGTTAAGGGTGCAGGACAAGGCAAGCATATTTGGCACTGACAAAGCTCTACAGTCTGTGTAGGAAAAATCTAGCGGGAAATGCTGGTATCCTTGGTATGCTGTGATGCATAAACTTGTGGTTGGTATGTGGGTAATAGTATTTATCTG…
>lncrna-candidate-sw-21075	aTgggttcatcctgcttaaataagcctgttgtgtcagtatttttgtgctatttggaacatggtggaaagtgccgaagactctcctaatactgtgcaccaggcggagcagagtgaaaaggccagggtgtgctgGTGCTGACAAATCACCTTGCCACCACTGCCCTTACCCATACACCTGAAATAGACTCACTTGGATCGTTCAAAAGTTTCCCATCAGACCTTCCACAGACTGGCAACTGCTACTCTCCTACCCACCAAAGGAAATGGAAATGACTCTCATGAAAGAAAGAAAGATGGATGGATACACAATGTCATTCTGTCCGATCCCCTATAATTCACAAGCATGCTGGTGGTAATCCTTCTGAAACTTTCATGAtttttattgctaaattacactcc…
>lncrna-candidate-sw-21112	GAGGCTTTCACTAGATAGGATCCAACTCAATGTGGTGTCTCTATTCAGGGACTGAAGCAGTAGCCATGAGTGTTAGATTGAGGACACAGGAAGAGACTAAAGCTGACCATACATATGCTGAGCCAAATCAAGCTGGGCCCACAGGCGTATCTGATGAGGTCAACATCAATGTCCCAATGTGGTCCTTGTCAAATAAGAAAATCAAACTTGCAGTTATGCACACCAGGAGACCAGCATGCCTACTTAACCCTTAGCACATGAGCATATCACCGCTCGCCCTGAAGCAGCATATGGCTGGACATGCATGCACAATCTGATGCATGGTGCAGATCACACTCCAAAGCATTGCATTGTTatgtcattttggcgccaaaagcaaatttaaaaaaagctggtttt…
>lncrna-candidate-sw-21279	GTCTCGTGACATCAGTAACGTGTTCTCAAGAGGACCTCTTATTCTTTGGAAACAGAAAGAAAGGTGCTCCTTTATTAGTCATAGAAGACAAAGACAAAGATGCCATGCAAGTCTGAGCCCTTCAAGAGTTTTTCGTACCCTGAATCTATTCTTTCCTTTACTCCTAATCCCTTTGCTTGGCTTTGACTAGTAACCTCACGAAAACTTCTCTCAAGAGCAACCAATTGAGCTCTGCTCTCCAATTGCCTCAGAGCCCAGTGGATATTCCTTCAGATGTCTAACAAGCAACTAACACAACTGAGGTTTAAAGAGACACAGAAATCAATACTGCAGCTTCCACTGGTCACGCTGAGGGATTAGCCATCCCAGGAAAGCCACAAGCAGCTGAATAACAGAATC…
>lncrna-candidate-sw-21359	ACCAAGAATGCGCTCCCCTGGCTGTATCCCAAAGCTCAGCTGACAGAGAACATTGCTCCTACTGACTGTGAAATCCCCTTTGCCTTAAGAAAACTGGTGAGCTGCCACAAGGCTGTCATTTTCTGATAGGCACTGTGGCATCCTCCTTAGCGGTGAAGTGGTTGTGACCACAGAAGACGTATCATTACTTATTTCAGGGTCATAGCAGGATATGCCTTTTAAGAGACACATCTGCCTAAATTCCTTGACCAATGCATCATCAAGGCAACCGGCCATCATTTACCAAAAGCCAACAATCCAGTCTACCCACATCTGCATAGCCCAAAACAAAACTCACTGCAGAgcccaggatggatgtgacggccacagctttatttacacaataacaacattgaacaa…
>lncrna-candidate-sw-21654	tagggttttctgatcagcttaggtagagtcaccatgtggttctacaaacaaataaattaggtaacctgtgctcacaaactaaatgaactgttatgtcccatgttgcacctcctaaagtcactgactaactaagatgtttgagagctgaagaaaggatgtagtgttcttgctattatgttagacatctgctcactccaggcaacattataaatagcatgcaaagacaatgtaatggtagatataaaacaaggtttaaattctggtgttggtatctctttaaGGGATATAGTTCATTTTATGTAAGGGAGACTACATTGCAGATAAGAACTCTGATTTCACAACACAGATCCACAGAAGAGTTAATGTTAAGCTGTATGTTTCCAACCACTTTGTGGAGGC…
>lncrna-candidate-n-2407	aaaGCAAGCTCTAATCATAAAGCATTCTGGGTGTTGTAGTTCCTACTGCCACGCGGACTAGCGTGATGACGTCTGTGTAGGGGGGCTGGCTCAGTTTAAAAAGTGGCGGCGGTTACAGTGTGAGGTGATAATAATATTCGAACGTGAAACTACTTTAGTAATATCTTTGCGGAATTTGGAACTGTAGTTTGTGCTGGCTGATTATCACCCTCTGTCCTTGGTTTGTGTCTCTTGCAATAATATGGAGCGACTAGTGGCAAGCCGGCTGGTTACCGGGCTGGTTGTTAAAATAATGCGCAGTAACGGAGTAATACACAATGCAAGCATGAACATCTGTGAATATGGACAGATCATCAGTCAATGTTGAATGGAAAGAAGGAGATGCAAACAAAGGAAAAG…
>lncrna-candidate-sw-21716	CACAACAACTCTCGGAGTGCAAGACTAAAATGTTTTGTGCTTTGTTGCAGGAATTGATCTTCTCTGGAATGAAAGAAGCCAGGAAACCAGATGCTGGGGAGCAGGGAGTGGAGCCCAGGAGATACTGACAGGATTTGAACTTGGTGGTGAGTGACATCTGAGGAGTAGGCCCAGCAAAGTGAGCGATGCTGCAGCATGAACATAAGAGGATCACACAGAAGTCATGGAAACCTGAGATCCAAAGGATCATGACATTATGGAAAGAATTCTTGTACAACCTTCTCAAGTCCATAATTGAGATGTGCACAGAGCTTGGAATGCCTAATCAATTCATTTTAATGGCAAAAGAGATTGATTGCAGATCTGTTCTGCCTTCCTGAAGATAATTTTGAAAAAGTT…
>lncrna-candidate-sw-21839	AAGCTATTTACCTGCTGAACTCCAGAGAGTTAACAGTCATGCTACCAACTCCCTCATACTTTGTGCAAGTTAAGTGAGGTCAGATTCTGACTGGTAAATAACAAAGTAATGAAGGCTGGGGAAAAGAGGTAACTGACACAGTACTGCAAAGATCTGGAGCTTGTCAGTATCAGAAGCACTGTATATAAATCCTTGGAAAGGAAGACACCATCTAAACAGCTGTTTTGGATGTATGAATAGGAAACACAAAAGGAAATCACATTTTCCCCAAATGCAAATAACACATTCACTTGCCTAATATATATTCTCTGAAATATAATGACAACATAATTGCAGAAACAGAGGTCAACAGTTTATTTAACCTCATTTGTTTTCTTTTGTTTTGGAGCAAGCACTCAG…
>lncrna-candidate-sw-21865	TCGCATACTCATAGGCGGCGGGGCGAAACCGGGGAGGGGGGAATGGCCCCCCCAAAATTCTTTCGCCTATTGTTTTTTTTTTATTTTTTTCACTTCTACGCCTCCATGGGAATACTTTCGTCACGAGGAGAAAGGGGGGAGGCAATTTCGGGTGCTGAATGACTTGAAATCGCTTTTTGCGTTATGTAGTCAACGCAGACTTTGTTGCTAATTCTTTCCGCTGCGAAACGCGAGTGTTATTTGTGCGGGACATTCAAACTTCACGACAAGCAATACCCAGTCCTGAGCAGCAATCAGAAACTGAGCAAAGTCTGCATTCTACCTGCGCTAAGGTGGGGAAAGGAGGAGGAACCATTGGGCGGGGGGGGGGGGGTGATTATGGAGATAGTAGGTAGCAAA…
>lncrna-candidate-sw-21881	ATGGATCTTCCAACTGCATTTGTATTTTATTTGATCCCCGCAGTAAAATCTTACCAAATCTGCCCAATTTTATTAGACCCAAGTTTCAGAGATGAAGATGTTTTCCCTACTGACCTCATATTTCAGTAGGGTGGGATATATCATGCCTGCAAATGGTACCCTATCCCATAGCCTAAGCTAAAATGGATGGGGGAAATGTAATTGCTTTAATGTAACTGAagtacacacaggcccaaacagcttccctacagacccaaaaaactgactgtgaagcagcccctctggtattccccaagaatctgcagattgccagtctgggtcATATGATCCTGTCTATTTTTTGATGTCCTAGAATACAGACCACGACAGAAGAAGATGTTGTCTCACAGATAATGAAGA…
>lncrna-candidate-sw-21885	TTGGAATGTTATTTTGGAAGCTTGGAATTGTTATCTGCCTGAATCAGTAACATCTGTAACTCCAGGGCAGTCTGAGTGGGAATAGTTAGAGGGTTAGACACATTTCCTGCATTTATGGCTCTTCCTTCTAAAGATGTTTAAAGGAAATTACACCTAATGTGTTCGGCTCTTTAAACTGCCTCATGCTTGTATATGTAGCCAATATAAAGAACTCTACTGGTGTTTTAACCTTCCAAGCACGAGGACGAGTCTGCAGGGAGAAACAGCAAATCTTCTGCCAGgtcatctcctattcacgtatc
>lncrna-candidate-n-2429	GATGGGAACAGCTTGTCAGTGAGGGTTCCACTCAGAACTGCTGATGATTGGATTTACCTACTGCTGAAGACAATTGCTACTGTGTGCATTATTATGCTAAGAAGCTACATACAACCTTGCTCTTTCAACTCACCAGTGCAGATTGTTGGACATACACTACTACAGTCTTCCTCCCATTGTGACTACTGTTCCTGCTGCAGTGGATGGACCCCTAGTAACCAAGCATTGTATCTTATTTAAACAGAGTAAATCTCTTGCCAGTTGTAAATAAATGCCAACATACTATATGGCCATCCATAATGACTATAAATATTAAAACTGGAATCATTACAAAAAAATACAAAAATCAGTGCATTGTATTGCAAGGGCACATTGGGATTGAGAATGAAGTAGGCACCA…
>lncrna-candidate-sw-21945	TTGGCAACAAAGGCACAAGAGTGGCACAAGTGTCCCCGGCGCAGCCTGGCATCGCTCTACCCAGGGACACGTAGTGCCCGCCAGCTGTATAGGCAACAGGCTTGGGAGCACTCCTGGGGGAAGCGGGCACTGTGGCCGGGATCTTCTCTAGGTAGTGCCCTATACCGGCTGGATGGTGAGATCAGAGGGATCCCTGGTTGGCATGGTGGCACCCAAGGAAAGTAATGCGGCAATAAAGAGCCCCTTAGCCCCGCTAGCAGAAAGTGTGATGCTAACGAGTCCGAGTGAGCGGCCTTAGCATGTCAATGGGGAGGAAATGGGAGCTGTCCTGCCGCTATTCACTCCCTGGGCCGCCCGCACCGTTGCTCCCTCCCAGCGCCACTTCTTCCCATTGCAAAA…
>lncrna-candidate-sw-22038	tgcagcacgcatctaaatgaactgcttactatggatgaactgcaggatatggattcaatgtgcctggtattaaagggGTATCAGTATTATTCAGCATGTGGGCAGAGGTGAAAGCATTTATTAAAAAGAAGAAAACTCAGCTTTACCTTTCACCATGCAGTCTGATAGAAAATTAATTGGCAGCAAAAATATTGGGGATAAAGAATGAAGAGAGATAGGGAAGATTAATTTGATTCTTCTGCAGTGCTGAACATCTTCCTTTGGCTATTATCTCCCCAGAGAAGCAGCTACTGAACGCTCTCCTTTGAATATTCACCTTTGGATAATAACAAACTCCCCAAACGCTTATGCAAATGAATCTCTTCTGGGATGCAAATTTTCTTAATTTACTGTCTAGAT…
>lncrna-candidate-sw-22040	TGAAAATCCATTGGGATCGGCTGACTGGCCTCAGAGATTGGATATTTGGCTCCAGCCCAGAAGTCAAAGGCAACAAATCAGACATCAACTGTATCAGCCAAAGTGTGAATGAGACGACCGAGAATCCAGATGTCTCCTTGTCCTCGTTACATCAAGAGCAATTGCCCTCCCATTCTGGAGACTTTCTTATCTGCATGGATGAGATTTCCCACATATCCCAGCAAACATAATAGTCCTCAAGGTTATTCCTTTGTACATTCCTGAAGAGCTGGTTTATTTATGGTGAGAGGGGGAACAATAGTGGGACTGAGAACTTCTAATTTTTTTGAACACAAACATTTTTAGGCACACATCTTGTGTATTAAAAAGAAGCACTCTGAATTTCCTAAGAAGAGCAAT…
>lncrna-candidate-sw-22108	GAACCTCTTCGTCCAGTTCATTGCCTTTGTCTGCCTGGAGAGCGCGAGAACTTCGCAGGCGTGAGAACTGCCGCTTCTCCTGTTACCGTGCCCCCCCGCCAGCCAATCAGGACGCAGAGACGTCTGCTGGCGCTTTGCTGGTTGGTTGAGACAGTTACTAAGAGGGACAAAGGGAAAGAGAAAGAGGTTTCTATGAGAAAAAGGGATTAAAGTGACAGTTGAGCTTTTCTGCCCCATAAAACATTTTGCTAAGACGTCGGACGGCTCAGGATAGCAGTTAGCAGACGAAAACGTCCTCTTAATCATTTATTAGGTTTGCTGTACAAGAATACGCAGACTAATGACAAAACAAATAAGTAAAGTAACCGCTCTAGGTGATAACTGCGTGGGAGGCTTTTT…
>lncrna-candidate-sw-22257	CCACCCACAGCGACTATAAGGATCCCAGTAATGAAACTAATGTTGGAATTGTGAAACTGAAGAAATCGATCGTGTCTGACATCCCTGCATCAAGATCAGCAAATCTTCCTGTGTCAAGATTATCACATCTTACATCCCTGCGTCAAGATTACAGCACATCTGACGTTCCTGCATCAAAATCAACACAACTACCTTAATCGCAATGTCATTTCGCCTTCTCCTTGCAAATGTTGTGCGTTCACAATTTTTTTAGAGATGGGTATTTCTATAGAGAAACAtcgggcttgtttctatgcaggtttgcgtaccttacggtgctgtttttgatgatcacaggtaaggcttcACCtacacatggcgcaataactattttctttggccctacattttaaagttggt…
>lncrna-candidate-sw-22320	gttcagtacaaaaaTTTTGGAtcgggattcgaactcgtgatttcatgaatgtgcccctaTATGTAAATATCGAATAAAAAAAAAACTTTGCAAGGATACTAGAAATAATAACTAAAAGTGCATTTAATTGCATGAATGATCCCAGTCCCAGACAAAGGGCTGTTCTTTTAATTTAGCACATTCTGTGTCATCTATAATGGAAATGCTAATATTTATTTTGAACTCATGAAACAGCACTTTGCATTGCTTGAAGTCTGTCAAGTCCAACATGGCTGTTATGTTCACTTGCTGACAAATACACTCTAAATTAACCTAAAGTACACACTTTTGTCATGCATGCAAAAACCCTGTCACACTTTAGTTTCCAGGATGAATGGCATCTAAAACTTGAGAAATACA…
>lncrna-candidate-sw-56588	aatctaagtacaatacataggataaatgcagaaaaaaaatgATTAAGACCAGTTTTACTGTATTTTAGTTTTTGTCTCTCGTTCTGTAGGTATGGACCCAACATGAATATAAGATCAACTGACACTTTCACTGCCATGCACTGAAACATTTAAAAAAAATAGCACCAGAGAGCAAATGCAAACTAAACCACCCTTGGGTAGCCTTTACTTGCTTGTGCCTTCTGTCACTGGGTTGGTCTTAATACTCAAGAATTCAAAGCAGCCTTTAGAGAACTGGGATTAACTGGCCAAAACCAAACTGTCCTATTGAAACCTAGGCATGCAGCTGCTCCATAGTCATTAGCTTCAGCAAGTTCCACTTTCTCTGCCACCAACAAATGAGAGTGAATACTTTCCTTT…
>lncrna-candidate-sw-22579	gactgagagacatagagaggtgtctgtgaatccaacatacacaagtctgtgtgcctgtacacacacagttgcctgtgcagatgtctggaatatcactgatgtgtcactgAAAACCCAAGAAACCCAACCCAGCGATCAGGTATCACTCAACAGACTGCACAGCTGAAATCAGAAGCAAGCTTTATTCCTGCAGCAGGATGGGTCCCTGTGGTCACATGAGAAAGTGCAGAAGATTTTTCACCATGCTGCTCATCCCTTCTTACTGGCCATTTAAAG
>lncrna-candidate-sw-56591	taggagcaagtgccccaagttccaaaaataaaaagtattttctgcctttctcttgccagtgctgatctgcctcccagctacttctctcccgtaacttgttacattgcatgtttttatccggactggcttacagcctggtcacatgatgctgtgtgtgagagagaCAGAGAGAGGGTGAATATGGCTCTGGTTCAGAGTTGGGGAGAAAGGGCTGGATTTGgtggtctgtgtgtgtgagaggctgattgtatgtatgtgtgtgtttgtgCaaaggtgtccatacatggccgattgtagctgctgatatcggtcctttagaccgattcgccaacttatgatcggggaccacatcggctcattgatatggtccctgaaccgattgcacctattactggcatt…
>lncrna-candidate-sw-22658	atcccttggcaagcagcatccagcccaccggcctcccgtattacagccctTCTCTATATTATATATTTATGTAGAACAGAGGAGGAGTGCTGTATATGAAATAAAGTCAATAGCCAGGAGCCTAAAGAGACAAGGGAAGCTATAAACAAAAATAACTCTCTGCTCTGTGGATCTTATCCCTAATTTAGTGTTTCGGTGGCTGCTGAATAAAAAAAAGATCAACATTCTATATACCCCTACTGTCTTTTTAAATGAGCCGCTGCTTATTAGAATATCTTTCCATAACAGCCTGTTTGTCAGCGAGACTCATTTCTGTTACTAAGATACACACATATTTACCCGAGACATGCAATGGATTTCATTAGACCAGAGTAAAAATGACAAGCAGCACAGATTATT…
>lncrna-candidate-sw-22778	CTCATAAAGACCAATCATGTGTTACAGGCTTCTATTAAAAACCCACAGGGGTTTGAGAGACAGACGCAGACTCAGCAAACATTGCATTCTCTTCAGGAAACCTAATTACATTTTTTTACTTGAGCACTCAAAGACACCAGCAGGGCAACTTCCGGGAACCACAAAGGACTGTACCTCATGCTCCTGCTTTCAAACAAGGCCAAGTACAAAGTATTTCTAATCACTGGCACTGCACATAGAGAAGCTGGGTAAGAAGAAAATGAGTTAAAAATCTTGTTCTTATTCAGACAATGCCAGACAGCAATTACAATTTAAAGGATTTAATTAACAATTTGATTGCACACAGTGCACACACAAATATATACAAGGTAATAAAATAGCTGTATAAAAGAAAGGTGC…
>lncrna-candidate-n-2521	cacggagcagcagtcgtctgcaatggatcacggacgacaaaccgctccgaaaggctttccaccggcaacaataggagtcgccCTAAACTCAGCTGAAAGTAGGAAGATTGTAGCACAAATACACAAGTAAAAGGCAGAAAATCCATGACTTACCCCACCATGTCAATAACAGTGAGGATTCGTGTGCATTTCCATCCTTCAAGATATAGCTCAATTAATATGTTACAAAAATGCCACCCAGAGCAGCAATATCAGCCACACCAAGTACAAGGGATGCTTTGTAACCTGAGCTTGTACTTTGTACATTCACCTTATGTATATAGCTATTTTTCATGTCTACCTCCATAGTGTCATCTTTCAGTGTCCTACACTGAGTAATCAGACTGCAAGTCTGCTCTT…
>lncrna-candidate-sw-22899	GTAAGGTCTGCAGCTCTGAGAGATGCACAATCTCAGTCTCTGGCAAGTCTGGGGCTTTAATGTCCCATTATGCATTTTAGAACTAGGAGGCTCTTCTGTCTTCTCTTTCCTGCAAGGCTTCAAGCCTACGCTACTTTCTGTCTCATCAGGAAACCCATGATTAGAAAACCTGGCGAGCATACTGAGCTGACGTGTGTTTTAGTTCCATAGCTCCGGAATGAAATTTGATTTATGCTCAAGAAATTTGCTGCAATATTCAGTTATCCTGGCATCCAGAAGCAGGTAGAAGTTACTGCCCACATGTCCTGCTCCATCATTTTGACAACAAATGCACTTTTGTGAAACAGTACAGTGATAATTAGTAGATGCCCATGATGTACATGCTTTTCTTTAGAAGTC…
>lncrna-candidate-sw-22914	ctgtttatggacacccctgacggacctgcccgactaagatctagtctaaaattggcaagatctcaactaggcagattggGGAGCCCATGCCTCTGGGGCAATGGCAAATGAGCCCTAATGTGTGTTTCAGTGAGAAACATTGAGAATAGACAGAACTTTAGGCAGACCAGCAGTCTAGAGCACAGTAAGCTCTGGGTGACTGGCTGCTTGTAAACTGAATGGTAATTATCCAACCACTCACTTTTATTTCTGGCTCTGGGGATTATAGCTGAAGGGTTAAAAAGGCATTAATCTGCTGTTTTGTTGCTGTCAGCTTTGTTTCAGACCCAGAGATTAGTTATATCTCAAGCATTATACAGACTGCTAAATCCAAACACATGTATTAAATTTCTATTGCAT…
>lncrna-candidate-sw-22941	TGGCGAAAAGACTTATGGAAGAGACATGATTAAACCTCTTGCTATGTATATTTGCAGTAGACTGGTCCTTCAAAGGTTCTTTCATAGAGAGAAAGAGAGAGAGCTGTTTGGAGGTTGGAAGGGCGCATCCTGTTTTTCACATCTAAAGACTCAATACTCCAATTCCCAACTTAAGGGACCATCTAACCATGCCTCTTCCACCCACTTGGATCTTTGCGTTTTGAGTCCTGACCTGGTTGCCGTGTTCCTCTATCCTGTACCCAATGCTACTGTGTGAGTGAGCTCTTTTCCCAGTGCTTATAAAGCATCTTGGTTGAGTTTCAGCCTATTTCATGGCCTTGTTTTTGCTTGTCATCTGCCCAGACTTCTTGCCTGTCTCACAGGTTTATATTGCCTGCT…
>lncrna-candidate-sw-56592	GGGAAAGGCTGTGTGAAGGTGAAAAAGTGTGTGTGTGTGGGAAAGGCTGTGTAATATAAAAACTCTAAATCATTATTTGGTATATATACTGTCAGTAAGTGAGTATTGTGCAATGTTTATGTTATTCATATCTTTATATACTCCATTTTTTTTTTAGATTATGGCACCAAAGAAGCTAATTATGTTGAGTGAAAATCACCCGGAATCACAAAGACAAACATGATGCAGGAATTGCATGCCAATGAAGACAGAAGAGGAATCCTACTGTTGCATGGAGCTATCAAATGTCATAAAGAAATATCTTCAAGATTGCTGCATGTGCCATAGCAGAAAATGTATGTGAAAATGTCAAACAAAAATGCATCTTGAATATTTACTGGCCTTTTGGAACATGCAAGG…
>lncrna-candidate-sw-22981	GCGGGATAAAGCACCCAGACCGTACAGATAAACAAAACTAGTGGGATGACGTTAGGAAACCAGTAAGACCGACCAAGGTAGTAAGGCGTATCAACATAACTGTGCACACTGGTAAGGGTAAGTTCAGTTATTTGTCTTCGGCTAGACTCGTGCACCAATGCTTGGAGTGTCTGAAACACAACTTTTATTGTTGTTATAAAAAAGAGCTTCATAAAAACAATCCCAGAATCCTCTGCAGATCTTTAACTGTGCTGGCTTGGAAGCCTGTGTCTTGCTAATGTGAAAAAATTACttaaaggaacagtaacatcaaaaaatactgaatagctaccgccatAAGGACCTGTGCCCCGG
>lncrna-candidate-sw-23019	TGGTTGGAAGATTCAAATGAGTCCATCTGTACCCCCAACAGGGGAATATCCATTACTTCTCCTGCTGGGTCTCCATCCCCTGAAGGCTTTCATGTGTTTAAATAGACAGGGTGATCTTATTTaacacagacaggtacaagtaacatatattgacactggctgcagctggaacgctagaattactgacagcatgaaggtgattgtagctccagggtacccttgtgtcattacatgggaacaggaggcaggatggatgcaccggcacagagcacaactataaataaatgcaaggagcgcctttggacacaagtacctttTTATCAATcgctgagcgaaccctggagctatcacctggtcccaaggtggATATATGGGGGAAAGCTGTGGAACTGCACTTTA…
>lncrna-candidate-sw-23048	CTGGCTGGAAGGGACATCTCTCATTACACATGGCAAACAGGAGAAATAATTGGGAGAAAAAAAAGAAAATCTGCAACAGTAAAAAAGCAGACATAAAGGAGACAAACAGGAGACTGACATCTGTGTAACAGAATAACATACAAAGAACATTACAGATAAGACATTTACTGGACGTGGCTTTTAGGAAGGGAGGAATAACTGCTGCGGGCGAGTAATGCTGCAGGCGAACCTTACAGACTGAAACGGATACATGAGGCACTTACAGACCCTCGCAGCAGCTCTACATGGCAACACTCAGCTACAGACTGTACATACTCAGCCAGCCTTCCCTAAAACTGCATACACCTTCACATAAAGGGACAGTACCATGGCATGTTTATGCAATTTGGACAAACAACG…
>lncrna-candidate-sw-23115	GTCACTACACCCAGCTGAATCATAGGCCTGACAACACTGGCATCATCATTATTGACTAGAAACCATTTACTAAGTGCAGGATGCACAGATATCTGCTGTCTCTTGGCAGAGCTGTATTCAGGAGGGACAGATGGTTTGAAGGCAAAAAGTCAGACAGACGCTGTAATGGAACCCTGTCCTTGCCAATGAAAACTAATTGCCTGAAAAGAAGCCAGAAATAACAAGGTTAAGAAGAGAAGAA
>lncrna-candidate-sw-23159	CACAGGCTAAATTAAAAAGTTATTGCTTAGTAAATGGTTTATATGTAAAGTCTAAATAACCATTTAGATTTTAGAATTTGgattatatgatgatgatgatgatTACCATAGGTACCTACGCATGACCGGTTACAGAACTTTTACAGTTTGGGTACATGACTTCCTGGGGAAAAAAAACCGGAGACCGATTCCCTCTTGTGTTGTCACAGCTATACGCACAGCTTTCCCGGATTCCCACAATCTGTATCGTGGTTTTATCCCTTTGGAGGATTATGCTGCAGTTAATATGGCTCAAGACTTGGACTTTGTATTATTGTAGTACCTTTTACAAATCCTTTTCCCGTGTGTTTTGTAATAAAAATTATATATTTGCAAAATATAAACTAAAAGGGCCCTGCT…
>lncrna-candidate-sw-23289	TGAGAAGCTTATTGTGGCCCATACATTGTGGCATTTCTCTCTCCCCCATGCATACACCATAAAGAGAGGCAGCATCCCACAGTAACACAAAGCCATGCGGAATCAGCTAGTCAATGAATCAGATTAATTAGACAATCCAATCTACACCAGGGCTAAAAACAGGAAACCAAGGGAAGATATCTGCAGCCTATAGCATTCTGTTGCTTAACTACAACTCCCGGCATCTTCCATCATCTACAGAATGGTTCAGGGTTGTAAAGCCAGAGTCTATATAACTTGGCGTTGGGGTGTTCAGTAAACTGAAACTGAAGTGTGCACAGAAGAAGTGGTTTGAAACCTCAGCTGTCTTCCTATTTCCATCAAGAAACTTCCCTGGGTCTACACTTTAGCCTCCCCCTT…
>lncrna-candidate-sw-23347	CCCTTATTGTGGTGGCATGCAGTTCTTATACAATTAAGGATGATTTACCCTTGCAGGGAGACAATAACCTCATTGGATCCTCCACCTTTCATCCCCAAATCATTGTTTATTTTAGAATATTGAAAACCTCCCTCATCTGGATCATCAGCAACTTTCCAGTGATTCTCATCTCTGGTACCTGAGCACCATCCCTTCCCCCCCTCGGCAGACAACGCAGGCTTTTGTCCTGAGGGCAGGCCGCTTGCATATAGACCTTCCATTGTCCTGCCTTATTGGCGTAGCCTTGCTAGGCCGAAAGCCTGCACAATGAAATCTTACATACAGTAAAAAGGGGACATTAAAAAACTCTCCACAATAACTCTTGTGTTTAAAAAAAAAAGGAGCAATGAAAGTTTGATA…
>lncrna-candidate-sw-23615	TTTACACCCTCCCCATCAGAGCGCCAAGTTGCAGCAGGGTATAATGGGTCACCCGTGTGAAATACATAGCAGAGTGGGAAGAATGCAGTAAGTAAGCTCAATCTGTTCTAATGACAGATTGGAAGATCAATAGATGAAGATGAAAAATGTAGATATTAAGGTGAACTACCCCTATAAGTGAAGTCAGGACAATCAAGATTATCATCATTATTATTGATACATATTGATAAAGCAACCAATGTTCCGTAGCTCTGTACAGACCGTGGTATTGTTATACAAAGCGCTACAAATTCTGACATTGTTCAGTAATATCACCTAGGTATATGTGGCACttattattatttataaatgcttaatattattattattttatttatacatatatatttataAACTGAG…
>lncrna-candidate-sw-23640	GTTGGATGCGTTCCTGTTTGACTAGTTACGTCTGAGAGTTCATGTTTATCCGCATACTAGTGATAGTGTGCAGAAGGGGAGGGTAGCTTTGTGCATAGAAAGTTCCTTTAGCCACAGGCGGTTCAGCACAAGCCGTGAAGACGAAGAGATGGATTCAGCACCTGAAATTGAGGATCCAGCCACAAGCCTGTTTCGGGAGTACCTGATGATAAGAACAGTGCAGCCGGATCCAGATTATGATGAAGAAATTGGGGGACATAAAGGGATGGAACTGTTTGTACAGCACCCAGAATTCCATGCACTTAACCCTGGAATCACTCTGGATGAAGGTAAGAAGCCAGCTTTATGTATGTGTCCTGCATATCAAATGTACCAAATCTGTGTTTCCTTTTTTGTATT…
>lncrna-candidate-sw-23656	CATCATTAAACAAGTTCAAGACTTAGACAATGTGGTGATTGAAGGGCGAGTAAACTGTCTGTTGATTCACTTCTCACAGTTCTCACAGTGATGGACATAGGCTGTGCTTGATCTGTACACCACAACACCGTCACAGCAGCCACAGCATCCACCACAGCAAAACTGAAGCAAACTCAAGACTATGTACATGAATGTTCCCAGACACTCAG
>lncrna-candidate-sw-56596	gtaaatcagccccctagggactataggtttagctggcatccttttttatttaatttttttAAAGTTCTGAAAACTGACACAGAAAACATAATAAATGACCAGCTGTGTTTGTGGTTTTTGTTTGCTTTGTTACCTAAAAAACAAAACAAACAAAAATAGGGAGAATGGCTTAAAACAAGCTATTGTATGCTTCTCTCACTTGCTATGAAAACAACTGATGACATCATAATGGATGGTGATGTCACAATCGATGTTGAGGTTTACTCAAGGTTTCACTCAGATATTTGCTCATATACATTCAAACCAAACATGGAGAGAGACAGGAGAGCTCGTTTGAGCATTTTTCTGTTAATCTTTATTATTTTTATAGATTTTTATGGAAGAATAGGTATAAATATT…
>lncrna-candidate-sw-23732	TGGGATTCCAACACAACAACAAACGCGGGCGATTTGTGCGACTTCTTCAAGGGAGAAAGCCTTTGATCATGATGTCTGTCAGGATCCAGTGATTATCCCACCTCCCCAGCAACCTGCAACCTACAGGCAAACTTTGAGGTTGTAGAATAATGGCAACTGTTGGGAACTGAATGCCTCCTCACTTTGTTCTACCTACCTCCTAGAGAACCAGAAGAGTGAGGGAACAGTTTGATGCCAAACAATCAACATGCTCATCCCATCCCCTGCTGGCAGGCAAATGTAGCAGACTGGCACGGTTTGGTAGCTGTAGCTCAAATTGAGCCTCGCCACATGTTCCCCTTTGCTTTTGTGCCGTCTCTTGTAGGAAGTAGTTTTGTTTAGCACAGAGCCGCTATCAGC…
>lncrna-candidate-sw-23815	GTAAGACCATAACAGCTATATATTATTTTCCTATTTcagaaacccaccctaaccaatgatcagataagttttaattgtctactgaaattagaatacaaaagaaaatatctgagtggttgctatgggttacaAGACACATTGAAATATTTCTTGCACTACAATAGATGCCTTATCTCTCCCTCCCTTAGCATTACAAGCAATCACATTCCAGAACAGGATCCCTTTATTATAGAACCAGTTTGGTTATGCTGGCTGTATACTGTACACAGGCCACAGGTTCCCCTACAAACTATAATATAAACACATGCAGACAATGAGGGAGTTAAGAACATTTAAGCAATAAAAGTAAAGAAACAGAGGCCCAATCAATGATGCCGAGTCATTGGCTGACCTGGAAAT…
>lncrna-candidate-sw-23823	GTTACACATACATTCACGGCAGATGTCCAGCCTATCGGAGTCTTGCAGGGACCCCTGCCCCAGTGTAGAGACTAAACACATACCACAAGGGTAGGACTATGATGAGGATCAGAATGTCTGTGCGACAGTCCCAAATCAGATACAAGGCAAACTGTAAGGATAACTGGGCACGTCTATCAGGAGGCACTCCCCCTAGAGTCAGGGGAGAGGATTACACTGGAAGGGAGATAAAAGCTTCAGAAAAGCTGGATAAGGCCACTTTGGCTGAGGCTTGGGGATAACTTATGATACCAAGGACCTGAGATACCCTACCTCAGAAGAGCTGCCTGGCTGGGAGCTAGAATCACCCATACATTTGATGCTAAACCAGTGAAAGTGGTAATGTAGATTCTGTTAATT…
>lncrna-candidate-sw-23993	CACAGACAAAGCATTTCAATGAGGGAAAGGCGTAAGGGAGGGGGGAGCTCGGTGACTAATAATGCAAAACTATTGTGGGGTTTTTGTATTCTTTTAATTCAGGACCCGCCTTTTTATAATTGTCCCAAACAGCAGCGCTCGTTGTACAATGCCTGACTCTATTTCGTTTTCTTTTCGCCGTGAGGGGCTCATTGCATGTCAATGGCAATACAAATGCGCCGAGTGAGGGAGCATGTTGGCGCCCTAATACCGAAATCTATGGTTGGGGCTGGGAGTTTACTAATTGCGAGAACTTCTGAACAAACAGGGGTTTAACCCCCCCCCCTCCCTTTTAGCACATTCCTGAAGTCGAGGGAGGAGGGGTGGGATCAAACCAAGTTAAGGCGCCAAATCTGCTTG…
>lncrna-candidate-sw-24068	AATGTGGGAAATGGTGCTTCACTATGAACTTTAATTCATCTCGTGGAAATATGTACAATATGGAGTTGTGTTGGACACTGTGTACTTCTTGCTTGTGATTCCCTTGCGCTTCTCTGTGTGCCCACCCAAGCAAATACTGTGGCTCACTCATGGCTGTAGCTCAAGCAAGGAGTTGGCCCAGAGCCTTCCATGATGCTGCTGGTGATATCAAAGTTGCCTACCCCGTACCTACTGCCCCACAGCTCTCTTGCACCTGTATTGGCATAATACTGGGGACAATGGAACTAGTGACACAATAGTGTCATAATTCATCACAACATACACTCTATCCAATGGGAACCCACAATATTCAGTTTTTCCCTGTCCCTCTTTGCTACGCTGACTGCCACTATGGTAAAG…
>lncrna-candidate-sw-24116	agcccatACAATATTCAGGGGATAGCTGCTGCAGAACGTCTTGGGAAGCAAAGCTGACAGTCACTGTTCCTAATTAGAAATCAAGCTGCTTCAGAAGCAGAGCCGCCAGTTGCTGTTCCACCtttaataagtgggcaattgcccagggcccaccatcagcctctcatctgctttaacttttgactgaagcatcccctaaaaaatggtggacccctcattttaatcatctgaaagagctttaatataactcgtgttactttctattaaaacaaatgcacctaaaggatttatgtttaataaaaagctggtatttgtgattacagttgatcttttcccaccagttagtacaggttggcatgccagttgcccatgtctacttcagaaagtccagactttttt…
>lncrna-candidate-sw-24221	GCCCAATACCAGAGCCCTTCATCAGATCATGATGAGTAGATAGCACCCTACACGATGACCATGGCTCCCAGGAAAAGGAGTCGTCATGCCTTTGGGTTCCTTTGCTGCTTTGGGAGCAGCGAACACCCTGAAATCAACCTCAAGGACAACAATCCTCTTCATTTCATGGAATTTGCTGGGCCCATTCCCTCGGCCGAGGAGCTCAATGCCAGGTTCTCCGAACTGGTGGTAAGTCCCATTCCTCCTAGCCCAGTCTAAATGCAACCAATGGGAACTGTGTGTGCTTTTTAGATGGGGAGATTCCATACATAGTCAGTTTGAAAGCAACAGCAACCCTACTGCGAGTTCTGGGAACTGCAAT
>lncrna-candidate-sw-24240	AAAGTAGCCAATCGGAGCAGTAGGATGTTGCTAGAGGTACAGAAAGTAGCCAATCGGAGCAGTAGGATGTTGATAGGCCTGGAGTGAGTTGGCAAATGTTATCATCTGGTGTATGGCCACCTTTATTTTCTGGCCTGCGTTGCCCATAGGCAGCTTATACAAACTCTAAGACTGATTGGAGCGGTTCCTACTCTGACCCAATATACCTTGTGTCTTGCAGAAAATGCTGTTGAAGAGGAACTGCAACTCAAAGAGCAGAGTTATAAAGATACGGAGTATCGGCGGTGGCCGTCAGCCTCCACATTACGTCTACGACCCGGCTATGTTCGCTTTCCGCTCCCTCAGCACCGTGAAGCCCATCAGCCCATTAGTCCCCATTGAAGAACCATCACGTGCCTA…
>lncrna-candidate-sw-24274	gaagaatatggctagccccatgggaaaacagattacaatgcaggattctgctggagaagctctattaactgtttaaaaaaagccatgatttcccatgacaatgttcctgtaaTAACAATTACCTTATGTttttcatttattcaaattttcatttgcatttttatAATGCTGGGGCTGCCATCTTTGTTCCTTGAAAAACCTTTTTACCTATAGGCACGTCAAGGTTGAATATGTCGCAGAGCCAGTGAGTAATATTAATCATCGTTGTGCAGTAAAAAGAGCAAGGATAAAACTACCCAGAGAAAAAGTTCTGTCGTCATGTTGTATGTTCCCCTATCGCAATAAAGCCACAACTCTGTGGTCTAACTTGTGTCACTTGCAACTTGGCGGAAGAAGTTA…
>lncrna-candidate-sw-24298	ATTCAGTTCCACTCTGTGAGTGTTGTTCAGTCTGCAATGGCCCCGCTCTGGCGATAGAACATTCCGAGGAAAAATGAAAACAGTCAAAAGACATTTCTGAGCCTGAAATATTGTTCTGCGCTGAAATGTTTCTCCGGAACAATTGGCGGCTTCTTGCTGGGGTAATGAGCTTCATTTAGTGCCGGGGTGTCATCTAGACTCGCAACTTTCCTCTGCCGGAGATACGCGCCATTAAAAGTTCTCCTGGAGAGAACAGAAAGAATTTATCTTTCATGGGTTCTAAAGCCGGAGAAGTCAATCCATGCTTTTAGATTCCCGATAAACAGCATCGGCTTTGAGATAGGGAGTGAATGGGTCACAGAATGAATGGACGGTGCCTTTATATGTACAGCTGAGATA…
>lncrna-candidate-sw-24411	GTTTCATTTTTCACATATTTGCCCATATACACCAATGAACGGAGCCCTGTCCAGCGTTTGGTTTGACAGATACAAAATATCCATTCAGAGCCCGGAACATCTCGAGTCTATGGACTCAATGTGTCAGGTTCTAACAAGCTTGATTAACGAAGAAGTTAATATGGGTATAACGAAGAACAGAATTCTTTTAGGTAGTCATTTTTTTCATGGGTGGTAATGATGGAGGATTTGATTAACGACCCTATTGTTAGTCATGACCACAATATTATATATATAAACTGCCATGGATGTTACAGTAAATAAGCGTTAAGCTGGGTACAcagggtcagactggggggtgcagggcccccccaaggtgcctcctctgaccgcgtcccccgccgcgcatccctaaacccc…
>lncrna-candidate-sw-24474	GCGCAGTGGGAATACCAGTAGGCGCTGTGAGCTGCTTAATTATAGATGGCCTATCGGGATGATGTAACCTCGGGTAACCGAGGCAGATGTTGTGGCCGTGTGGTTGCCTAGAAACCGCGTCATCGTGTATAAGGGGCGGCGCTACTGCCCCGGCTGGATACGGGGAGCGGATTACGGGAAGTGGGAGAGAGAGAGAGAGTCGGTGACCGAAAGTTGCCGGGATCTGTGCTGGAAGCCGGGAAAGCTGTAAATGTACTGGGAGGCAGGGAAATGACGCGGGCCCAGTTCCCTTACCCGTTATATAAACGCCATTTGTAAAAATGTATATTGCTTTTATAGGAACTGCAATACATGATCAATAAACTTCTGTTCGTTTCCCTGACTGGAACTTGTCAGCTG…
>lncrna-candidate-sw-24500	ataaggggtaattatatcttagttgggatcaagtacaggtactgttttattattacagagaaaaaggaaatccagttttaaaattctgaattatttaattaaaatggagtctataggagatgggctttccgtaattcagagctttctggacaacgggtttctggataagggatcccatacctgtacATTTCTCTGTAATAGTGGTGCATTTGTAGTGAGGCACGGTTAAAACCTTAGGTTGCTGTGTCTGGCAAGTTAACCTGGTAACTTGGCCCTAGTGACATTGCACCCCTTCCTCCGGGTTGGAGAAAGGAAAAGTAAGGGCACAGGTGGCATATCATGGAAAACCACTTCTGCCTGGAGTGGACACATTGCTCCATTATGTTATTGGGTGTAGGT…
>lncrna-candidate-sw-24507	CAGCTGCCCCCCACCCTCAGACCCCGCTAAGAAGTTGCCAATGATCCGCTCAGCAGCCGGTTATTGGCCTACTTACTTACCATCAATCGCCATGATGCTTTCAGGACGGAACGTACCAAAGAATCCGTGAGGAGGGGTGGAGCGATGCTGGGATTGACAAGGAATAAACCACGGTAGCTCGGCACAACAGCCTGCGACTCTGTGTAGCCGTCCCCCCCAGCGTAGGAATGTTCCAGGGGCGCTGTGCCGAGTGGGCTCACCCTGGGTCCGCAAACCTCTCACTCGGTCCCACAGGGAGAAGCGGGAAGCGCCGTCTGTTACTGAGGGACCGGCAGGAACCGCACAGGATCCACACAGAACTACTGTAAATAAAGAAATGTCAGTAACACTACAAGAAAT…
>lncrna-candidate-sw-24595	CCTCAGTCATGCTTTTAATTAATATGGCAGCACAGATCTTCCTTTATACGGTCCCTTCAAGATGCTCAGATGAAGTCACAGATCAGAATTTACTATTCAGCCTTTTCGGACTCTGCCGTGTGTTACGACCTACTCCACAGCGATCTGAATTCTTCGGATCTGAAAGAAGCGGGACCCCACATTTTAGGTCTAATGAAAGCCGGCCTTTCTTAGTGTAAAAACAGCCAAATGTATTAGGGCAACTCACTAAGCTTTTGGCAGGGCGCAATAAAAGCTATTTATTCACAGCTGGCAGGGATCTGTGACAGGCCATGTGTATAAGTCAAAGCACAGGGCTATTTAGAACTTCCAGTGCATTAAAGCTTTAAAAATGCTTTTAAAATTGCTTTGGCTTTCGGA…
>lncrna-candidate-sw-24596	TGCAAGATGGCTTACAAATAACCCGACCCCACATAAGCTAATGTGCCTGGGCCCCACCACCGCTAGTTAGAAAATCATCCGACCACTGTACATTTCTAGTTATGGTTGCTGTTTCTGTTCAGAGAGCTTTCCTGTGCCCATACTGAAAGATTCATAACAAGATTGCCTGTTAATAGCCACGTCCCCTTTTTCTTTCAATTCCCAACATCATTTTTCTTTGAACATTCATTGCTAGGAAGTGTTTTTTTACGTGCATGGAAGGCTGACATTGTTTTTACTCCTGTTGTTGTTGTGATTTCATTTCAGGATTTAAAGAATAAGTGTGGGAAACTTGCGATGATGATCTTTTCTACAGGAAATGGGCTAAACGAGACCCTGGCCGGCTATTGTTACTGAGAT…
>lncrna-candidate-sw-24666	AGGGGGccccccccccccccccccccGTCCTGTGCATTAACACCTTCGCTGCCAGGCTGAGGACTCCCACTTTGGCACCTTTTTTGCTTTCTTTTATACTGGGAATTTCTTACAGGAGCTATTTTTTTTCTTTATCCAGCAAATGGAACAGATTTAATCTAAATCCAAAAATGAAACAGGAAAGATTGAATTCGTTATTACAAGGCCGCTTATTTATCACCAAAAAAAATAAACATCGGAATTGGCATTTGGAGTGTAAATGATATTTACTCCAAATTTTATCATTCCTTTCTGCTGTGCCCCCCTGCCAGCCCATCTAGAGTATATCTCGTTAAAGACAGAAATAAAGCCAGAAATGAGAAAGCCCCCCCCCCCCCCCAACAGTACCCCCAACAGTAC…
>lncrna-candidate-sw-56609	GTAACCCTATCCCTCTTTCACTGAGGGAAACTCCATCTGCTCACAGAACCTATATTAGAGAGGGCGACTTGCCTGTTTGCGACTCAGTGGTGCCAGATGGACGCTGAACTCCTGTAGAAGCCAGGGTGATACCCCATGCCTTTGGTATTAGATATACAGAACAGCAGCAGTCGCTACTCCTCCAACAAATCAGCGATTCGCGTCGCATTTGGATACAGCCCACCTTGCTGTGTGTTATCGCACACGGATTGCCCCTCGGGTCTCAATTTTGAATGGGAATATTTCGGAGGGTAGGAAGAGGTTTGTCACTTCACATAGATTTATCACTAAAGAGGTAATCGAACGATAAATCATCTCATATCGGGGAAACAATTAGCCGGTCAGGATCTATGACACCCA…
>lncrna-candidate-sw-24671	TATATCTAATACCAAAGGCTGAAATTAAAAGGAAAATATAGGGCACGCATGTGTAGGTTCCAGAAGCAAGAGAAAATCGCAGACTCTATCGATACCTATTCCCAGACGGAGACAGACCAGCTGACATCCACGGCTTAGTTGAAGCAGACAGAGTGCGGTGAGAGTACCCTCCGGGCTCCAATACTGAGCGCTCAAGGCGGCGAAAAAGCGTTGGAGGCGCAATGTCTCAGGATCCACAGACACCTGATCCTACTTAACGGCCCGAGAGACCGGGCTCCccctgcccctg
>lncrna-candidate-sw-24672	GTTATAAAGCGCAAAGGGCAGCACCAATAGGAGCACCTGGGGGGTTTCCCAGCTCCCAGCAGCGTTCCGGCAGTGTTTGGAAACATTTTACTCCCAGAGATGTCGCTAATGAGAGAGCTGAGCCCGGGGGGAGGCTGAGCAAAGGCTCTTTCTTTCCGAACGCGGTGAATAGAGATCGGGTTACTTATAATTAGTGCCCAGTGATTCCCTGCCTCCCCTGCTTATCAATGTCCCGGCCCAGCTCTCAGCACAAGGGCTAAGTAGCGCTGCTGGGGAGCCTAACGCACTCCCCGCCCACCCCACTGAGCCCCCTGCCAGTCTGCTCTCTCTGCTCCCCTCAGGCTGGCTCTCTGTCTCTAAATATCGGTATATACTGCACTACAGCAAGTATCCGGCTGG…
>lncrna-candidate-sw-24819	taagcattgggcacatttgcacatgggcagtaacccatagcaactaatcaggcagctgcgggttgaacaataaatgcaaacatttggttggttgccatgggtactgcccagggacaaatttgcccagtgtttataaatgagcccATGTTTGTGCTCCCATCCTATTAGGCAGGTCTATCATGATGTCAGGGCTGGGGGAGGAGAAGCTAATTAATAGGATTGCGGAATGACTGTTAAATGAATGCTTGTGCTCATTCTTTTGTATAGGTTCACACATGGAGCTTGAAGTGAATGTAGGATGAAAATGCTGAAGAAAAAAGCCACAGCACCTCCCCCCTCTCCCTATAACGAAGTACTGTGTGTGCCCTCCTGAAACCTTGTCTGCACCTTCATCATTTA…
>lncrna-candidate-sw-24834	CTCAAGTAAAGGTGGAGGTTGCTGCAGAAACCAATAGTTCTGCCCTCTGAGCGACAACAAGTCTAACCAATAGCTGCTAGTTTAGAAGCGCATCTAGGAAGCTACAGACATGCTAAAAAAGGAACAAACGTTGCCGTTCTGGAGGCGAGTTAGAAAGTCTCTGAAATAGCATGCTGTTACCGGGGTAACTAGATTCCTGCCAATAAGAAGGGTCGCTTTAATGACTGATAACTCTGTATGCAATAGGAACAAGGGAATAAAGCAAGTGGGCGTGGCGAGGCAATCCAGCGGCCGGGGCACGGTGGTCCTGATGGGAGCATGTTATCGCTTGGCCGTGCCTTCCTGTGGCGGGGAGAGGCGCGCTACTGAGTCTGGCGACTCACGGACTCGTTATCCTAC…
>lncrna-candidate-n-2748	tcataacatggggAACCTTGGCATATTTGTATTTACAATAGATTTCAAGCAAATATCTTCTTGGCTTCTATAGAAATTGGACATTATTAGTTTTATCTCTCTTAAATCACTCAACTTGTGTTTTTTTTTTCAATATCCATTTAGTGGAGCAAATGCACAGGAATTACTTGGAAATATAATAACTGAAGTTCCAGATTTTTCTATTGATGTCACTGAGGATACTATGTTGATAATACTAAATCTCTTAGAGGAAAATCCAGGGTATCGTCTCGGCTCAGGAGAAAATGGAGCAGAGGATGTGAAGTACAGTCCTTTCTTTCAGGTATGTTGTTCTTGCATCCTGCAAACCAGATTCACTTATTTTTGCTCATACCTGCTATAAGCTAATGATCGCAACAT…
>lncrna-candidate-sw-56615	AGGATTGCAAGGGAGTGAAAGTTTTTCCGAGTTGCTGCTGAAATTTAAAGACCTGAAGATGCCAGTGAGGGCGTTACTGCGGCTGGCACCGATACTTCTTGGCAACCCACAATCAATGGTACTATAATAAATGGTCATCAGGCCAGCAGCCTCCTGAGAACCAACAGAAATCAGCTGAAGTAAAGCCCTGTAACAGTGTCTGGGGATACTTGACATGGCACTCAGCATTCCTCTGCCATGGTGACAGGCTGATCAGGGATGTCCAACTGATGCCGGGGGACACAGCTCCCATCATGCTAGGAGCAGCCAAT
>lncrna-candidate-sw-25025	ctttactaaaccaaatgccctgggtgcagGAACATTATGAGAATCAAGGCTTTATGGAAACTATCAAGAATCCAATAATGCTGGCCAGGCACACCCTGAGAGATGACTGAGTCTTGGGCTGTCATAATGACAACTTGATCTTGGATTTCTGTACTTTGTACAAATACATATATTTTTGGTCAAAATCTGTTATTTTTATATAATTTTCCTTCTCTGAAACATAAAAGTAATATCAAAAATCAAATACATCATTTCATTTTTTCCTGATTAGTACTAGGGGACATCTATTCAGTAGTACCTTGCACATTGTCTGGCAGGTTAAATGTGGAATACTGCAGCCAGTATTGTGCTGAGAAATGCCTGGGTCCTACTGCGTAGAAGCCATTTCAACCCCAAGGT…
>lncrna-candidate-sw-25067	TTCTAGGGTTGGTCAGACAGGGGGTGGGGGCTGAACTTAATAATACCCTGGTTATGTGGCAAGCACCTGTGCTCCCCCATTTAACACATATTGCTGTCACATATTGATGTGAGATGGACAGATTAAACACgtgtgtgtgtgtgtgtgtgtgtgtgtgtgtgtgtgtgtgtgtgtgtgtATCTGCACATGTGCATGCATCCTGTACACCTTAATGTAAATACTTAGCTCAGCTGAATAGCACCACTTTGTGAATATCTAAATAAAAATAAAGTTTATCGGCCCAGGAATTAGAATTTAAAGGGCCCTCAGTCATACAGCGGCACAGAGGTAATTTTTTTAGGTCTGTGCTGGGTGTGATTGGCTAAGACCAGAGGAGGGCTAAGCTGTGAAGGGTTAACA…
>lncrna-candidate-sw-25116	CACATGCAGGAATCCCATGAAATAAATGAGAGGAGAGAAACCAGACTGAGGGGGGCAGAGACTGGACAGTTTGTTTTAACTTTAAAAGCCGCATGGGGTTCCAATTTCACCAGACCCTCAATGGACAGACCGGCTGAGCACCAGATTCATCCAAGCTACCCATGTGATGAGAATTTGCTTTGCGCACAGACATGAAAAGATAAACGTGTAATAGGCCCCAGCGTCTGCAAAGTGTTCGTTCCTGCTCCCCTCCTGACGGCAGCTAAAATATGTTTAACCGGATCAACAATCTACCACACTTATGTGCTGACTGTGTGCTCTGACAGCTGCGGCTGAAAC
>lncrna-candidate-sw-25159	AAGTGGTTATGCAGAATTTATGTGTGCTCACAGTAGGAAATATTCATTATGTGTAACTACATTTTTTTGTGTGTGTATATTGTTCTTTAGAAAAGATGGCCATTGGCTGGATAAAGCAGACATTGTACAGTTGAAGGAAGCCTACAAATGGATCATCCATCCTCTGCTATCAACTGAACTGGGAATTCATGCAGACGGCAAGAGCTTGTTTGAAGTAGCCGTGGTGTTTACTCACCCAGAAACTGATGGGGATTGTCACTTCCTGTAAGTGATACTGTATTTCTGCTCTCAACTAAAATCAATAGTTACATTTCCCTGAACTTGCTTTTGTTTTTATACATAATCCTGCGTACATCGCCAATGACTGGCCAGGGAAAACAGAGGATATGGCGTATGGCC…
>lncrna-candidate-sw-25180	AAATTGGAGAGTGTGTTTGTTCAGGAAGATCAATGAACTCACAGCCATGGCTGGATCAAGTAAACAGATGGTGCATAGGCCCTGGAGGCACTGTCATCCCTAGAACAGAACTTATCGCAGCTGCAGAAGCCACAGGATCAAAGCCAACTGAAACTTTTCAGCAACATGGCATCCATGGAGGAGTTTCACCCAGACCCCAGAATCCCACGACAGCTAGTGGACTTTCTGAT
>lncrna-candidate-sw-25206	AAGATAGGTTGTATTACAATCTCAGTGCAAAGGGCCTCGTTCCTGCTGCAAAAGAAGAAGGAAAAAAAAAAAGAAATCATGTTGTGTAACCTGCTTGATGACTTCAGCTCCCCGGTAATGGGAAATTTAGAGAAATGCACAAAGATCAAGAAAGTGATGGAAAAACCCTGCCAAGTTATCGACAGAAACTTCAGACCACACTGAATCTATGCATGAGGGTGTTAATCCAACTGGAGCCAGCAATCAACCTACTAGAGAGTATGGAAAGGTCAGTGCAGTCTCTACAGTAAGAATAACTAGGATCTGGCAACACAATGACTTATTTTACTCAATCAGATTGGAAACCTTTAGCCCATGTCTGCAAATATTTAGAATCTTTTGACGTAGTCGCATGGAACA…
>lncrna-candidate-sw-25216	CAAGGCATGGTGTGGCTGTCACTGGCTGGGTGTATTGGTGTAGCTGGGGGGCTGGGGGTTTGGGAAAGATCTTCCAGCACCAAACCCAATGCACTGTGCCATGTATAATCCAGACTTATTTAGGAACCCCTGAACCTGTGAGACAGATGGCACTGCCAAGCTTACAAATCGCTTAATGAGGTGTAAAGGACGGATTCTATAAACGATAGAAGAATCGGAAGGATTTGCCTGAGTTTAAATGAATTTGCTCTTAAGTCTTTAGTAGAAACATCATCTTATGACAGACCGATCGCAAACGACAAAAAATACCCAGGGCACCGTATCGATCGGGCTGCTAGAAATGATCAGACTGAAAGGCAGGCTAGTGGCTACAGCAAATGGCTAGCACTTAGCAGCTGT…
>lncrna-candidate-sw-25326	GTTTTTATGATGTGGACATTAAACTCTATAGcagtgatccccaaccagtggctcacccacccattggatgttactcccagtggtcttaaaATGAAATGCTTGGGAGAATGGTgacaaagggcaaagatgatagaaagcgttgaaagggtcactcagctgtcatttcatctacaaaaatagggaatgTTCGCTTCTCATGAGTCTCCAGTTAGCACTCCTTCCTCTTGGATTATCAAGACAATAGGACTcaagagcagttgctgtccctgcatgttacctccagtcacttgtgcatcaaaccctttcattaaaggtacttgcatcaaaatgcactccttgcacattaaatagttgcactcagcacctctcagtcctccctgtgttctggtccaaactaag…
>lncrna-candidate-sw-25497	CTTCTGGTGAATGCAGAGGGCAAGGATTGCCTTGAAGCCAAAGAGAAGGTGCATGTCATTGGTAACCGCCTCAAAGTCCTCTTAAAAGAAATAACTCGTCACATCAAAGATATAGAGAAAATATTAGACATCTCAAGCAATCAGTTGGAATTGACTTCATGGTCTTCAGCAGATGAATTGGACACTTCTGGATCACTAAGTCCAGTCTCTGGAAGAAGCACTCCTAGCAGACAACGAACGGTAATATGGGCCTGGTATTATGGCAACCAGCTAAGGAAAAAAATAGAGAAATAGACAGAGAAAAACTTTCACATGAACTTTCTCAGGACAGGCAATCCACAAGTCCCAATGTCCTAAAAGCACATTGTAGCATTCACCTTCTCCTGCACCCCCAACATT…
>lncrna-candidate-sw-25577	CCCTCTCTTTCCCTCCACTGCTCACCCTTCTATTGTTCTACCTGGAGCTGGCCGGGGGAGGGAGCAGGCCCTGCCCGAATGACCATATGGCTAAAGGGGGAAGGGGTCCCAGCCTAAATTAATTTCAGCCCTATTTGGGCTTCATTCACACTTTCCTTGTGACATCAACATGCGTAAAGCTCAGGTCCCATCCTGAAGAGCAGCGGCAGGAATGGTGTGTGGGACTCTGCACTTGGCTCCTACGAGTAACACATCTGCCTGAGCTCAGCACGGAATAGAAGCAATAGAAGAAAGGCAACTTTTCCTTGGGTTCTGCTTCTGATTTCTCGGGTTACCTGCCGCTATGACGCCCGCCTTACAGTTCAGCCTCCTCCTCTTGCTCTGCGCTACTGCATTGTC…
>lncrna-candidate-sw-25787	CTGTCAGacacagggagattagtcacctgtggttaaatctttgctaccgcgggcggcgagtctccccaaaatgcctttccagcagcaattaagtgaatttccagtgtaagggaaacacgctggttctgtttcctcctgcaggcaacttcacgtgacttcagaaaatTTACTGTATTGCCGTGGAAAGGCATTTTGGGGTCTGATAACTGAGATTAAGGTGAAAACCCACCAAAGGGCTTTACAGCTTCCAAACAAAAAAATATTCCTTAAAATATCCCACTGAAGATTAACTGTTAACTTCTTAAAGGATTTTTACAGTCTTCCAAGGCAGATCATAGCaagaataatacaaaactacagACGACGTAGCGTTCTGCAGATGGAAGTGGAAGGCGGTTT…
>lncrna-candidate-sw-25796	CAGGGATGAGCACCAGGGAGAAAGGGAACAGCAGTGTTTCATTATTTTACTCTGGATTAGCCTTGGATGTACTTCAGCTAAAAGAAAGCAATATATCTTCCTCATACTACACATGCAGCAGGGAGACTGCACTGCACACTACTTAAACTCGTACCAAATGTCCAAGGACTCTGGTTCATTTCTGGATCTGATATACACAGTGGAGCCAGTTTTTCTCGTTAAAGCTGTTTAACCCTTGATAGGCAAGCGTATGTAGAAACTCAAGATTCATGTCTTCAGCTACTGTTAATCAAATGCAAGATTGTGCCATGGGGAATCAATGCTCAGTAAGTTCTGATCCCAGCTGAAATAAACTGTTAGCAGATGCAGAGCCTTGGTAACCATTTTCTGGATGCTATG…
>lncrna-candidate-sw-25867	tttctttgctctggatcaactagcagttagGAAAATCTTTCAGCATTTAAATATGATCCCAAAATCAACATCTTGCTGCTTCCCCTGCACACAGGCTCCAATGGACTCAACATAATAGAAGCTACTCACGTCTTACTTGTGGAGCCAATTTTAAACCCTGCACATGAACTTCAGGCCATTGGGAGAGTTCACAGAATTGGCCAGACCAAATCTACAATTGTTCATCGATTCCTAATAAAGGCAACTATTGAAGAAAGGATGCAGGCAATGATTAAAACTGCTGACAGGAGTCATACAAGCACATCAATGAAGCAGTCTGAAACATCGGCCCTAACTGTGGCTGACCTGGCAGAATTATTTACAGAAGAAAGAGAAGAGTTGGAGTGAACCACCATTCAT…
>lncrna-candidate-sw-56620	ttACAATGAAGCTgtggtgctctctgatatatactgtatatacaacattcagctcatagatcaaatacccaggaaaaagtaatatttgtgtggaaggtgttaacaaagtcatataaaggggggacaaacagatacaaacagataaggtacaggataatgtggatcaaagtgacttgatatatattTGTTATGGTAAAGTGGTGGTGTGTATtcctctttctcaggctttggccagtctctcctatatacagtcctcctgttgggcatctagtgcactgtattaagtaccccacgttggaggaagaacaGTTGTACTGGCCATGGATGTTGTATTCCTCTAATGTGGAGGTGAAGTAAGATGTGGGTAAGATAAATTCACTAAAGCAGGGTAGCTGTTCC…
>lncrna-candidate-sw-25913	AGCCGGGCGCTTCTTGCTCTGATTGATTCAAAGGCAGCGCTTGCCCGGGCTATAGGTGGGACGTGCAGGGACTGACCAATCGCTGGGAGCCATGGCAGCCTGCTTATGGCTTGGAACTGAGATTATACATAATGCAGTGGCATAAAACACTTACTATATGACAGCTTTTATTGTATCCAGGGCTGACATAGCTCCCTGTGTCagagagagagcgagagaatgagaggcagcagcagatagagagTAGTGGCTCCCTTTAGGACCCAGCAGGATCCTCCCCTGTCTGTGTAGCTCTCCCGTGCAAGGCTGTAAATTAGTGTGAGGCGAGCAGAGGCTGCTGCCCTTATCTCTCCCACCTTCCCTTCTGCCTCTTCCCCATTCTATCGCTTCTCCCTCCCT…
>lncrna-candidate-sw-25946	GCATTTTCTAAATAAATGATTAGAACATCACAGAGCAATACATTGATGCAACTTGCCAGTGTAGATACAGCTGTAAAATTGTAAATATTCATTTGTTCCACATCTATTGTAGGTATGCAAGTGCCATTGTGTGTTGTTAGAGGTGTACGGAAGGTTGTGGCGCTGCTAAAGTCTTTTATTGTCCTATTATTTCCAACCCATTAATATCGCAGTAAAAATTCAGTTCAGCAAAATATTATATCCATTTGGCATGGTTAAGACCTGTTTCCATAAAGTTTAATAACAAAAAGCAAAGTAAAAAAAATTCTTAAAAAATCACAAGGATGTCAGTTGCTTTTTTACATGCTTTCTGGTTTTGTTTGAGGCGTAAACAACTATTTCCAATCAATTTTTTTTACC…
>lncrna-candidate-sw-25959	CAAAAAACTCAATTTCAAGCAATGGGACAGTTTTACAGTTTCAccaatcagaatccagcctgttctgtttatggaacactttcttgttggttccatatgactgttacctaaaggcatgaagtaagtatcttccatctctaaacactttaatagcactatatctactcttgtgaagattgattacagtataatagtgacaagcTGCAATCAAAAGTGACGGGGACCAACAGTCAGTAATGGAGGAGACAATGTTTCAATGAATCAATCTGGAGTGTGAGTAGTTGCAGCTTTCCAGATGGAATTTAAACAGTCATTTGGTGATTGGTTTTCCGGATCAGTGACCCCAGCCATCAACAATTTCAAGGTTGTAAAAGGCTGGCCAAGTGGGTTAGCTTGGGC…
>lncrna-candidate-sw-26031	cgcaggaagtcatctgaccggcagaagggactaaaacaggaagaggtaggcaaactagctagcgagggcctagcttgtgttatagcacactgtaatggtgtgaggaagcccaggttagtgagaatgggcagctaaaaagccccacccaggagtgagtgggagtagcttcccagcgggtaccccgccagtcagggttgaagtggatagtgagggtgtaggaaggccttctgggattcgacaagtagtggcaaacagtgttggacttccactgcagagcacctggcaaagctggtgttttgggctaagccctgtaaagggggggaagtgctgactggacccctatgaaggcactggaggctgatggtgagagtggcagggaacactggagggaccagaaag…
>lncrna-candidate-sw-26053	atactagtacaggtattggacaccttatccagaaacccgttatccacacagttcagaataacataaaggccatttcccatagattccaaattaatcaaataaatcatatttttaaaaattatttcctttttctctaataataaaacagtacattgtacttgatcccagctaagatagtattaatccctattgaagccaaaacaatccttttatgtttaactactgtttaaatcattttatttagtagacttgttaggacatccaaattatggaaaactccatgtcttgcgcattctggataacgggttccatacctgtatatacTTATGCCTGAAAATTATTCACAGGCTTAATTAAAAAGTTATTGCTTAGTAAGTGCTTTATATGTAAAGTCGAAAT…
>lncrna-candidate-sw-26130	CCTTATTCTACTTTTATATTCAGACCTGCAAGGAGGAAACCGGACTCCTTTTCCAAAGCAAAGGGCCTTCTAGTCCCATCATTTAAGGCACTGGCAGAAGCGTGGAATTCCCATATAAACCAGTGTGAATATAAAGAAGGGAGAGAACAACTGAACTTGAAATGTTAAGGTCTTTCCCACAATTCCTTCTGCTTGTTAATCGCTTCAGCTGATCATTAAAACCAGAGATTAAGTAGAGAAAACAACACCATGTTAGCTTACATTCAAACATCAGATGTATTTGCATTAGCTTGGGAATGGAAATGCAAAAGCACAGACTAACACCATCATTCCTGCCCTGTAAAGATACACTCTTACAGTCACAGTTTGTACGTCAACTGGGCCACAAATACATAAAAA…
>lncrna-candidate-sw-26208	aggactcaatggcactctgcagctccaacctggcccaaggaaagtcacgataacaaagctttaatgaatccaaaactttttaactcggcgcgacaaataggattttgtcacacaggtatgaaaaagtattgcaagttaacaaaaagttgaaaaaaatgcgcacagtacaaaaaatACGATTCATTTGTATTCTTCTTGTGTGTCGTAAGGGTGCAAGATAAAAAAGTTGTGACCTATCCAGCTGTACACATATTGGTGGGGAGATATGATCTTCAGTGTTGGAATGCAAAATGTGTCTTGCTGGTCACTGAACTGTCACTGGGCTGCATACCACTGAAGACAGTGTCTTTCAGAGGACAGGACTGGAATCTTGAATTGCAAAAAGTATTCTTGAACTGC…
>lncrna-candidate-sw-26413	CTTCTTTCCTCTAACTCACTGAGTGCAAATATGGTTCCTTGACAGACGAGCGTGCCAGTCAGCGTTACGTCACAGGGTCACGAATCGGCGCATGCGCAGTAGGAGCAGGCGAAGGGGGAAGTGACGTCGTGGAGTTTGAAAATGTCGGCGCCAAAGAAGGAACACAGGCGAATCTTCTGAGGGCTGGTGCGCCGATCTACAAGCAGCGGCTAACTTTCTAAGATCAAACAGGGGTCCCAATAGAC
>lncrna-candidate-sw-26515	cacactaacatttttggctggggagcttaccccttttattctgccagtgaaccacacaaacccaaagtttgggggggggggcactaacttcatggtcagactgggccgccgggataccgggaaaaaccccccaagtgactttgcctttccttgtcctttaagggttgattcactaaagtgcgataacgcttatcgcatggttttttgcattaaaattgaagcgcaaaaaaaacctgcgtgattctctaaagtattatcgaatgcgttaagttgcatatcacgtgcgttaaatagtgtgcaaccgaattcgttcattttaacgcattgtgttaatttgtgcgcagaattaatactaacgcatgattcacaaacatttagacgcgctaaatattgcattag…
>lncrna-candidate-sw-26558	GGAGGAGGGAGGGGCTGAAGGGCAGCAGCTGGCCCAAGGGGAGACCGGGGAGCCCAGAGCCTTGTCCCAATGGGAGAACACAGACAACGGGGCATCAGGTCAGCAAGGGCTAGGCGATGGTTGGACACTCCTACATCCACTGGGCAAGCCTGAGAGCAGCAGCCAGACACGCTGGGAagtatagggacacagtagtgccagggatatcagatttgtctctactgtgcccacacttacctaaggtgggataaaccggtgggctccctatcttactgcttgctgatagctgtgtttatgctacccatacctatttgagaggcataaaatggtggactcttatgcttgatctacaatatcatcatttgtactgctgcaaaattgctattcctcctcagagtC…
>lncrna-candidate-sw-26611	caaattgttgctctaattgtcactaagtacaaaacagtagagcaaattaaaaaaagtcgcaataaatacgcaccgtacgaaaacaaagaaaaaatacacattttttgtattcggaaacaatcatactttgataaatttgccccttggTGTTTCAAAGTGGATAGTTAAATGAAGGTAGAATTAGAGAGGAAAGAAGATTTCTCAACATGATAGGTGAGTCAAGTGGGATGTTTAGTACACAAATATACAGGGATTCTGCTGCTATGAATTGAGAATgttatgaggggcagcaaaaagtcactccttgtaactttaagagctgaaattctgttttttaaattggaattttggctcttctagcgctctttgcattagcgatgtggctcaccATGACCTGCT…
>lncrna-candidate-sw-26613	tttggatcatcgattggttatcgggaacctgaaggtcttgcaccaaaggttgtggggctccccgattgtgctgaattgatacagaactggctatacttgtaactaatcatactaagataagtaaatctatttgattctattattacttgtgtgtgtgtaagttattgctcactaacagtttatcagaaggcttaatcattgatcctgcatatttattaatatttgtcattaatgtcaattaatacaaattattaatattaataaaggttccccctttattaCAcagagctttctggataacgggtttccagataacggatcccatgcctgtactaggaaaaggagtcttctacaaaagtatatgCCAAAATGTCAATAACTTTTTCCATAACAGCATTA…
>lncrna-candidate-sw-26711	gtgatctggaactgtgcaagccCCTTCTTCCAAGAAATGTGTTCTATGTTGACTCCATAAGCTGGAGATCTGGGGCTTGAGCACCTGGACCCACAGTATTAAGGGgacccagagcagaagtgcaagaacCTGAAAAAAATCCAGTGCAGCTTGGAGAGCACAGTATCGACACTATCTGTTgcctacatgcctccccaccccatgaagacagcactgctgaagacagtctgcgctgtatttttggagccagccacaagtctctgtgctctgaaaTGGAGTACATGATGGAGTATGGATGTGTTTATTTATCTTGTACAAATCTCTAGAGATTCTAGACAATAGAAAAACCAGGTGCAATCCAATCTTGACCCAAATAGCTTTAGGGTGTGATTGCAAAGT…
>lncrna-candidate-sw-26791	CTAAACAAGGACATCACTCCACATGACGAAGATGTTTCTTCAAGGGATATGGACTGGGAGGCACTTGCAAATAGTCAAGTACAGCCACCCGCTCTATTTTTTGACTGAGGGAACAGGAAGAAAAACAAAGATTCCACCAAAAGCCCCAGAATTGGGTAGTAACATCTCATATAGTAGTTACATCTACCAGTTGCATGTACTTGTTTTGTATATATGTATATAGTTTAATTCCAAGCACTAGAGGTAGGAACCTTTCCTGCTTCTACCAGCACCTTATTGCACTTTTGCATATTTGTACCGTGTTATCATGTATGTTGTCATATCATAAATAAAATGACATGCACAAACCCACAC
>lncrna-candidate-sw-26876	CTCTGTACTCCTCCATCCCTCTCCACCCACCCCCCTCTTACCAAAGTTAGGCTGACGGATTCAAACAGATGATGTCATTCTTTTAAAGGAACAGTAAACAATTTTATCAGAAAAATAAAACTACACCCTCCAAATACTGCCCATTTCCTACTGCACTTGCGTTTAGCTAAAAAAAAAAATCCAATAAAATGCCTCTCCAAGCACTTTAATCATTTTTTTAAAAAAAGCGATACGGCGACAAGCCCCTCTGTTATGGAACTACAGCGCGCTCCCCAATGTCCCTCCTGCTGACGGGACATCCGCCTCTAACCCGGAAGTCAGTTCGTTGCAGTGCAGGGGGAGAAGCAGAACGCGGAGCGGGACCACAAAGTAAAGGAGATGCGATAAGCAAAGGAATGC…
>lncrna-candidate-sw-26911	ggtcagttggagatcactgcttcatagccacgcccccatgtcatctctgctcctaccagtaacgtcacgctccacctccctcctcgagttcctggccagaagaggtggcagcTCTACATATCTCCCTTTGCGCTATATCCAGTCCCAGATAGCATTAGGACCCTGCAGGCACCAGGAGGAAAATCACATGGGCGGAAGAGAAGCAAGCTCTGAATAGGTGCATGAAGGAAACTTGAGACTGCTGGTAACTTATACAACATGGGATTTTTCCAAACTCAAAGGAGTACAAGCGAAGGAGCAGTATTTACTCATACACCACTGCATTTACACTTTGTGGTCATCTGGAAGTGAAAACCAACAGACTGTTTATTCCACTCAAACCTTAATGGCAAGAGTCCT…
>lncrna-candidate-sw-56626	gccaaggttacgtaaaactacaaaacctagcatgcaatGAGAATGACTGGTGTAGTAATATCCATTTTCTACTACTACTCTTTGCAGAAGTTCTAGCCTTTCAGTTTCAAACTGTCTGCACTACAACTTTTTTCCTGCTACATCTAGTATGCGATTATTCTACTACTTTTTAATGTAATGTGAGGGGTTGGCATTTTTGTTGCAGTTGATCCTGAGATCTGTAGTACAACACATGCTTTTGTATGTCATGTCTGGTGTTAATGCAATATTCTGCTCTATGTGGGTCCCTGAGTTTTGTCAACTACCCTGCGGTTTTCGCCATTGATATCAAAGTCTTGCAGGATAAGACTGTGATGTATTTTCCCCATGTTAAAAAATGTTACAAAACGTTTTAGGACC…
>lncrna-candidate-sw-26941	ACAAAAGATTGATGTGACTGAGCTACATGAGCAACATATTATTCACAGAGCATTCTTCATTAAAATCTTATTTTCTTTTTAATCTCCTTTGATCGCTAAAGTTATAAGGAAATATCTACCACCCGTTCTTCTTTTGGATGGTATCAACGTATAGATTTTGCAAAGACAGCATGATGAATTAAATGTATGACAGTTATGACAGGTGAGGAGTGCTTGGTTGGGGCTTACACAGCAGGGATAATACAAAGCCCCATTTAAGAACAAAACCTCTACCCGATGGTGAGGCCATTAATGACAAACAGCAGAATCACTCTTTATTCACCCTGCTAAATGAGGAGCAAACTGATACCACAGACAAAGCTTTGTTAGCATGGAGACAGTTTCTAAATGAAGCTGCCC…
>lncrna-candidate-sw-26994	CGAACACGAAGACGTGCTAATGGCTTCTCCTGGCAGACAGCGATCACTGCTGTTGGAATCCTCACATCCCGACTCCTTTTGTCTCTATCGTTTGATGCATTTTCCTATTGTTCTGCCAGGAATGGAAGTGGTAGTCATTAAAGACTACTACTATAGGTAAAGgtacctataaatatgagtggcaacacacgaaacgcgtcaggtctggatccttgaataaagctttttgaagttttacaaccactatcctggagtccgttcagtgcatgccggtgctATTTCTACACCTGATTAGAGAAGGTCCTTAGACAGGATAGGAATTAGCTTGTTCATATATGAAGGGACTAGTTCCTATCCCTTTACTGGACCTGTCAAGTATTTGCCTAATACAGATGGTCC…
>lncrna-candidate-sw-27072	atatgattggttgtcatgggttagaacccatgggcaaattggcctgttgttgataaatgacccccaACTAGTGAAGACATGGATGTGAAAAGAAGAGGTTGGAGGATATTGTGTGAGGTTATCAGGATGATTTTTTGGCCAATCGCGAAAGAGCAGAAAAGTTTAGAAACTGATATCTGGCTCAGGTTATTGTTCTATAACCTTGAATTCTGCCCCACTACAAAAAACAAACCTCAGCAACAATGCTATTTTAGAAACAATTGCAAAGAAGACTGGGTCAAAAAAGAGCTTCAGGTTTTTTGTTCCACCCCAGTTTTACTGCTAACATCTTAATTTCCTTCTACGCCACTGAAGAATACATTTAATAAAAGTTGCATTTTGTTTTCCAGATTTCTTTCT…
>lncrna-candidate-sw-27137	TGGCATTTTGTCTCTGAACTGGTAAACATCCTTCTAATAATGAGATGACCCAACAATGTATGAAGGCCCAGATAGATCTCAGTTTTAGAGCTTCTCCCGTGGACTAATTTTGGGCCGTAGGCTGCTAGGTATCATGCTGACTAACAGTAACGTTCAGACCTGCATCTTTCTACTTCTTTGGGGATGGACAATGTCAACTGAGAGCAGAACCCAGCAGCGTGTGAAAGGCGTACCTGAGCTGTACAAACAGGGCAGTAGGCCACACAGACAGAGAAGGGAAGTGCATCAGGAGTCACACAAGCAAGGCAGGTACAGTATCTTATTTTCTGTATCTGTATCTTAGTTACTTACTGTTATTGCCACGTCATGATATGCAGGATTTGTAAATACTTTTATGTT…
>lncrna-candidate-sw-27204	CAGACTTTGAGATGGACTGACAGGCTCCATTTCTCTCAGTTTTCCTGTCAGCTCTTCTGTCTCTGAATAATGAAAAATCGCTGTTTCTTTCCTCCCATCCACTCGATCTCCGTGAGCAATGTAATTTAAGGAATAATACAAACACATCACCTAGTTCTCAGTTTGCCCCCAATTGCATGATAATTAGGAGAGAGAAAACAGAGGTAACTCTATGAGAACTTTTTTACAGTGGCAACCAACAAACCAGCAGCCATTTTTGCATTGTGCGGTATGAATAATGCATAATGAGACTTGGTTTCAGACTCAGATGGTGACACACAAGATCTTCAAAGCTTTTGAATCAAGACCATTGCCATGTATAATGCTGTCATGACAGTGTTCTAGTCTACCCCGCTGCTG…
>lncrna-candidate-sw-27231	GTCTGTTTTACAGGATTGCCAACCAAGGCTGAAACCAGCCAGCCAATCAGATTAGCTGTGATTTACATGAATGTGCAACTTTCACCTAGGTTTCTCTCAGGCTGGGCCCTCCGGAGGCAATCAACCTTTGTAAGTGAATGTGGCTTAAGGTTCTTGGCAGGTTATTAAACTGCTATATATTCCAGAGTAAATGTCATGCCTCATCTTCTTGGGGATGCTTGTTTTTCAGTCTATGCTCGCAGGTGGGTAGCTTTGTTGATACATATGTGGTAAAGCTTTGGATGAAGTGATGTAAATATGCTTTAAAGTATTGTTCAGCCCTGGGATTCTTTGTTTTACAGATTGGGATATTGTGTATGAAAAGTCTAGCAATTTTGGTAAGTATCAGTGTCTGAACAA…
>lncrna-candidate-sw-27344	TTAATATATATATAGAAGCAAAGAGTGTAGAACACACTCAAGTATACCAGTTCACCTCACTAGAAAGGATTTCACACATAAATTTAGTGGTTTAATATGGGGAAAACTAAGGTTTGGGGTATATCCATAGCCTTTATTAAGAGTAATAATGTCCCtgtcacggtcggcacccaatgccagaacaaacgctaagcaccctggtctaggctcgtgcttcgccagtagtgtgaccgcctttggcttcgggaggagccctcagctactcggatgccacctggacttaaacgagaggtgcagggcaggagttctggccagcaatggggcacgacagtataaaaagtctttaaggccaatggtcacggtacagacaggagttagcagatacgaagtcagacaggc…
>lncrna-candidate-sw-27399	GTTAACCAGCAGACAGTGTGGGCTGGATGTCCAAGGGGTGTTTAAGAAAGTGACTTTAACTGGAGGTCCATGAGACAGCACAAGCGAAAACATCATTATAGATGTGCTTCAGATGATTTGAGAATAGGGGTGAAGGTAACTGCCTCTGGAGGTTCCAGAAGTATAGCAAAGAAATGGCATATATTCAGATTCCCAGCACTATTAACAGAGATTGATTGAAGAATGAGATTTGACATGCATTTTGATGGTAACAGTTGTT
>lncrna-candidate-sw-56629	CTAAGGCTCAATAGTGATCAGAGGTATATTTCTGTCCGGTGCCCAACTGCCCCCACACTCTATCCGATTGTTGTGTGTGCAGAGCACTCTGTGTACTGTGCCAATCACAAAACAGAGGGGCACCCCACTCAAAAGAAGTTTGTTATTATATCTAGGTACACAAGTAGGTAAAAACTAGTAAAACTGATCCATGATTTGAATTGGCACTTCTTAACTGTTATATAGAAAAGGGTATTCTTTAAAATTATGTATTCTCACATGGGTTTCTGTATAAAGCCCTACTGCCAACTTCTATTTTTCCTTTCtgtatgcttgtttgttttttgttttttCATTTTAATTCCCTTTCTAGTTGGCCTTTTTTTAATGGCCCTTTTTTATATTAAATATTTTTTCTTC…
>lncrna-candidate-sw-56630	ATAATGTGCAAGGTATTGGCTTATTATTACAAGAAGAAGAACAGTGGTTTGTTTGAATATTATAATGTGTATAGATTTGTTTTGCTTGTTTACAAAGGATCTAACCAAACTAACCAAATCCCATGTTTTGCTTGGCTTCAATTAGGGCCCATATACCTGTAAGTCTGCCTCTGGCAATTCATAGTTGCTTGGCCCTTAAGCTTCCTAGCTGACATCTTGCCCTTCTATGTTCATTGATTCCATTTTCTGAAGACCCTACCTGGTTTCTTGTTCCCTGCATGGTTCCTGTGCTCCAGTACCCCATCTTTATCTGTTCCTGTGGCTATTCTTTCCTGTATATTACACTCTTACACTCATCTAGTCTCAGATCTGCTATTTACAGTTATACtccaggttatc…
>lncrna-candidate-sw-27636	tgGAACCTTCCTGCAACTCCTCCTCATCTCTATGCATTGCTTTGCTTTTTGGTGTAGTGGAATATAAAGTAACCTCATGACTTGCAAGTGCAATAGTAAAGCTGAGCCTCAATGAAGATGGAGAGAGCACAAATTAAAATGAAATCATAATGTGTTAAAAGCATAACAAATCTTTTTTGATCTGGGAACCTTTGCATTTGTCTGTCTTTTTTAACTTAGCTTCAGCCGCTCTACGAATCCAAGCAATAATCACTTTAAAATAGCTCTTTGACCAGTAAATAAAGACTTCATTTATTCAGTTCTGATTTCTTCAATCAGACGAGCAGTAAGGAACGGGTCTCCCTACAGAGATGGCAACACAAAGCTAACTAGCTTGAAGAAAGACAGTTAATGAAAAAC…
>lncrna-candidate-sw-27700	GGGAGACTCTTATGTCAAGTGTATGGTGCAAAGTTCCATCGCAAAGGTTGGCATTAGTTAGTCTCAAGTGTGCCAGGCAGGAGATGGAATGGCTGCCTCTATGGCCGTCTTACCTGCAGAATTTTGGTCCATGTTCATATGCCTAGCCAGATAGTAGCGGCGTCAGGGACTCTCATATAAAATAGACTCGTCTGcctctcaatgaaaccactgactgac
>lncrna-candidate-sw-56632	cagaaagaccccttatccggaataccTGTATACTGTATGTATTTCAAGTCTCACCCCGGGGAAGGCAGCACCCACATGTCTTACCTTAAAGAGCCACAAAACAGCACCAAATATCTCCTGTACCCCTGTCCATGAGTCTTGGTACTCCAGATGTTGCAGATCAGCCAGAATCCCATAAATACAGCTCTTAGGGTCATTAGTAACCGGTGTTGTACTGTGTTTTGTTTTTTTCACAGGCCACATTTTTCTTTTTTATTTTGTGAATATGCAACATCAATAACAACATTTACCAGTGTCTTTCACTGCTACCTTCTGCCATGGGTTCTGCAGGACTAACATCAGGCTTTGTTATGGGCCACAGAAACAATGCTCCATGCTATTGGCCTTTAAGTGTGACTC…
>lncrna-candidate-sw-27846	ATAGCTGTGAATGCACACTGAGCAAAATCATCATTGCTTTCACATGGTTTGCTATTTTACAATTCAAATACAATTCCATTAACTTTTTCTACATTTTAATTGGAAAATGAAGGCAGGATTTAAAACACATTTTCTTTGTTTAATGTTTAATATGCCGTTTTAAAGAAAAAAGACAAAAACTGAGTGGGTGCCATTGTGAAGGGGTCTGTAGAGGGATAAAAAATGATCTTCATATGGGGGTGGGTAAATGATTAACAGGAAAAAGAGGGAAGCAATGTTTACAATTACTTTGTTGGCTAATGGATATTGGAATTAACTGATTAGCAACATGTACATTTGCTGAAATAAAATAAATTGCAAAGGGAGGTATGGCTGCCTGTAGATTTCTTCAAATAAAGT…
>lncrna-candidate-n-3069	CCGATTTTGCCTCTCTGTCTCCCTGTCTTCACCTGTCTTTCTCCGTGTCCTCACTTTCTGCCCATTCCGTATAATGCTGCTAGAGGGTCTCGTTTTCGATACATTCACTGTGTTTTACCTTTCCCTTTAAATTCCTTCATCAGTGCTATCTCTCTGTTTATGAACAGATCAATCTTTTTTTCCCCTAGCATCATGAAAACAAGCTGAAAGAAGAAAAGCTGATCAAAGGAGAGGGGGAGCATTGGGCTTATGACGTGAGCATTCACTGGGAAACCCAGGCTCTTTTTGTGGGTGTGCGGGGTATCCTGGCTGATATTTCTTTCATAATATAGATTTATGCAGCTTATTGTTGTCATATGAAACAAAGGCAGATGCCCAATATTTCAGTCCCAAATACAC…
>lncrna-candidate-sw-27891	CACAAACAGTACTCTTCCTCAGGGGTAAACCAACAGACTGAAAAGCAGCACACACATTTAAACCTAACCAAACAAATTTGGTGCCAAATATATATATGGAAATGGCCAATTTACTAATAATATGCCTTAGTTATTTTTATTAAAGGCACAGTAACCTTTTGCAATATCAAGACCCTTTGCTAATAAATCTATCTTACGGCAAGGTCAATATTTCAATGATTTTTCAATATATACCATTACGTAGATGTCCTCTAGCTTCATAGTAGAAGAAGGCTGTCAAGCTCTCCTTCAAACCAGTCTGTTCTTGAAGCCATTCAAGTAGTTTTTAGATGAGTGATTGGCTAGTGAAAGTGATGAGGTATGGTGGTTTAAAAAGCTCTAATGCTTTTGAGTGTCACC…
>lncrna-candidate-sw-28009	gcacagcagccccttcccggccttccctgaacccacctgccttgttgcgttccctgctccccagcttctcgcaatgggggtaggcaagagagtggctgatgaggggggatttctaaaaactagaagatgcagaccccacagtctggtcaccccATTCCCCTGTGTGACCCCCTTGATCATGGGGTCTTCTGCTAAAGTTATGCCACTGACTGGGTCCAAGTGGAAATGCAGCATCTAAGTGGCACAAGATAAATCAGGGACGTCCAATCCTCCAGCACCACAGCTACTTGTATCCCATAAAATGGTTTAATATTAACTTTAATAGACTGTGATCTAAATCAAAAAAACATAACTTCAGTTGTTTCTTTCCAGCAGAAATCTTAATGTTCCTGCTCAGTT…
>lncrna-candidate-sw-28059	TCAAAACGTGCCTGACACTGGAAAAAAACAAACAAACTCTACAGCCGTTTGCTGACAGATTGTGACAAACACTTTGCGACAGACTATTCAACTCTAGCCAGAGCGGGTAGTCGAGTGAGAGAGATGAGAGGGAACACCAGATACTAAAGCACCCCTAATTTCTACAAGCAATTCCTGACTACTCTCGCAGGGGCTATCCAGGCTGTTCTGTGATCTGAGGTGGCAAAGCCCCAGTTGGGACTGCACCGATGCCCCGCACCCTGCTTACCTGTCCTTCTATGGAGGGATCATTAAGAAGAACACCTAAAAAAAATGTCAGCACCACACTCTGCAAAATGA
>lncrna-candidate-sw-28067	CGAGTGTATTGTGAGCTGTGTCCCGGCTCCAGTGCGATCCAGCTCCGCGCCTTTGTGGCAGCCCTGTCTCTCTGTTTGAACTGGAAGGTTGCGAATGGCGGTACTTTAGAGTGGGTACTGGGGATGTGCTGTCCCTGCTGCAGTTCGGGAATTACTCTACTACATATGCGCTCAGGTCTGCCAGTGGAAATGAATGAAGTGAAATCTGCCGTCTGTTGCTCTGGGACTTCCTTCTTCATCAGTCAGACACTGGTTACAAAAGCTGCAAAACCAGAATGTGCACCTA
>lncrna-candidate-sw-28123	cgaatttaagctaattcagtcttaaacaatggtaatgggtgcagtgggttcggggaccgcatcaacgagccgatgctgtccccgatccgactaaatcttttaatctgcccgaCAACATTAAGGTTTCCATAGCGGGAGAACAATAGTATCGTATAGACCTCTTGTAGGCTTCTTTAGCACATTGCAATGGCTTCTTCTGTGATATAACCTACATTTGCTTGTGATTGTCCTTTCCGGCAGGGGTAAGCAATGCTGAAGCTCGCCAGCCTGGGAAATCTCCAAACTTCAGTCTGAACTGGATCGTGGGCAGCACCGAACTGGAAGTCATCAATGCGACAACTGGGAAAAGGAGCTGCGGCAGCTCATCGAGGCTCTGCAAACGCGCGTTGTACACCCGAT…
>lncrna-candidate-sw-28182	GTCGTAGATGTTCAGAGGTCTCTTAATGGATTATCCAGGGTCTGACAACTGATCGTGTGCTTGCTTTTGATAGAAAACACAGTGGAGAAAAGCCATATGTGTGTGACAGATGTGGCCAACGATTTGCCCAGGCCAGCACTCTAACCTACCATGTTCGCCGCCATACTGGAGAGAAGCCTTATGTCTGTGATACCTGTGGAAAAGCATTTGCTGTTTCAAGTTCTCTAATAACCCATGCAAGGAAACATACAGGGGGAGAAGCCATATATATGTGGAGTCTGCAGGAAGAGTTTTATTTCTTCGGGGGAGCTTAATAAGCACTTCAGGTCTCATACAGGAGAAAGGCCATTTGTCTGTGAGGTGTGTGGAAATTCATACACTGATGTTAAAAATCTGAAG…
>lncrna-candidate-sw-28304	CGGGCACATCAGCGGCCATATTTAGCCTGGGTGTTTGATGTCATTACCTCTCAGAAGATTAAAGCGCAACTAAAAAGTGGGCGTCCAACATGGCAATGACCCCAAACATTTCAGTAAATCCACCAAGAGATGGAATGACCTAGAAAACTCTGGATCTAAAGCCCATCAAGCCTGCTCTTCATTAGAATGATGGGAATGTCTGATGTAGAAATCCTTGACCTTCAACCTAAAGAAAATTCTAATCCTAATGAAATCAGAGATGTTCATTATATGGCCCTTAGTCTTCACAAGTTGAATTTACaataataaaataataataaCTGAAGTGCATGTTTTGTGGTTTCAATGTGTCAGGCAATCTTGTAATATGACTGCATTCAATTCTTTGTGAAAAATCAC…
>lncrna-candidate-sw-28311	AAAAAACACAGATGACTATGAGTAAGAGCCAAAACACAGTGGGCTGAGTCCAGGTCACCCCTCAGACAGGCAATTGTTGACTCCTGCAACTCCCTCTGTGTGGCTGTTTTCTGTTCTGCATGTATTGCCTTCTTCTGACATGCTGAGTGGTCAGCTCGAAGCACTTCCCTATATGAGAATTGCATTACTGCAGTTAACAATTATAGGGATAATGAAGGAATGTAAAATGGCAAGGTGCTACTGCTTTTGGAGTTAAAGATCAACATCTTAACATAAGATTGGCACCAGTATCAGTGGCAAATGGTGCCATGCTGTCATAAATTCCCCTAAGTGCACATTGGGGTTGGATTAAAAAGACATAACCAGCTGTGACCAAGAGTCTACTGCTTTTCATAGTAT…
>lncrna-candidate-sw-28411	GGCTTCTGACAGCAGCTAGTGGAAGCCGCCACGGATATGTGAAAAAGCAAACTGCAATAACATAATTAAAACGTATAGGAGAGAATTATCAGCGAAGGATGAAATAACAGCTACTAACTCCAGACCTCTATTTTCTTCATGTTAGATGGAACCAAGTAATTTAATAATGCTTTAGAATGTCATTCCTGTGGAAGGGACTGTCATCACCTGAAGCTGGATTGTAGTCACACGTCTCCCTTCATTGGTGCCTGCGAATGTCAGCATCCAGTATCAGGCTCAGGCGTAATGGGGACTACTCAGGGTTTTGCCTGGGATTCTTCAGAAACACTGCTGCATTTTACCAGACAGAAACACAGTGCTTCTGAGTGCAGACAGTGATGCATTTGCATATCTATTGAA…
>lncrna-candidate-sw-28414	TTCTTATTGATAACATGTGACAGCTTATGCAATTTGGTTCAGCATATGCTTTATATATTAGTGAGATACTGAGACACAAAGGGCTTAAGCGCAGGGTAGGTGAAGGTCAGCAGTACTAGAAACGCTTTCCAGTCGCCACTTTCATTATGTTCTGTGTTAGCTCATTAGATTTTGCCATTCTGAGGTTCGGCTGATTAATCAATATTTTCCACATCTACAAAATACCCACAGCTTGGCTAAGACATTTCAGTGATCATGGTTCTGCATTTCAGAAGGATAACTCCAGGATATATCAGATTATTGCAGATCCAAGCTGCAGGCAAGGTACCCATCACTGAAAACGGCAGAATAATGGAACGTTCAGCCATTTTGCTAGGAATGAGTGGGATCTGGATTTCC…
>lncrna-candidate-sw-28507	CAGGGACATTAATCACCATGTCTTCGGGGTTGATATAATAGcactgctgccttgcaatgctgggatgctaagttcagttccaaccagggcaccactggcatgttgtttgtatgttttcatcttttggtggatttccttcagaagctccattttccttccacacttaaaactacacagcaatatttgacaaagatcagcagtgctataaatggaaaggaaccttccagaaaaaggGGCAGGATTATGGTATATCTTAAACCACAAAGTGAAAAATCAGAAGCACCTACTCCATTGTGCAAGGCATTGCCGTCTTCCGGTTGAATAAACAGCGCTGGCTAGTTGGGTTTCTGTGAGAAGTCTGAACCCTAGTGGTGAACCAAGAAACACCTTTGGAGCTAT…
>lncrna-candidate-sw-28520	CCGGGCTATCGCTCTATTATCTGTCCCTTCGCTGTCTGGTGGCGATGGTTCCCTCTTCGCTGCTATTGGCGCGCCCCCGGGTGGGCTGCTACACCTGAGCTTCTGATATTTTCATTCCTTATCCAAGTACTGCATGACAAATGATATTACAAACagggggatagctagaagtcactggactccagagaaatttctttttacactcccaaaacttcaaggtggtgatatatttgtaagaatatattgaaactatacatctgtcagtactaaatcgtactcctggccatcctatcagccacaAAAAGTCTTGAGCGTATCAGATTTTTAATGCATTTTATTTTTACTTTATCAGCCACAGTTGTTATAGAATATTTCACATGATGTAAAATAAACATCAGT…
>lncrna-candidate-sw-28543	GCGGTCCGCAGAGAATGGGCGGGTATGTTCTAGTGTTGGAAGGGAGAAACCATAACTAGAAATTAAGGGGGAAGCGGGCAGGGAAAGCGGGTGGCACATTCCTGGGCTGAGTCTCTACCTTTGTCTTTGAGTAAATGCGCAGTCAGGGCTGCTTGTCTGGGAAAATGTGCGCATCCGCAGTAGTGGGATTCAAACGCTGCTGACTGGTTACCGGGCAGTATAGGAACTGCTGGATCCTTGAAAGAAGCACAAAAGAAACCGACTTGATTTCCATCAGCGGCACTATAAAATTGACTCTGGATACCCCATTCAGGGACGCATCAACAGGGCACACGGAGAGTTCATTCCAAACTATAAATTCTACAGAGCCTTCTGCAAAAACACTTTAAGGACAGGCCA…
>lncrna-candidate-sw-56641	AAAGAAACCAAATTAGATTTTAAAACAACTTTGTAATGTTACTACCATAGTATCAAAGTACATTAAATACATGGTACTTAAAAAATTCAAGTACGCAGAGTTTTTTTTATGTTTGTGTATTTCTGCAAAAACTGATATAATTTTTTTTTTGAATACACAATTCTTTAATTTGCACATGGAATTGTGAAACTCAGGAGAACCAGAAAGCTGATGGGAATGTGGAAAGAAGAAAAATAAAATCAATGACATTCATTTTTATTAAGACTGGGAGCTCCCCCCCTATAATCAACCCATGATCCTGGGCCAGTGCCAAATCTCTTGTCACCAATCACCACCATCCAACCTGGGAATGGAAGCGACATGTCCAATCATGGCAGATGCCAACAATGATAAGCAGCT…
>lncrna-candidate-sw-28636	gcggcatctcatctctggcatctccctgcttCAACCTCTGCTCTCACTGACATTAGCGACGAGCTCCTACAACTGGTGCGGTCCCAGATCGCAGCTGAGGGAGCCGACTGGCTGCGCCAGCTACTCGGCTCCACCGGGCCACAGGAACAGtggtggaccttcagagacttggtgccaacagcggaactggagggagcggaatgcccagtattcctatggcgcctggtggaggacaactgctgaacctggttaggtcctctgtaaccccagcaacgtggcaagcatatgGTTCCAATACGCCAGTAGTTCTGTTGGTTGGGCACTCCTAACTCCGTCGGGCAGAGAGGCGGCGGCTATTCGTCCAGGAACCTCGGTTTACATGGGGTTGACATGGTTTGG…
>lncrna-candidate-n-3153	GTGAAGACCCTTAATGAAGAATCCACCATTGGAAAGATTTGTAAATACTGGTCTGGATTTGTCAATGACGTTTTCACCAATGCAGATAATTTTGGGATTGAGTTTCCAGTAGACCTGGATGTAAAACTGAAAGCGGCATTGATCGGCACTTGTTTCCTTATTGATTTAATGTACTTTGAACAATCTTCAGATGGAATTTGATGGCAACTAAACCAAAGCACGGCTGACCAAGGAAATAAATGTATTGCTTTAGCTCCATTTATTTGTATTAAATTGGCTCCTGTAAGAAATGTGTCCAGTTTTTCTCATGCAAGACTAAGGCCCGATGCACTTGAATATGGCATAGCTAAGCACATTTAGGGGCTAGTTTATCAAATATCTGAGAATCTCTCCCAGCAG…
>lncrna-candidate-sw-28673	GTTGTACCCAGGGAGTGTAGCAGCTTGCCAAGTGCCGGATCACATCATTCTTCTCCCTTCACTCGAGGGCCGGCATGGATCCCAGGAATCCTAATACTGACCTTTAAATGACCTGACGTGGAATATGAAGATTTGCAGTTTCCTGTGAAATGTACTTAGCATGGCAAATTATGAATCAGATTACTTTCTATTGCTGTTAACTTTTAGCTTAATAAACTCCATTTAATGCAAATTCAATTGTATTATTAAGCACAGGATTTGTATGTTTGTTTACATACACAAAATAATCACATTATTTGCAAGAATAGGCTGCCTGCTGAATTAGCCTTAGTGCCAGGGTTCCTTGATGTTCTACCAAAAGAATATTTACTCTCCGCAGTCTAGTATCTTGCTTCTTTT…
>lncrna-candidate-sw-28682	tgtagtgggtggtacgcaggatctctggaaggcagagggaGAATCCAGGAGGGGTGGCTCACTCTGTGAATATAAGAGAAGGCTGAACTGGTCTCTGCAGCACTGGCAGGCAtctgtgggaTATGTTCCTAAAACAATATCCCTGCGTGGAAGAGACGATTACCTAAAAACTCGACACTGAAAATCGTAAATTAAATGGAAGACATTAATCTACATCCCTACGTCTGGGAGAATTGGAGCTGGAGCTGCCATACATCCACGAGTCGAATTCTAAGATGTTACATCAGGGGGAAAAAATCTCTCTCTTTCTGTTCTATTCAGTTAGTGTTGCTATAAAGGCTGGGCACTCCCTGTTCTACCCAGAGCCCTGTAAACAATGAAAGGGTTAAGCAAGCCAAG…
>lncrna-candidate-sw-28703	TGATTTTGTACATAAGAAAAAGAATAAAAAAAGAACCAACAAAACCAGAATACCCAGTTTTAGGTATGGATGTTAACCTGAACAAGTGAACTAAATATTTTGTATCATTCATATGTAACATACTAGTATTTAACGCCATTACCAGCAAGTTATATAAAGCTAATGAATGTGTTTGAACCTTAAGGAAAGTATTCCCTTAACACAAGTGCAGCTGCCTTCATACGTTTTCTTTGCCTTACTGAGTTGTAAGTATTTTGAAATAGACTGACATACTCTTCCTAATGACATACACACCCCTTGCCTACAAAAGATACAGTAACGGTTTTAATAATTGTCCCACAGTGGGGACTTGCATTTATTTGCCTAATAGAAAATAACCCTGTGAAATACAAAATAGTC…
>lncrna-candidate-sw-28733	TTGCACCCGACTTTCCAAGTAGGACACCCTGTAATGTGCTGTATTTCTACATGAGTAATATGAATCAGCCAGAACAGAAGACTGGGTCAATCAATTTTGGCCACTGACCAACCTAGAACTATGCAGAACCACAACCCTCCTGAACAAATTGACCTTGGAACAGTCTCTTGAGTCCATACTAATTGTTCCTCAGCATGTGTTGTCCAGTTGCACTTGATTGTTTCTCTGAATGACTGGTGAGATACCTTATTCCAGCAATAGCACATGGATATGGAATAATACAGAACAATTGTTATTTAATACAAATGGAAATGGTATGTCCACCCAAAAAATGTGTATTGCATAATATAACAGGGGTCATTTCTATCCACAAATGCAGTTGTGCTCCCACACTTTTTC…
>lncrna-candidate-sw-28877	attttGCCCTACATGTCTGTCCTGCATAAACTAGTCCACAAGGATATTTTATAAGATAAATGTCCCTGGAACTGTTACGTGTAAAGTGTCCATTAATTTTAATTGAAGTACCCCTGTTTGGATGCACTATAGAATCTCCATGGTAAGTGCTGTTACAATGTGAGCAGTCCCctaagcttaacaatgtagtaataatctgtattaattactaatcagccttatattctatatatacagtatattgtgagtgggtccctaagctcaggtaagtgccagcagcacagagcatgtgcagggaatcggcagaaaagaagatggggggctactggggGCagtgttggactgggccggcggggcaccaggaaacaacccagtgggccctgccaacccaggatgggc…
>lncrna-candidate-sw-28887	ATAAGCCCTAATTGTTATTCAGCTCCTTAAGCATAAGCTCCTGGCAGAGCTCATAGCCTTTCGCCTGAGCTAAGATTGTCTAAAATAGCAATGGGAATGTATGCAACCTAAGGCACAGCGGGGCAGGAGAATAATCAACGTCCCCTCTCTCTGGGCTGGAAGTGTGGGGACCATTTTATAAAGTTTAAGAAATGCTAAGTGTAATGTACTTTCTGCGGAGCTTCTTTAAGAACTCATACAAGACTGCAAATGGTTTCTATCAACATTAA
>lncrna-candidate-sw-56644	GCGGGTAGGGGTTGCGCGCTCACCGGTTGGGGAAGGATTGCTGAAGGCGTCAAGCGCGTCCTGGCCTTCCCCTCTCCGCCAAGTTAACCCATTATATTAGGGCTTTTCGTTTCTTATTTGTGCGGCGTGAGTGGGTCCGTAAGGGTGTTGTGCGCTGAATAGAATCAGTACTACATGGTATAGACCTAAGGGCGTTAGTGCTGCTATTGGTTGGCAATTAAAGAGCTGCTAAGGTTAGAGTATGGGGAATGACTAGAGTCAGAGGCCTGTGAGTAGTGGTCAGTGGTGGATTAATGATATGTGGGGCCCATGGGCTACGCTTTGTACAGGCCCTTCTTCTCTAGGCTGTATCTGTAGAGACAAAGCTGCAGCACAGTCAGCAGGCAAAGCAATGGGGTC…
>lncrna-candidate-sw-29095	GGCAGAAGTAAGTAGCCGGCTAGGATCACTCAGGTCTCAGGCAACCATGGCAGCACATAAGGCAATGCTGAGAGTCCTAGTGCTGGGGCTGACTTTGCTATCCTCGGGCCTGTTTTGCTTGGAGCAATCAGAGATTGACTGCCAGGATTCGATATCCAATCATCAGCCACAAGGAACAACCTGCAGCCAATCTCTGTGTCAAAGCTGTTATATTCCGGACTACCAGCCATGGGTCATTTTGCTCTGACCCAAAAGCCAAGTGGGTGCGCAAAAAGGTGGAGAATCTTAAGAGTGGGGAAAGCACAGCACCTCAAAAACCAaagaagaagggaaggaaaaatcagaagaagaggaagCCTAAACAACCAAGACCTACTGTGAAACCCTCTTGGTTTCCTC…
>lncrna-candidate-n-3207	GAGAGCCAGAGGGCTGACCCTGCTCTCCCAGCTCTGGACTTGCACCTGTAAAAGAGCTATCAGTGCTAGCCAGAAAGGGAGCAGGGGAAGCTGCCGCTGTTGGTAGGAAAGTCCCAGGCTGACAGGCTGCACAGAGGCCCAGGTGATTACAGAGCTGCCTGTGTCCCATCTGATATCTGCTACTAAAGGTGAAACAGTGATTTAGGAGAACAGACTACTAAAAAGATGAATCTGACTGCACCCAACTAAACTGAGGGATGTCATGGCACAGATGGAGCTGCCCAATCCAGATTCAGGCACAAGGCAATGAACACTAAGGCCCAAGACAGCCCTGTGCTTTACAACTACCACTGACAGCAGAAAAGTGTGGCTGATCATTTTCTTTATATATAGGTAAGT…
>lncrna-candidate-sw-29118	GGACCTTGTTATCTGAAATGGTTGGAGCCTGAGGCTGGTGTTTTATCACCTTTGGGTAAAGGGTGATGGTACAGACGGTCAACGCTGAAGGGGGGTTGCGCTGTGGACATGCATGCAGACAAGCCCCCATGGCAGTATAAATCAGATCATTATCAAAGTGGTTGGCTGCTGGGATAAGAAGTAAAATTCTTTAAAGgacacagactctgtgctgacagtatatctagaatccctgccgtaaagcaagatatgactgctgtcgtctgccagaaagaaaataattacattggtatcaggaaaatagattcctacatggaagtaaaaCACAGACCGTTTCCTAAGAGAGGTAAAGGCTCCTATGGCTCATGTCGCCTTCACTGTAATGTAATTGTTTGTTCC…
>lncrna-candidate-sw-29225	AAATGGTATGACACAGTGGGTGCCAAAGTGGAAGGAAAATGGTTGGAAAACCGTTGATGGTAGAGATGTTATCAACAAGCAGGACTTCCAGAAGCTTGATAAAGCATGTGAAAACATGGACATTAGATGGAACTATGTCCCAGGACACTCTGGCAGTGTGGGCAATGACAGGGCGGATCAACTGGCTAAAGCAGGCTCCAGAAAATAAAGAGAAGAAGCTTAGGCACCTAACCAGCCTTATTCTACATGCATATTGTTGTTTATCTACAGACCTAGTTAGGTCGGCTGTTAATAATATTCCTGTTACAACCTGCCACCTTATATTTGTGCTTAGAAGCTTGGCCAGTTGGCCTTCCCCTTATGTGACAGGCATCTAAAGTTGCTGCTGAGGGTTGCCAG…
>lncrna-candidate-sw-29226	GTTGTGTGCAGACCTGGTCTCAGATACAACAGAGAGCAAAACACCAGAGAAAGGCAAAATCAAATATTAAGAACAATTTAAGTTGAAGACAGAAAGGGATTATTTTTATAGGACATCTGAGAAGAACTGATCACAAGCAATGTCTGCTCCTCCAAAAGAAAATATTGGTCTTCCAGTTCCTGAGTTTGTGCAGATGAATAACCTGGCCTGTGAAAGTGTCGGGGGAAAGGTAAAGTGTTTATTAGTAAAATGACGTATAACAaaaactatagtcctcaaacaatgtagatctttataaaaatatgttgcataaacaaaattatatgtaaaaccctgcttcatctaaataaaccattttcataaaaatatactgctttagtagtatgtgctattgggtaa…
>lncrna-candidate-sw-29236	aaaaatcgcaaaaaatacgaaaaagtcgcaaaatgttcgttttccaatcggaatttttccaattctgattcgaattcgtgggttagtaaatcagccccttaCTATCTGAATGTAGGTTTTCAGTCAGTTCAATATATTTTGTCTAAAATAGGACATAGGAACATATTAGAGAAGCAGATCAGGTGTGCCGGCCCCAGCCCCTCAGCTAGGGAATTGGAAATCTGTCCTAAGACAAAAAAGGAAGGAAGAAAAGTCTCTGGGCCACTTAATCAATAAATCAATATAAACTTGCAGTAACTTTCatataaaagagattgttcacctttacattaacgtttactatgacatagacattgaaatcttggccactggttttcattttttactttttatggtttt…
>lncrna-candidate-sw-29306	GCTTCATCTGTCTCTCCAACTTGTGTTGAGCTTCAAATACACAGTAGAGTAGCACCCTACCTGCAGAACTAATTGCCATTGAATGCTTCCAAAGCCTCCAGCACTTGCCCCACTCCCCCAGTTTCCAAAGTTCAACCCAAAGCAACAATCAATGACACATTagggctcatttaagaatgaagaactaaaagggatgcaaaatcgagtgcacgttgacgctgtagacactacttgtgaacatacatgctcctttgcaacctgacgtgagactcagtgggtccacccaacatttcgcgatgagttgtaagcaTTGACTTTTCGATTGCAAGCTCTTTTGACCAAGGGCTGTCTTTGCCTTTTGTACTGATCGGTCTTTGCATTTGTATGACCAGAGAACCC…
>lncrna-candidate-sw-29330	ATGGAGTTAAAATGTATGAGCCATTATCTAAAAGCACAGAAGCTTAATCCCTGCAATTTTTAGCAGCATTTATCCTTTCAGCCCGACTGCAATAAATCATTTTCAGACCTGCCTATGGCAAGAATATATCCGCCGCCTGTACTGGGCTGGATCCTAGCTCACACATTCATTGCTAAGCACCTTGGAATGAGGAAGAAAAGATGTGGGATAAATTGGtgtttcctctttattaaacattcactgctatatatatagtgtgtgtgtgtgtgtgtacatagtagttaaggttgaaaaaaggcatgcatctatcaagttcagtcatacagtatatataGAGAGAGAGAACCTTTAAATAAATAATGCATTGTCTTATGTCTCCAGTGTCATAATATCTGGCTA…
>lncrna-candidate-sw-29331	TGAAAATCATCGCTGAGTctatttgctgagttgGGGCAGCGGCACTACTTCCATTCCAGGCCCAGATTGAAATGAAAAATGAAGCTGGAGAGATAAACAATATGGAATTGCCAGTATGTTAGTGGGAGCCCTACAGGATGGCGTCAGGAAGTCTGTGACCTCATTCGCTGTGCAGTTGAACCAGCTCCGAGCAGCTGCATTCAGCACAATTAGCTTGTAGAAACAATCAGGCCGTAGGCCGGCTCTCCCTTCAAAGTCCCCTGCACAATAGCCGTCCCTCTCATGGTGACACTGGAAATGGAGTGACAAGCTGGGCACTGTTTGGCCGCCTCATCTGTGGGAATTCATTTCCATTTATCTCCAGAGTGCAACAAGGGCTGTTTTGTCCCAAACTCCACC…
>lncrna-candidate-sw-29421	gctccctgtgcctgctctctCCGTACCCCTGCCTACCGGGACAAGGCCGCCCTCCAACCCCGAACCCTCCTCTTCCTGCGCAAACATCCCATGGAGGGAAAGCGCCAATCACTCGCCCATCTACCCTCCCCTCTCCCTCTGCTACCGCTGTGCTACTCCCACATCCCCCCAAACTGCCTCCGCTAACTGGGGGGGCTGCAACCCTGAGAGACCTGCAAAACTGCATAAACATTCTATACAAATGCTTCACCCTAGTGACAACCAGCGGAGAGCCCTGGGGGGTTCAGCAATGCACTTACCTGTGGGACGGCAAGTGTTTGGAGGAATGCGGCAATGGAAGGAATAGATGCCATTGGCACCTAATGACTCATTACTCGGAGATCAGCATTCCAATGGCAG…
>lncrna-candidate-sw-29461	GAAAAACGTAATTTAAaggggaactctggtttccaaaccaaaatgtgttaaagagccccacacaacatagaaacccccaatatcccaatcactgcaatctgttccttcaaaaagtctgaataaataccatttttatatgctgaaatccagctgcaaaatagttctctttctgccgcatttgaaatcctggcaggggaggagggactaaaacattgatgttacaaatagtaacaacttctccacagcttacagacagcatgcagggactacataacccacaatgcattgGTGCCAAAACTTGTGTTTGACTTGCTAACAGTGCCCATGTACTGGCAAACACTGACTaacaatagctaaaagggaacattgtgctgaccattaaacaattttttgagcagg…
>lncrna-candidate-sw-29481	TAAGAAACCACTGTTCAAAGCATGATTTATTGAAAATACATTGCGTTCAGGCTGGGTGGATTTCTCCTTTGTCTCCGGTCATCAGAGGCAAGTGACATCTTGAACGCCTCAAGAAGATTAAATAGCAAAGCTCAGTCGGAAGCTTTaaaaaaaaaggaaaacaaaaaaaataaaagagaagaaaaaaaaaaaaaaaagaaTGGGTCTAACAGCCATAATAGAACTGTTCCTTTCTTTCTCTGAAAGAGCTTTCAAGGAGATCCATGGAAGAAGAAGGCACAGATAAAGAATACAATGATGAGTAGAAAGGCAAAACTGTGAGTGGAAGCAGAGGGTGTGGGTTGTGCTGAATGCAGGATTAGTGCAGCTTCACAGCTAAGAAAAGGGGGGATCCTAGTC…
>lncrna-candidate-sw-29501	AGACAATCTGCGCAAGTATTATAACTCAAAGAAACAAATACAGAGCTTCGAACATTGTCTGAACAAATAGCTGAGCTGGAGAATGTGGAAGAGCAGCCTTCTACAGACATTGCTACTCTGGAAAAAGAAGCAGCAGAAAACACAGAAATCATAGAACTTGTTAAACAAGAGGTGGAACTGGCCCAGGAGAACATGGGGAATTTGAAATTACTTCTAACAACG
>lncrna-candidate-sw-29504	ATTAAGAAGCCACCTAACACATCTCTCACCCTTGGGCGCAGGAATGAGCCAACCACTGGTTAATGCCTTGGCACTTGGTGCTGCAGTAAATATTTACCTGTAATAGTCAATGTTCAGTGAGTTGCTCTTTCTGCTCTCCTCCTGCAGCAATGGGCAAGAGAAAGGAAGGCAGCCCCATCGCGCCAAATTCACAGCGGAAAAAAGAAAGGCAAGAGGCGGAGGGCACGTATGACTATGAGGGGGATAACGTTCAGGCCGGACCCAGTGTCTCTAATGACTGTGCGCACCACAGAGAGCCAAGGGACGAAGCCAATAACTCACACACTGACCGTAACTATGGGAATTCTGTGTCCTGTGATTCTCAGTCAGCGGCAAAAGTGCCATATTGACTGCTCTCAT…
>lncrna-candidate-sw-29600	caatgacccagagccggtaattctttaaagggggcccgggcttagaaaccgtatcatagccgcgccccctgtaatgtgtccggcccggaaccactgtccccccggtacccccctaatggcggcccTGAGACGGAAATACTTACCGAGTGGCAGTAAAGTCTAGTCCCTTAGTTCCCGGGGGGAACCGTTTGTTACGGGGTTGCCGGGGCCGTTCCAGAGCTGCTGCACAGAGACAGGACCTGAGCTTTCCAGGCAGCGGCGAGTCTGTGGCTGAGCGGGGAGGTTGAACAAAAAGAAAACTCACAAAATCAACGCTGTAAGGTAAAAGGAGAGCTATGCTTCTCTGTCAAGCTTTCTGACATGTACAAAATAGCAGCAAAGGATGATAGAGGGCAGTAT…
>lncrna-candidate-sw-29616	CTCAGGTAGGTCTGAGTTTCCTTCAGTTTCCCAAGGCTCAGCCTGCCTGTTCCATTCATTGATGGGAGGGTATTGAATGCTGCTCCTGCCCAGAGCAATGGAAGGATCCCTGTGTGTGAGTTTGCTCCGTCTGACTGGGACACAGAGTTTGCTGTGAGCAAGTGGAAGAGGAGCCGGAGGACTGGCACTAAGGATGGGATTCTATGGACTTGCTCATGTGTCTCGCTGTGTGTCTGGCTGTGCCCTGGGAATACTCTACATTGCTGCTTTAGGCAACCTGGCATGGAGCTCGTCTGAGTTCTCAGGGAGCACTAAAGACATTCACCGCCAGGAGAAAAAGAAAATTGAGGACTTTTGATAGCTCATGTTTGGGAAAGAAACTGGATCCTCCTGAGGGCC…
>lncrna-candidate-sw-29649	CGCTCTCACTAATAAGGTTTCTTCACTTAACACGTCATCAACAAAGTTATCAATGTCTAAATCTGAAGTTCCGACGAAAATGCCCACAGTTCCCTCCATCAGGAAAGCCAAGTAAAGAAGAATTCGGGATGTGCTTTGGTGCCATCATATCCAGCTCTGAGGCTCTATCAAGCAACCAAGAATAAAGCCGTGATATTGTATACTATCACTATGCCATAATTTATATATCTTTATGAAGAAATGGAATTGAATTCTATGTATTAGATAAGACAAGTGTAGGACAGTTTAGACCAGAGAGGTCTCAGCAGATGTTGTTCAACTATAACTTTCAATGATAATAGGTATAGTTGACATCACAAGAACACTATTTTATTATAATTGGGGAGATATGAAACAAAG…
>lncrna-candidate-sw-29786	NGAACAGAGAGGCGCAGAGTGCAGGGGGGAGGAACAGAGGGGCGCACAAGTACAAAGAAGGGCCCCAGTCCCCAAGCTGCACATAACAGAGCCCGGTCACACACACACATATCCAGGTATCTCTTACCCACAATTCCCTGCTCTCTGTCCCTCTcacacacacacacacacacacacatccaggtatcccttacccacaattccctgctctctgtccctctcacacacacacacacacacaTCCAGGTATCCCTTACCCACAATTCCCTGCTCTCTGTCCcacacacacacacacacacacacacaTCCAGGTATCTCTTACCCACAATTCCCTGCTCTCTGTCCCTcacacacacacacacacacacacacacacacacacacacaTATCCAGGTATC…
>lncrna-candidate-sw-29865	CAGAGTAAAAGTTTGTTCTATGGGTAGCCCACACTTGTGGCTAAATTGGCCAGCCCTAAAATGAAGGTTAAATTAATGCAAAACAAGAACAGGGCAGGTGGACTCCCCCAGCCATATCCAATCAGCAGGAGGGATAGATTCCACCATATCTTTTCTCCTCACTAGTTGGTGCTCAGATATGTGAAAGAAATGTTCATCCTGCAAAGGAGACAGGAGGAGACACAGGGTCCCTGCTCTGTAGCCCCTGCCTGGGAGTCGGCCCCTTATCTTCTCTCCCCTTCTGTGGGTGTTCCTGTGTATAACCACAAGCAGTGGGTGAGTTGTTTCACCATATAGTGAGCTCCATGGTCAGAGTGGATCAGGGTTCCAGAAATGCTGtcattgtaaattaaagctgcc…
>lncrna-candidate-sw-29914	TCAAGATCCAAAGAGCAAGGAGATGAAGTCTGCAAGTGGCTGACAGTCAGGTCATTGACAAGAACCGGCATAAACGCTAAAATGAATGGACTGGGCCTGGTCTAAAGGGGAAGGCAGGCCAGCTTTTGTTTGGTCTTTGTACTATAGATACAAATGATCTCTGTTGTTGATTATGAAGATATCCTCCCTATTGTGTAGGTGACACAGAGACCTGTGGCCAAGATGGAAGGAGAAAGGTGATTGGGGAATGTGTCAGCGCCTTCTACAGAGGCCAAACATGACCTTTTCCTAGCCTCGGTCAGGGTATGAAGGGCTGCAATTAGCGGAAGGACAGGGGGCAAggccgccatcagggtggcacaggggggaccagaggatttagacttttaagggtggccc…
>lncrna-candidate-sw-29926	TGGTGCTGGAAGCATCTAGATGAAGAGTCAGCGGCCAGTGGGCTATCAATCACCTGGCCCTGCCGGTCCTGCCTAGGTGGCCCgagagaggaggaggaggaggaggagagaggCAGTTACAGAGAGAAGATGGCGTGGGACCAGCTCTTATTATTATTGTACATAAGGACTTTCCTCTTTGTTCTGTCGGTGCCCATCAGATGTGCCCAGTGCCAGCTGGTAGAGTTATCACCCTGTGCTGCATATTCAAATGCCGTATCCCGAGGACCAAGAAGGAAATCGAGGCCCGACATGCCCAGCGCCTGGCCGGCAAGGATTACGCTGACAAGCTGGAGTCAGTTCCACCCCTGAACGAGCTGACGGACATTCCTGGAGGGTCTTCTGACAGTCTTCCAACTC…
>lncrna-candidate-sw-29968	GAGGAGCTGCCATACTGATCCCTGTCAGTCAGCTGGGAATCCTGCTGGGAGTTGGAGCCGCTGCACTTCTTCTCTCTGTCTCATCTGATTGTTACAATGACTGACCATTGTTGCTGTGGGCCTCCTGCACATGGGGATAACTGCAAGTGCTACATGGAATGTCTACCTGCTGGACAATATCATTGAAAAAAGCCAGGAACAAATACAATCTCAAAAGAACAAACAAGCACAACCAATAAAGGACCCAGATTTACAAAAATTACTGGATTTAAATATAACGATGAGAATGTGAAAATAGCGATCAACTGAAAGTGGGAACGGCCATCAAGCAATAACTATAAACCATACATTGCTGTCAGTACGGAGCTGTTACAGCACATCGGATTATAGGGGCAACAG…
>lncrna-candidate-sw-29971	GTTCTGTGGTAGTTTAAACACTACAGTCCAAATGCTTCTATAACAGAATGAGTTTTCTGACATCATATCATCATTTATTGCTGTTAACATGCTCTGCTGGAGAGGTACCTAGTGTTTAAACTATTGTAGAACTATAATTCTCTGCATCAAAAATAGTTTTGGCACTTTTATGGAGTATACTTTCATTTTAATAGTAATATAGTTTATCTATTTTATTTTTCTACAATTAAGCTAAGTACTAAACTATAGTTTACTTTACTATCTTATCCTTGTTCCTACACACACATTTCCTTCTTTGCCCCCTAAAGTGGAAAGCCAGCAGTATCTGTAATGAAGGAAGTTTAAAAGCATCCTAAAGAAAACCAAACTCCTACTCTCCCCCTACCCCAAGAAAGACAT…
>lncrna-candidate-sw-30036	TTGAACTCTCCCTACAGCAGCCCGGAGCCAAACAGGAAGCACAGTGAGAGTGTGGGCAGCCTGGCAGCTCTGTCTATTGCCAGGGATCGCAGTGCCAGCGCTATACTGGGCATTCAGGAGATCCTAGGGAATGCGTAATCCTCCCCCGGCTGCGTTTTTTGGGCATGTTGCCTTTATACCAGCCCTGCACAGGTACCTGTTGACACTAAACATACGCTATGGATTGGATCAATGCAGGAGACAATATGGAAACATCTACTTTGGGCAGGCTATTTATCCTACTCAGGGCTGATCCTCCCCTGAACTGCCAGTCACTGCTCCTTCTCCACCCCTGACCCAACCTGGAAGGGGGGCACCAGTGCATCCTGCCTTGGACGCAATCAGCCAAAGGTACCTGTT…
>lncrna-candidate-n-3356	gaaactacatgacccacaatgcattgcactgtgatgttcccttctgtattgacatcacgtgtgcagggaattgtgggattgggaggaggcaggctgaaggcaggctgacagCTGCCGAGGCTTCAGGTGGGAATCCCTGACTTTGCCTTAATATGTGCATTAGTCTGAGCCTGTCGTCGGCTGAGCAGATGGGTGAAGCAGAGCCGACGGCGTTCGTGCAGGATATCAAGACTCTTAATTGCACATGGCGTTTTATTTCTGTTGTGTACGTGGGGTGGGGGGGATCAGTAGGCAGCCATTGTCAGGGATTTTAACAGCGAGATTAAATTACCAACTTCAGCATTCTACTTTCTAAATTGTATATAGGGATAAATAGTGGCACATTCTTATTTGGTACAA…
>lncrna-candidate-sw-30078	GTAGTCTGGCTGGGAGGCGGCGTGCTGCCGTGGCCTGTGTGTGACTGACGGGCGGTACGTGTTGAATGGAACGTTCCAGGTTTATTGGATGCCACCTTGGAATACACATGGAATATTCTGTATCCATACAAGCCATTAGAAAGAACCTAGAAATATATATCGGATGAAACCAAGAGCACCATGACTTCAACCATAAAAATAATGACCAAGACTCATGAAGACAATCTCTAATGTGTCTGCAATTCATTTTGGAATTGCAGACCCTAAATGGCGTTAGCCTCATCATCAAAATACTGTTAAGTACAATGCTCTCCCTTAAATACATGTATGTGCCACCTTTTGCAGCTACAAGGAATTTAAGAGCTAGGTGGCTTTGAAGAGAAATCTTATGGACGTGGG…
>lncrna-candidate-sw-30166	CTTTTATAGTGAGCAAAGCCTTCACTCTCCTACAACTGGAGCAGAGAGCCAAAACACAAGGAGCAACGTTTGCCCAGGCTAAGGAGTCCATATCAAGCCAGCAGAtcaggggagggccaagccgactgggcgctctaggcaacccggtcggctacctcgccccccccccccgtgctttggtgcgaagggtcattgcccccaccactaatgacaagtggcgcttatgacaaggaggactaggggtaagcaggagaggctcctgctggcaccccctaatcgttgcgccctaggcagctgcctcttctgcctacccctagttctggcccTGCAGCAGAtttgtatcttaaaccagatgaccagtaaataccacctgctaaatggttgctatgggttacaaga…
>lncrna-candidate-sw-30175	gccacctttagtcaacactgcattggtgaggggtggtagtgggcggtacataatcatcccgccccctaacttccatgtcactcagatgtaacaggactggcctgcactcccctgacaccaatctctgcatttagagttggatttttaatccagtgttgattgcggaatgcaggattccccgggacgtatgtgcttgttaagtgagcactaaggggagcactttgtgccATAAGGCACATCTATATGCTCATCCTTGGATCCTTGGCACCCCGGTCGCTGCTCATGATTGCACAATTATTTGCCTTTGGAACGGTCATTGACAGAGAAGATGAAATTCACAAAGCGATGATGTGCAAAACTAAGGGACAACTATGGGAGATGAAAGAGCAGCAATAACCT…
>lncrna-candidate-sw-30189	AGCCAAGCGTATGGTTCAGACTACAAAGGATTCATTAAAAAGGATAATTGATGGTGACTGGAATTATAGACTAGCAAAATTATTGTTGTAACAACATGTAACCCCTTCTGCTAGCGCTGGCTGCAGTCCTGCAGAACTTTTGATGAATAGACGGCTTATAACCTGTTTGGACAGACTGCATCCCGACTTGGCTTCGGACTTACAAAATAAGCAGGAAGATCAATTTCATAAAAACGCCCAGGCCTCCACAGTGGGGATGTTTGAAACAGGCAATAATGTGTAATTATGCACTGGGAACAAAATGGATACCAGCAGTTACTGTTTAAGCCACGGGTCTCTTACAAGGTTAAGACTGCTGATGGCCATGTTATTCAAATGTTGATCAGCTGCAGAGCAGAC…
>lncrna-candidate-sw-56652	TGCATCCCATTCCTAATCTAGAGCAAGTGTGCCTATGGACGCAAGGGGCCCCTGGAACTACTGCCAACTCTAGAGGCGCTGGTCGCTCCATGGTTTCCCTGTGCCAATAGACACAACAATGTGACAACAATGTGAAATTTACAACAAGAGGCAGGAGGAAGGCAGTGGCTCCTACGGATGCAAACATTTCAGTTAATCGTATGAGTGAACCGCGAATCTAGGAGCCCAGCACATCATCATTTTCAAATGATAAATATCACTTACTGAGCGCAGCATCGATTCAGTTGCGCTTGTAACAATACTATGGTTTTCTCCGTCGGCACGCGCACAGTGAGGCCCATAGTATCTGCCGCCTGGGTGCCAACTTCTGTTACAACGGGGACATGCAAAGCGCTAACA…
>lncrna-candidate-sw-30232	AGATTTTGGGGCAGCCTCTGTCCAGGCAACAATTCCGATGTTAAAAAAAAGAAGCCGTCAGACAGTGAATCAAACAGCAGATTGAACATTTGTGATTCTCCAAAGACTGAGACAGCCTATCTGATTGCTATGTAACAATAACACAACACTGGGGTTTTTTTTTCTAACGGAAGCAAATATATATTGGCGGAACAACAAGAATAAACTGGAAACGCAAAAACATTTAAGTAAAAATGAAGCTAAATTAAGAGCCTGCTAATGCAACATGGTGAATATGAGGCATAATCACTGAAATTCTGTCCAACTGTGCATAAGCCTTAGGAACAATGCTACATAGCATGACTGTGTTTTAATCCATTGACAGCCACTTCCGTTTCTGCGGAATGGGCATTACACAGC…
>lncrna-candidate-sw-30311	GCAGAAAGTCTCTGGGAGCCTGAGGGAAGTTTGTCTGGAAGAGTTCCAGGCTACAGCACCAACTCACCTATCAAAGTTCAACCCCAGCCCCCAGCTGAAACCAAGGGAATCAATATATACGGGCTGGGGCTTTGTGTCCTGATCTTTGGGATTGTGGAAATTTGGGTCACCATTGTGGGTTCGCTttgggtgcaggtcagactggtgaagtacacttatcccctgttccaaagtttccctgtcttggaatctaagGTATTTTCATAAAGGTGCTCAGCAGGAAAACAC
>lncrna-candidate-sw-30396	TCTTGCAAATGGCTAAAAGTAAAAGTAACtatatatatatatattataCAGTTGCAGTTCAGCTGTATAAGAGGGACGATATAAAGGTCCGACTTGCAAACCGAAACACCTGCGAAAGTTGCTCTAGTAATGACTACTTCTTTCAGTCATCTGAATATGTTTTAACACACatatatatatatatatatatatattaatgttgctatatgtatGTTTGCCAATAAATGGTTTGCCATTAAAATCCCGACACCTAGCACGTTATGCATATGGGCTATAAAGGGAATTATTCTGATTCTGACACACACATGCGAGTAATTTCTATATGGTGCTGCTGTTTCATTTAATAAAGTAACCTGAAAACTTTACCCCCCCTCCCCAAAAGTAATTCTATCTGTACTT…
>lncrna-candidate-sw-30548	GCGGCAGGTTCTGCTGAAAGTCTGGAATAGCCCGTCAAGAACCGCATGAAAGTACAGCACAAGCCCTAAGCACCGGCTCTCACTCACAAGGAGTCTGCATGACTAGCCGCTAGCCATGCTCAGCTTTGTGGATATGCGGACTGTGCTGCTGCTGGCAGTCACACTATACCTAGCAACATGCCAAGGGGCCCAGAGGAGACAAAGGCCCACAGGGAGAGAGGGTAAGCAATGCTGCTCTTTTATCCTCACTGCTAGAGCCATAGGAAAACTGTCAGCAAACACCAGTCAGATTCTATATAAGGATAATTACAtttattgtataatttatgattattttatttctttttttatgtttaaattatttaatAAATAAAAGAAAGTAATTGCCAAAACATAGTG…
>lncrna-candidate-sw-30613	GTAAGTGAACTAAGGAGGGAGAACTATTGCAAGACATTACCTCACATTTGTGATGACTTGAGGAAAAAAAACTGAGCAAAACATAGGATTTATCTCTTACTATTATCTTATTATAAAGCTGCGGAAGGCGGAATATTGAGAGGTGCCTTCCTCCCATGATGTGTTGCAACAAAGGAAGTAGAGACTCTGGCACCGCTTTCATGTTTAAAACAGCAGGTATTTTTTTGGATTTGGGCAGAATAAATATAAATTAACTAAGGTGGCTGTCTTTTATAACTGAACAGTGACGAGTGCACTTTAAATGCACGCAACAGTTCTAAGATTGTCTTAAAATTACTTTTCTTGTTCTATGATTTATCATTAGTTATATTCTGTATTGGCGTTTACCCTCCTTTCTTC…
>lncrna-candidate-sw-30675	GGAACTTTAAGCTACTTTGTGCTTATAACTGCAGAGTTCCATTTCCTGATTTGGATGGTTGCTAGATGACCAGTGCCTTAATATGTGATTAAGATTGTGTGCTGTGTGTCAGGTGTTACCCTTTAAGAAGCGGACAGTATGTGACACCAATATATGAAAATAGTGCTAATTTATTTTGCTTCATTACTCAATGTTTCAGTCCCCTTTGGGATCTTTATCAAAGATACCAAGCAGGTGTATAATACACATTTTTT
>lncrna-candidate-sw-30697	GTTGTTGCAGGCTCCTGTGGGAACCCTGGGCTACTGCCACCTTTGAGGCTCTACTGTGTACTGAATAATAAGCATTAATAGTTTTTTTGATGGGTGCAGTGGGAATTTGCATGTATATGTTCAGTAATTAACACTAAGGAGATTTCAGCATAAATAAATAAAGCTATCATGAAAAAAACGTGATTTAGGCAACAAACGTAAAGTCCTTACACAAACTGCGTCTTATGTGATTTACATCACACCATTTACATGGGGAATACTGCTAATAAAATGTATACAGTATACTTTGCTGATTTGTAAGGAAAGACAAAATGAGTAATGATTTCACATGATTAGTAAAATCTGTTTTCACATCTTTACTATTTAATAATTGATGGGAGCATAGCAAATCAATACCCA…
>lncrna-candidate-sw-30702	GTTGCTGACAGTGGGGGAGGGCTGCCCCCGGGCAGGCAGGTTTGGGTTGGCCCAAGCTGTGCTCTGATTGGTTGCTGAGGTTACCAAGTCAGTTGGCTGGTGATTGTGCGGTTTGTGTACAGACGCGGTGTCCCTGCCCAGGTACTGCTGATAAGGGAGGGAATTGCTCACAGGGCGGCAGACTGTACGCTTGGTAGCACAGCTCCTTCAGCGCTCGCAGCTATGGCAGACAACGACCCCAAGACTCCCCAGGACCTTTCTGACTTTGCAGATAACCTCTTAAAGAAACTTCAAGAGAAATTCCAAGTTCTGTCGGACCAATTAACACAGAGAAATATCCTTTTGCTGACTCAGTAAATACATTGGTGTTTTTAATAATATGTGCACATCTACTACTGT…
>lncrna-candidate-sw-30728	AGGGAAGGCGGCAAGCGACGGCGGAATGGTTGCAGAGGAGAAAGTGACATCCTTGCAAGGTTAAACACCTGACACATCACTTATGTATTCTCTGCCTCCCACATTTCCAGTGCAGTACTTTTAATTGGAGGGGAGGTGAGCAAATTCAGGAGGCATGAGGAACGACTAAGGCAAATGGCAAGAGACGGATACTTACCTCCCCCGCCGCCTGCCCTGCTGATAGGAAACAGACTCATGTTGCTAAAAGAATTTAGGTTAGAACTGCAAGTACCAGGATCATATGCTTGCACAAGGAGGAGGAAAGGGCTCTCATTTCCATCTGCTCTTGGTTAATGCAGCTGCTTTGGCAGTACAGGGATTGTCCTCGAATAAAATTTCAGTTTAATCAAGATCAGCACT…
>lncrna-candidate-sw-30735	TTTGTCTGCCTCTCCTTTTTTTTTTTTGCCATCCAATGCCGCTTCTTAGAAAGTCTGAGTTTGGAAAGTTGTGAAGTAGCTTCAGCTCAGTACGTCAGCATGGTTTAAACTTGCAAACCAAGCTGTGAGCACAGTTTCTTTGTTCTGCTAGGAAGAGCCCAAGAGAAAGGGAGGGAGAGGACATCAGGCAACAATGAACTCCTTCATTGCTGGAAGAAGCGGCACGATGTGTTGCTGGTACCTACAACACTTACAGAGTTAAGAACAATTTTTACTTTCTTTTTTCACTACAGTAAGAAAGTGCTTACTTCGCCCGAGCAATATCTTGTTGGTGACGTCAGTGTCATAGGTCTTACAACCTGTCCCAAATCATTCATCAATAAAGCCACTGCTTAAAGG…
>lncrna-candidate-sw-30809	TTTACATATAGATTTACCAGTTAAAAAGAAGTAAAAGCTATTTGCTGTGTGAGGTTTGGGTTACAGAGTGCATTTATTGCCTTTGCTGTGTTATGTTGACGTAACATTTGTGTTACATTTTACGACCCGTTACTTTGATATTTGTTGCAGCTCATAAATATGTTTTATGGTTTTGTAATATAATGTATCTGAAAATGCCACAGACTTGCCTTGTATCTAGCAGTTTTCAGTGTTTAGTGCCTGTTACATTGTCTTTTATTGTTGCCTGTACTTATAAGTTTATACCTACAAAACCACATAATTTCATTTTCATAATGTCATTTTCATTTCACCTATGATTGTACAAACAGTTAACTTGAGATCTTCAGTTCACCACCAACCTAAGCAGATTTCATATAA…
>lncrna-candidate-sw-30900	CGGGGGTGGGGGGTCGTGCAGTTCTTCTTGCTGTTTGCCAATATGGCTTGAGGACTTTGAATAGGTAGATCGCTTTCAAGAGTGAATGAGGGGGGATGGAGACCTGCTTGGCGAAGGGGGTGTGGTGCGGTTCAAGGCTGTTTGTAGTACGATCCATACAGCGCACTGCTCCCTACGATAGAATTGTGTGCAATGCGTTGCGATTCGTGTTTGGTGGCTTTTCTGAAATCCTGCGTGCAATTGGTTGCTCTTCGATGAATGACAAGGAGGGGGGTATATGCCAGTAGGGTATACGAGGGGCATTCCACCATCAGGGCCCCACGCCTGTTAATCTCATGTGGTTTTTGTTCGTTGCCGCTGCTTCCCAGCTCCCCTGTGCACTGGGTACCGATATCCCAA…
>lncrna-candidate-sw-30917	ctaaggttccagtagggaactgaaacgtaggactaataaatctcacctcatatcttcatttttgttcctttgttttgttgaaatcgcttatgaaatcctgtgagtgctgacatttctcatagccatatgatctcctcagctctggcacccagCTGCTGTTGGAATCCTCACATCCCGACTCCTTTTGTCTCTATCGTTTGGTGCATTTTCCTATTGTTTTGCCAGGAATGGAAGTGGTAGTCGTTAAAGAAAAGCTTCGGTTTTATTTATTGTGTCCTAGATTTGTTGTCTGATCCTGCTTCGTGTTTTCATTTATGTTTTAATAAAATTATAAATAAAATTACTTTTTTGTTTTGAAGTACATTTTTTTTTGTCTACTTTTTAGGATTGAATACATAA…
>lncrna-candidate-sw-30918	CCCACATTTACTATTTGTGCATGTCCTCAAATGTTCAAGTGGGGGCTTGGTGGGGAAACTGACTATAATGCAATATTATCCCAtagagcagtgatccccaaccagtgattcgggggcaacatattgctcaccaaccccttggatgttgctctcagtgcccccaaaccagggagttatttttgaattcctgacttgggggcaagttttggttgaataaaaacaagatttactgccaaataaagccccctgtaaggtgatagtgtgcatagaggcccctaagagccaatcacagcccttatttggcacctccatgaacttttatgatgcttgtgttgctccccaagtgttttcacatttgactgtggctcacgagtaagaaaggttggggatccctgcCAT…
>lncrna-candidate-sw-30944	GAAAAAGTTATAACATCAAAGAAATAACAAAGagcaagtgtgctgcacctattgacgcaggttgctgaggaaatacctaacctaccacctggtcaggagatgacagtagctccagggttcgcagcagcgcccgattctgaatggaaggcaggaagaactgaatggcaccaattgcaactgtatggactttgcactttgatgcacgtacctttaatgagagtggttttaaatgcaactgtctgcaggggaaagctcaagttgcccacACAAGATTTTGCCTGGTATAACCCCAAAACATGTATGCCTGACTTAAGTCAGACTCAGTTGATTTACATTGCAGCTTAGGTTGACCTGAAATCTGTCTGACTATATTGTCTAAAATTGCAGAGTTTGAAACAA…
>lncrna-candidate-sw-31055	CTAAAATAGCCCACTCCACACTTTGTACATGCGTCAGAGAGGAGCCTTAGTTCTATTGGCTATAGGGCTCCTCCACCTTTCGTCTGTGTTCAATAGATAACAAAGTATTGTGTAACTTTAACCGTATAAATGTTGGTAGTTAAATGCTTAAACTTTGAGTAGCATGTTGTAGGGACAACGTCAATGCGTctgtctgtctactcctttcacgtgaaataaaccacttcaatcaaactgacctatccaacagtTTTTCTTTGACAGCTTTGGTGCCGAAAAAAGCCCGGGAGTGAGGAAATTGCAGAACAGCCATACCGGAGAGTGAAAAGGATACTGAGACCTTTGGCGCCAGAATAAGGTGAGACCACATTTTTGTCTCTGATATAAAGCTCTCACTAT…
>lncrna-candidate-sw-31229	TAGGCCTAAAGGAAGTCAAGGGACCACAAAACAGGTGTCACTGAACCAAGATGGATGAAAGAAAGGCTCGTCTTTGACCTCTTCATAGCACTGACAGTaaacaatgatacgtagACCTCTATGAAGATGATACTGACGTAGGAGCACCTTAGTTATGCTCAGTTTGTTTGGCCCCCACAATATTCCATGTTGCGCTGTACTATATTCATCATTCATTCGGAGTTTCTAAGAGTCTATCTATGCAGTCAGTTGGCAAGGTGAGCTAGACCATATGATAAGAAAAGGAAACACCCACTATCCTTCATAAAGCATGTAAAACCAACTATATAAAAGGCAATAAACAGAAATGATGTCCTACTGTGCAGCAAATGTGAGTCTAAAATAAATTCAGGTTGCTGG…
>lncrna-candidate-sw-31300	GTTGATTCTTGAGCTTGCCATTTATTTATTTCAATAGTTCCATTTACTGCCAAGTTTTATGGGGAAGAAGAAAAAAAAAACCTCCAGAAAAGATCATGTTGCTTCACCACTGGGAGCCAGATGTCACATTGCAGGCTCCACACTGGCCCAGCATCTTAAAAGCATAGCTACATATTGTATGAAGTGAGAAATGACTCAGAGGCATTTAACTGGAAAAGCTTCCACTGTGGCGAACTAAAATGGTCTCTTTTAAGTTTCCTTCACAATATCAAATACCACTTTGCATAGCAAAGCCAGTCTGTATTGACATTAGTCAATGTTTTCCTTTTTTGTGCCTTGTTTTTATAATGTGCCAGCAGGAGAAGCCTTTCCAAACCCAAGCATGCCTGAACACATACT…
>lncrna-candidate-sw-56662	CTTTATTTTCAGGCTGCATGAGATGTCTTGAGCTGGTTTGTCCTTTTCTAAAAGTGTCCATCTGCTAATGAAAGGCTATCAAAAGGTTTCCAACCAACGCACTGGATTTGACCCTAACAAAAGTATTTAAACAGGAAAGGCCTCGCAGCCTTGCTTCTCTCCCAGCACATTGAAATGGAGGTTTGCTAATCTGCGTAGTGCCCATTGTCTTCCATCATGTCATTGTGGCCAGCAGCCAGGCCTGCAGGCTCCCTTGGATTTTTACAAATGTAAATGCAGCTGGGAAACCAGAGAGACATAAACACTGAGGGAACTTTTCCATAATTACCAATTAAGATTTTTCTTCCTGAAAGTCCTGGGtttgctgcctggaccgaccttttgccttatctgaccatt…
>lncrna-candidate-sw-56663	TCTGTATCAAAACAGGAGAACAAAATGTAACTGTGTTTCCTGATTCATAATTATCAGTGTTAAAAAAAGGTCAGAGGCATCCAGAGTTCTATTTTTAATTCAAGATCAAGAGAAAGAGAGAGAGGAGGCCAAACCCAGTGAATACATCTCGTTATGCAGCTGCACCGACTCTGTATCTATGCAACAGGAATTTTGACCAACGGATCTACAAATCAATGCTGATGTGTGCCAATAgcccaagtgagcgcacacagagcggagcggaggtcggcctggaaaacgtgaaagtgtacggacgaggatccgctcctctcagttaggcagaaaagcgcaggaaaacaagcagatgtactgtatgttttgtctgtcctcGCCCTTAGTCCGACTGGCCTGCGGGTC…
>lncrna-candidate-sw-31416	accaacttcatcattattacaacactacctgaaaaacaaatgcctggaaaaagaaatttggcatatacataattcaaatggcatttcaaaattcatatattgcatataaggcagcagtaccagaacccaaattatactattataattaccagctgcagatactccctgccctgttgtttgatggaatagaggaagagacagtgatgcccactgctgacaatgcactttatagatacacttggcaaagaaaaagcccagaaaggctgcaaagtgtgccgcaaaataagaaggtataagacaagatacacagtactattgcccaaagtgccctcacaaccctgggttatgtttcaaaccatgttttgaaagataccatactcagatgcattattgaaaggg…
>lncrna-candidate-sw-31417	CACAGGTCACACTATTCCTGGATGTCTCATGAACCTGCTGGCCAAGCTGAGATATGTGAGCTGTGGAGGACTGGGACTTATATGGAAGCCATTGATGGAAGCCATTGAGCAGCAAAGATTTTTGCAATGGGGTTTACATGACACAGTGCCTGGAAATGAACATGAGTGTATGGCCAGCCTTGGCTTCGGATATTAAGACATGCATTCTATTTCAGTAAAATTAAAAAAAAAACTAAGCTCTACCAATGTCCATCTAATGGAGGTCTTATACCAACTATACATAACCCCATAAGGTTAAATGTGAATTTATCTTAGGTTTATATATTAACTCTGGGCATTATTAGTGCATGGGCTATTAGCATTCTGTGCATAGTGCCATCCGTGCTTACTGCCAAGTTG…
>lncrna-candidate-sw-31503	gggaaattagaattaggtatttcaatcaatgggatgacaatcagatgtgtgggaggttctgccttatttaaagaacaagaagttttatcttaacaatacaggtttgtgaaattgcttcatgAGATGAAGAGATTTCTATGGACCTCACCAGActggtaaaggttacaaaattagaaaaaagagtttggactccaccagtccccttacaggcagagtgtgtaaaaatggaggcaaatgaaccccacTGTTATGTAGAAATATTGAAAATTTAAAAGGGGATCAGAAACTTTTAAGCACCACTGCATATTGTTTTATGATTAATACTGTTTAACTTTATAAAAGATAGAATTCAGCAAGATATGTTCTTTTAGGTTTCAGGGTAAAGACCTACGGTATTGT…
>lncrna-candidate-sw-31543	cttgtaataataaaatcatactttgtGTAAGACATGTTTACATTGTCCTTCAAATTATTGAAAGTTGCTTTGACAAACTGGTGTGATTTATAAATAGTTCTCAAAATTTCTAAAAGTAAAGCATGGAACAACATATTAACATTGTGCTGTATTTATAAACTGGAGTGAAGCTTTTGAGAATATGACAACATTTGTGAATATTCCACTGGACCTCCTAGATTGTGCAATTATTAAAGTAAAACTGCTTTCTCTGTTTTCACAATTCATTTGTTGAAAGATAAGTGTATTTTAGATTTTCCTTAATTCTTAAAACTTGTGCAGCAGCAGCAGCAATAAGTGATAATTACTGTTCTCCGTAAATGAACAATTCCTTTGGCATTACAAGTCATTTTAATGGTT…
>lncrna-candidate-sw-31594	gtttcgtacgatattcggcgcgtgtatggtggcttgatgaggctaccaatattgcagaaggctgtggatatcagtcgactcgtcaatcggccaggttaaaacattttgatggcacccaatcaaaccttcagggctgaattggcagaaagaggtagaatttctattgtttcttgctccatatctgacgattcagccctgaatgtcagtggagggtgggaacgatcgcacgaaaaatcggaattgctatgtgtatggccaccAATAGTAAAACAATAAAGTCATTGTAGAACTGTTTCAGAAAATCATGACAGGCTCTCAACTAGACTTTGATGCGACTCAGAAGCATGGAAAAGCCTAACTAAGGATGAGCGGGGAATCAGTGCTGGCGAAAAAAGTCGA…
>lncrna-candidate-sw-31772	GGATGGTGCACCTTCACAAACACACAGTGTATTGCTGCCTATAGCAGCAGGAGCAGTGAGGCAGCAGCACATTCATTCAAGTCCTCAGATGGTTAACACTGTACATAACCTCCTCACAAATTGCACAGCTTCAGCAGCAACACATCCATTAGTCTGGAAAAGACAGCGTTCCCAAGTGGTTCCTGTGCATTTTCCCCCCAATTCTCTTGTCACAGACCAATCCTCTGTGTGCTTTTCCTGTATGTAGGGAGTGTTCAGCACTAATCAGGTCAATGATCATCCCAAGACTCAAGGGACCTGACAGGAGCTTTAGTTAGAGGATCTCTCGGACCAGGGCTCGGCTGGTAGGAAATATAACATTAAAGCAAACAGCTCACTTGCAACACTATCTTACTCGCT…
>lncrna-candidate-sw-32009	CTCCCCCCTTCCATCAGTCTGCAGGAGCTGGTGCAGAGATTAAAACAACACAAGGGTTCTGCTTCATGCCATCTACGCTCAGCCATTGAACACTCTGCTCCCTCTGACTGCCTCATAAAAGCAAGATTTCTGCCTAAGGTTTCTGGCTGAAGGAACACAGCAGGGCTGGGGAGGAagaagcagtggcagcatcagcagcagcCGGCGGAGTGGAGCCGGTGTGGGCTGTGCTGCAGTGCTGGAGCTCTGCTTCCTCTTAGAGAGCTGCTGAATAAATATAGCTCTGTGCTTTTCAATGTGATTGTGGGGAGTGTCTTCTCCTGtgcctgcctgcctgctctgctgtgtggctgcATATATATATATATACAGTATGACTGTGTGTTTCTGAGCTGGGTT…
>lncrna-candidate-sw-32029	ttcctgtatgcagcttcaggtggagaggagatgaacagggaattcagctactaaagaaatgAAAAGCCATGCTCTTAAGCGAGACAGCGGAAGACTCTTGCCTGGAATGTTTAACCTGCAGAAGTATTAAGCTATGCAGGTGAAGTAATGACAGATTCCAACAGACACCGAGCTATTAGTGCCATGAAAGCTAATGAAATCCCAACAGGTAACAGTTTCATATTGACCTCAAGTGTATTTTAAGGACAGGGTTCAACTGTTACTTAAAGTGTTTCAGGGGCCCTTTTAAAAATGATTATGATGGTCCATTTTATCTTATATAAACGTACATGTGTAAATGCTCCTCCTGGCTGCTGGATAAATATAAGACTCAGGATATATATCCTTTTGCATTATTTC…
>lncrna-candidate-sw-32062	cagagctttataaaatctctgacacctgaaactttaggctattactcaacaaccaatggtctatcaagcaactgagcgaagatctacaaattaagctaaataatgcctacaaagcagCCGTCTCCAGAGTGCCGGCTGCAATCTCTTGACAAGGAGGACTAGTGGCCAGGTGGAGATGCATATATTTCTTATTCTTCTTCTACAAGCATTTGCCCGCCAATTCTTTCAGATCATCTGTGGTCATGTACTGGGAACAAAAATGATGTCATTTTGCAGAGCGGCCAGAGAAAATACTGGTAAAACCATGCTGCCTACAAAGAAGCCAAACAAAATGACTTGACTGCCAATATTGTAGAATTGTTGTTAATATGGAAGAGAAACATTTGTTCTTCTGTTCTA…
>lncrna-candidate-sw-56670	ctgattggctgctatgagcaacatcattactccactttttacacGTATACACGTAAATATATATGCTACAGTGCTCCTAATTAGGCTGCAGCAGATGCCCTATGATATCACTGTCTTAGAAGACAGCAATGTTTATTATAAAAATATTAATTATAGAAGATGATCAACAGGCTATGACCAAACAATGGGCATCAGGAAAACAGCAAGGTCAATGTATTGTCTCTCTTTGCGCTAGATATGATGGTGCAAGGACCAATGGGCAACTGTCATGAACGTTCTAGTTAGTGTAGAGCCTGTATCTGTAAATATACAGTGTATGATTTGGGAAGTACAGTAGGCATGATAACAATGTTGATCTTaggttaatgtcccacggagagattagtcccccacaataga…
>lncrna-candidate-sw-32211	AAAAAGGGTGCATGGTTTGTGAATATGCACACAATAGTACAGATGAGCACTCCTTGGAAAGGTTCTGTTTGGTGAGGCCCGTGCTATGTTGTGGTGGGTAGGAATTTCAATTACCCTTTGTGGATTGCTCTTACTTCATACTGTACCACCATCCCATGAAGAGAACCGTGCTAAGACAAAAGAAAACTAAGCCAGTGAAAGGAGTCATGCTGAAACGGAATATAAATATTTAAATAAAGTCTATTTTTGTATTTGGGCTAAATATATTTTTTTGTTCACTTCAGTCAGTCTGGTTCTGAACATTATGGTGAGCATATGTTCTTTCACTTGGCCTTCAATGTTGTAAACAT
>lncrna-candidate-sw-32245	cacacaatgggagctccctcccagtgcaggtagcctacctctggctgaggctatttaaaaaaaaacaaaaaactattgttATAGCCCACACCTTGGTTTCAGAGTGACAGGTGCCCTATAAGCTTTTCTTTCCTATAACTGTAAGCGCAGAGTGAGAGATTCTGGTCACGAGAGCAGCACTTGAGTGGGACCTGGCACAATCGTCCCAAGGCACTAAGTCAAAAAATGTTGGTTTTGGCAAAGAGAGCAGCAGTGTGTTGGTCTCACTCAGCATCCATTTGCTGCAATGGGTGGTATCTGGCAAAGAGAGCTGCAATGTGCTGTTTACAGCAAAGAGAGCTGCAGTATTCTGGTCTCCCCCAGCAAACGTTTGGTGCAATAAGTGGGATCCGGCAAAGA…
>lncrna-candidate-sw-32248	CTCAAAGCTCCGTGTCCTCCACTATCTCCGCGTGTTCCTACATTCATTATTCGCCCGTCTCCTTGGCTGCTGCCGCCGTTTGGCTTCTGCTCTGTTGCTCCACGTCCCCATTTCTTTCCATTTCATCGCTTTAATTTCCATTACAGTGGATGGCAGCTCCTACGCGCGTTCCGCCTCACCGAACAGGTTCCAGCTTGCAGCTCTAGACATGCGATGGGCAGCACAAAAGGGCAGGTGTGAATAATGCTTTCATAGTTATCATCCAGACAACAGCAATTTCTTAGCCAATCGCAGTAGACACGGtgcacatggacacgtcaacgttctggtaaaaagaagagagaagagaaagAAATATTGCACTGAAGAACTTCTGCAGCAGTACCACAGGCACCCCCC…
>lncrna-candidate-sw-32405	gtgatggagtggtggcaggtggttatcatccagaagGTGTCAACAGCCCACAGAGCCATTCAGCAGAAGTTCTGAAGGCAGCTCTGTACTATGTATGAACATCTATCACCAAAGTAAAGAATCTTCAAGTGTAACAATGGACAGCAGTGCAAATTGTTCTACAGAACATGATCACTGAGGACAACAAACACCTTCAAAGTACTGTCTGACAGTGTTACTTGTTCCCTACTTTATAAACAAACACAGAAAGCTATCAGTGAGTGAACATGTAGGTTATGCCTCTGGAgatgagcaatgtttttccacctaatacagattcatggtgaaattcatagtttcacgagaggcgaaactttttgtgaacctgtatttagttttactgggagaaaaatatgagaa…
>lncrna-candidate-sw-32438	ATTGGAAGATAACTGCCTTTTCCAATGTTCTTTCAAAAGTCAGATACAGCAACAATGATCAGTATCAACTTAGCAGGGACTACAAATGCATGTAATGTAAAAGGAACCTCTCCTTGAAGAAGAGACCATGGCACAGCCAGCGCAGCACAGGAACATAAGACCTGAGACATGGCTGAcaatagtttatgaaaggtccttgtgatgggagtggaagaacttcactgacagagctcagacccaactgaacacctgaggaatgaaTGAGTACAAGCCAAGAAAATGTGCCAAAAGAAGACTTTTAGAATTTTGCTTAAGTGGTTTATGATTGTTCAGAAATGGAAGAAGTCTGATCTTAAAATGTATTGTCAGTGCAGGGTCAAACTGTAATGCAAAGTATTA…
>lncrna-candidate-sw-32441	cagaaagccaaagcgagttcatctcagagctctgaagaaactgctacataagtggggattcccctgcagctcagagaccaatcaatctgcaatagtatgtgaagtagctcctggctggcaggctgtgtgtatgcaagttattcaaagGCCTGGATTTGAAGAAAAGGCCACAAAAGCCTGGCTCTAGGGTGACAGGAATTTAGGGGTGCCACATCTGATTTCTCCCAAAGCAATGTGGACATGCTTTACATCTTTCATGTGCCAAATCTCCAGTGCAAAACCCAGTGGAAACCTGCAATCAGACAAACTGGTGTGACAGGAGTGGGTTATAACAATAACATAAATCTATTGATTCCAACCAGAAAAGCAAAAGGAAAACCTAAGGATATTCACAAAATT…
>lncrna-candidate-sw-32447	ggaggcctcaacttatgcaacttatgttgggtaatgggctcaggactttcaacctcttgcctcagagggcacgatattcgGAGGTTTGCAGATTTACCCAGAAGACTCTAGATTTATCTTGTTTTGGGTCTCGTGGAGCACAGAATTTTGGAGTGCAAGCTCTCTGTAAAAACACAGTCACTCCTATTTCCTCTTCCAATCGTGTAAACTCCTCTTCCAATGATGAAAAAAAAGAAGAAACAACAAAAGAAAAAGCAGGCACATTGGAAAAA
>lncrna-candidate-sw-32501	GGAAGGCGGCGTGCGAGGGGGAAGAGACTGCGCAGACTGTGCTTCAGTACAAGCCGGGTCAGGCCTGCCCATAAGCAAACCCCCACAGATGCCTCTCGCTTAACACGTTTGAATCATTTTTTCACGAACCAGTTAACTTGTTTGTATGGGGTTAGATACCTGCATAAACTGGTTTTAGGGCCATAGGTATGCAAGGTGGTTCCTAGGTTTGTAGTGCGTTCTTGAGCAATGATAACCAACGGGAGGGCTCAGATTGATGCTTACCATtgtatGCCTTATATCTGCAGTCACATCAAGAGAGGCATATGAATTGAGGAGAGCCACGAGGAAGGCATCAGGAATGTGGTATCTAAGTGCTAAAACCCAGAAAATATTGGGGGACTCAGAGAAGACCAGGCT…
>lncrna-candidate-sw-32627	caatacatgcactagcatagacaatttacttatgaaacaggggaccagggaatgtgcattgatcaatccccctctctttttgtattctaacattatgttatatttgtgatatgctgagtctgtttgtgtatgccatggcaagtaagaaatttaccaatgacctttcaatttatgcaactggttagagtgcacaagcaactaatgaactggtccaataggaaataagtaagggcaaagcctggacgtgatgatgtaagcatataggaagttCTCGGtgtgttaggttcataataagccactcccattccctcagaaaagaaatcagagaaacagaacaaggactgatttaacaggtatgaaaagtagcttttacaatggccttttACttttttatagaaa…
>lncrna-candidate-sw-32635	ATTGTTTACATTTTCACTCCCTTCAACAGGAAAGTGTGATTCTAATTATTTTTCCCCTGCTGAAAATTAATCCTGACCATCAGGTTTAGCATATTACTTTTTATGTCAGAAGATTAAATTCTACTTTACGAAAATGCGAGAAAACTCTTTTGTTCCCTGATTTATTTTAAGGTAACAGTCTATGACTATATTTGGAAAGACATTCCTGCCAACAAGATTTTTGCACCACCCGATACCCAATATCAAGATGACGACATTACTACACATGTACTGATTTACACTATTCATCTCAGTGGCTTTCGGGAAATCTATCGTCAGTTCCTCAGGCTACCAAATGGAGCTATTGTTGAGATGTTTGGTGACATTAATGAAAGTAATATCTTACCTAACGAGGTAAGC…
>lncrna-candidate-sw-32741	TACAGCTTCACCCTTCGCTGCACTCTGGATTCCTGTCCCTCGTTTCCTCTCGCACCCACCCTTTTTGCTTTCGTCCTCTTTGCTTGTTACACTCCGTGAGTGGATGTGCAGGCTGCCAGCGCTGACGTTTCCAGAGGTGGGAGCCGGGCGAGTAGAAGCCCAGTGTCTGAGAGGAGACTACTCCAGAGACCAGTGCTGCTCCTGCTGCCGCAGAAAGGAAAGCAGTTCGTGTCAGGGGCAGTCAAGGCAACGCCGAATCTTCCATTTATTGGGAGAGGGTCTAAATGTACCTTGCTCTTCCAAAATGATGCAGTAAAATGGTTTTGCCCAGAGAAGGGGGGTTCTGAAAATGCAGCCAGAGCAATGTCAAAGCTGAAGCCAGATTTTGGTGCAGAAAAT…
>lncrna-candidate-sw-32756	gccgtttacgatcgttcggatacgaaaatttcatgactttgggatcgccaatacaatattattgtgactattaagatttttttgtaagcatttttgtgacttttccgatcatcagaaattgtcgtatctaatccgaattttacccatttcgggattcgaactcttactttgatgaatctgcccctaagtgCTCACGGAAATTTACATCAATTTATCTGTGGTTATATCTTCTTTTTACAAACAGCGACCTTATAACTACTACTAACAAAGATCTTCTGATGAACTAATACAGTGCCAGGGCTGATGGTGCCCAAAAGGCAAGCGTCACTCTGTACCTATCCGCTTGGTGCATTAACCAACCCTGTGTGCGCATGTGCAGGCAGAGATAATAGGAAAACT…
>lncrna-candidate-sw-32875	CCCAAAGTGCGCAATTACTTCCAGTCCTGGAGACACCCTGACAATGGCTCTACAAACCTAATGAAGGATAAATACTGAGCAGGTGGTTTGACCCTTATTAGAAAGAGTGATGCAGATGATGTAAATACAAGATGGATAATAGTTACAGGAAACTGCTAATATATCCGAAGAAGGACATTTTCAGCTGCAGACAAGTAAGCATTCCAGCTCAGTAAAAGATTTGGCCTTATTAATTCTGATGGTAACAAACAATAATAAACAATATACCAAACAATAACAATAAAAAACAATATAACAAGCAATAATAAACAATATAACAAACAATAACAAACCAGaggttcccaaactgtgggctgacccttctaaagggccacaaaacaatgaatACTGATGACACAA…
>lncrna-candidate-sw-32900	CAATGCCAAGTCTCACAGCACAGGATTCCCAGGCATGACTTGAACAGTAAAGGCATGGATTCACCACGAAAAATTTGCTGCAGAATAATTCGTCGAAAgtcaaaagaaggcacggcatgaaaagatacatgcaacaaaaaacgacacatgtgacaaagaaagaagcgagcgacaaaaaagtcactcaacaaagacatgttgctgatttttcggcattttcctgtcatttcactaactttacggcacagcgaaacaggacagattcgctcatcactactcgctacatcacttactGTAAAAGATAAGTGGGGACTTTATACAGCATTCCTTGTCAGACCACATATTCAGACATCTACTGTAGGCCAGGCATGGGAAAATAATGCATTCCACGATTGCTCA…
>lncrna-candidate-sw-32901	ctgagatatggtgctggcagcctacagcagtgtgaagactacagtgacatcactgaaatctctctccccttcctgtaggtgccagcgccagccttcctattctctgagcatgtgtgtaacttgatcctgtctcctgttctgagctacacatgcccaccagccaatcagaagcggatctgccagaggggaggggaggagggaatgaaacacatgtgcagtatgaagcaaggagggaaaggaagggagaatacctttttagagatggctgcctgttctagaaaatgtgaagtaagtgtgactgagtaaatatttgattaggtgagccaaaagtgtggcgtttttactaaacaataggaggcctattgggcagtatgctttttacattttgacttgcattct…
>lncrna-candidate-n-3640	GAAAGCGACTGACTGTGGAGTTTCTAGATATGAGTCAGAACTGACACTGTATGCCTACCCAGCCTGGGATGATGTCAGTGTGCATACTAGACACTATGGTGAGAGAAACCATATACAATGCGGAACCTAAGCACAGAACAGGAAGACTTACATTTCAAGACCTCCAATTGTCATCTTCAGAAGGTGCCCAGCAAAGCTTGCTTAGGAGTAGTGGCCTGGAGCTGCAGCCCACACTGGAGAAGTTAATTTGCTTTTTTTTAGCCTAATGGAGCTGCCTTTAAACTACAGTGTTAGTACCTGTGTGAGTATACCAGCGAGTAAGCCAACACTTGAAGGGTATCAGCAGAGGtacaggtatgggacctgttatcctgaatgcttgggacctgggtttttcca…
>lncrna-candidate-sw-33046	GAGGAAGAGTGACGTATATAGCAGGAGGAAGAGACGGGGAATTTACAGGTCACTATTGTTCTATGACTAGTCCCTCCCCCTGGGAAACTCTCTGCAAACGCAGAAAGCAGGAAGTTGTTGTGTGAAGCATGTCACACTTATTTCTAGACCACACGGGAATGCAGTACTAAAGAAGGGGTGGAACAGCAGAAAAAAACAAGATGTGATTGGCTAAGCCAAGAATGTTTCAGAAGGATGAAGTTATTTAGCCTTGCAGATCACGGTTGTGGAATGACAGTGACAGAACTCACATTTCTCCATTCTTTAACTTTAAATAACTTTGCTTCATTATAACGTGAGGCAACATCTTAGCTCATTTTCATATCTGTACTACCAAAATAACATTTTCTCTTATTTTTT…
>lncrna-candidate-sw-33138	GGAGAATAAGCCTTTTACAGCAAGCTGAATGTGAATACTGACTATTGTGCACAACAGGTGATTTCTAAGGCCATTAAGAAAGGTATTATGTGAGGTGTTCATTGTGTGGCACACAAGGCAAATTTAGTTTGAGCTTTGTGTGTTTTCAGAGTGAGTGTGCAAAGCTGAGCTATTGAATAGGTATTATGTTCTATCAAGGGCTCATTGTTTGACAGATCTTATACCTAACAATACCTCATTGTGAAAGAATACAAAGATCAGGGCATAAAATGCCAGTTTTCCAGATCCCTCATCATTTTCTGAAATTTTTAGCTTTGAACACACTTGGATTTACCTGCTCTACACCTGTTGGCTTCAACCTGTGGAAATACAGCCCCAGGAATACATGGGATATTATGG…
>lncrna-candidate-sw-33277	CTTCACAAAAACACTTATTAATCAGCGCTGGCCAGAAAAAACCTTTCAGAATGAAGGAGACACAGAAGGAGATGGCAAGGAACAGGAAGATAAAGGCCCAGGAGATACAGATTCTATTAAGCCTGGCATGGTCTTCTGGCTCAGCAACACTGGCACAAGGCTGCAAAACTTTGCAACAAGCTAAATAGGATGGGAAGTAAACTAATATTATCTTTTTGTTTCATCTGGTCCTTTCCATGTTCTCCCTTTTTCTTATTCCCACTCTCTCCTCTCACTATTCCACTATTTTACTTTCCCTTCCTTATTTTATTTGCCTCTGATTTTTTTATCCTTTCTTTCTCCCCCTTTTGCTTCTCTATTCACTACTCTTCTTCTACTTATTTATCCATCTTTTACTCC…
>lncrna-candidate-sw-33332	GGTTACAGACAGACAGGGCTCCATAGCTACATTCTCCCTCACCATTGTCGCCCCCACTTAGTCAGTGTATTGCGCGTTGCCTTGGAAACGGAAACAGCGTGCGCGCTCCCGTTTGTTAGTGACGCACACCGCACGGGGGCGGGAGAGCAGCTTGTCGGGGGCAGCAAAGTCGCGGTTGGCACAGTGTATGAATCCTTGGGCCTGTGGCGCTTATTCATCAAGAAATGGCTTTGGGCTGTAGAAGTATCGGGAAACTGAAGCTTTCGACAAAAGACTAAAAAACTGATAAAGAAAAAGGACTCTGTGGAAGACACAGATGAAACATAGGATAAGGCTAAAACAGAAGGAAAGCAATTAAAATCAAAGCAAATGCCTCATCCAGCATTAAAACATACAAAG…
>lncrna-candidate-n-3682	cttctaaaacatgatcagcaagacctataagtcaattttttatgtagattcataatttaaaaagtagtttttttttcgtattgttattgcttttttaattcattggtggtcagtggagtttgCCTCTttctctgcattctcttttgctttatagATATAGGGACCACTTTTACACTGTTCCTGGAAATCCCTCTGGTTTGTAGAACTGACCAACTGCAAGGAAGAATATCAGTGATTTGATGAGCATTTCCCAAGGACGTGTGTGGCAGGTCCAAGACTGTTTCCATGTGCAGGGCCCCCAAGTTGCCTGGGTCTTTATACTGCCCATGTGCCAAGGATACTTTACTGTGCTTGCATGCTTTACCAGCAACCACAAAGAATCCTTAAGGAACTCAAGAA…
>lncrna-candidate-n-3691	GATTGGTGGGGTGATGAAACAGTTGGCTGAAATGTCTTTCTTCCAATCACCTTTGGGGTTCTTCTTGTCTCCACGTTTTTAGATCTAGCGCCAATAATACAATCACCGGAAGTGCAATATTCCTATGCCTTACTGTTTATGCTGAGCAGCATGCTCATTTATTTCCCCTGTGTTCATTTTAATCTGCGGGTCCCATACTTTAATGCAATCGCTTGCTACTTACAGCTGTTGATGGAGATGGCACCCACAGATATATTTGAAGATCCCAAAAGCCAATAAGAAGTATTTGTATATTAATTATCTGTGCTTTTATTATTCAGAGATTGCACTGGCACATCGGTGATGTCTATGGATATGGGAAATTTTGTTCTAACTGTAGCTGAAAACATAAACATAGCT…
>lncrna-candidate-sw-33584	TTTTTGGGCCGCTGTCTTCAAAAGGATCCAAAGCTTAGGCCTAGTGCCAGACAGCTCCTCAAAGACCCATTTGTGAAAAACCTACAGAATGTGAAGACGGTCAGAGCAGAGATTCAAGATCTAATCTCTAAGATTGATAAAGCCATGAATGCTGAATTCACAAAATCAGAAAGCAGTTCGGAGAGTTAATGTTGAGAGTTAAGATCAGCTATTGTTGAGGAACTACAAATAAAAGAGGAAAAGTCTAGAAGTCAATATTTGCTACTGAaagaagaagatagaagaagaCCATAGACAACAGAGGAGatttcatatgggttaccctgaaacattttgactggctagcacggtacgtcaccttttcctgccatctAGTGCAGTAGGAAATCGGAAATCAGG…
>lncrna-candidate-sw-33587	GggagcttcatgcctttaactattaaaacatttacgttgcaataggattcagtcgaataggattgtattgccttcatcctggatttatgcagcttagttaccactaactacatgctactgtctacagaaaaaaagcaaattgctgaaaatggagtataattcctttaagtagagcactacaggaaattctagtgatttattttggagtttactggttatgggtttctgaataatagatcctgtacttaaataCCTTCAATTACAAGGTAAAGCCTTATTATTGTATGTAGTATTCCTTGCTTTCAGTATCTGGATAGTATATGGATAGAAAGCTGTCTAAACAATATTTCCTATACAAGTTTATTAAGTTGAGGGATGAGAGTAACTACCTAACAACTA…
>lncrna-candidate-sw-33603	GTTAGAAGTATCTTGCCTGCTATTTATTGGTTTATTTGCATTTTAATTACAACACAATAAAACAATGTCATTACATGAGATGCAATAGTATAAAAAGCCATTGGACCCAATCCCTAATTTAAAGGGGCAATACACATCTGTATTCAACATGAGCAAAATATTGTTTCAAAAATGTAGTTTTATTTTTTGAAGTTATTTTTAAACGTATCCTTGCAACCTCATTGTAATCAGGGCTTACATAGGGACATAATCTCTCCCCTACCTGCATCTTAGGCTTTCAGATAAGGAGATGTTCATGATGTAAATGTGCTACTGATAAATTCATTaaaggagaaggaaaggtaaaaactaagtaagcttcatcagaaaggtctatgtaaatacagccataagcactca…
>lncrna-candidate-sw-33629	TCGCTATCAAGATCGCTCTGTTTATTTTTAAACCTAACTAGGGCAAGGAGCTGCAGGGGTAGGTACAAAAGAACCCTGACTACCTGCACTAATATGCCTTCTGTTCCATATGTAGAGAGATGGCATGGGCGGCCCTATGAGGAGTATGGTTTGGGAACAAGCAGCCCATAGTGCAAGGGTGGCAACTGAGCATGCATGTTACAGATGGAAAAGAAGGAATCAGAGGCATAATTAGACTgggccccaaaacactgATGTTGTTGGCTTGAATTGTACCAAAGTGATTCCAGATGCACGGCTTTTTGTGAACCCAGAGAACGTACCGTAAGAATATCCAAAATCCCAAGCCTGAATGTTGAGTGTCTAGGAAGCCATCCATGTTCCACTGAAGAAGGGCAA…
>lncrna-candidate-sw-33635	cacagcttcctccattgctgcatataaatctctgctccacatcggctctcagCAGGTACAGTGTGGACACATCAAAGCATCAAGCTGTAAATGGAGGGTATGGACATGAATACCAATGCCCCAACTACGATTGCCATAATGGAGTGGGTGCTACTTTTATAGATAAGACAGAAGGCTTTCCAGCTGAAAAATTACCAACCATTCCTACATAAACCTCAGACTGCTAAGGAAGCAGTGATTGGTGCAGTGTCAACCCTTAAACAGAGAGGCAAGATACAAAGAGCAAGAAAGTGCAGTAAAATGCCATGGTCAAGCTGCACTTAGCAACTGGCAGTGCCAACCAATGCTGTATAGCAGAGACACGGCACATGGGTTGGCCATTGGCCTTCCCAGGCACTG…
>lncrna-candidate-sw-33710	TAAGAGGAACACACATGGGGTTCATGGGACAGCAATATAATATTGGTAATCAATTTAATCCTGTTTGGTACATTTTGCAACTTTTAGTTAATGAATGGTATACTGCATTGATTTTTGTAAAAAGGTCTGTTTCATTTGCCTTCCAGGGGCCCTTATATTATGTATTGTGCTTTTCATGTGCATTTATTAATTAGAGACCAGATGTTACTATTAGTGTGTTGCACAGGGCTCTGAGTAATTAATGTGTTACTGAAATGTTTATTGGCATTGATATCATTAAACCCCTGAAAAAGTGCTAAGACTAGGCATGAAACACGTCGGCTTATGTTCCTATCCTAGCTGTATTCTCTGGAGTGTATCCAAGACCGGGCAGTCTGTGATCTGGATGAAACGCCTGCC…
>lncrna-candidate-n-3708	CTTAGCTCAAAAGCGGTGCATTGTGGGAGCTTCTTCCTTTCTCGGTCCCCGGCCATCTTGGAGCTACACCTCTGGTCCGGGATCCCCGCACTGCAATCATGGTGGCCGCCAAGAAGACGAAAAAGTCTCTGGAGTCTATTAACTCTAGGCTCCAGTTGGTGATGAAAAGTGGTAAATATGTCCTTGGATACAAGCAGACCTTAAAAATGATCCGACAGGGCAAAGCTAAGCTGGTTATTCTTGCCAACAACTGCCCAGCTCTGAGGAAATCAGAGATTGAGTACTATGCAATGTTGGCAAAGACTGGTGTGCACCACTACAGCGGCAACAACATTGAATTGGGTACAGCCTGCGGAAAGTACTACAGAGTATGCACATTGGCTATCATTGTT
>lncrna-candidate-n-3715	GAGGGCAGCAGGCGGGCCGCGGGCGGGTACGAGCCATCTGCTGCCGAGTAGTCGCCACTCTCCGGAAGAGGATCTCCTCCATCCATTCACCTCCTCCCCTTTCCCCCCGGACCGTGCGCCTGCGCTGCGCTCTCCTCCCCCATCCTTCTCCAGCTGCTCCTGGCGCCGAGCTCCCATCTCTCATCTCCCGAGCAGCAGGGCCACCTTGCACCGTGTGTGGGGCGCAGGGCAGGGGGAGGGTGGGGGGACAGGAGGAAATAGAAGCCTAAAGGAGAAAGGGGTGGGCACCCAGCTGGAATGTCCCTGCAGGGAGAGCAGTGCTGGGGGTTAGACTTCCCATTGATCCTCTCTTGTTTGTCCCCTTATTATGGTTGCCTGCCCTGCTGCTCTATATAGCAC…
>lncrna-candidate-sw-33912	TTAAAGAGAATCCCACATAgggttgccacctttccaggaaataaattcctgcctttttatagttttgttttttccctattgaaaacattggcatcaaacatcattattaccggccagtcctgtaaaataatgcacagggggtaaccctTATGCCTCAGGCTTCCAAGAGGTTCTGCAGAATCCACACACTGGGATAAACAAAGCAGTGTGTTAGATCAGTGAGACTTTCCCAGCATCCCCTGCTGCCAAGGCAGCCTTCCCCATCAGTCACTGCACAGGACAGGACCCATTTTGCAGCTGACAAGACCTTCCATTTAAAGACAAAATGCAAATATTAATTGGCATCACTTACCTTCCACAGCCATGTTGTCAGCAGCTGCACGATTTGCACATAATGCA…
>lncrna-candidate-sw-34107	TGAAGGGTTTTTCCCATTTAAGCAAATTCCATCTCTAAAACAAAAGTTAAACAGGGGATTTCCAACGGCTGTTGAGAGTTTGCATAAGGTTTGTCCCAGACCACCATGGAGCATGACAAGATCAACACACTTAAAAGGATAACTATTAAAAGTACAATAAAGACTGGATGAAAATATGAACGTTTATGGATTATCACAGCTTTTCTGCCATCTGCCACTATGGACAACAACTGGAATACAGTTTCATTCTCCTAAAAGGAGTCACTTCTAGAAGGCTCCAACGTCCTCCTGATGGGAACCTCCGGATTCTGCCAGCAGATGTGATTCCCACTCCCACGCACTCGCGCCCTCATCCATCCTCCTCGTTCCTCTCCGAGTTATCCACCTGCCGAGGGTGGT…
>lncrna-candidate-sw-34145	ATGAAATGTGCAATTGCAAAAACAAAACAGCATTGGCATTATTTCCCTTGAAATTGATGGAACGGCTTTTAACAAGGTGGTTGGCAGCACCGAGTAATCTGGTATTTGGCAAGGCGGCCAATGTTTGGATATATTGTGCAACGCCGGGGCCTACCTCCCAATACCTCCCAATACAATGCGCCCTGTGCTGGTTATGGATCGGGCCCGGTATTAACGTGGTTAAAGCCCTGGGCTTATCCAAACATAGACATTCATAGTGGCACAGAAAATAGCAATGACACAAACATAAAAGCTGTGCTTGGGCAGCGCCCCAAAGAAAGTAATCCAGGCTCCGCCCCCGACAGCCTCCTCTGTGTTCTTGGCTCGGTGGCTTGCGTGGCTTCCTGTATTACTCAGTGT…
>lncrna-candidate-sw-34151	TAAGAGCCGATGGGACTCCGGCACTCAAGGCCGCTGACTGGGCTTTCAGCAATGTAAACCAGTGTGACGGGGGGCCGGTGCCAATGTCAGCCCTGAGCCAAGTCCCATCACAATGAGCTCTCAAAGTCGCCTTATCTGGCCGCAGGGGAACAGGCTGCTCTTTGAATCCATCTGAAGAGTCTCACGTTTCAGGCTATTTCGCACTTGGGCCATTACCCCATTCCATCACAGAGCAATGACTTAACCCTCCAGGATTGTTGTAACGCAATGTATTACATCAGGAGAGCTATGTGCTAAACGTGTTTTGTGCATTGGATCATCTCAAACCCCTAATCTATCTCTATATGTCTCTGCCCCCCCCTCCCGTGCCCCCGATAATCTGATAAAGTGCATTGCACA…
>lncrna-candidate-sw-34258	TGTTGATTCCTTGTTTATGAGCCTTTGAGTTGAGTTATAATTTTCTGTACATTGTGGGCACCCCCTGCTGTAACAAACAGCTCCTCCTTACTCACTGGCTACAGAAGCTGGGGGTTACAGTTAGTGCCCCCTGGTATCACACACATGTACAGAACAGATAACAGTGTAAATGGGTGACAAGTCACTGGCTTCAAAATTGTCCTCTAGATTTTATGATTATGGAGGTTGTAATGGTCTTACTCAGTGAGTCTTGCTCAGTATTCTGCCAGCCCTTTGGGATTAGTAGTGAAGTGGGACCTAAAGGGGCACCTTATACACAGGGTCCACTTACCTTTCTGCCCATCTCTCCTCCTTCTCATTTCCCTTTCAGCCTCCCTTTCCTCTCCTCCTTTTGTATTA…
>lncrna-candidate-sw-34279	CGGGAACCGACGGCAACTGCAACAATACAATCACCTGCAAAGCAACAGAAACTTTCTGTGAAACTATTTCCAGTACTAATTCTACCGGTCACGAGTCGGTCTATAAATCCTGCGCCGCTACCTACAGAGAGGGACAGGTTTTTATCTCTTCCCTCAGATCGCTGTCTATTTCCTGCTGCAGGACAGACCTGTGTAACAGAGGCAGCGGGGCCCCTGGGGTGACGTGTAGTTCCGCACTGGTCTCTCTGTGCTTGGCTTTTACTTCTCTCTGCCAAAGGAATGGATGGCTGTGACGTGCTGGGGCCGCACCCGGGGCCCATGGCTCTGACTGCGCTGCTGCCTTAATGATACAATGAGATCAATGAAAGTGAATGTATTTATAGGTGAGGGGCCACACAG…
>lncrna-candidate-sw-34295	AGAAGCCGGACATTAACTCGACCCACTGACAGcactgacccacatgtacagatggagcggaggctatcccaaaacttaaccagttacaaattagccagcctgtgttatctcgcgttatctctctgcagtcaccaggaaaaaaatcctcctttgcttgcaatattgcttttggacagcaggtggcgcctggaggaatgtgaacttgcacagcgagggattcagcgtttctttgaagacttctcctgccttatcttttGTTAGAGCCTGATAAGAACAGGACATAAATTACTGCTCCTTGTATACTCTGTAGATCTGGTGTGAAATTTGAGAGAGGAGAGGGGGAAGGCTTGGGGGGGTGTGGGCTAGTGCAGAAAAGAGTTTGTGCCTGACCCACTTGCA…
>lncrna-candidate-sw-34343	GGCAGATGGCACTTGGAGTTTATTATTCTAAGAACTGTATATAAACTGGCTGAAAGCTTGAGTAGGAGAGCTCATTCCTTACTCCTACCACCGAGAAGGTCCGAACAACCAGAGCTCCAACTGTGCGGAAGGCTATCAGATTCCCACCACTGAAGGACAGACTTTGTTAGCCTTTATCTGCCTGTCACTCTTCTGTTGAGGGTCATTTGTATCTGCGGACTCTAAGCTTTGCATCACTATTTTTGCTGTTAGAAATAAATTCTTTTCCTAAGCTATAAGGCTTGGTGTTTGGGGACTGGGATAGAATTCAAATTTATTTGGTCCAGAATTCTACAGGTTAAGTGGCGAGCCAGCTATTTCTTTTTAGCAAATTTTTTTCTAATTTTTATTTTTTCCAAT…
>lncrna-candidate-sw-34457	CCAACTCCCAGGGACCCCCCGGTTGCACAGTTACATCCCCGCTGTGCCGCCCTGCTAACCAGAATCCCCCCCGTGTATGAGTCAATGAAGCCCCCGACACAAAGTCTCAAAACAGGAAGCGAGAGTCCGGTGGGAGGGGGGGCGACCGCTCACAGCCACCCAAAGGAGACACTTCTATGACAAACCCCGTATCAGTCATTGTATGGAATTGTTTTTAACTGCAACGTATACCCATTACTAAAGGTTGGCACAGGCAGATAATCTTACCACAAGGAGAACAGTAAAGCGTAAAGGGGAATGTTGGCACCCCGTGGGGAGTAATTGGCCACATTATTAAATGTGACTGGGAATATAATAATTATTCTTATTAAAGCCAAATCATAGAATAAACACAACTTA…
>lncrna-candidate-sw-34505	tttcaattagcctttagtatgttggtgacaggggtactcagggataatttgcaattggtcttcatttttttattttttgcattttttaaaattatcatgctttctgttcagcagtgcattttggaatttcagctgccatctggttgatagggtcccatttaccctagcaaccatgcagtggtatgaacatgaaaatggagacaaataagagagggcctatatagaaagataagtaataaaaaataataataaaattgtagccttacacaaagcaatagaattttggctgtgggggtcagtgacccccatttaaaggaaaggaaagagGCAGAAGAGAAAAACTTTGGCTATTTGTGTGCTGTCTTGCTGGGGTGGAGGACAGGGCTTAGAAGATTGTAT…
>lncrna-candidate-sw-56685	TAGGAAGGTGCCACACGGCTTATCTGTGAATGCAGCGTCCTCCACACATGCCGAAGCCCAGCCGGTAACAAATGGCTCTTTGTGTGCCATGCCAAAGGTCTATAATGTCCTTTCCGACAGCTACGAAACTCAAAACCAGCACTATGGGAGGAGCTTGACAAAAGAGACGGTAAAAGAAGGGGTGTCGAAATTTTTTCATAATGGGGCTCGCCTTAGAAACGACGCTGTGTCCGAATGCATACGGAAAGTTCAGAACATCTTGCAGTGGTTCGAGTTTCAGGAAAATTATCATTTTTATGCAAGCTCCTTGCTCTTTGTCTACGAAGGCTCCTCTCTACACACCACGAAGCGATTGATC
>lncrna-candidate-sw-34635	AGCCTCTACACATTAGCCTGAGACATTTCATTTCGCAGCAGAGAAATCACACAGTCGCCTTCTCCTCTCTATGGATCTGCCCAATACCTTTCTACTTCTAATTGTGGTCAGTGCCATTGACCTATGCCTCTCTCAGGAACTGACTGAGGATGGTGCCAAGCCTGGAGATTGTTCATCGGTGAACAGCAAGTTCTACTCAAATCAGCCTTGTCAGAAAGACAGTGATTGTCCCGGCAGTCTCAAATGTTGTGAGGATCCAAGTGGGATGAAATGCTTTATCCCAAACTTCATCCCTGTCAGGGAGATTTTGACTGTCCGGAGACACTAAAATGCTCAAATGGAGACTGTATAAGCGACATTAAATACGTCAACTTGCCCACCACAGTAAGTATAAAGTTT…
>lncrna-candidate-sw-34636	GTGTTTCAGGACATTTTAACCAGTTTTATTTATTATTAAGGCAGGAAATATGTCACTTGTAATGAAAAGAAATGAAGATGTTGTCCCCTGTCCCACCAGAACCTACAACAGGTGAAAATGGATTAAAGAAAATGAGGAAACTGGACAATAAGAACAATAATTTTGTGCCAAGACCACATCTCTAATGAGATTACATTTTGGTCAGCCCTAGCCACTCGGATACACACAGGACTGACAGGAGGGCTTTGGATGGACATAGGCAGGATTATGATAAAAGGAAAAGAACAATGCATAAACAAAATAGGCACAATCTGTAACGAGTGTTAAAAACACCTTTATAGAAGCCAGTGAACCCAGACAAGTACAGGAATGTTGCTGAATGATTTATTAGGCTGTAGG…
>lncrna-candidate-sw-34688	TGAAAACTGTGAACTAAGCTTTAGATGTAACATTCATACTGTACTTCTGTATTTTTGTTTTGCAAATTCTATCCAACCCACTTTGGGTTTGCAGGTGGCTCTGTTATACAAAGGACCATTAGGCTAGGGTGAGATGGGCAACTAGGTTGCCCAGCATAGTCCTGTCTAACACACCTAGCTCCAGTTGAGAAGTTAGCTACATCAGATGTGAATGATGTAATCCATAAAACACTGGAGCCTTTTATTTGATGATTTAAATGTTTTAATTAGATGGCAGAACCAGAGACTTCAGTTCAAAGTTCGGAGGATGTGTCCCGAATGCTAAGGGACTTGAACGACGATCTTGAGAACATGTTGGAGAAGATGGAGACATTATCAGTTCGAACCACAGAGATGGCT…
>lncrna-candidate-sw-34778	TTTGGACTGGAGATGACAAAGTGTTTTTTTTCAACCCAACGATCCAGCTCTCTGTATGGGACAAACCCATTGACTTAAAGAACCGGATCGATATAAACCGAATAATTGAGGATCCGCCCCACAAACGCAAACTGGATACATCTACAAATGACAAAAAAGGTGGGTTTGTTCCAGAAGATGTTAGCGATGACCACAGTACAAAAACCAAACGAAATAAGTAAGTTTACCCAATGTATTTATTTGGTCTTGTCATTTTTATTTATTTATAAATACCCACATTGCATGAACTGAACCAATGAGCATGACATTGTCAGACAGGTGATACAACAGAGGCTAAAGGGACTAAGGCAGATGTGTAGAGATTTATACACTTTCAAGCTGGCTATGGTCAAGACTGCA…
>lncrna-candidate-sw-34788	TCGTATTCGACCCTCGTTACCTTTTATTGAACTCAGAAGAACGAAAGCAGGTATTTGAACAATTTGTAAAGACCCGGATTAAGGAGGAATACAAAGAAAAGAGGAGTAAACTAATGGTTGCCAAAGAAGAATTTAAAAAGCTTCTAGAAGAATCAAAACTGACTCCAAGGGACTGCGTTTAAAGAATTCGCAGAACGCTACGGAAGGGATCAACGTTTTCGTGCCGTCCAAAAGAAAAAAGACCAGGAACATTTTTTTAATCAGTTTATCAACGTGCTGAAAAAGAGGGACAAAGAAAACAGACTGAGGTTGCGGAAAATGAGATAAAACACGTGCAATAACCTACGTCTCTCCGATATTGCAACTGCCGAATAAAGGGAAAATAGGACATCTGTTCTT…
>lncrna-candidate-sw-34805	AAGGAGCGCAGGGGGCGGAGTTAGCGAGGAAGCTATTGGCTACACGTGGGAAAAGCTTAGTCCAACAGGAAAACCTGGTATCCAGACCATTGCAGAAAATGGCTGTAAAAAACATTAGCTGCAAAATGGAGGAGGCCTTGATCAGTTGTGCTCTTGGGAAAATTCAAATATCTGCATGTGAAAAAGGCATCCATGAGATAAAACTACAGGAAGATGCTGTTCCTGAATCACGAGGCAGAATTCATTATTGTACAGGAGGGGAGAGACATAAGCGAG
>lncrna-candidate-sw-34820	TCAGATGACACCTTTTACTGGAAATGGCAGAGCAGCAGATCATTTGTGTAATTACCGCAGCGATCATTGTGGAAGGATAGACCACTTCAAAAGCAGATAACACATGAAATAGATGGaattgggtactgctgggaatggaagggaaccccaaagctaccgccacctacataggcgcagcatacgcactggaagaatagagcgcacatgaatagggcacaaatgacatcaggcagaaaatatttgtgcaactgcacccagtttgcaacaaggcagatgtgcaattgcatccattttggcaaatcggaagcaactgtgataagcgcagtgcaactgtatcaagagaattgtgtccaaatcattatgggattcatatatggaaaaaTCTGGTCCAGGCAGCTG…
>lncrna-candidate-sw-34846	CTGGCATTCCCTGTTACCAGTGGAACAAGTGACCGGCCTAGCTAAGAGTTCCCAAACACTGCTCGACAGACTCATGCCTTCCCAAGAAAGGATTCCTGTCTTCCCAGAGTGCGCTAAGCAGTATCACATGGATTTAAATCTTACACCGGCTGAAGAGAAAAGTGAACTGAACAAGCCTTTTGTTACTCAGGTCCACCTGTCACTGCATTACTTTCTCAGGAAGAAGGATTATTACTTTGTGGAACTCCCGATATGATTTAGACGTTTTAAC
>lncrna-candidate-sw-34877	atttgatctgcttgttatacagaatctgcatgaaactaagtgctgggagcaagCAGTTTGAGCGGGATTTGCGGAGATACACTACCCACGAGAGAAAGATGATGCTGGATAACCACGGCCTCTATGATAAAAGCAAGAAAGTTTTTCTTAAAGCCAGCAATGAAGAAGAGATCTTTGAACACCTTGGACTGGATTACCTTGAACCCTGGGAAAGAAACGCATAAGAACACACTGTAGCTATTGTTTTCCCATTGTCTTTCTGACACAGAAGCAGGTTGTATGATTTACATTACAAAGCAGCAATCATTTTTCATTTTAGTCAAGCTGAAGTTTAATGCTTTACCATAATGACCTGGTTACTTGGCAGCTACATTAGATGCAAAATATTCAGCTCATTAC…
>lncrna-candidate-sw-56689	GCAAATGATTGTGGTGAAATTCACACTTTCATTATTAAGGGGCAACAACAACGTGTCTTCTGTCTGACCCTAGGTACTTCTTACACTGCGAGTAGCTGCTTATTTGCTACTTCTCTGTATAGAAATTATGCTAAATACCTTATTTTATGCAATGGATTAATTGTTTGCTATGAGAAGTAACAAATTAAACAAGGAGAACATTAAGGGGGCGATCAATGCATGAAAATAAATTCTATATCTGAAAAACAATGACAAAGTATACAAATTCTAACTATAGTGCAACATCCACCATTGTCAGCCAGTTTCTGAAGAACAAAGAATGTTGGGACATTTAGTTTCAGTGTCGGAAACAGGGACCATTTGTCCTGGGACTACGGCACTAGAGGGGACCCACAGAAA…
>lncrna-candidate-sw-34967	CATTATAGGGGAAGAGAGACATGACAGGGGGAGATTAACTAGAAAGAGACAGGGCAGAAGATCATAGGGAGAAAGAGAGAGGCATGGCAAGAGATCAAAGAGAGAGAAAGATAGGGCAGGAGATTACAGGGAGAAAGAAACAGGGCAGAAGAAGAGTATAGCTAGAGAGAGACAGGGCAATATATTCTAGGGTGAAAGTGAGAGAGACAGGGC
>lncrna-candidate-sw-35019	tttccccccagtgattgtacctttccttctccttGGATGTGCAGTTTCCTGCAAGTGATGTATTACATAGGATGCAATAGAATTGCTATTGGGGCACATTTACtaaaactcaaataaactcagttacacaaatgtctgacatttatcaaaaaatgtgaaagtcacagaaaagttgcaaaaactccaaattttttaaatttttttgcattgacgtacaaaaaccagcatttaaaatccgaaaacctctaaagattcaaagcaaagaaagatccttcagggaaggaatatcttccattgaacttctacatgttctcaacaagttttagctgttggattctgttttttagcctttttgtagcattgtaaatttagaaaaagtcagaacttttttttctgcca…
>lncrna-candidate-sw-35089	GCGAGATTACGTGCGGACTCACACAGTGCGTGATCACGTCACGATGCGCTTCCTTCACGTTCATCTGTGTTCCTGTGCTTGTTCCAGAGATAGAGCCAGCTGAAGGGGATGAAAGCGTGCTAATGATACTAACAATTTGCGCAAGTGCTGAATCGAATAATAGCTATTGCGCCCGCGTCTTGAGAGCAACGCGGTGACTTCTGGGTAGCGCTAGTTCCATTCTTCCAGCTTTTGGGAAGTAAACGGCTAAGGAACCTTTAAACAGAGGTACGCTTCAGCAAAATTACTGCACTGACAGCCTGTAATGAGATATGCCTTTCCCTGAACCTTTTCttgtcctttcaggtatgaagatccaaattatagaaagacccgttatccagaaaaccccaggtcctg…
>lncrna-candidate-sw-35144	TTTTCTAAATATACATCCTACTGATAAATATGGCTTTTTTTATCTTGACAGTTTGCATGCAGCCTGTTCCTCAGTTAGGTAGCCCCTTCCTTCTTGTTCAGTGAACCGGAAGTCAAAGGTGTTTCTTATTCATACAGTTTCTACATGTAGATTTAGCCATCACATTAAGACTGAATAATAATAACAGTGCCTGGCCTTGGGGCTGTGGGGAATCAAATGCATTGGCAGTTACACTTTTAGCTCTTATCAGACATATTTGTTGCTATTGATCATTTTTTCTTTATTACAGAAAAAAGCTCAAAAGAAGAGATTTCGtgaagataatgatgatgatgatgatgCCACAGATAAAAAACCACAGTATAAATCTGGCGGCTCTGGAATACACAGACCAATCTC…
>lncrna-candidate-sw-35167	CATACGGGCAGGGAACTTACCTCAAGGAGCTGTGTGCCTGCTGCCCCGATCCAGATCTGCCTCTCTTCTGCGATGTGTTTCCCGGTACAAGCCGAATACATCCAAGCCCCTTTAGTATCCTATGTGCCGGCTGCTGCCTGAGCCCTCCTTGTACTGTCACAGGGCTCCGAGCTGATGGGATTGATTCTCACAAGCTAGGCTGCCGTGACGCTTCAACTCGTCTTCCAGACTGCCCCCACTCAGGAACTCCATAATGAAGAAGGCATGCCGCTGGTTATACAGACATATACGGTATACGAGTCTTGATGTCTCTGAGAAAGCCAATGAGTAAAACACATCAGACATGACGCCATCAGGAGTGGACAGACCAGGAAAACACGGTGGACAAAAATGCTGGGT…
>lncrna-candidate-sw-56694	AAGACAAACATTAATCAGAACTTCATCTATCATTTTTCTTCATTATTTCCTGATTCTCCAATTGTATAAAGGCAAATTAATAaagctaagagggccctgaccaaaagctggaccttcaagtggagctcaagaactgaaacaatttgaaatcactgctcttAGGTATTTCACGCTGTTTCTCCCTACTTTGTGCAGAATGGACTGCCCCAGCAAATGGTTGGATGCACAGGAAGTCTATATGCCGTCTATATGCATACAGAGGGATACACACATGAAGCAGCAGTTGCAGGAAATGGTGTTCGAGAGTTACAAAGGAGCACTGACTGAAGAAAACATTATCCTGAGCAGTTATGGATTCCATACCCAGTGTTATTTGCATGACTTTCCATGTGGTGTAAA…
>lncrna-candidate-sw-35668	gtactgatagctcattctggaggtctcaactttcattgggagatgggctcaggatttttcaagctcttgcctcagaggacacaacagatcacttgGAGGCATGATTGCATAAAATGGATAAAAACTGGAAAAATACCTGTACGTAGCAACGGTTTGCTCCAGTAAGGCATAGCTAAACTGAAAAGGACCCATGCAGCTCTCCTAATGTGATTCACCAAGATAATTCCATCAATGTTCAACCATCATATGAAGCCAATATTAAAACAGAATTTTACATCTGAGTCTTACTTTTATATCAAGGATTTTTATGAATGTGTCAGCATGTTATTTTTCAAATATTATGTTTCAGACTAAAGTTGTTTTATATAATTCTTGCAAATTTGAAATACAGGTTTGTGA…
>lncrna-candidate-sw-35720	ctacagggttgctttttcctgtcatgtgactggggtgggagtgtgcggttggTTTCATTCCATACCTTGTTTGAAGGTGACTGAGAAGCCAAGTGGGAATGAAAGTGAATGCCTGTAATCTGCAATTACTGTCCAGACCAAGTAAAATTCCAAGAACACACAAGACAAGAGCCATAGCCTACAATCTGCTTTCCAGTTAATCTCGTAAAATATCACACCAACCTAGATAAAGTTTACATGGAAGCAGCAATGTGCTAAGACATTAGAACTTTTATTTTCACAAAATCTTGTCACTTTTCATCTGGATCAACATGAGGAATTTCTCAGCAGAGGAAGAATTTTGCCTGGTAAAGGAAAAAACGTAAAACTCACATTTTGGTGTGAAAATTCGCACTGAGA…
>lncrna-candidate-sw-35732	TATGAATGTGGTTCTGACACAGTATTTTCTATTGAAATACAATTTTGCACTTTGATAATTGAGCATTCTTACCGTATATATATATATATACACCGTAAATGGGGTGCTGATATTCGTACTTCAACACCATTTGAAGGTCCATAGAGAACCCTACTAGCCCCAAAAAGTTTGGTTTGtcccaccctaggcttatactcgagtcaatacgtttttccagttttgttaggtaaaattaggtacctcggcttatattcggatcggcttatactcaagtatataaggtatTTAATTCCTGGCAATGCCCCTGATATATCGGTAACATCACTAGAGCAAAACCTGAGGCGCACTGGCCTCACCAAACAGGTGAGCTGGTTTTACACTATACTTTTGCAGGATGAT…
>lncrna-candidate-sw-35816	ctccttctcttttttcaactatgatgttcctactgattgattttaattagagcagaggcagtgagcagtaggcagctctttgaggtcttcatagtcagagagagaagtgctcagaaagcaaaaggaggtggagctttgcactagacaaggaaGCACTGAAGACTTCAGACTCCCTGCCGCAAATCTGAAAACGATTCCCTTATTTTAAAGTTTATCTGCAGCTCACAAAAGAGCAAGTTTTGATGGGATTAGTATTTACCACTCATTCATCTTATCCAGCCCTCCAGCATTGCATCACTTGCCTTGCTTTATGTAAGCCCAGGAAAAAAGAAGGCCTGAGTTGCTGAGATATTGTGGAATTTTAACTACATTTTAGTTGCCTGTACAGTTTTAAGGCCA…
>lncrna-candidate-sw-35925	ttgtgtcagtatcactttaaCTTGCTCCTCCATGCATGTTTAAACTGAGGAAATTTGTTAATTCGTTTTCGTGGAAAGGTTTGCTTTTGTAAGTAATCGTtattttcaaggcaaaataataaagttcatgcaaagacaatgttatgatatatttaaaaacagtttaattttaggtgttagtatccctttaaTGATAAATCTTCAGTTCGGTGTAGATTCATGTGGATCTCTAGCCAAAAGCATTCCTTATTGTGTTAAAATTGTGCTTCTAATAATGGAAAATAAAGTGACAATTAGTCCCCTTCAACACTGCTGTATCATCCCTGTAAAAAAAAAAATATTTTTGAATAAAAGAATGCCTACCTATTTAGCCCTTAATGCCACAAAAACATCTGAATA…
>lncrna-candidate-sw-36077	GTTGACATATGTTACAATACTTCATAACCCCTACCGCAGAAAcagtctcagaaggagatcgtctttggaataatggcaccacatcatcgaatctcttggaactttaccagatatcaaagaatcctggtagagtaagaaaagttgtttgttatccacagagctgaactctGTATGCCTGCTTAATTGCTTCTTCACATGCTTGGATAACTTCCCTGTTCTTAATAAAGAAGACCAAGTTGAAGACCAAGTCTCTCCACAAGTCATATGTTGATGTCCTTACAACATATCATTTCCTGTTTCCAGCTATGATTTTGAAGCAGTGGAGATGGTAAAATTATCATCATCACAGATCATCTTGAGCGATTGACTGTGCTAGATTTCTTCGGGTGTCTGACCCTT…
>lncrna-candidate-sw-36100	CTAAAGGGATATTTTCCTTTTTAATGTTGATCAACCTGCTGATTAGCAATGAAAATGAAATATAATAATACAAAATAAGGCAAAAACACAACCAAATGGTTTGTAATTCATTTATACGGTCAGTTGCTGACTATAAACAATGAAAAATGTTTAAGTACATCTATTTAGAAAATGTATAAGAAAGAAATATTTACACCAGGTACGACCACAATACAATTACATCATGAAAAATGGAAATCTTACTACAGTACGAATGACAATAGCATCTTGTTGCAAAAATAGGTGTTTTACCGAACAAGAAAAAATACTTAATAGAAATATTATATATTTATATACACACACACACACAATTTGCAAAATGTGTTAGCGCCCTCTGTTGTTATAATGCAGAAGAGGAAT…
>lncrna-candidate-sw-56704	ccgaccccgagcacacgtaattttcacttacctttagcgcctgagGAACAGCATTGATTTCAGAGAGAAACTAATTGGAAGAAGAAAAAGGGTAGAGAGAGATCGAGAAGGAAGGAGGAGGGAAAGAAAATGAGGAGTACTGGCACCTAGATAGGAAAGTTTTACTGTGTGACAGAGATGATTCGTTTGAGGAGGGCTGGGCTTCCTTCCAGCAGCAGGGCTTTCAGCTGTCATCTGTAGAATGCGAATTATCCCACAGTGACATTCTCTGGGTAATGAGATGGCAACATCGCTGTTTGTATAGGGTGTTTGTGTTTATGTTATTGGCAAACCAATCACACACATTTATTGCATTCTGGCTGCAGATGCCACCTGTGATTATAAGTTTTAGTCTGTGCC…
>lncrna-candidate-sw-36203	CACCACACCCCGTGGATCAGAGATGGCGAGCACTGACAAGGATATTCAGAGTACCCAAATGATGACTCCTCAGATGTTTGGTCTACGCAGCAAGAGTAGGTTTGTGCCACCTACAACCTACCCAGCTGTGGAGACATATATCAAATACATACAACGGGATATTGCTGAATTGGATCAGCGGGACCCAGATGGTCCACGTGTTATGCCAAATgggatcgtcgtcaggatAATGACAGGAAGTGAGGTGTAATCTTAAATACCCATATTACCCAATCAAAATTCAGaaatcaagactcatcagaccaggcaacattggtccaattagaaaatgttccatttaccaccactctttgtaatctatGCCAATGCCTTTATGACTATATCACGATGTGGACTTCA…
>lncrna-candidate-sw-36276	TGGCAACCTGGGACTCCATGAAAGGATTTAATGGAAGTCTGCAAGAAAAGCCTTTAAATAATGACCTGCAGGGATTAACTCTGAAAGTGGTGACTGTTTTGGAAGAACCTTTTGTTATGGTTGCAGAAAATATTCTTGGTCAACCCAAAAGATACAAAGGGTTTTCCATAGAGATATTGGATGAGCTTTCTAATAGACTGGGATTCAAATATGAAATTTACCAAGCACCCGATGGCAAATATGGGCATCAGCTTTCCAATGGCTCTTGGAATGGTATGATAGGAGAGCTTATTAACA
>lncrna-candidate-sw-36325	CTTGTTTTTGCCCCCACAGTGACAACATACAGTCCACAGGTATTTGAAGGTCCTCCACACTAGGATAATGAAAAGACCTCCGAAAAACGTCACCATAGAAGAGGCCAGGAATGCCCACCACATACGTGTCCCCTGGTTGTCACAAGGCACCTCCATAGTGACTGGAATAAATAAGGACTCCCCATTGGACGCCATCACGGGGTGAGATTTGGAGTGTGGGTTCTCAATGATGTTGCTCATGCTATTAAAGATGCTTTGAGACGCGTTCCAGGTTGCCATTGCTAACAGGAAGACTCAGGGTACCCTGAAAGCCGCTGATTTCTCAAGCCCCAAATTCTTACACCAGCCATACTGCAAAGGAGAGGGGGAAGGAAGCAGGTCAAACAGATTCTGGGGGTC…
>lncrna-candidate-sw-56706	CGAACTTGAACGCCACAGCAGAATTACGTGCACGTAGCTGACGAACAAGACTGGCCTTAGTGGGAAGCAAGTATAATCTAAACTAAACAAAGACTTTGCAAGATCCCTGATAAAATGCCATACTGCATCGTGAAAGGGTGTCCTCACCGAACAGGTGAAAAAGAAAAATATCCCGATGTGGTTCTACATCCATTTCCAAGTGATATTCATTCAATTAAAAAATGGTAAATGCAAACCGGACAACATAATGAAGATATTGAGATCATTTCAGATTCAATAAAAATCTTGACTGGTGAGATCACCAATGAATGGCTTTCTATGTCAAAAAGGATGCCCAAAAATATTGCTACTTGTGAAAGACCAGCAAAATCGGAAGTAATTGAGCGATATTTGTCCCGC…
>lncrna-candidate-n-4016	actgactgccttctctctatatttgtatttatatgtaggagttgctatattgtttcccttaggtagtacagtatgagggtatagcacatttgcatctgatcccgccatttcaactatataaaaggagtatttttggaaaacaatggggtgtgttaattggggcgtggccacaaaagtgggcgtggtcaaaaaatttgctgcgctgcgctcgacaaatctttttgtccctcttttcggttttcaaatgttgggaggtatgGTGATTGGTGGTTGGTGGGTGTGCCTCCagtcacccagtgacaaacagtggacaccctggcataaatTagtcccccagtgactaactttgcaacgtttggggcataaaaattgggagactgacagcattttacacttcac…
>lncrna-candidate-sw-56707	tttaaatgctagtggttttccccaactctttttacatttaaatgtggctcatggctccaaaaggttggggacccctgttttaaagagtcaGGAAAGTCAAATAAAGTGAATTACAAGTTCATGTATGCCTCAGTGGGGAAGGTACAAATATATAAGAGAGTACAGTTTTACATGTAGCAATTGCCTGACAAGCCCTGGACCCTAATACAAGTGCTTTAGACATGATTGTCATGTAAGTTAAAGGGGTTGCTTCCAGATGCTTTAGCTCTGTGTTTTCACACTAAATTGTTCTAAAACATCTCTTGTGTGGCCTTATAGATAATGAACTGTAAGTGGAAAATTGCTTGTAATAGTGAAAAAATCATGGCAAAAAGTGATATCGAGTTTTTTTAAAATTGA…
>lncrna-candidate-sw-36565	AAAAAATGTGAAGGAAAACTTAAGCTGGTCTTTCCACCTCTGCCACTATGGACAGCTTATTGGGGCCAAGAATCCCTGAATGATATTCAGTCTGATATTGATCAGACAGGCTGGAAATCTGACCTCTTTGCTGACTGCCCTAGATGTCTGGATCTCAAGGATCCTTAACATAGGATGACAAAGTAATGACAATAAATGGAAGCATAAGGAAGAGATGTGTGAGAGAATACGAAGCCTTTCATTGACCAGATGAAAATACTGATGGACTTCAGGGCAGGCATTGTTCTTTCAGGCATATGGTTTAGCTGATAAAAAAAGATTCTGACCTGTAGACCTGAACTGACAACTTCAGAGAGAAACAAAACAACAGGATGTTTCCATCTGTCAGGTTGCCTTATC…
>lncrna-candidate-sw-36602	GCGCTTATCCCACCAGCGGCTGTTGATTGACACTGGTATGCATGCATGCTCATGCTCCATCCCTCTAGTGTCGGATTTCTATAGCATTAAGGTAAATGCCGGCAGCAGGGGGATGGGGGGGTACAAAAAGAACATGTGCAGAGGGAGTTGGAGCAGGCAGACAGCCCTGTATTAACATCCATCGTACTATTAAAGGgtcattaataaaaagttggaaagcaaaggaccaaggactgactcctgcgttactcatcctgatgacggtcccttgtggatcgaaacgcgtcgatgtgagtgtggagcaataaaacttttttgatacttttgaacaattgaagccgtgagtgctttctactgcagctatgtgaatatttttggtgagcacccggcgcgtggcct…
>lncrna-candidate-sw-36620	GGAAAACGTAAAGTGATAGGCTGATTTCAGCTTGTTTTGAACTGCGCGCTCCGGAATCTTCATCCGTCTTGTTTAAAGGATTCATTTTCTTGATTTAAAGAACGGGAGTTTCACTTCTGGGTTATAAAGTTGTTATTGGCGAAGTTTACGGCTCTTTATGTCCTTTGTAGGCGTAATTGGATGTATCAATGCAAACGGTTTGCTCGTATTATCTACAGTCTGCGGATAAAGGACCAGAAGTACCACGTTGCTCACAGGCTAGATCTGCAGTATGTGGAGCCTCTTGTGCAAACAGCAGCCAATGGAAACAAGGGAAACTTTCGTTTTTATAAAGGAACTCAATGGAACATACAGATTATGTCAAGATGTCTTCTGATCCCAAGTTCAGGCAGAATGAGC…
>lncrna-candidate-sw-36678	TGACGTTGAGAAACAAACAAAACAGAAAGAGGCCCATTCAGAGAGCTGTTGGAGGAGAAAGAAATGCATTGTACCCAGTTTAAGATAAGCTCATGGCTTTCCTTCATAGGACTTTCTACTTCTGAAGAGTGGGAAACAGTGCAACAGAACTATGCAGTCTCCTAGGAGTCGGGTCATGGTGGATGTCTTGAAGTACCTAGGTCTTTTACTTTGTGAGAACACACTAGCTTACCTGCTTTGACGAAATGTACAGGTTCACAGTGCTGGGAACATGGAGGCAGAGGACCCCTGAACCCCTGTGGAGTGTGAGGACACCTTTGTGGTGATGTGAGTGTGTTTTTGTACTTTCTCGTATTCTCAAATTGCATATTTTTGCACAATGTAGCTTagcactgtctt…
>lncrna-candidate-n-4038	GAGAACATCAGAAATCCAGAAGATGCAGAGACTGCAGCAGATGCTGAAGAAGGATCAGATGGAGCAGGAGTCTCAGCGGCTGATTTACCAGCCCCCACAGCAGCCTCTGATGCAGCTGTTCCTACTGCTCCAGACAACGAAGATGTTCCTTTATCCCAACTTTCAGTAGCAGACCTGCCTGCAGATGCTCCAGTCAATGTAACCATCACAGTCACAGCAACTCCCTAGCAGCCACATGGACAGACAATGTTAATATGAGGGCAATTCTAGTTCCTTTGCTAGATACTATTTGCATCATTTATAATCATTTCGAGAAAGGGGAACAATTATATGAAAGGTTGAAATAAAGAAATCTTTTTTTGGAAACTTGATTTCATATGAATCATTGAGAATGATCAA…
>lncrna-candidate-sw-36795	GGGCTCAGAGGACCACCCTGTTTGCAACAAGTAATTTTCTTTTGGTTTAAATTCCTAACGTTGTTCTGTAcagcaatctttctctctgtctctatatgcaccctttgtgccaatcaggacagtcagctataatattgtctgtgggaaaaggggcacgcacaccaatctatttgatttaactgtcaaatcttattcaaacttctgcaGCAGGTGACAGTAAATTTTTTTTTTTAAATACATCACAGTAAATTAAGACAACCCCTCCCCCCTAAATGAACCCTGTGAGAATCTTTCCTCATTGAGAGTTGTTTTAGAGGCTCTGTTGATTCTCCATTATGAGGTTTGTAATAATCATCCCTTTTGCCTGGCACAACTGCCATGAATGGGAAATTGTGCCGT…
>lncrna-candidate-sw-56712	TTTTTGCGTTGAAATTCAACAACATTTGAATAGCTGTTAGATGCCCATTGCTGCATGTGACAAGTCTTAACAACAGGCAGAATTATAGGATGAGCGATAACAGATTTGCAGCAGGTGGTTACTGCGTTGGACAATGCAGGGACATTTTCTGTCAGTACAGCGGGATAACATGATCATCTAAAACAGAGACTGGCAACTTGATATTCTCCAGGGTATAGCTTTAAAATTCCTGCTGGAAGCTGATGTATATTTATTAATATTATCACTATTAATAACTGGGGAGCTTCAGAAGTTAAAACGTATGGGTTCTCTACTGCAAAGCTAAGCCTCATTGCACAAAGTTCAGTCCTGAACCATAAAGTTACCATTTTGCCCCCTAAAATGCTGCCCCAAAGGAGG…
>lncrna-candidate-sw-37129	ATCCCATATTCTTTTAAATATGAAAAGTCTGAGGTGTAAAGGTCTATTCTGTGCCTCCTGCCCATCCGCTCATTTCTCTGCCCTCCAGCCATAGCAGCTAAACCACTGTACATGTGGATTCACAAACAACAAGGATGATGCAATGGTCTTATCCACTTCCGACAGCCTAAGAAGCTGATGAGTTGTACAGATTCCTGCGTGAAATGCACAATAGATGGTGACTCAGGAACAAAGGAATTGCAGCCCACTAGTTTTATATTGTTCATGTCCCTGGTTTCCGGAAACAGTCTGACAGGATGGATTCAAAACAGATAAAGTCACCTCAAGCAACTTCGGAAGTCACGGATGGTTTCTGCCTAAATTAGAAAAGAGGAGAATGATCAAAGCAATTAATGAGTC…
>lncrna-candidate-sw-37130	CAAGAACGGACTCAGTGGTGTATGGTTCTCTGTTAGATATAAATTCCAGCTGGTACGTGATACAAGGACATTGAAATGATTTGGATTCTGCCACCTGGCTGTAACATTATAGGTCTGATTTACATCAtggagagcagcatgcaaagtgcaaaaacaatatttttttttcaactttacagcctaccctcaatttgatgtaacttgcagcagatctctaggctttgttttaaagtgcTTCCCACACCCACCCCCACAAGTACAGGATGTTTGTACCTGTTTAGTATGTGAAAACATCACCCACAAAAGGTAATCTCGGGAGCTTAATTAAACCTAAAACAATTCCCTTGGCAACTATGGGACAAGAAGAAGTGTTTGTGCCACCAATGCTGTAAACTTCTT…
>lncrna-candidate-sw-37148	CAGGGGCACAGAGTTTTCTGCATCCATGAATTGTACCATACATATAGCGTGCAGGTGGGAAAATAAAGCCTTTTTCTGTGCACCATAAAACCTCCATGCCATATGCTGTTCTTGCAAATCACAGAAAATGCCAGCGCAGCTGCTACCTTTGCTCCATGAACTTTGAATAACTCTTTAAAGACGGCAGCTGAAATTTACTATTGCATGAGCATGGAGTGGAGCTGGCAATACTTCACCGATATATCCAGTAACAGGACTGCGGCAACAAAGGACCTCAAGTAACCTTCCCTGTGTTATTTATTATCACTTTCCAGAGCCATGGAAAATGAACTTTACAAACTCCTGCACCGATGGCAATGGGACCAGCGAGAAAACCTGGGAATCAGCAAATCCATTGTG…
>lncrna-candidate-n-4092	CACTAGCTCATGCTCTTCACATTTTTGAATCACTAACCAAAGTGCGTCTCCATCTAATTTAAATTTTAGAAATATTTTATTGCTCATTAGAAACTTATATTTATTGTCCTGTGGAAGAGATCTGCTACTGAGACAATGAACACATTACAAATCCTGGCTTTCCTGCTAGCTGGCTTCACATTTTGTGTAGAGGCTCACAAAGGAACATTACAGCCGTATACTGAGGCAGCCACAGAGGGGGAAACTGAAAATACATTGTCATATTCATCTGAATTACATACTCAGACCCTAAACATCTGGGAAAAGAAGAATGGCAAAAGACATATGTATCTCGCTACAGAATAAAGACATGGGACAAACACGGAAGTAATGGAAAAATCATTAACACCCAGTTCAACA…
>lncrna-candidate-sw-37185	TGTATCTCTGCTTTGTCTTGTGTTCACAAGCAGTTACAAAGAAAAAACATTACATTTGTTTGTTTTTATAGAACCGAAGAACCAAGCACACAGCATTCAAGATGCAGAAGATGGAGAGAAACACACCAACAGGAGCATGTAACTGAAGAAGCTCATACATCCCAGCCACGAACCAGAAGACGTCAAACACACCAACAGGAGGAAGTAACTGAAGAATCAAGCACGCCCTATTCAAGATGCAGAAGACAGAGAGAAACACACCAATGGGAGGATTCATAAGTTATTTCTCATGTGTCATTTTTATTCATCCTATTTCACTGCCTCCTCTTACTTTGTGGCTACTCTTTTCTAGCTTTCTCACTTGCCCTCCGGTCATGTCCCTTTGCCTCTGTCTGTGTT…
>lncrna-candidate-sw-37283	actttttggtaagaatccggtactgcgggttgagctgttaaaagagggactattccgtgaaaatctggaagttgAAAAACGGCGTCCCACACCCTGTTCACAGTACTGGAAGAAGCAGTCAGACAGCAAGAAGAAGGGCGCAATAGTAGAGTGTGGAATCCTTACCAGGACCTGGCCCCTATGGTTTTTGGTTTGCTTTATGTTACTTACCCCACTGTACCAGATTCTTCTCTATAATCAGGAGTTTAAAGAAGCATATTTAATTCCCCCTAATGGTCCAAAAGTCATGtgattctatttttattctctaacccttgtttgtaagaccctgtttttatctaaataatggtaaagtgctgtgtgcctttctggcgctattcaaataaCAGTATTCAATAG…
>lncrna-candidate-sw-37379	CAACCTTGCTCCCATGGTGATACAAACCTTGGAAAGGTGGTGAGTGTATTCAGATTCTCCCAAGAAGAGAATTAAAGCCGAATTTCCCACTACATTTTTAATAAAGTGCAAGCATTTTATCACTGCACCTGGACCAGGGAGTTGATCTGCAGTCTTCCAGCCACCAGGGACAAGCAAACGATGGGTTTTCTTAACATTTGTGTGAATCATGAGTAAATTATGACTACGCCAAGCAGATCATCAATAAAATGAGATGTTATCCTGATTATGTCACTGTTCTTTACCCACTTCTACATCAAGACAGACTTCATAGGCCCCAGTGGTTCGATTGGGCAACTGGTGTTATCTGGTGAAAAAAATAAAGTTAAGTACAG
>lncrna-candidate-sw-56718	ATTCTCATTTCTTTCTCTTTGCAGCAACTGATGACCAAGAAGAAAATAGTGGAAGAAGCAGCTACATTGTTACCTGCCCTGCCAGGCTGTCACCGTCTCATCACCGCACTTGTGTATAGATGTACAGATGTACAGATGGCCGGGAGCACGCCCTGCACGAGCCACTTCTGCACGCGTCGGGAAATATCATTAGAGCCTGAGAGTCGCACGGTGCGGCCACTGACACGGCGGCCAGCACTCATCGCAGCCCGCAAGGGAAAAAAAGCAATGAAGAGTCTCTGTGTGTCAGCATGACCTGAAGCCCTATGGCTGTTGTTGCCTGCCAAGCCTTCCGACTGCTGTGCCCAGCCATGAGTCAGATGTTATTAATTTCTTTAAATGGAAAGACCATTCAGTGCC…
>lncrna-candidate-sw-38018	CTCTCGCTGCATCTCCATCTATCTATGCTGAAATATGTAACCAGTGTTCCTGTAAGCTCTTTATTGGATTTCTAAATCCCCCTGCTCTGCTGTTACCTTAGAAGGAAGAGATTAGGTTTGCAGACAGCCCGGTCGCTTTCACCGCTCAAGGCTTGGAGGGGAGAGTTTCAAAACGGATAAAAACAGCCTGTGCCATTGTTAAACGCAGTCCTGGGTGGTA
>lncrna-candidate-n-4181	CCATACATGGGACTGCAGTACCCATCTCAGGATACATACAGTGAGCTGAAACCATAATGTGACACAGATAATTCATTGCTGATATTGGGGTGGAGAAGACTTCCAGTGGAACATTCAATTATAGCAAATTACATTGTCTGAGCCCTGTTTAATCATCTCCTGACACCTCCTCCAGTGACCAAAGATTGCTGCAATGAGGGGATTCAGTATTGTATGTACTGGTTCACCAATCAAAAGCCTGACAGCATAGGAAGCCACCCCTCCCAGTGCTGTCAGTTCCTTGCACTTAGCCCTTTTCTGTTATACACTGCAGTATTTGGTGCCTGTGCGCCAGTGTT
>lncrna-candidate-sw-38143	aaaagactccagtgtggggagggggaggcgctttcccactacacaggtaacaggagctgcgctgcatagtaagGCTTTCTCTATAATATTATTTTTGGGATGTATGTTCTTCGATATGTTATAAATATGGTGATGCACGTCAAGAGAAAAGAAAAAAGGGAAGAAAAGAGTGAGACATGGGACAGGAACTCGATACCGCAAAAAGAGCAAATTAAGATCAGCATCAGCATTTGCAGCAAAAGTGAACCAGAGGTGTGAACAGGTGCAAGAGCAGCTTGAACCCAAATGCGAACGATGAAACTAGGAACAAAAACTCTTTTGTACTGCAGATATCTGTACTGATAAATAATTGCTTCCTGTCTGTACCACCTTATAGACTTTTTTACTCTTGGTTCAGGC…
>lncrna-candidate-sw-38210	GGTCGATAAGCCGAGCAGTAGGGCTGATAAGGCACTCGGTCCTGTGGCTCTAAATTGCCTCTGCCGGGGGGTAAGTGTCCCTGGGACACCGTGATCTTCGCCCCCAATTAGTGCTGTAAACGGAAAATCGCAGGCTGACTacaagcaagggactgcaggttggacattcctgatctatatTATTACTACACCTCCATAAGATGGGGGGGCCCAACTCCTCCACCCCCATTGTCTATAAATGTGGCCCCAGAAGATATTTGTTTCCTAAGTTCCTTTTTTTTAATAGCAGTCaaaataaataaaaataaagtaaaaataaaataataaaaacaa
>lncrna-candidate-n-4197	TAAAGTTATCTGGATGAAAAATAAAGTAGAAATTAGAGATGATCCCAAATTCCTCATGAAACATAACCAAGGAGTCCTTACCCTGAATATCCGGAAGCCAAGCCCCTTTGATGGTGGAACCTACACCTGCAAGGCCGTCAATGAATTGGGAGAAGCCGAGGTGGTCTGCAAGCTGGAAGTCAGAGAGTTCCCCAGTAACCAAGCCTGTGTTGAAATGAATGGAAAGTGGCACATTACAGGTTTTGGATGAGTTGGCTGCAGTTTGACTCCATCAGGACATCAATGGAAATGGGACTTGTCTCCACCCTTCTGTGTTGTATGTGAATTCTGCTTCACCCACCGTGCATCTTTGTGCATTTGTAGACTTGGGCACATGAGCGACTATTGTGGCAACTCGTT…
>lncrna-candidate-n-4198	CAGGAAGCGAACATGGAAACAAAGCTGCACATCTTGTTAGACCTTTCCTGAAAATGGTTCCTTGCACCCATAGACGGAGCACCAGATATGAGGAGATAGGAGTATATGATGGAATGTGGATGAGCCACGTGGCTTCTAACGAGGTGTTTCAATTACTGGACTTTATACCTCTTGGATTTCTATATAAGGACTTTTTCACCTGGACTTTATCATTTGGAACACAGGGGTTGGGtgttgcaatttttcacttgaaataaacacgcagg
>lncrna-candidate-sw-38320	AAGAAGAGGAAACAGAAGAACCCCCTGTGGTGGAGGTGCCCAGGCTCAGCACCAGGAGGAGGCTTATGAAAGCCATAGCCAAGAATTTCAACAGGATTTGGCGTTCCACCAGAAGAGCCATTACAGGTTTATTTCCCCATGTCTAAAACTCTCTGCCTCCCTAACCCTCCTCCCTGACCCTCCTCCCTGATCCCTCACCCTGTCTCCCACCCCCAATTATTGCTTGTGTTTTTATATTTCTTTGTGTTTCTTTGCTACACATACCAAtgatccagggtgtaaaaccgattgccatttggagtcagaaaggaatttttcccatttactgcagattggccccgcagtggatggttttttgcctttctctggatcaTTGTTTGTTTAGGGCCCTGTGCATTC…
>lncrna-candidate-sw-38353	AAGGATACAAAAGAGTAGCGGGTAGTGTAGAACTAGGCCTCCTAGCATAGAACGTGACTTTGAGGTGAAGCTTTCACATCAGTTCTAAATGCAGGGCCGCTATCAgggtcccctttaaaaatgacgggccctcccattggcgggcagcgggtaatttgattggtcgcgccccgtgcgtgcatgtcacgtccgtacgcacggggcgcaacctttacaggtgagggacccagggaggatgcaagtagcggacgcagcggggagctggaggaggagccggaaccggaggaaggaaggaaggagcaggggttcactgggagagagCAGAATGAAGCAGGATCACCCACAATGGAGTAGTAACTGGTACCGAAGAAAAGAATGACTATGGTGTGCTGGAAATAA…
>lncrna-candidate-sw-38430	GTGAAGGGTAAGAGAAGGGATTTCCGGCCATGCTCTGCTACATTCTGCTGCTTGCCCTAGTGGCCCAGAGCTGGAGCCTCCCTACAGTAAAGACAGATTTACAGAGCTAAGAGACATCTTCGCCATGGGAATGTCGCCCCCACTGGAGTCCCTCATCACACAGAAGTCCAACACCACACAAACTGTTCTTCCCCCAAGCCACATGGAGAAGGGTCCAGAACTGGAGCTCCCATCCCACCCAAAAAACCCCAGCACGGCAGGCATAGGAGAGACCTTCACCATGGGAATGCTGCCCCCACTGGAGTCCCTCATCCCACAGAAAAATTCCACAATGGCAGCAATGAAATAAGCCATCCTCCCAGACCGGAACATTCTGCCATTACTCACAACAACAGCTCA…
>lncrna-candidate-sw-38433	ACTACGTAGATGAGATTTCAGGATCTCTGTTTCAGACTGTCGCCCAGATATTTGAATAAATGTGCCCGGAACAGACCACCAGGCACCCAATATAATTTATATGAGTACTTCTGAAAACCAGACTCTGATATTTTCTCACATTTTAAAGACAAACGTCAAACATGGACTGAAAACCTGATCAGATGGACCTAAACCTATTCCTTCCTCTTTGAGGCAACCCTGCCAAGTCAAGGCTTCGGATGTGCGGGTGTTGGCACATACTGGCACTTGAGGAGGTTCTAGTTTGTGCTACCCATCTCCACAATCAAATAAACACTTAATATTGTGCTTTTCTAAATGTCAGCTGGATTGTCGCCTAACACCACCTAATTCGTCCTGTTCTTTCTAGAATTGAGGTTT…
>lncrna-candidate-sw-38492	CCGTCTTTCACTGCCGTCTGTATTATCTCTGCTTTTGTGACAGCTGCCCAGGCATCCCTGAGCTGCATGGTATGTAATACAAAACTGCAAAACTGCACGGGCAAGCTGCAGGGATGTTCGGAAGGGGAGATATGCCTTGCAATATCGCATGTTTTTAAAAACAAACATATGGCAAAAGAAGATCAATATTTTGAAAGGAAATGTGCCAAGCCTCAAAACTGTAATATCCGAGAGAAAATGACAACTTTGCCACTTGAAATAGCCTATAGCACTACCTGCTGCAACACAAGCGCTT
>lncrna-candidate-sw-38519	GGAATGTGTGAGAGAAATTTGAAGTGCAAAGGGGAGGTACGGAGGAAGGAAGAAAAAAAGAAAAGAGCGAGAGAGGGAGGAAAAGGGAGGGGAATACCAGGAGGAGGGCAGTGGGAGGAGAGGAGAGAGAGAAGGCAGAGGGAGGGAGAAAAGAGAGAGAGAAAGAGATGGAGAAGGAGGGAGAAGAAACAGACAGGGCAGAAAGGGTGGAGGGAGGCTGGGTAAGGGGAAAAAGAGTGAGAGAGTGCGCAGGGCTGGAGGCTAATTAAGTAAGAAAAAGGAGGAAAGAACAGTGCAAGTGACCAGAAGAGAAAGACTGAAAGATGTAGAGGAAGAAAGAAGGAGAGAGCGGGAAAGGAAGAGAGGCATGATTAGAGGAATGAGAAAGAGAAGGAAGAG…
>lncrna-candidate-sw-38540	GGAACAGGCACCTGATCCCTCCCTGCCACAATATTCACATCTGTTCCAACCAGCAACGTGATCCCGTCTCTCTCTGCTGCTTATCACAAATGCACAGTCCTCTCTGAGCTGCTATAAATGTGATTCTGAAGGAAAAGACTGCGCGGGAATTCTGAAGAATTGTTCCGAAGGGGAAGTATGTCTGGCTAAGTTATTGTTTTACAATCAAAAATCACATGCGAAACAACATTATGAAAGGAAATGCAGCAAGCCAGGGAACTGTAATCTTAACGAGAGAATGACGTCTATTTTCAGAGCAATAGCCTATAGCACTACCTGCTGCAACACCAGCGAATGTATCCCCCCCAAACCTGAGCTAACTCCTGAGAGCAATGTTTTCAATGGAATGACTTGTTCTGG…
>lncrna-candidate-sw-38584	AAAATATTTAAGAACATTCTCTGTGTTACTGGAATTAGAGTTGGTGTGGGAGCAGGGGAGAGAGGCGCGTGGCTTTATTCTGGAAGAAAATCACATTCAGGTGAAATAAAAGTTGAATGTTTGGAATATAACCAGATCCCCCTGGTCTTAGCATGGACCTCAGCACCATCTTTGTGCTTCTCCTGCTGGCACACAGCGCAATGCAACAAACAACAAATGAGATCATAAACGGAAATGAGAGCACAACACCAGAGACTGTATTCACTGAAAGTGGCAGCACAACCGAAACACAAACAGGCGCGACGGAACCAGAGACAACATTCACTGAAAGCGACACTACAACAGAA
>lncrna-candidate-sw-38623	GTGCCTGTATGAAAGACTTTATTAACTAATATGAAGTCAGATATTAGGGGCAGGCACTGAGGTATATCTATGGGGGCAAGTAGGTGCCTGTATAGAGAACATTATAGACTAATGTGTAGTAAGAGATTAGGGGCAGGCACTGAGGTATTACTATGGGGGCAAGTAGGTGCCTGTATAGAGAACATTATAGACTAATGTGTAGTAAGAGATTAGGGGCAGGCACTGAGGTATTACTATGGGGCAAGTAGGTGCCTGTATAAAGGATGTTATAGTCTAATGTGTAGTAAGAGATTAGGGGCAGGCACTGAGGTATTACTATGGGGCAAGTAGGTGCCTGTATAGAGAATATTATAGACTAATGTGTAGTAAGATATTAGGGGCAGGCACTGAGGTATTACT…
>lncrna-candidate-sw-38625	CTGATGTATAAGTAGAGGAAGAGATATgggaaaggggagaggaaggttgagacggaaagaggcagaaggaagggggaagaatgtagaggggCTATAGATGAAACCGGCATTAAAAGGGCAATAACAATAATATATCCCTGGCCCTTTAGTCAGGTAGGAACCACTAgcagccctccagctacagctacagcccccagcatccgtgaactcctatagctggaagctgtagtataacaacagccggagAACATCAACTGTCCCCTTTGTGACTTGGTTGGCATCAGGCTGAAGAGGAGGAATGTCTGGAAGCCTTCACTGTGGTCGCATCTAGTTGGTGCCGACAGTCTCAATTCTCAAACAGCCGGAGGGCTGGAAGTTGCCCTTTCCCTGTGTAAGTGG…
>lncrna-candidate-sw-38628	GACATGATTAACCCTAAGGAATCCAAAGGAAGAAACCAAAAGCACAGCTCATGGTGAATCTTCTAAGTACACAAAATGGTAGCAACGGGGAAGGCAAAGTTAACCCTAAACAGGATATCCGTAATGAACTGCATGTGGCGCTGCAACCTGAGGGCAATGTGGTTCCCCTGGCAGCGGTATAGCCATGTACTGGCACAGAGATGCCTAATTACATCAATTAGATTATGAACAAATAACCCCCTACCTCCTAACTGTCAGGTCTTAAGGGGCAGTATAACTCTCTATTCAGTATAAGTGAAACAAATAGGACTTGGGCTAAAGTGATATTTTTTGAGTTaaacatggagattgaagctcctccatgtttgctccttgcgaggcagataattagattcccag…
>lncrna-candidate-sw-38637	CTGCAGATATCTTCATTGCTGAAATCTGTGGCCGGAGGTGGGTGGCAACTCCCAGCAGCTGTGATATGGTTCCTGCTGATCAGCAATGCGTTGGCACCTCCAGTAACGGATAAGGGGCAGATGGGAGAGACAGCAGCCTGGAAAAACGAGATTACGCAAGGATTGCGGCCAAAGAGCAATATTGCCACTTTCGGATCCCAAGCCTGCCCTACACAGGGAGATGTACTAATGTATCCAGCGTGACTCTCATTAACGCCACATGTCTGTGCCTGGAAACCATGGATCTGGATTATAAAGATCTGAATCTGGAATACGGCACTACGCGCATTGGGAAGTCAGCTCAATCCTTATTGGCAGGGTGCTGTGATACGTCACCCAATGATGATACGTCACCCAGGG…
>lncrna-candidate-sw-38642	cgcaaacagattcaagtgagaccctgaaagAGAGGTTTAATGATAGCGAATGTGTAATGGGAAGGTTACGGAATTATACAAGCCCTCCTGCAATTGGTCCCCCAGGGTCTCTCCTGTGCAACTCTACTGACACCCCCCCAGCGCCCGGGCCTGACACCCCTATACTCCTGCTACTTTGTGTGCTGATTTTCTTCGCGGCTCCCACTTTTTACTGCGTTATAATAAGAAGACTCTATGTCAGGGCCGGACCCAGGGATCCAATTCATTCCCAGCATCGGAAGGAGATGAACAACGAGGGCTCGGTAGGAACCTGACTGATCTCTATACAGAAATAAATAAAAAACGTGCAGAATT
>lncrna-candidate-sw-38667	GGGGGGAGTAGTACCCCTGTATATAATAGGGAGTATAGGGGTACTCGCCCCTTCTCTCTCTCTGTAGGTGGGGGGAGTAGTACCCCTGTATATAATAGGGAGTATAGAGGTACTCGCCCCTTCTCTCTCTCTGTAGGTGGGGGGAGTAGTACCCCTGTATATAATAGGGAGTATAGAGGTACTCGTCCCTTCTCTCTCTCTCTGTAGGTGGGGGGAGTGAGTAGTACTCCGAGTGCTGTGTAGGTAGGTAGAGTAGTACTGACACGCTGGTTTGTTTGGAACAATGGCAGGAGTAGAAGTTATTGGTGGGGGGAGACACAGTGAGAGAATAAACAACCCCCTCCCCAGCCCAAAGTGTAGGAATGTTGCCCACACCTAGAATGTGTTGCCCAAGCCGTT…
>lncrna-candidate-sw-38676	GAAGGAAGGGTTAAAGCTGTTAACCCTGTGAGGTGCAGAGCAGCCCATCTCCTGGTGCAGGAGGGAGAGTGAATAGGAGGCAGCTGGGTTCCAGCAGGAGCAGCAGCACCTCCCTCCCCAGTCTCCAGTACAGAGTGAGAGCGGCGCTGAGGGATCAGAGGATGTTATTGCCAGCCTGTCCCTGCAGCTAAACCGCAACTCCCAGAGCCAGGACCTACCCCCCCCCCAGCCCCAATCTTCTCCCTGAGGGTCTCCTCTCGCCCAAGGGGGCTCCCCCTTTCTTCGCCATGGACTGTGAAGTGAATTCCTACATGGGCAAAGAGAAATCCAGCAGTATCATGCGGAAGAGGGCAGCCCTGCTCAGGAAAGGCTGCAGCTTTGAGATCCAGAGGGCCACGG…
>lncrna-candidate-sw-38699	ATTTTCTGCCACTGGGCACCGTTTGGCTACAATGTGGGGATAAAGGCACATCACCCAGGCAATGATAAATAAACAGAAATATGCCAAGATAAAATGCTGTTGTACAGAATAATGAATATACAAATGAACATAGACCAGGAAGCTATTAATGAACAGAAAGAGAGATTTTTTTTTCATTCCCCCAAGACTTTTCCTATCATTTGTTTATTTTCCAGCTGTTACGGAGCTCACAACCCCTTCTGCACCTCCACAGGCCTTCAGTGTCGGCAATGGAACTTCACTTGATCAGCCAATGGCAGCCAAAGGACGCTCACGTTATGGATTTGCTGTTATTGGTGCCGGTATTATTGTTGCAGTTATTGTCTGTTGGGTAAGTACTAGAAACGGCCAATGTGATAT…
>lncrna-candidate-sw-38700	GAGACTATGACGGCATGGAATCTCTAAGCAACGCCCCTCATGCTTATTTTAGGAAAATGTGGCGGCAAATCCTCACTGACAGCCAATGTTGAACATGGGAGGATACTCTGGGTTGAGCTCAGTGCTGGGAGTTGGGCGCCGGGGTCTCACCGACGGGACTCACCGCTAGGGAAGGGAGCTGAGGGGATGAGTTTATTACAAGGCGTCGCTGCAATTTTGCGCTAAATTCGGAGAAGGAGTAAGGACCCTGCTCCCAGCACTGAAAATAATAATCTGTTTCCAGTTTCTCTATGTGAGATTCCCGGCAAGCACCGGCCGGACCTCTCCTACCGTAGGGCTCATTGCATTACACTATTCTTCATCAGTCTGTGCTGCTGTTAATAATATCCCCGTGCCGGT…
>lncrna-candidate-n-4257	TGATGGCACACGGCAGATAGATCTTTGATCTTGCTGGGCTCAGAGGCCTTCACCTCAACCTCTCAGAAACAAAGTGAATTCTTCCAGAGGGTGGCGCTGGTTCCGTGTAGGTGGAAACCTGAAGGGAATACCCAGTGCCTTCTGTCTTGATCTGGAGCAGTTACACCATAAAGAGTAGGCATAATGACATTGACAATTATGAAAATCTGTGTTTTGCTACACATAGGCACAAGTTCACACTGAAACAAGGTAGGTTTTTCACTTAAAAAGGTTCACAGCCAAAACATCCATAGTTAAATAACCTCAAGCTTACCTTCCCCGCCTCCCAGGTCCTAGCCTCCTATTTGTTCCTTTTAAAAATCTTTTCAAGtttttttttgttttttttttAATGGTTTG…
>lncrna-candidate-sw-38897	TGGACATGCACCTTGTAGTTTAAATTCTGTTCACCTGGGGTGGGTGTTAGGGAATACTACATTGAAAAAGGGAACAAGAGGTTCCCAAAATGTCTGTATCCTTCTCACTGATTACTTCAATAAACCTGCATGGAGGCAGTTTTTTGCACCTACTGAATTGTGAGTGACTTCCTTTTTTGTATTTTGCACTTAATATGTCTTTAGCAGGAAGCCACAattgtatctaagtgcaggtgtggcttgttaagtttttctgggttctctgctaaaaaaaccccacttatgtaattaagtttgagaaacattgtatttaagtgcaggtgtaacttgttaacttttctgggctctctgccaaaagctactttttaaattaagattgagaaacattgtatctttttt…
>lncrna-candidate-n-4265	GCGGTGGGAGTTTTGGCAGGCTCATTTGCCGTGGAGTGAACCATACAGCCAGCGATGCGTCCGGCCCCTTCAAAGATTTTTTTTGCACCTACCAGACCATCCCTCTACCTGCCCGCCTGAGTCTCCTGCTCCCCAGCTGCTCAACACCAGTACCCTCTCCGAGCAGAAGCCTTGTCGCACCGCTGATGCCTTCAGGACGGCAGAAAGAAGAAAAGCTCCCCCTTTTTCACGGCTCTGGGAAGCGGGATAAAGCTAACCCTAAATAATTATTTAGAGAGCTGCTTGGCAGGGAACATTCACATCTTGATAAATGCAAACGATGCACTGAAAAAGGAAAGAGAAAGAGTGCTGTCTCCACTGCATACAAACCAAGGCTCATGGGTGACTCTGAAAACCATC…
>lncrna-candidate-sw-38953	GCCAGAGGCAAGCGAAAACGAGGCTCTGGAGGCGGAAGTGGCTGGGAAGCATAGTCCTTTATTCCTTCCTCTCCAACATCTATGCACAATCTTGCCTTGCTTGCCCGTCTAGCCAACCCATCACAAGGTAAGTGTCCTTTGTTATTTTAAGCACTCTCAGTCTTCGGCATTGGAATTAGGAGTCTGCAAATCATTGTGAAGCTGCTAAATGAATATGTAACCGTGGTATTTATATGATTTACAGCACAAAAGCACTAAAAGACAAAACGTTATTGTTGCCAGAAACTCATAATTCCCGAATCGTGAGGCCAACTACATTTTTTTTATAAAATATAATTCTCTTTGGTGTTTGGGCCAAAAATTAACATTTGACCAATCTTACAGTTCTGGATTTGATGT…
>lncrna-candidate-n-4271	TACATCGGACTTCCCATTCTTTGGCTTTGAGACGCTTCCAAGTCACCATGACAACCAGAATGCCAGTTTACTTCCGCTACTCCTCTAGCAGCACATCCGGTTGGGCAGCAATATGGCGGCGCTCGTATCTCTGCTGCTGGAATTCGGAGGTGGCGCAGAGCTCCTGTTTGATGGGATCAAGCAACATCAGGTGACATTGCCTAACCAATCGAACCCCTGGGACATCAGGCAGTTATTGGTTTGGATCAGACACAACCTACTTAAGGAACGACCTGAGCTCTTCATTCAAGGAGATACAGTGCGCCCTGGCATTCTTGTTCTGATTAATGATGCAGATTGGGAACTGATGTGCTATCCACCATCGAGAATCCTGCACTTTGG
>lncrna-candidate-sw-56728	GAGATTTTATAGAGTGAAATTACCCCTTACAATGAGGGATTTAAGTGCATGATTGTGAAATATGCCTTTTAATAAAatatatatatatatatataAAAAGGCAAATTTCAGGGTAATTGTGAAACTGATGTGTGACAAAAAATCAGGGGTGGGGGGGTAAAGAATTTTTTGTTTGTTTGTTTTGGCAATTTTTATACAGTATTTCAAATTACTTCATAGCTTTCTCCCCATCTGCATATAAAATACTATTTTTTTAGGGGTTAAGTAGTGGAAATTCATATGTGTTTAACTTAACTCAATCATGTTCGGGGGAAATGATATCATCCCATACATAGGATTTATTCTGTTACAAAGGAAAAATCAGCAATTAGTGGTTCTTAATTTATTTGGGGGGGGGGG…
>lncrna-candidate-sw-39297	TTCGTGTTCTGGGAATGGTTTGTCCTTTAAGTGTTTCACTTAGGGGGATGCGTTATTAATAGGCGGCGCTTAAGCGGGCGTGTGCACCTGAGCGCAATCGAAGGGGTGTAGAGATGGGCGTCTCCTATTGGAAGTATATAATGGCATCTCCTGGGGCGCGGTTTCAGAGCTGGTTGAGTTAGTGAGTGAGGTGCTGCTTGTGCGAGACTGCTTACAGTAATCATGTCGGATAAGCCAGACTTGTCAGAGGTGGAGAAATTTGATCACCGCAAACTGCGCAAAACTAACACAGAGGAGAAGAATACGTTGCCTTCGAAGGAAGTTATTGAACAAGAGAAAGCGGCGGGTAAAGATAAATGTTGACCGGAACTACGTGCTCAGATTTTTCAAATTTCCTCT…
>lncrna-candidate-sw-39326	agacgggggagcttacactagctgaaggggctaaacccctggcacccaagatttcctctgaaattgtaagtgattgaatttaacctaaagaccctctaccttcactatgcctataagggcccagctgcaagagagaaagagAATGAGGCATTGAGAGCAAGAGGAGTTCTACATCTACATCATACTGGAAGTTACCATAACTTTGAATATGACATGTAAGTTGTTATCTATGTCTTTCTACAGGGTAACATCTTAGTGAGGATCAATTGCCTTGCGTAGATGTCTATATATGGAACATCTTGTTTTAGCAGGTAGAATATAAAAGCAAACTGCTCCGTATTTGTTAAATCCCTA
>lncrna-candidate-sw-56732	ACAGCTGTTCTGCCCTGGGCACATGTGCTACTGGCAAAATGGATATTCTAAATATGCATGTTACTCCCAAGCCCTGGGGAGGAGGGCAAGCATTGTTAGCTTTGTGTAAGGCAGGTTTCATATGCTGGGAATAAGTTTTATGCTAGGGTTATTTAAAAATGGAAGCACACTTGGCAATTCCATTTCCTTTATGGGCTGACCAAGGAAGACTGTGTGTGCTTTAGCAGCTACACTACCATGAAAATGATCCACTCTTTCTACCCAAAGAAAGGGGGAAGGCATATTTTCATAGTCCTTATGAGTTAGAGATCCAGTGGTTTTTCTCTTCTCCTGAAACCCCCACAATTGCAGGGCCTGATTCCACTTTATGTGGTCTGACTGTTGTCTAATGGGAACCAA…
>lncrna-candidate-sw-39495	CTCAGCAATGCGAGTTAGGAAATACAGCTCAGCAAATATTTAGTCTTGCACTAAAAGCAACATGATTTATGCATTCTATCACTTGCAAATGGGATCGGGGAACAGAGGTGCTTCATTTGCCTGCAAACGATTACACTTGTATTGAAAGGAACACAAGGACAAAGCTTAATGTTTAAAGAAGGAAAGCAACAGAAGCCAGGAGAGTAGCCAGAACTGATGTGCGGATTTGCAGTGGGCCAGTGATAGGGCCCTGCCTATGAGCTTCCCCCAAGGCTGACCCTGACATGGATTCACATAAATATACACCATGCAGGATCTGGTTTCACAAACAATCATGCCTTTGCAGACTGTGCATATAAACAGCCGTCTCTGCGCTAGACTCTGGATGGGACGACCCAC…
>lncrna-candidate-sw-39736	cagaaagtgttcccgcctctgaaagctgtccccatggcaatagagccacctacagctaattgtagctactccatgacaggaggaaggaagacgtcacctgacccctttccccctcccatgttctacaaacttcccacgcagcGACCCCTCTCCATTGCACTGTGCCCCGCTACATCTGACAGAGGTTTGTAGCTGAACATCTGAATGTTCCTGCAAGTTCTTGTGTCACATTCTTCAGCAACAGTAAACAACTCATGGTGTATTCCTGATACGTGTTCTTGGTCATTTGAGGATGCACCTCTTCTAAGCATGGAATCTCCTCTTTGCCTGGGAAGGTCCAAGACAGACTTTTCATTATTAAAGCCAACCATGTGGCACTATGCTCGAGGAGATGGAATT…
>lncrna-candidate-sw-39747	ATTTACCAACACTTATATGCGGGTAATGCTGCATAAAACCAGTACAGCTGGTTATTATATTGGCAGGGTATTTACTCTGCCACTATGAGTCCATTTGCCCAAAGTGCATTTCCCAAGCAACGAGAAGCGGCGCTAGGACCCAAAGACAACTCCCCGGGCCCCTAGAGATGGTTACACCTGCCGCACATCTCCCCTGCTGCTGCGTCCCAGGTGCGTGCGACTTATCATGCTGTCGAACTCGCTACCCGGAGCTTGCCATTCAGGCGTTCCGTAGCCACAGCCCGTGTGCCCATTCTGTGGGGCAGTGCCAGCTGCTCACACACATCCTGTCATGGCCGGCCCGGGGCTGGAGGAGGAGGAGGAGCTCTGGCTGTATGGAGAAATGCCACAACTTTGGGT…
>lncrna-candidate-sw-56735	attttttcttgtgccaaatacacttgagtcagtgggcactttttcttgcgccaaatgcattggaatcaatggaagtttttttctcacaccaaatgtatttgagccgttgggtgttAAATCTTTTTCTGGTGGCTTTTCTCCCCATAATAAAACACCATTTTTTTCAACTAAACAAAATACATGGTGAAATTCTGGCACAGAATTTTTACCATGCACGAAATGCAAATTTCGCTGGTTTCGTTTCTTTGCTTATCCTTCTACTCATTAACAAAATCACACCCTTTCTTTCTTAATGAACACTGAACGGAGCTGATGCTTGCTGATCGTCAGATGGTAACGATGGGGCCTATTTATCACATTGTATAAAAAAACTGTCCCAATACACCATACATTACCAGA…
>lncrna-candidate-sw-39827	cttgctatctAATCTTGCTATTAACTAGAAAAGACTCATACCCATAAAACACTTTTTAGTATCAGTCAAGAATTATTTCCCCTGGGATGTAGAATATGTGTATGAGACTTGGGTTAAAACCACTGTGTAACAAAAGCAATTATGATCTAGTTACCTATTGCATTCAATCAGCATATATGTTAGGGTGTGGGTTCTTACTGCATTTATCAAATATAAGGAGCCTGCAGTTGTTGGAAGGTAAATTTATTTTCAGAGCAAACATCAGAACAAAAACAGAAGAAAAATGTCTTTGCTAAGTTTTCACAGAAAGCACAGTTCCAACTCCACAGTAAAAAAACAGGTGACATTCAGTGACATATTTTTAGGCAGCTTCCCTATACTCAAACTGTTTGCTCTGAG…
>lncrna-candidate-sw-39859	taattcggagctttctggataactggtttctggataaggggtccgatacctgtaCTTACAAAATTGGCCATCACTGAGATCGCCCTGCCTTCATTTGTTGTATGAAGGAAAAGAATAGAGAAATCTCAGTCATCACAAGTTTACCATGACAACATTATCCACCGTACAGATGGGAATTTCCAGTCAAAATAATGGATCTGTTAAACTACTAATCCAAAAGAAGGCATGGGAATAAAGAAGCCAGGGGTTTTCATCCCCACAAATGCTACAATCAAAATAACACACACAAAAAAAAGACTCTGCAAGCACAACCCACCATATCTTAACGTACCTTTTCAAGCTTCCAGGATTAGTCTTCATTATGATAATTCACTTTCAGCAAGATCTACATTTATAACA…
>lncrna-candidate-sw-39866	ttgcagacatcatttgaaccctgaagatgggaactgatGCGCTAATAAAAAAGATTAATGGCACTGCTGGATAATGAAACAATCTGCCGCACAGCAAGCCGTAGAATACAGAATAGAAATGGATCAACAATTCTTTTAACAAAAGCCTTGTTTTCCTCGCAGAAATGATTATCCTGTGACCTTTTTAGCGCTGAAGTAACATTAAGTGAATTTTGATGCCTGAATTTTGATGCCtcggattcattcaagcttcgttatcgtgactttccttgggccaggttggagctgcagagtgccattgagcc
>lncrna-candidate-sw-39962	GTTTTCCCAGCATGATTGATTCAGCCACTGTAAGGCCTTCTCATTAGCTCGGGTTGTGCCCTTTACCCCTTGGGGTGGAACAGCCCTGAGATCCAACAAGCGTGTGGGAATGCCTCCAGTCAGTTCCATTTAGGAACTTGCAAGCTCGGCTGGGCCTATTACAGTACTGGGGCTGGCGCTGCAGCCGCAATGCTCATCTGCACTTGGCTTTCGTGTTTTGCTGGAAAAAACGGCAAATCATCCCTTTACTGACACTTCCTGCAGCATCAGAAGGAGCACTACCTTTATTCCAAATTATGGCTACAACAAAGCACTTTATAACAAAAGGACCATTAAGACAGCACAGTGATGTTTTATCTGCCATAGTATGTGGATATtacaggtatgggatccggaaat…
>lncrna-candidate-n-4376	TGGAGCTGTTGAAGCAGAGGAAGGGCGTGTAGGAAaagatgcaaatgcagatgaagaggcaagtaaggagggagatgaagaggtagaggaagaagaagaagaggaagaggcagaggaggagaccgaggaagaagaagaggaagaTGCTGAAACAGAAGGAGAGGACGAGGATTAAGCTGAACTCTTTAAAAACAGAGGATTCAGCCTCATCACAGCCAAGCCCTTCTGTTTATTATCACTTCAGAGCTTCCCTTAACCTCTACCTATAATGTAATCTTCACGTGTTTCTGCATTTATCCTTGTGCATAATGCCTCAGATTGAGACATCTGGAATTCTTCTTTTCTTCATATGAAAAAAGAACTTTAATATGAAATTGCCATCTAATGTACGTTGGATTT…
>lncrna-candidate-sw-39989	cagaatctactctataaatattcattcagcgaggctgcccacccctttaggaagtggcttctctgagagctccaggtaagtgttttattcaactttactttatacatgcaattgcaatgttctgtatagaaacaaagtagttttatgcacacacttttatacacacttgtggcaaacatagctttctataagcagttgtttcaacaccatttaaaacatacatccagcacagctgaggcacatgtttcaaacaaagtaggccttagtttaaccaaagctaatgctgtttccacttttaacacatatataccacacatacatatacacagattatacacatagctatttacacactgaaatactgaattaatgagttactggccaataaaattaacattt…
>lncrna-candidate-sw-40014	TTAGCAGGCCGATGGCGGACGCGTGGGTAAAGTTCATGTGACATAGATTTCTCTGTATGTGGAAAACAATAAAACAAGGGTGATGAGACAGGAGTGATGGATAGTCTGCTCGAGGCCCTGCAGTCAGGCGCTGCATTCAGGGATCGCAGGAAACGAACTCCAAAAACTAATGATAATCGTCAAGTTGCTTTGGAGAGGTCACGCTCCAGGCATCATGGGAAAATGGTACCTGTGTGATACTGAGTACACCAAAAAAATGAATAAACTTGGCACGTCTCTCTTCTACCAAGAAACAGGAACACCGTGGAGGAGGCAAGAACGGCTGAAATACTAACCACTTCAAGTGTAAACTTGGGAATTGATAAATATGCGTAATTTATTCAAAACTCGTTAGAGCTG…
>lncrna-candidate-sw-40034	CTGAACATTACAGTTTCTATCACTACAAACATGCGTGCTTGATCGGCCCTTGATTGTTCCAGCCTAGAGAGCTTCATTTCCTGCTTGGGGAGGGAGTGGAGAGAGAAATCCTTTCAGCCTGCCTTAAAGGGAGACTAACTAAAAGAGAGAAAAAGCCACTCTGCTCTCCTGTGCTAGGGGTGTCAGGGAACCCAGTGCTTCCCAGCTTTGCTAAGCGGTTGAGGGGAGAGACCCTGGTGCATGCAATAATTTGCCAAACATTAGCTCTGTGGCATGTTGAGCCTGTAAAGGAGCCCTCGCAGCAACACTGTACATAAGGGAGGGAGATAAGCACTCTACCATTACTAATAAAGAGATAACAAGGAGGGTTTTTTCACTACACCCCCCCTCCCCTCCCTG…
>lncrna-candidate-sw-40046	TTCTAAATGCATTGGTTTCAAGCAAGTAGTGATTTACAAAAACCCCGACCAGCAGCACAGAAGTTCAGGGCCCCAGCAAATACCAAAAAAAAAAAGTCTTTAAGGCATTTATTGAATATCTCTTTTGTCAGTGGGGCCTGAATTTCCAACATGAAAAGTAAGTTATTTTGAGTCTCGAATTGAAAGAGAATGAAAAAGCACTTTGTTCCTCATTGTATCAACCCCACTGAGAGATAAAGAAAAATCAAAAAGCAAGAGGATGAAGAAAGAAGTTTTTCCTAACGGGGGCAAACACCATGCAGTTTTTCAAGGTGATCTGCAGGAACCAACATTGTGCAAAAAAATAAAAATAACAGAAGCCAATGCTGGCTATATCCTGTGCACCTACAAAGGCATGGT…
>lncrna-candidate-sw-40048	cgaatttgtcccattcgggattcgaactcgcattttcatgacggcgcccctaTGTTTTGGTTGGATTCACCATCTTGAGGTAAATGCCTAAAGAGACAGAAACTCGGTTCTTTTCAGAAGAAGAAATCAGCATTTCTTATGACTGGAAAACTTTTACAGCTTGCAATAGAAGGAGATGTGCTTAAAGTCTTGTGCACATGGTTTTTAATCCATGTAATCCACAGCAGAAATTAAGATATTTGTCAAACTGGAGATTTATCAAGCGATGGTTACGTTACAAAGTCTTTCTATAAATAAAGATGAGTATGTTTATTTTCTCTGAATATGGCTCCTTCTGAATTTCTCTGTTAGAATGTATAAGGTGACCCAGAAATTCAAAGCAGAAACACATTCTAATTT…
>lncrna-candidate-sw-40062	cagcatttatcacctggatgaaaaatgcataagaaacagtgtacacaaaatggcaccagcctgcttgatgtgactgcgaatcccaagactgaaggcagcaagatttaaataatttatatagtGTGGCTGGTTACTGCCTCAGGCACCATGGAAAGATGATGAAAATAAGGGAGACAAGTGAAAAGCCAGAGACAACATCAGATGTGTGGATCATAACTATCATAGGGCTGCTGCACTGCAGTACAATAAGCTTTGCATTAGCTGAATCCTGATTTACCTAATCTTTAGATAGGCTTCGGAATATTTCATGGTGCATTACCGACATTTGCCATTGTAAAAAAACAGGACTGATTTAGCCAAAGAGAAGTGCTTTTTACCAGCTTTTCCAAGGGTTCCTTA…
>lncrna-candidate-sw-40080	GTGCTTGCTTAACCATCACCTTCTTTATCCATAAATCCTAATCCATAACAGGTTTGTTTTGATCACAGCTGTGTTGTCAGTAAGAACCACACCGGTCAAACACCTCTCGCTATTGAAGTGATTAGGGAAAATCCTTCTTATGGAATGCACTGTCTATATATGGAAGAAATATGAAATGACCGTTgggggggagggggacatgaagggatgccgcaaaatgaccagcggcacggaccaggggtaggcaggaaaggtacctgcatttgaccggtgtggctcctccagtgttgtgccctaggcaggtgcctcttttgccaaaccctagttctgccctggctgtagtACTGGCAGAGAATggcaccctccacaatgtctatgcacaaacaaaaccagcacacg…
>lncrna-candidate-sw-56737	cttctctttctgcatcatttgaaatcctggcaggggaggagggactaaaacacggattttacaaattgtaataacttAATAGCCAGGCTTACTTGAACCTGAGAAACCTTACGTGTAGTTGACAAATTTTCATGTTTTGGCACAGAATATATTTCATAATCTAATAAGGGTTAATTATATCTGAAGACAAATACAAATAATTGTTTTATTTAAaggggaacgccggctttcgaaccaaaacaaaacacacaaaacagaaacccctaataaacctatcactgtaatcaaacagaatgattaaatacaattttatgtgctgaaatccaactgcaaaacagttcttctctttctgcatcatttgaaatcctggcaggggaggaggaactaaaacacggatgt…
>lncrna-candidate-sw-40157	TAGTACTGTGTACAGGGAGCTGGGCCAACGCAGAATAAGCCTGAGGGACATTTAATCAGTCAACAGAGAATGTAAGTGTCTCATGGACACAGCTTACAGAATTAAAACAGGCAGCAACCCTACACTCAGACTACTTGCTCTGAGATCAGGAGTTCTAATAAGAAGCATTTGGAAGACTGAAGCATTATAATGAAATATGATGATTCTGGGGAAATAATTTTGCTTACTGCATTATGAGCAGCAAAAAGATAAACGAGTTTTGGCTGGAAAACAAAAATGAATTCCCTTCACCACACAGCAGTAAAAGTATAACAGATTGAGCAGCAGAGGCAAGTGACATgaaacagaaaagctgctggctctggagaacagtggaaaaggtttactgagaaatatcat…
>lncrna-candidate-sw-40189	GAAGTACTGAGAGCTGAAGTCCTGCAACTGCAGCGATGGATTTTTAGATTGGATCTAAATCTTAAAATCCTAATTATAGATGCAAAAGTTTTCACCCATGAAAGTCCTAATGTACAGTATTTCAGTATTTCATAAGAGATACCTGTTAATGAACTATCAAGCTGTAACAATGCGAAGTACTGAGAGCTGAAGTCCTGCAACTGCAGCGATGGATTTTTAGATTGGATCTAAATCTTAAAATCCTAATTATAGATGCAAAAGTTTTCACCCATGAAAGTCCTAATGTACAGTATTTCAGTGTAAGTTTGGTTTCATTATATAACTCTGTAAACCGATTTCACAAAACAAATCCTGCTCCTTTGTTCTGTGAAAGAAAAACTAAGTTTTAAATATccagct…
>lncrna-candidate-sw-40191	caagtacaaggtacagttttattacagggaaaaaggaaattctttttttaattagaattattttcttggattgaactctgggaaatgaccttctcttaattcaagtctttctggataaagggtGGGTATTTACACAGGATGGTGTACGCCCTTCTAGGCATGGGTTAGTCCTACTGGGGAATATGTTTGCTAATGCTACTGCTTTGGTGTTGTTACAATACATTTGTTATTGGGTGGCTGTAGAGTAAGAGAGGAGGTACTGCAGATCTTGACACAACACTTACCATGACCAAAAATgaattcttagcagcattctcattgcatctttaattacatttttggacatctatgccaggtctttaaagaactatggggtgcaatgggacagtttatTGGAGA…
>lncrna-candidate-sw-40194	gtctgatgaagcacctgaagcagagGAGCAGATGAAGTATTCGCCCTGAGGCCTGGCTCAGGGCTCCCCTCTAATACACAGACCACGAATGGAGAAAATGTAGATAGTGCATATCTCCGGGGGAATCGCTTGGGCACGCTATGCTTGAAAGCTTACCTGATTGTGGCCAACCAAATGCTTCATACTGAGACTTGTGTTAACAGTACCCTTATGTAGCAGTGGATCTGACTGGAGTGGCACCGTGCGGATAGTGAACCGTATCTGCAAAAGACTGAATTTTTCAGAATTAAAAACAAAATACACTATCCCTTTATTAGCACTGTTAGAAGAAGAATTGGTAGGATATAGTAAATAGCAGACTCTGCACAAGCGCTcagttttagcctttgtctgcaaaag…
>lncrna-candidate-sw-40199	tcagatagagctgcattatttcctgtcaggtgttctctgatggagcacacagcccatcctgaaatggtggctcaaaggaaaagGACCAGAAAGCCATCCCAGTGCCAATATACAAGTCCGGATGGATTCATCTACAAACACCTGCAATGTACTCAGCAAAGCTAGAGGAAAATGTTTTATTTGCATGTCTGTGGAGAAATCAGAATTCTACAGAGCTGCTGTAGCTGAAAGTAAAATCTAAATCAAGCAGAACTTCGGTTTGAAGAGTCACAAATGAGAGGAATGAATTGCTCCAAGTCTCCCTTCTGGGTTTAGCAGCATCTTTTAAAATTGCGGTATGACATATCATGATAATTTAAGCTTGACAAATATTACACGAGGATAAGGTGCGGATTATAA…
>lncrna-candidate-sw-40298	CTGCCCATCAGATCTTACAATCCAATTTGTACAAAAGAATGTATAATCCAATATTTGGACTTCTAGACACAGGCAGAAGAAAGGTTGGACAACATCTTCTTGGACCCAGCAACCCACCAATGATCTCAGGACAGGACAAGGACAGCTGTCATAGCAATAACAAGATACATCAATATTGCTGCTTCAAGGCCACAAGCTTTGCTCAGATTGCTATCCCCTAAGGATTTAGTGCTATAAATGCTAACATGTCAACTGATAGATGAATTTGTATATTAACTGTGCCCTAAAATGGCAAACTATATATAACTTCATATGTTTACTTCCTTTGTCCTTTAGTCCTGGTAAAACAGCCTGAGGAGGTTGAATGTTTCTATCTTCCCACCCACCTACATATGAGAA…
>lncrna-candidate-sw-56740	tattagtctacatgatattaaaagttaatttaaaggtgaactaccaaacacaaatgtatggagaacccctcacagaagtaaatactttaatatcctaagcaatttagggtaaaaaaagcactcccatctgcacttttgcaaagtatgcctggaattcattgggaaaaacaagaggtagttgggaggttcattttttacaccagcagtgaatccatttagtctcacattagctttaggtcagtctatgtatggcccatctttagccttcccaaacaaaaaagtcaccctctgcctatgGTTTCAGATAAGTTTTCATACCTGCACTTACTTTGTTTTACTTGTAAGGACCAATTCTCACTATAATAAGGGAATCCACTGAACTGTGGGGGATGTATGATA…
>lncrna-candidate-sw-40342	ttttcagaaaaatccttcattcccggggtcagagtctgcacagctctctcctctctcccctaggaatgtgtaatctaagctacaactactagagctgtagcaggaagctacttaaaatggcagctgcaatcttaaagaacagagaaagcttctagggctgattactcagCAGTTTTCTTTTCCCAAAACTATACCTGATGCGCACCTTGAAAACCAGAACAAATGGCGAGATCATTATGGCTTCTTTCTCTCAGTCTAAAAGTTCTATAACATCCAATATGTGATTATTGTTTTTGACCTAGAGATGGGGGAATGGTGCCTTTTGGATAGTTGCCAATAAAAGCATTTGCTTGTAGCTTCTACATTAAAAGAGCCCTCTGTCTCTCGGTCTGTGCAGAT…
>lncrna-candidate-sw-40384	TGAGGGTGTGCTCAGCTGTAGGACTGATTATCCTCATCTGTAATTAAAGGCGtggtccaagagtaactgctctgctctgggagaaagcttacacaggatataacagtacattgtttgggacaaggactgttttgctggacaattgaggaaatgttttcacaaagaatccaattccctggtagcaaggactggctactatctgatgccctaaagactttggagtaaggtgcagctgcttctgagacagtgttgggaatctccaaagaactAATGATCACATTGTGCAGCATCTGCTTGGATAACAGAAAGTACCCTTAGGATATATAACATGGGGAACATTACAAGGTGACAGATGTATTAATGTAGATGAGCACTGACAGTCCTTTTTCTCGTGATTCT…
>lncrna-candidate-sw-40448	TTTCTGCCCACATTAGCCAATGGTGCTTCAGTGATTGGATAAACTATTATTAAACCAGTAATATCCTGAAATAAAAGAAGTGCAGCAGCGAGCAGCAAGTCATTAAGGCGTTAGATTCTAGTAGAAGGCAGCTGGAAGAAAAGGAAGAATTTGCCCAGGAAAAGGCAATATGCCTACTTTAAGCTCTGAAGACTTTCACAGAGGAGAAGCAGCACAATTGCAGAGGGACTCACTGCTGGGGACATGCAAGATAACCTGTATGGCAGCACATTTCTGGGTGTCCAGTGGGAAATATCAGGATGAGGAGAGTGGCTGCAGCAAGCAGTGCCAGACTAGAAAATGTGCCACTTCACACTTTCAATAGGACTTCCAGTTTGTTCATAAGTTACCAAACTGATG…
>lncrna-candidate-sw-40522	cccaacggctagaatgtaaatcaccggtgggatggcatacgtggcgccgcgatttgctgaagtcacggaagtttcctcTACAAGTCTATAAACTTGTCTCCACAGACCAGCATTTCTAAATTTTACTTTAAATCAAATGTTATAATTCTTAGCTAAATAAAACTTGTGATGCTTTCTTTTAAATGCTTTGTTTGATGCAGGCAGCTTATGGGGCAATTCTGGAAATTATCATGATCTGAGAAGCTTTGCACAGTGAGAACAAGCTCTGAGGTTTCTGAGTGCAGGCCACAAAGAGCATGACATTTAGTTCCAGGAAAGCACGAGAAGCAGAACACGGAATCGACCCTATAGCGGTTCATGAAGAGTTGGTAAACTCCCTTCACAAGCCTATTGTCTCTG…
>lncrna-candidate-sw-56741	aaacaagttctctttagtgctagggtgttcctgcaatttagggtaaggcagaaagggtgttccttaaattaagttagtttctgaatcttggtctgtctgaaattatttgtttaatttgcttaacttcctttgtatgaccagcctcagtctagtctttgctctatcgcaaccctggtactatgtagtgtctcctgtgtatgacctggcccacttatcctgcTAAAATACTATCCAGCAGCTTGCAGTTTTGTAGTGGCTTTGTGTCTCCCTTCTCTGCAGTGTGCACACAGTCACTTGATACATTGCATTCTAGTTTGGGTGGCTTACCCAGATATTATCATCCTGCTAACTGCCTCCAACTGCTAAGCTTGTTAAATTTTACAagagtcaagatacaca…
>lncrna-candidate-sw-40693	gtcttacattaatttaacaaacaagggttacagattaaaaatggaatcagaggaccctgctcacaagagcttacattctaatagtACACTTTATTGAATGAAAACATAATGTCTCTTCTCTTAGTGATCCTGGCAAACTGTTTCTAATATCAGTATCTTATGTATAAAATCAAGAGACAATGGGGGGTCATAAGGGTCAGGGAAGAATGGGTTTCAAGATGGGGAGAGATGTAGAAGGTTAGGGTATTGAGGGGGTGCATAAAAATACAATTTAGAGTGAAAATGATGCAGAAATATACTGGGTAGGGggaaaaggaattggaaaagagaaagaaaagggaaaTAAATAGAAGAAACATACTAAAGGGAACATGGGGAATGTAATCAAGAGGGAGGAGT…
>lncrna-candidate-sw-56744	AAAGAGACAGGAGCACACAGAAAATTCAATGAATGGGAGGTGTGAGACAGAGGAAATGGCAGAGGCGTGCGGAGAGTGGGCACTTTTCCCCCTCCTCCTTGAATCCccccccccccaaccacaacagggcaatagcaagtgcccgaggtccccataatgatgtttaagatctcagtaactgctgattctgtgtctttttgataacactgcaggtctttctgccaggctgctgcctaatacatgttacgttgtatctttctgagcctccgcctggtcacatgatgctctgtgtgtgagagtgagactgtgTTAGAAAATGGCTCTGCTTTAGTTTGGGAGATCTGAAATCTGCCTGTGTTGGCGTGTTTGATTGTGTCTGTGCCAGAGAAACTGCTTGTG…
>lncrna-candidate-sw-40848	TAACGGTATAGGATGGGGGAAGTGTTTTTCCTGCCTCTGACCTCACTTATTCTCTTATTGTGTGTTTGGGGTGGAGGTGTGCAGGAGGGGGAAAGAACTGCCCAAATGCCCGACGGCTAGTGGAAACCTGTATCCAGTGGGTTAATTTGCCAGCTGACATGGGCACAATATGGATATTGGTGCCCATTATTTTTCTGCCATTATGTCAAGGTTTGGACTGCCAGATCCCCTGCAGAAATGGAGGTGTTTGCTTATCCTTAGAGAATGGAACTCAGATATGCAGGTAAC
>lncrna-candidate-sw-40851	GGCGGGCGGCCTTAACCCGGCGTTCGGTTCATCCCGCAGCGCCAGTTCTGCTTACCAAAAGTGGCCCACTAGGCGTACGAGCGCCAGCTATCCTGAGGGAAACTTCGGAGGGAACCAGCTACTAGATGGTTCGCTTAGTCTTTCGCCCCTATACCCAGGTCGGACGACCGATTTGCACGTCAGGACCGCTACGGACCTCCACCAGAGTTTCCTCTGGCTTCGCCCTGCCCAGGCATAGTTCACCATCTTTGGGTCCTATCGCACAT
>lncrna-candidate-sw-40955	ctaaagttggcctgtattgaaagatctcgtttggcgaggcagcaagatgaacggatctccccgcgCGTGCCGCTATGTGGCCAAGAAGATAACTTCCTCACACAGGGAGGATGGAGAGGAGAAGGGAGCAGCCAGTGGTCCTGCCAAGTCTTCATGTGTTCTGCAATCAGGATGCAAGAAAGGTGGTTCCACTCGGGCTTTTTCCCCTTCTCTCTCTGCCCCCCTGACTTCCAACCCAGATGAGAGTTCCCCTTCCAGCTCAGCCATCCAGACACGTGATTCTGTTCCTTACTAACACCTCAAGGGGATTTATTTTACAAGATGGTATGTCAAGAGAAGGGGCAACACAGCAGAAGGATGACCCCCC
>lncrna-candidate-sw-41090	AAAGCTTCCTTCTACCCTTAGAAACATGCATCTGCAGGTGGCTGGCAATATATCCTACTTTGGGAAAAGTACAGTGATATCTCCTCCTAAATTCTACCTTAACTCCACCCACTCCCACTGAATAGATCTAAATACCTTCCTTTGCAAGCAGGTTCTCTCCAAGATTGTGCACCCTTTATCTTCTTAAGGAATACCAAGCCATGTGAGCAGTTAAACATTTTAGGGGCTGGAGAACCTATTCCTCTATATACATGGAAGCGAGCCATTTTCAGCAGCTCATCTGGAAGACTTAATCTAAAGATCATCTTTCTATTAGTATTCAGCACAAACTGTTGTAAGGATGCATCTGAAGAAACATGGTGTTCTAAAACCCCTCCTCACTTTCCTTCCTCACCAGAT…
>lncrna-candidate-sw-41202	TATGAGCATCCCCTCACGTACTTACGGACGGACTGATTCGAACCTGTTTACAGGTTGCCTTTTCTGCTTTCTCTAAAGCAAAATTGAAAATGCTTTCTACGTGCCAGTTACCACAATAGGATCCACAACCTTTATTCAAAAGACATGCTTGTGCTATATTTTATTATGTTTTATTTAAGCAACATGTACTTTATTGTGCTTTATTCATACAACATGTTTTGGGTTAGCACAAACCCTTTTAGTTTGAAAATCTTTTCTAGTTGCTTTGGTCAGTGAGCTGGCAAcatgcccggactggcaatttgtggattctggcaaatgccagaggggctgctgtaagatgccacagacagtcactatttatttggctggtggggggctgtttgggcctctgtttga…
>lncrna-candidate-sw-41212	GCTAATTATGTTGATTGAGAATCACCCAGAATCACAAAGAACAAACATGATCAGACTAACCTGTGTGTTGGGACAACTACATGGTGTAGATCCAGGAATTGCATGCAGCTATCAAATGTCAACAAGATGGTTGCATCTGCCATAGCAGAAAATGTATGAGAAAATGTCTAAAAAAAAAAAAAACCTATCTTGAATTTTTGCTGACCTTTTGGAACCTGCAAGGCCCCACAAATGAAATTAGCAGCAAAAACAGGTAAGTTCAAATTAATTCTATAGCTACTCTAATATTTAAAATGGTAATTAGATAAAGGATAAAGGATGATTTTTCATTGCTGGTTGTTTTTTTTTAAATAAATAAAACACCACACAAACATCACTTGTCTTTGTTTTTCTTTTATG…
>lncrna-candidate-sw-41225	CAGTGCTAAAGATTTCCAACTTGGGCTCCTCCTCCTCTCCAGCAGCTCCCTCCCTGCTCCCCCACCCGAGCCCCAGACACACTGAGCCGGGGATTGGATGAGGTCGGCGCCCAGCTCCTTGCTGCAGAAGGAGAGTCTGCCCTTCTCCCTGTTACTCTCTGGGGACCTTGTGGAGTAGTGGGACGGCCACCATGTTAAACTGCCATGGGGAATTTTCTAAGGGCATCAACTGAGGACCCCCAACTGTCGGATTACCCAGGAACTGACATTATGAATGGAGTAGTCCTTGTCCTTTGAATGCTTCCTTCGTGCCAGCTCTTTGATTGTTTTCCGAGGGGAGGGCAGCTGCAGGAGAAGGAGTAACGGGGAGTGCTGGCCCAGGTGTATGGCATGGCGCAG…
>lncrna-candidate-sw-41235	CCATCCTTATGTTGCAGAAAAATGAGAGCAGCCAGAGGAGGCCATTTGTTTCTGGGAAACAACTAGTAAAGCTGAAATAAATGGGCAGATTTGGAAGAGACTAATGCACGTGACTAGAGAAGAAGGGCAGAATGTATGTGGCGGAATGATTAAGGCGCTGTAAGGCAAAGTTCTCCAGGCACATGCAATACAATGTTGGGTTCTGTGGCAATAACGAGGTTAACCCTCTTTCCAGTGGCATCATGTTTGTAGCCACAAGAAGAGTGGATTGGCTTCTACAGCAGCTGAAGAGTTAAGGCAATAATAGAAAACATGGCTAGAGAAACATGAAAAAAAGATGATTGAAAATAATATGGTACAGTGGCAGGAAACTGCCCAACAAGGGGAGCGAGAACACAA…
>lncrna-candidate-sw-41250	aaaaattcgtaaagaatccgaaaaaatcgcaaaacatacgaaaaaatcgcaaagtaccgatcattacgaaaaaaacgcaatcggactccattcgacccgttcgtgggtaagtaaatcagccccttaGCATTTATCTTTCATCTGTTTActgcccatagaattatgaaagcaaatctctgattactggttactatgggttactgcacctggggaaatttacccagtgatattacatgagcccactggtttttattcACTTTTTGATCACATACCTCACATTCTAGCTTTAAGCAATCAAAGCAAGTGAATAGCTGTATTTATTAATGGTACATGTTCTTTATTGGCCTTTTTAATAGATCAGTGACCCAAAGAAAGAGGTATTGGGGATCGTAATGAGAA…
>lncrna-candidate-sw-41334	actctgatgagtggtgaaacgttttcaagaaaaaacacagaaaagtccttttttttttttctactagatactgtatataatgacctggatgaataagaatcttcatagacataGAGGGAAGAAGTTGTCTTAGCACTATGGAATTAGAAGGGCACTGAATGTTTCAGTGTGTAGCAGGAGGGGGATGAAATTGTCAAAGGAAAAGAGAAGGAAAGTGTTTTTTTTTGGTAAGCAAGAAATACAGAGAGGAAGTGACTGTATGTGCAAGGTACTATATACAAAGCAGAAGTGACTGTTTCAGTGTGGAGTAGAAAAAAAAGGAGAAGAAGCTTTCATAGAGCTCAAAAATGATCAGTGACTGCGCCAATGGgaatccgacctggggataaagg
>lncrna-candidate-sw-41402	TAACAATTAACCATCTTTTCCCTTGCACCCAAAAGTGTTCTTTGCCTTCTGaaaaaaaagagcaaaaaaaaaaaaaagaaCATTCTGCCTCAGACATGCATGCTTATGTTTATCATTGATTTGAGATTTTGTTTAGTGCTTCTCATTATTTCATTTCCTTTAAACACACACACAAAGAGTTAAAACAAGCCATTTCCCATATAGGCCCCCTCTGGCTTTATGAACATGCATGGTGCTGCTGGTGCTGCGATTTTAGTTCTTGCAAAACTGGGAGACTGAGAAATACTGCCCCAGGCCAGTCAGTTTGTCAATTAGATGTGGCCATGATAATTAGGCTAAGAACATAGCACATAAATGCTAACAATGCCGCAAACACAACATTGTACTGTCTGAAAGTAT…
>lncrna-candidate-sw-41476	cctttagtgTGAAATTCAATATAATTTGGTCAATATGGTCATTTAGCTTCAATTTGCAAAACGTTTCTGTTTGGACCATTTCATCCTAATATAAATATACGTTTTGGGGAAAACCCCAAAAAGTTTATTTTGCCGAAAATCTACCAAAATCTTTAAAATAGTATAAAAATAAAATGATTTCAATAACATATCCACTCTATTACTGAAAGATATTTCAGTTCCCAATAATTGCAACATAATATTTTCTGATACCTTGTAAATAGCCTATTCTATTTCTTTAAAAAAATGCCAAAAGAGAAACAAAATATCTACATAGGTCTCCTTCTGTGTTCTTCCAGTTGAGCACAATGTGTGGTTGTTTCTCTCTGTACTACTATACATCAAATTTACAACTTTGCA…
>lncrna-candidate-sw-41524	GTATTACCTTAAAGGAACATCATATTTTCATGAAAAAATGCCTATAGTTGCATTCTAAAGGGCAATGGAAACAAACACTTATGTCTAGTAATTTAATTTccataaactgtagagaactcaccaaagtaaaaaggataatctaggtgctccaacccaaaccctcagctcaagggaatgggcaagcctttagcgcagaaataaaaaaagaaaaaaagggggcactttggaaatcaaaaaagtgatcaaaagtgaaggttaaaaagaaaaaatctttatTTTACACTCATCTCATAAAGCCTGACGCATTTCATGTCTATCTGACACTTAATTATAGGCTCTTTTATTATTATTATATAAAGGTGGGCAGGTACAACCTGACCAGTAAGCCACGGATagcag…
>lncrna-candidate-sw-41542	AAAGAGATTTGGCAATTGTATAAAAGGAGAGAGAATGATCATGGGGAGAAGACAAAGGCATTTGGCATATGCAAAGAAGAGAAAGGCCACTTGGGGAACTGGAAGTGAAAAGTGGGAATTAGGAGAGGATTGAATAAGTGGTGAGATTTTTATGCAAATTGATGAGAAAAAAATGGACAGCTGGAAAATGGTACAAGAGGAGAAAAGAATAAGGAAGAGAATGCAGCAGTAAAATTATAGGGCGATGGAAAGGAAGAGAACATGGAAACTTACAAGCACGGGTGAAAGGACGAGAGAGGGAAAGATACAAAGAAATAAAAAAAAGCAAAGGTAAAACAATTTTCAAAAAGTGTTTGGAAAAGTGATCCTGGAGTAAGAAGAGATGGTCAGACTTAAAGC…
>lncrna-candidate-sw-41647	CCCCTCTACCCCCAAGTGAGTGGTGCGGATGGCTATACCGTCTTTTGCTCTATCTCTCCTTGAATGCACGGTTGCCCTTTTATTTGGTCCCCTCTCTGAGCATGCACTAATATCTGGCCACACATTGTGGACCGTGATATCTATGTGTAACTCTGGGTGGCGCTGTAATGAAGGCCGCTGACTGCCACTGGCCTGTGCACACTCGATTAGCGCTACGTGTATTAGCCAATGCAGACGGGACCCCTGGGTCCGCTCACCTCTGGCGGGGCGATCGCAAATGGAACTACGGGAATCTGCATACACTTGGTGCCCAGCCGGTATATATTCATCAATTGGAGGAACATAAAGCATTCCTAAGTAGAAAGGAAATTACAGTGAAGGAAAGTACACAGTAGAGAA…
>lncrna-candidate-sw-41653	TGACAACAGATAACTAACCAAGAAGGAAGAAGAAGTAAAGACAGACCTGCCTACTGAGCCAGAGGAATCTGAGGACAGTCACGCCCACCAGTGAAACTAACATGTCTCTACTTAGCTGTAGGGTCATATTTCTTGAGAAATTCAATCATCTATTAAGCAACCAAGAATTCATCAACCAGCTTCTAACATCTGAATCTCTGTAAAGAAGCaccatcctgattgctgcctgcccttacctttgcctgaaacttgactacaatactggttatccgtgccagCTCTCCAGAGTCCTTCTAAATTCCGACTTCCAGGTCAGCAGTGTGGTCCTGACTCCTTACAGTTTGGAACTAAAATCCTAATTGTTATTACCGTGTGTTTCTTTAATCGAAGGTTTCCAGT…
>lncrna-candidate-sw-41665	TATCCCTGTGAGAGGTAGTTATGTGCTAGTGTTACTAAAGGCTGATGTAGGACTCAGCTTTATATTCATCTCTCTTTCTGTAATGCAGCCAGGGTGACATGCAGCAAAGGTACAGTTACCATTTGCCTATATCGAGGACAGCAGCCTGCGAAGGTGGTGCGTACCACCTGCTCTGAATATCCTTGTGGAATTACCAATTTGCCCTTCAACTTCAGATGTTCTGCAAAGCCAAAGGATATTTTGAGTGTCACAATTAGGACTTGAGTTAAAAAAGATGGTTTCCCTGACATGTAGGAAGACTTAACCCTCACTTGGGTGAAGAACAAAGATCAGGTCTTAGATTTTTTTTAGCTGTAACTACCAACCATTGTAGTGGTTTGTGGGAAAACTTGCAGGCAA…
>lncrna-candidate-sw-56749	TTGACTCTGATTTCATTAGACTCTAATTCTGTTTAAATCTGGCTATTCTTTTGGATTGTCATTGGGCGCTACCTTAGGAAACATTAATGTTGCCCAAATCTAGACTTTTATTCCATCTGACCTTGCTATTGCTTTTTCCCTTTGTACCGTACCAGTAAACTGCACATTTCCAGTAACTTTTCCACAGGTCACGTTGCTAAGATCCTAGCATACATTCAGCTGAATAGCAGCCCCTGTCATTTCCTGGCAGCCTTGAGCTAACTTGCATTTAACAAAAAAGTTGTATGCTGAAACTTGGAGAGGTTTAAATGTTTATTTGGGAATCGGTGCTTTGTAGTTTATTATCCTGGATTGTTTTGTTTGCCTAGGAGGGAAAAGGTGGGTTAACTAGCATACATC…
>lncrna-candidate-sw-56752	CTGGCCCAGGGTTTGGGGAATTATTCAGACACAATAAGAACATTATTTTTAAAGCCACAGCAGTGCTGAAAGTATCACAACATTCTACTCTTCTGACTTAACATGAGCCAAACATCATACCAAACAGTTCTGAGAATCATATGAAGCCTGGTATTCACAGTAAAAGAAAAGGATTATCACCCCATTTCATTTGCAAGTGACAATCCTTGTGTGATTCTCATGATTAGCATTGTTCCAAGGGAGGGATTGTGTACTACAAACAAAATTATTGCAACATACCTTTGTTAAAGGCACCACTGTACCCCAGGGGTCACCCAAGATTTGTTTTTATAATTATACTGGAAAGAATACAACATGCTTAGTTCATTCAAAAAGGAATACTGTGTCTTAAAAAAAGCA…
>lncrna-candidate-sw-41860	gcctggggtagctgagagtgagtgattctcttcAGTCTgggtataagGAACTGAAACATTAGAAACGAGCTAAACTTTTGCACATGAGAACAATCAACTGCAGTTAGAGGATCCTCAGCAGCAGCATCAAAGGCCGAGTGTCATTCCAGTGTCTTTCTTTTATTAGTATTCCCTTCTGCATCTTTGCAAAAATTCTTGATTTTCAAGTTGCTAGGAAACAGGTGGCATGACATAGCAACGTAGAAGAAAAGTTTACAATAATGAAGAGGCACACATTTTTGTCCCAAAAAGGATGCTTATAAATGACACTTTACATAATGCATGCAGATTTTATAATTATTGTTCTGCATAAATGGACAGATTTATGAATGACTATTCTAAAATGATTGATTCTGAATG…
>lncrna-candidate-sw-42048	CACTTTTGAAATTGCTTGATATATAGGAGGCTTAAAAATCATAGATTATAGGGAAAAACTACAGCAGCATTTTAACTATATGGAAAAGGTAATTACATTTTAATTAGAAACTTTTGCAAGCTGTGCTAATAGCATCAAATGCATGTAGCGTTTTCTTTACAATCAGTTTAAAATTGCTCTTTCATTCCAGGTTTCCCCTTGAATTAACCAATACAAGCCTTGGTGTCCAGACTAAATTTCTATTGGATGAAATACTTGGAATACTAGAAACAGCCAGTGTTTACTGTTAATATATTTTAAGATGTTTGCATCTGAACATAGATTCCAGGTTGTAAGAAACAGATACTCCCCGTGTTTAATTATACAATATCCCATATTTAATAACTATGACTGTATACT…
>lncrna-candidate-sw-42062	CCCCCTCTGCCCTTTCTCTGTTCCTCTCCCTGGCAGCAACAGCAGCTTAACATCCTGCTGTCATTTCAGGCAGGGGTACAAGTTTACTCAACAAGAACCTTGCCACTGAGGAGACGCCCTTCAAAATGATTCTTTAGTGGTGTGTGATGTGGACCCAGAGCTTAAGGAGAAGTTAAGAAAATTTCGATTTCGGAAGGAAACCAATAATGCAGCCATTCTGAGTAAG
>lncrna-candidate-sw-42082	GGGTTTTAAACCTTGCTGGTCAGTTTTACTATTAGAGAGGTGGACACAGGACACAACCAAAGCTATCAACACAACAAGTCATCTCCTTCACTGAAATTCTATTAGTACAACTCTGGCTTATCTATCATCCAAGTTCCATCACAAGAGTTTCCAGGAAAGTGGTTTGTGTCTGATTATAAATAGACAACAGATATATATTGAGGGCTTTGTACGAAAGCAGAAGCCTATTTGAGAAAGATATCACTGTGGGTGTGATACTGAGAAGCCCTAATCCAAGCATATAATTATAACCAATTGCATTAATGATGTTGACAATCGACAGACTATGCAGTGACAGACCTCTGGTCTGTAGTTACATAAAAACACTAAAAAACCATTGGAGATAAAACTTTTGCTGGT…
>lncrna-candidate-sw-42083	CTTTTAGGCAATCTACTTTCTTCTGAGACCATGAGGAAAAGGAATTCACTGCTTAAAATATTTATTCTATATTTGGAACACCTACATCGATGACTTGCAAGCAAGGACGCAAAACCCAATGACAGTTCCCAGGAACGCTGGTTATCACACCGGTCACAAGAATGTAGGACCACTTTTAAAATGTATCTACCGGAAAACGAATTGTGAAGCCTCAAGTGTGTTTTATTTGGAAATTTGCAGCTGAATTTGCAGTCCATTACAAAAAGCTGTACCAATCATCCTACTGCATACTTCATGAAAATCAATATCCATCTAGTCCTCAGCCATTCATGGAATAATCAACCAGCACATTAAGCAGTCTCTCAAGCGATCAGAAAATGTATCTGTTGCTGATGTTGT…
>lncrna-candidate-sw-56755	CATTGTGCTGTATAGGTTTATAATTTATCGATATGCTAAAGTTCATACAATTATAGATTAAAGTCATATGACCCCAGCCACTTGCCTCTGTTCTGGAACACTCACCCGCTATTTTAATCAGGAGCTCATGTTGTATTGGTAAATAATATGTTGCACTGAACTAACAAAGCAGCATCTTCTCATACAGGGAGTGCCTCTGAGAAAAAAGCAGGTGGGTGTGCTGGGAAAGCTGCCAGAATCCTAGGGAGTCCATTTAACAACTTGACAAAAGGTTGAGACGCCCAAGTAAAAAGCAAGAAGTCACAAGACATATGCCAGTCACGGGGAATCCATGAGATCTGGAGGATATGAGCCATAAAACAACAATTTAATCAAACCTGTGTGAGTAAGACATCAAGG…
>lncrna-candidate-sw-42116	gtgagattgaacggaagatggtgcccagTGCTGGCTACAGTCTCAGGCCTTCATCAGTTGCTGGAAGCTGGGAGTGGTACCTACAGTGCTTCACAGCAAAAGAGCCACAAGTTGGCATTTGGAACTGCGGAGAACAGAGCAAATTCTGTGTACAAATATAATAACTGTATTCCTCTTGCAATTTGCTTTGATTTTGCATAATTGTTAACTTGGTAGAAAAAATAAAACACCCAGAGAAGCG
>lncrna-candidate-sw-56756	CACAAATCAATTATTCCAGCAGGGCCTTTGTGTGTGTGTGAGAGAGAGAAAAATCAAAAAATGCCATTGTCCATTTCAGGGCTCCTTATTTAACCTGAGATGCCAAGGGGACGAGCTCTCTTCAGCTTCTGATTACTTCAAGATGTCGGCTGACCTGGAATGAAATACTCATGCAAAGAAGCACAGGCTGGAATGAAATAAATCACAAACCAACAGAAGCACAAAGTTTATAATTACTCTATTTCAATTTAATTTCAACTAATAAAAAGGTGTGGGTCTGTGTTTCTGCAGTCAAATATCTATGTTGCCAAGTTTGTATTGTTGCATTAACCTATTTAACGAATTATGACTTTCACATACAGAAAC
>lncrna-candidate-sw-42307	TGCCATGATTTTGTCACGGTTTGGTAAATTTACCCCTTTAAGAGGCTTTCAGAAATCCCCGAACACACCTTCAGGCAGATTTGAATAGAGATTTAGCTCCTACAGCCCACAAGCCGGGCAGGGAGAGCACAGAGCTGGGGTTGCACCGAGCTGGCTCACAGGGGCTCCCAGGCTTTGGGATCTGGAGGAATTCTGCCCTTTCCCCGCTATCCCCCTCTCTTGCCCCCAACTCTGCCTGATCTGGATCATAAATGGGGCCACATATTCTTTTCTTCTTCTCCAAAGCAACTGCTCCTATTTCCTCTCTTCCTCTCCTTTGTATGGACACCATGTGAGAGCAGCACCAAGGGGCCAGACTGCAGGGAGAGGCACTGCCCTAACTTTCTAGCACCCCATCTG…
>lncrna-candidate-sw-42312	CAGAACTCAAGCTTAGGAAGAAGTCTTTCCCACTGAAGAACAACATTATGCATAGAGACCCAGGGATAGTTCTAGGACACAATTTGGGGATCTATAGGTTGATGTAATTCTTATAGTTACTGGGGATCTTCTCCAAGAGAAACTTCTACAATCAGAAGTCTCATATTGTGAGGTACCACCCATGATTGGTGTTGGTCAAGGGGAATGCTCTGCGGTCCACAGTTACATTATTAACTATAACCCCAATGACTTCTTCTCTGTTATACAAATATCTTTTGGTGAGCAACCTGAAACTGGACTGGCAATCTGGAAACCTTGCCCACCAGAGGTGCCACAGGCATTTCTCTAATTATACTCCCTATACTGGAGTTGTGTGTGACCTGATCGCCCCCAAGGAAT…
>lncrna-candidate-sw-42425	AGTAAAAACACTTCTCCTTTTATTAGCAGGCACAATAAGGGTACAGAAGTTAAAGTTGTTAAATATTCACTGTAAATACAAGTATATCTGGCTGACTAATGTCTTTTTCTGTTTTTCAGGAAATAAAAAGACAAGTTGCGCTTTCTTCAATTCAAGTCAAATATTATATTGTGCTAAATTATGAATTTATCCCTGTTACTCTTTTTTTTTCTTTAACCTGCAGCTTTTCTTTCCACTCCAGGAACAAATTGCTTCTTGATTAGTTCTTAATTACTCCTTGATTGTCAGCTGCTGCCTGAGACTATGCCCAATTCCAGCTTTGTCCCGGTGTTGTTGCCCTGTAGAACTGGATAACAAATGTCAATTTTGTAAAAATGGGGCTATAAAGACACCCAGGAA…
>lncrna-candidate-sw-42436	TGAAGAGCCCAGGCCAGCAGTGTGGAGGGGGGTTCTCATCTGGAGCAGCTAACGCCAGGTCCTTTCAGATCTCCCCTTACAAAGGGCCCAACTTGGAGATTTATTTCAAGGGATATTTCCATCCATCGGAGGGAGTGATACGGTTAAGAGTCTATTCAAAGAGGCTCTTGTCTGAAGATTGTTTAGATTTCCTTCAAGCAGAACAGCAGAATTTTCTTTTATCCTATGTTAGAAAGAAGAAAAGAAAAAGAAATGCAGCCTTTTCATATTAATCCGTATTCATGTAAACAAAGAATAAAAAGAGTGTACATTTATACATGTTCTCTTATACTCAATCTCTTATAAAAATTTACACCTAGAAGATGCAAGTTTTATTTCATTCTCTTGCTGAAATACACT…
>lncrna-candidate-sw-42437	TATCTTTGTCTAAAGTGGCAACCTAAATGGCCGGCTGCTTTGTGGTGGTGCTCCATATTAGTACATAAGGATCATTTGTCTTCAATTGGGGAGCTCTTGTTCGGCAGGCAAGGAACCGCTTAGGGCAAAGTAGGATTTCCATAGCGGAGTTAACATCGCTCAAGTAGAATCCTACGCTTGATTGTGCTTCAAATCTCTGCAAGAGGAAAAGCTGTATTCACTTCCTTGAGGCTAAAGGGAGTTCTCTTCAATAGCTTCTGACCCCACACAATCCATTTGATTAGCACTCAAGATGCAGAAGAATGGGGGACTTTGTCAATCATCTGCTGTCAATGCCAGTGCTAACCATGCCACCCCAAACTCTGGAGCACCTCCCTTCTATAGTAGGATCATGGGGGC…
>lncrna-candidate-sw-42441	CGCTATTGTCCCAGACATTGAGAATGAATTAATTACCCACTGTTGGAGGAATCTTCTGCACGTTTGGCCTATGGAAGCTGGTGGTCCCCCATGGCAGCGAATCTGCAGGTCTAAATAAGGCTATGTCTCAGTATCTGCCTTTGCTCCCTCAGGTTATGTATAAGGCAACTATTTGCAGTGCAGAACTAATAAAGGAAGATGCCATCTTGCAACTGCTGCTGGGTTCATTAGCAACCACCTCCTCAACAGAAGAATTGAGCATTAGCCCTCTGAGCTGCATTCATACTGGCTGGAAGAAGAAATGTGCCATTGGCCGCTGATTTTAAAAATGCTACTGGCTCGAGGGAGTGATTGTACAGTGGTGGATTTGACATACCTAAGGATCCAGCCTCTTACAGT…
>lncrna-candidate-sw-56758	CACAGGTTAATTGCAAACAAAATGCAGCAAATATCTTTTTGGCATCCAAATGAAATATTTTCTGTAAGAATGAGTGAATGTATAAAAAAATATAACCAGCATTTCAGCGTTTGCACATTACTAGTCCATTAATTATATTCGCACGATTGGTGCATTCCTCCTGAACGAGAAATAAGTAGAAGTTCTACCCTGCTGGTTTCATTGCGAGCTATTATTAGAGACCATGGGAAGTCAGTGAAGAAATGTGGGGACTGCAGTACTGTGTTATTTATATTTATATTTTCAGCACAGATGGAAAGTGATGGGCTCGAAATACTAACGATTTTCTCTAAAACTACTCAAGTAATTGTTTATCGCGTTTTGGCCATGAACTGTGACCGGATCAGTCTCTGTAACTCT…
>lncrna-candidate-sw-42463	GTTAAGGGTAAATGGTTGCTAGGCAGTCTTTAGGCACCGGTCATTAGGTGAATCACTGCATACAGAATGACTTTGTTATAAAATCTACGGCTAGCATATTGATAGTAACCACATACCATCTCTATTTCATTTATCAGGAGAGTGGCAATCTGCTGTTTGGTTTTAACTTTGGAAACTCTTTGAATTATTAAAATTGGCAGACTGCACAGAAGTATTTTTTTATGTGAACTGAAAACATAACTGCAGTTTTATAAGTAGGGTTGCCACCTGTCCAGTTttttaagtttgaacacatttctgggggctttggggccctattttatgtgttattacagttttgttaatgcaggtgaaattgccctctaggctgcaagtctcagttcccccaagagacctgtt…
>lncrna-candidate-sw-42514	TAGAATTAGAAAGCCGAGTTAAAGTGTTAGTGGGTGTCAGAGGGTCACTGAGCTTCCCCATTGGCCCTAAGGACTTCTGATGCCCCTGTAATACAGCAGTAGGTTTCAGGGGTCAGGGTCCCTCTTCTAGAAGATTAGAAACAAGTCATCAGTTCAGGACAATTAACCATTGCTGTGCTGGAAGAGGGCGGTTCCTCCAGGCGGTTACTTCTGCCCCTCAGGCACTGAAGGGGTTAAAGCGTGGCAGCTCCCTAACATAGATGTCTGCGGGAACAATCGTGCCAGAAAGCTAAAGTAGCTAATGCAAGGGGTAGCAGGATGGAGGCATTGGGCATCCCCAGTGCACATAGCGCAACTTCATATCGCTGGACTCTAGGTTCGGGACTTGGGCTGCACCGG…
>lncrna-candidate-sw-42519	CAGGACCATAAAGCAGCCCTGGGGTAGGGACATGCACTGCTGCCTTCAACCCAAGGTGGGGCCCGATAACCTGGCCACATAGGGAACACTCTGAGGCACACTGTCATTGGCTGGGCAGGGCTGCAGGGCTATTTCAGTATCTGGTATAGAAGGAAAGTGCCCTGGAGTGGGAAAGTATCTGTGCTGAAACTGTACCCACATACATACAGAAACTGTACCCACATACAGAAACTGTACCCACATACTGAACCCACATACAGAAACTGTACCCACATACAGAAACTGTACCCACATACAGAAACTGTACCCACATACAGGCAGAGCTGCACCTAACAACTACAGGGAATCTGCTCTCTGCCTCCATACTTACACCCCTTATGCACACAAACCAACAGCTCC…
>lncrna-candidate-sw-42520	tttatattcagtctctcattcaaaccactgcttggctgctagggaatagggaAACTGGGGGTTAAATAGAGAGGATTAGATCATGTGACTGCTGAGCTGCCCATACAGTTTCAATATTTTATTTTGAAAAATGTCTTACCCCTAAAATGTCCTGTGAGTCTAGTAATGGCATTGGCGGGCAGTGAGAAAGCAGTGTGGATGCTGTAAAGAAACAGAACAAAACTGGGCTTTGCACTGAGATAAAAGGAGTTTTTTGTGGGGGTACATTGGTCCAATAAGGGGTGGGGGGCACACTGCCAGTGAAGCAGGGGAGGATGCTCAGAGGAACAGCTGATCATTACGCACGGACAGTTAGTAACCCCCTGCTTCTTCCCGAATGGTGCCGTACGTTTAGCAGCT…
>lncrna-candidate-sw-56760	TACACAGCAGCCCTGGATGTTGCCACTGCTGGTATTATCAGGTGTCGGAACTGGGGGCCCATCGGGGCCGTGGCTTCCCACCCCTAGAATTTCACCCTGGTTTTGGAAGTTACAGCTAAACAGAGGCAGAGGGCCGGGGGCTCAGACGTAATAGGGACAGCGCAGGTGGACTTCAGGGAACTCCCTTTGGCCCCAAAAAGTGGGCATGTCCAAATATTTCCGTGCTCCAAATCCTCCCTCTCCTGTCCCCCCCAACCAAAAACATCTTCTGCTGCCCCTGtatatatatatatatatatatatacatGCTTTGGAAAGTTATATGGCCAGTTTGTTCTTCTAGAAACATGTCCACAAGCCACCTTTTGAATAGACCATTTCTCGTGGAAGGGTCCTTGG…
>lncrna-candidate-sw-56761	caactttttgtcaggccctatcaagtacacaggggcccactaaatagtgactgtctatggcatcttacagcagccAATATGGGCTGCCAGTCTCGGCCTGGTTGACAGTAATTGCACACTTGGTGATTTCTCCTCTGGCAGAGAAACCGCTTTGTGTGACATGAACCTTGAGAAATAGGGATGGGCACATTTTGGGACCCCAGATCATGCAGAACTACCAGCCATTTTATCACTTATATCTCTCTGTGAGGAACACAAACCCTGCACTGAGTCATTGCCCTGAGGCAGATTTCTATGAACCAAGAAAAGTAGTCCGAGTTCTGACTCACCGAAGTATTAGGCAACTGACCAAACCAAAGGAGGCAGCCATGGAACGTGACAAATGGTGCATTATGCAAG…
>lncrna-candidate-sw-42673	ATGATGCCACAACTATTCTACATTTGCTTGAAAACTACAATTATATTATCTCATCCCCATGGGCACAGCCTTTCATTTGATCATTGACTCTTTTAACACTTGCGGTTCTAAACACTCAGAGAAAACCATCTGCTGCGTCCTGCGAAGTGCACTGCTGCTGTAACCGGGAAGAATGACCACTATGGCAAATCACGCCAATGGTACCTATGTTGCAACATAGCTCCACTCTATTAATTAAAAAGACTATTTTCTTTTATATTAGGGTTGACACCTAAGTGGTATTTAACTGGCCTAGCTGGGGCCATATAGGTTGTTAAATTTGTAATTACCTGTTGTTCCACCCTTTAAGTCACTGATCTGCTCCTTTTACTTCATTGCCACATGCCTTTTATGACATTG…
>lncrna-candidate-sw-42794	TAAATATTGGAGTGTTTGACTACCCTTTGCCATAATCTAATAGATCTTCTGCTCTTGTAGGACAATGCTGTCATAGGGACACTTTCCAGCCTAATGACAGTGGAGTTGGAGATCTTCTTCTCCCCTTTTGTTTCTACAATTAACTAATATGACTCGTGAAAATTACCTTTGTTGATTCTGCTGGCCCCAGGGTGTGGTGATCTTCATCTTCTTGTCCATCAGATTGATCTTCGTGTCCATCAGATTGATCTTCATGTCCATCAGAAGATGAACCTAGATATGGGCTCCACACTTTATTGCTTTGTTACTGATCAGCAGCGCGGCAATTCGACAAGAAAACTGACAAGACGTGAGATTTCAAGTTGGAAAAGTGTGCTGTAATGGATTTTGTCAAGGCGG…
>lncrna-candidate-sw-42902	tcaggctggaaagaaactATTGCTCTAACAGATGTgagaatttactgaaataaacagaagtggcaataccttttttcagAGGCATTTTTAGCTGAAATAATTCCTGAACTTTTGAAAACCCAAACTCTGGCTGTGTCTGGGACACAAAGATGGATATTTTAGCAAAACCTTAAACTGAAAAAGGAATATAGATTGTACCATCCCCAGTACCCGATGTTCTAGAGATGGCAGTTTGTCAAATGACTGTATTATTGGAGCTACGGCTGCCTGAAGATAAAGAAGCTGATGTCTAAAAAAATGAACCCTATAACGGTGAAGGAGCTTTGAAGGTGGGAAAAGGACCTAAGGGAGCACCTTTAGGATGCTTGGACAGTATTAATATTGAGTGGCCATTAGTGA…
>lncrna-candidate-sw-42956	CAGCTCCCATGGTTCTCTTTTTACCACTCTGAACTTTGGAAATAAAAATGCCCAATCTGTTCATTAAGGCTTTCTTTATCCTGAACCTCACCTTTAAAGAAGGTTTTTTGGCCATTAGCAGTAAGTATTGTCCTTCCGATCAAAAATAATCCCATAGACCGTCTATGGAGGACCTCTTTGTTATGTGAGGCCTGCAGAGACCTGGCTAGTGCCGTCAGCTTTAGACTGAAGTTTGTTTTGGCTTTTTGTCTTGGAAAGGTATGTGCGTGAGCGTGCGTTTTCACTTTAAAATGTGATATTTTGAAAAGTTAATGTTTTTCATTACTTCATTTGTCCGTGGCAGGATTTATATTGTATTGCAAAAAAACTCCAACTCCTGGATGTGTGTTTTTTTTAAAG…
>lncrna-candidate-sw-42958	GGGGGGGGGGGAAGGGGGTTCTAGAGCAAGGGGAACTCAATAGAGACAGAAGGGATAGTTGGCTTTCATGGAACCCCCCTCTGTCTGACTTTAAAAGTCCCCCAGCGCCGTTATCGTTCGGCTCCCTGACGCGCAGAGCGGCTGCTTCAGCCCCGGCCAGTCTCATCTAGCGAGAGGGTGACGTCATCCCGCCGCACTGCCTGCTGGGAAAgggacgggatgggatggaacgggacgggGCAGAGTGCGTTAGTGGCGCACAGGGAAGGGAAGCGGGCTAGTTTGTGCCGGGTTTGCTCCTTTCATAATGTTGGTTCTTTCCTATAACAGCTACTACTTTGCGAGGGAACAACAGCTAAACTGTGTTTTTTTTTTTACGGCGTGGTTGGCAGCCAGTCC…
>lncrna-candidate-sw-43197	ctgagttcagtcccttctatcttctctgtagctccgctcctccccTGGTCCCCAATCCCCGCTCTTTAAGTTGGGCGTGTAAGGAGGGAATTGGAGAAAGGGAAGGAGCAGGAGGGAGGGTGATGAGCAAGGGGCGTGGTGATCTGGGTCCTGCCGTGGGGAGGAGCTGGAGGGAGGGTAACGAGAGGTTGGGGGGTTGGTGTGGCAATCTGGGTCCTGCCTTGGGCGGATTCAAACCTCatattaagtgaatatatactgctaaaataatgaattttgcaacaacagctccacctgctgatcagtttctgctcatgatccagccgaggaacttgttagataaaaggaagaggactattctgaatttctgctcaTATGTGTCAACTTACTTGTGCACAC…
>lncrna-candidate-sw-43216	TGACATTTCATTTCCTGCCACAAGTACTAATCAGGGTGAGCGTAACCAGAAAGTAACCATTTACTGTATCATGGGGTGTAAGTCAACAAGGGAAGACCCAGGATATGCTGGGCTTTTGACAAACAATGAATTAAGCGAGGAGCTATAGTTGATGAGTATGTGTGCAAGCAGATATTAACATCACTTACTAAGCTAAATTTACCTATACAAATGCTTTATCTTTGTCAAGTTAATCCCAGCTCAGTGGGTATTAAAGGACAAGGAAACACATTACAGCATTTGATAGGGTACCCCCTGCTGTACCGCATCGCTA
>lncrna-candidate-sw-43305	GGAGAGAGTAAGAGAGGAAAGGTTGCAGATGAAGAACGAATTGAAATCCTTTTCGTGTACAGCAGGGGGCAGCACTATACCCAACTAGGAAACTGGGACAGCGGTCAGTCTTGAATAGAAAGTTTATATATCATACATATACTACAGTACTAACTTCAGTCACAGGAAACCAGGGTGGGCGCCCCCTGCTGGAAGTGAGCAGAAGAGCAACACTGCTTCAATTAAAGACGTCAGTTTGGACACAACCCTGCCTGCTACCTTGTTGTTGACAGTTTTAGAACCCAGAGATACGTTTACTGAGGCAAGAAAACAAAAACAAGATTTGCGAGGAGTCGAGGGGGGGAAATAAAAGCAACTTTACTGACGTATCCCAGCGATCGCCCGTCTCACCGTGGGAGT…
>lncrna-candidate-sw-43334	GTGAGATTCTGGCTGGGCAGGTACAGAAGGATGCCCTTTCTGGATATTTTATAGGCCCTGGTGTTGAATAAAATGCTCTCACCTGGTCACTCACAAACCCATTGCTGAATGAAGCAGTCTCAGTCCATCCGAGTGCCAGCTTATGTTTCTGTACTAAACTGTGGGGTGAGGAATTCCGTCGAATAACATTCTCACATTCTTAACTTATACATTGAAAGAATTCGGCCAGTTAGTATGGGAGCAATACAACAAGGAAATTAAGGATATCTCGTCTACATGCAGTGCTTTTGCAGGGTGACCTGCTGGAATCCATTCACCTACTGAATACATTCAAACATTCAAGTGCAATCTGATCACCAGGCAATCATATGACTATCTGCCTGATTTGGCCCAGCATGT…
>lncrna-candidate-sw-43378	TGGGAGGTAACATTTATACCCAAGGGAACTCGCAATTGTGTATCACAATCCAGAAGTTGCTAGCTAGAATTGAAGCTGGCGACACTCCGCAAATAGGGGATGCTCAAGGGATTTACTGCAGGATGCGGAAACGAAAGTAATGGATTTGGAAAGAGAAACTTTACTGCAAAACCAAGACAAACAGATGAAGGATAATCTAATATATATGGGGCTCTCCAGCTGGGT
>lncrna-candidate-sw-43447	CTGAGCTTGTGGCAGTGAGAGCCCAACATGGGCACAGGTGAAACTGATGTCCCTGCCCGGATATTCGGTCTCAAGTAAACGAAGGGCGTGAGAGACAAGTCCGCTGGGTTCCCTTCAGGGCATGGCCGCATTATTCCTAGAAGGAGCGCCTCATAAACAGGCAACATAagggtcggactgggccgattggacactgggaaaaaatctggtggccctagtgggcgttcccggggccctagtgggtgttcctcccctgatgtgttaaacttacgggcgctcagggaaggacgtcagGATTTGGCCTCCCGTGATTGGGCCACTCAGCTGACAAACATCCCCGTGTCTCTGTTCCGCGGTTCTACATACGGAAGCACATGGAACTCCGACCAATCATTATTA…
>lncrna-candidate-sw-43481	CCTGGATCTGTCTAAGAATAAAATGTCAGGAAAGATTTCAATAATTTGCTGGAGGTTCTTTCTGCCCCAGCCTGTAGGATAGAGCGCTTGGGGGTGCGGATGAACGACTTTTCAGAGGAAACAGAGAGGAACCTACAGCAGCTTAAGGCCCACCGACCAGAATTGGCCATTATCCTGTGATGGACTGAAATACCACAGGCACATGACATCAGTGGGCTCGGCTATGACGCAATTGGCTGATCGTTGCATCAATCAAGGGGAAGCTAAGCAGGAATAATTTTATTTTTATTTGTATAATAATGCTAAGAGACTTGCAAATGTTTGTGATGGGAATAGCTAGGGGAATAGATGTGCTCTGTTTGGTTGGTACCTGAACAGGCCAGTTTTACTGTGATTGGA…
>lncrna-candidate-n-4812	CACAGATCAGCATACAGACACACCCCTCCCATTCCGTGATGTCACACAGATCAGGATACAGACACACCCCTCCCATTCCATGATGTCACACAGATAAGCATAGAGACACACCCCTCCCATTCCATGATGTCACACAGATCAGCCTACAGACACACCCCTCCCATTCTGTGATGTCACCCAGATCAGCCTACAGACACACCCCTCCCATTCCGTGATGTCACACAGATCAGCATACAGACACACCCCTTCCATTCTGTGATGTCACCCAGATCAGCATACAGACACACCCCTTCCATTCTGTGATGTCACCCAGATCAGCCTACAGACACACCCCTCCCATTCTGTGATGTCACCCAGATCAGCATACAGACACACCCCTCCCATTCTGTGATGTCACAC…
>lncrna-candidate-sw-43547	GTGAGAGCGCTGAGTGTGAGAGCGCTGAGGGTGAGAGCGCTGAGGGTGAGAGCGCTGAGTGTGAGAGCGCTGAGGGTGAGAGCGCTGAGGGTGAGAGCGCTGAGGGTGAGAGCGCTGAGGGTGAGAGCGCTGAGGGTGGGATAATGACCCCGGTTGCTGATAGGCTGATGTCTCTGTCCCCCCAGACCTAGAAGAAGCCGTGAGTGAGTTGGGCACCGAGTTGGTGAGACTTGTCCAAAACATAGAGGCAGTCACTGAGTATCAGTCCTCTGTGCTCCGGGTCAGCAAAGTACTGTGCTCGTGGATGGGGAACATGGAGGCAGTTGCCAAACACAGGAGGAAGGTACCGGCGCCCCACAAGGAGTGAGCCCAGACATTACAGCTGCACAATATGGACTG…
>lncrna-candidate-n-4823	GCCTTACTTTTACCTAACCTTGAGGCAACCTTGCTTGTCTGTGTCTGTGCAGGGGGTGAGCCCCAGGTACTCCAGTCTGACAGTCGCCTTGGGTTTGTTCAGCACCCAATTTGTTATCGTTAGTGGCACAGCCCGGCCATTCCCCCCCCAGCCCTACAGTACAGGGCACAGCCCGGCCATTCCCCCCCAGCCCTACAGTACAGGGCACAGCCCGGCCATTCCCCCCCCAGCCCTACAGTACAGGGCACAGCCCGGCCATTCCCCCCCAGCCCTACAGTACAGGGCACAGCCCGGCCATTCCCTATGAGTTCAGCCAGAACTTCCGCATTTTGCGCTCCTGAGGTCATGTGACTCACCTATCGCTTCCTGTTGCAGCCGAAGTTCCTAGGACCGCCTCTT…
>lncrna-candidate-sw-56768	aaaaaatctgaattatttgattaaaatggagtctatgggagacaggcttccgtaattcggaactttctggataacgggtttccggataacggatcccatacctgtatacagtatatagtcttccactgtgtttttttagttcaAAAGATTCCTAGAACGTTGTAATCCTAAAGGGGCGGATAAATTAGGGCAATTAACGTTCTTAACTTATAGTTTCCATCAGGCTGGAAGATAAAGGGAATCAAGCAATTCAGGAGGCGGAAGGACTGCTTAAGGGAGTGTCTAGGGTTTGCTAGGCCGGGGATTTAGTCCAGAAGTACCTCCATCAAAACAGGTTCTAAAGATATTTCTATGTGAGCGCAAGAGCAATTGTCTAAGTCCCTTAATTAAGTAAAGTTG…
>lncrna-candidate-sw-43749	aatgattcccttttctctgtaataataaaacagtacctgtacttgatcccaactaagatataattaatccttattgggggcagaacagccctattgggtttatttcatggttaaatgattcccttttctctgtaataataaaacagtacctgtacttgatATCTATTTATTTCATTCTTTGGGTGGACTTCTCCTTTAACCTTGTGTTTGTTCCCTCAGtgctctctgctgccatcaaatggccgcatctcccctataaatacctgctcagaaggccaggccagcctttagaaaatggctgctctcaaagcaacagGTTTCTTTTTGGTAAAAGCCCAGAAATACATGGATAGAAAGAGAAGACTGAAATGAAGAGTGAAGGGTCTGAGATCCTCTGTT…
>lncrna-candidate-sw-43808	AGGCTGTTACCAAAGGGTGATGGGCCACTGTGAGCCTATCAGCCAAACAGTCCCACTGTGGGTGCAAAGCGCAGGAAGGCAGGCGTGAGAGAAGAAAGCAAGAATCCAGCGAAAGGGACTAAATCTGCCACACACACAAAGAGACAGACCGGTAATTGTGACACACCCACCCAAGGCAAGACACACCACAGAGGAAGAGGAGAGAGAGCGAAAAGGAAAAAGAGGGAGGGCACCGCCAGAGAGCTAGGCAGTTCAGGAAAGAGACAGGCATCCCTGTTAGACAGAGATACTCTCATACTAAGAGGGGACAGACACCTATTCAGCAACACGCCTTTCTTAAACAAATAGCCCCAGCTCCCTTAACAGCAGGCACTGGGAGGGGAGGGGTGGGTGTTAGGG…
>lncrna-candidate-sw-43849	attaagtgtatatttacacgaaacgcgtcaggcgtattgttgttaaatggagtaataaaaatcgcgttttaagcaagccgctgtgtccggtgcatttggagcccttttgcatatgcgtgatttcgccttccccagctacaggctctgagcacctgaaccacttctgaacaacgGAGGGGGACCTGATCTGAAATGTTCAAGAACTTCTGAAAAGGACCCTGGATCAAACAGTTCAGCAGATACGGCAGAATGGAGATGCTAAGGAAGCCCTGGAGATGGACTATTCGGACAAGGTGGAAGCCTATGAGTTTGATGACAAATGTGGAAGATATAACAACCAGAGCACCCACATCCAGTTTTATCTCAACTCCACTAAATATGAAGACATGTAAGAGTAGC…
>lncrna-candidate-sw-43850	CCACAGCTtaatgttgggcttggACCAACCCACTCTGTCTGTTGAAGAAACACAACCAGACCCCCGTACTGGAGTCTTCAGACAGCCACAAGAAAGCCGTTTGCACAAACGGGGATGCACTGCCTTTGGTGATCAAGCCGGGAGAAATATATGCGATGAAGATATACCCTTATCTACTGAGGAAACACAACCGGACCCCCGTACCAAAAGCACCATAGAAAAGAATCTCTTCCACATCGTCTGCCACCTTTCTAATGGGATGCAACAAGCAACGTCCACCATCTGATCTGCCCATTCTACTGAAATGCTCCATATTGGAGTCACGCAGTTGTATGCAACATCTTTGCAAAAGCAGGACTGGTTTATTGTATTTATTTTTTAACATTTTCAGTTTTTGTA…
>lncrna-candidate-sw-43905	ACAGAGTAAAGGCCTTTAGTAACGCTTATACATCTCTATCAGACGAAACCAAAAATGATTTCTACAATTATTTTATCTACCGGTACATGGGCCAGCAGGCATCTCCTACAGGAGTTGTTTGTGACACCATAAATTTCAGGAGTTGGATAGACATCAATCTTGGCAACTTTATCCAGCAGTCAACATTAAACGATATCGCTTTGTTCAATAAAAATATAACAAAGGTGAGAATGCCCCTCTAGGCTCCCCTCTTCTTAAACATCTGACCAAAACCTTTCTTGACCCCTTGAATCAACTCATTTTCCCATTTTGGTTTCTTCCTTTGTAGTTGGAAAACCCGGAGGAACTGACAGTTACAGAACTGGCCACATTTACATTTACTGTGGATACGCTGAACAA…
>lncrna-candidate-sw-56770	CCCAGTAATGGCACAAAGGCATCCTTTTCATCCCACTGTTTTTTAATCCATGGCTGGGCTGCTGTCAGTTTTTTTTCTTATGCAAAATCTCTCCCCCCTCTCCAAAAATAACGCTGCTTTGGCTTTTTGGCTTCCACTTGGTGAAGCCAATGCCAGAGTCTGGGAACCCATGGATTGCACAGATCTCTTGATGTAAACGTATTACCAGACAGTTCTTTTCTttaaagcggtggttcacctttcagttaactttaagtatgttatagaattccaatttcaagcaacctttcaactggtctttattatttatatttatagtttaaattatttgctttcttctttccaatgttcaaaagggggtcactgtagctctgtgaggctacggttttattgtcattg…
>lncrna-candidate-sw-43980	TGGAAGACTGGATGCCTAGGGAATTATGGAGTGAGATAAACTGGCTACTAGTGGGGTTTGGGCAGCAGGTCTGCCTCCCTGTGTCTCCCCGGTGCTCTGAATGTCTCAACAAGGATATCTGTCCAGGTGCAAAGAAGAAAAAGCCAAGATAAAGCTGCAGTATGGAGTCGGAGTGATTGGTTTGACTAATGGAAAGTGACTGATCC
>lncrna-candidate-sw-44022	GTAGTATTTCTATTCGTTCTGTCTGAGCCCCGAACTTGTAAACAAAGTCCATTGGTTGCAGTAGCTTGAGCTATGTGCAAATGTGCCTTCCTCAGAAGCTGTGCAACTCTCTGCAATCAATGTCCTCCACATCAAAGAAACACTGAAACACAACATGGAGGGAAGAAGCAAAGAAGAAAGGGTTCCAGCCACAAATCGCTCCAGAAAACCTGTATGTTTTTGCCTGAAAACTGAACAACATTGAAGCGGCATGCTGTATCCATTTGATGTCTATAAAGGTAAAATTTTTGCCCTTGAATTCTAGCATTGCAAGATGTTGTGGTTACTTGCATCAGATGTGTGGCATATTGGAAGGAACACTGCATCATGGGAAACATGGAAACTGTTCCCATTTTATGT…
>lncrna-candidate-sw-44049	GTGTTTAGCCCGGGGGTATAATAGCCCTTAGTGACACCGATACGTTCCTGTGGTGACTGATTTAGTGAGGCATAATTATATTATATTGTACCAAGCTTGTTAGTTATCTCCCCTGTATAGGGAAGGTTGTCGGGGGATTCTGGGAGTTGTAGTGCAATAAGTGTTGGAGTGATACAGGAACGCTGTCTCTGGTTTATGTATTTACTCTTCTCTGACGTTGATTGGGGCGTCGTGTTCATAATCCCCAAGTGTTCCTGGAACAACAAACTAACAGCCCTGCAGAGCTGTATGTGGGGGGCTCCATTATAGTGGGGTCCCTGCAGGGCAGCAGCTTTATGTAGGGTGAAAAAGAACAGGAAAAGGAATGGGACAGTGCCACTGATCTTCCCCAAGCTGTTC…
>lncrna-candidate-n-4920	GAATAATTAAAATGTACTCGTGCAGTCTGCAAATGTTATTTCCCTGCAACTCCCCAAATCCAcccagggcaaagatctcattggtgggccccctggggcagcctcaaggcatgtgtggtagtgttaccttcaagcaggtgaactaggatatagGAATGGGACAGTGCCACTGATCTTCCCCTATCTGCTCTACAGGACTTGCACCCAATGCCCCTAAAGCACCCGGCCATAACCTGGCTCCATCAGGTGGGCAAAAGGAACAGGGGAACAAGAAAATTGTGAGACGGCAGTGGGAGACCTGGAGCACAGAGAATAAGAACACATTCTTTGAGGCGCTTTTTGAAGTGAGCAGAACTGCCAGTTGCTGGTTGGTCATTGTGGGCTGTTTGATCATATCAG…
>lncrna-candidate-sw-44094	CACAGGGCTATGTAACACATCTCAGGCTGCTCTGCATAACTCAGCATCTACCAGGGTGACCCTCTTAGCCTTTACTACAGATCTCTCTCTCTTTCACCCGCTGTTCCTTTCATTAACTCTTAGCACCTTGTTACCTCCATGCATGCCCCTTTCATTAGATTCTCATCATTCCTTTATTTCACCCCTTTTTAGGAATTTTTTCCCCCTTTTCTGCAGCTCATATTCGCCCGTGCCTCTGCCTGCACTACAGCAGAGACATTTGCAGGCAGATATCAAAGAAAAAGCGGGTTTTCCGTGACAGTTTGCGGGATAACAGAATTGTACCCCTATTGGATGTGCCCAGCCTTTATACTACCCCGGATAATACCCGGTGCTGGAACAGAAGACTGAAAAGCAAGA…
>lncrna-candidate-sw-44172	CTAAAATTAGCAAAATTGTCCCTTTATTGTATAGAGTTATATCCTATTTTTATGCTGAAGACTGACCATTCACAATACTGTTTAGTGCACTCGAACAAAACCATAGCACAGGATATTTATCTGAAGAAAAATAGATGGATGGTATATGTACCTAATTAAATGCCATGTATTTCTCACACATATGTATTTTTTTACAGCACTGCAGAGTGAAGTCTGCTTCTATAGATGACAATTACGCCACACAGAATTTAACACTTGGTCCCATACATAACAGAGGGGCAGTGATACAACCCGCTAAGCCACCTGAAGCCCATATTTCAAATGGAGCTGCACCTCCGGCACTGACCTTAACATCAATTCTCTTCTTCCTTGTGCTGATATTTGTCTGTTAATCGCTTA…
>lncrna-candidate-sw-44233	gtgagtggaagcaatcaacctgaatctgcccacaatccgcagttgatgtggcgaggttggcctgaacacgggggtcccgcgggtatcgtgccgatccgcacattactGTACTCAGAGAGTGTGAGGCACCGCTACTCCATTTCGGTTTTCCCCTCCTTCGTTTCGCTTGTTTGAACAGACTTCAGACATGACTCGGCACGCTCCCGGACTGCACATTAAGTAATaaaGGCTCCCAATGAAAATGCGAAACGTGAAGAGCATCGATTGACTTCTGACACTGCCGCCGAGAACCCAGAAAAAGACCACAGATTCCTATAGTGAAAGAGAGAATTCTAATTACAAACATGAAAGCTTGGTTTGCAAACGAGAGAGAACAGTGAGGCAGAGCAGAAGGCGATG…
>lncrna-candidate-sw-44237	atctgaggcttctaacttttttccttagcTCTTCAGTTCCAGCTGATGCACAGGTTGCAGATTTTGATTTTTCCCCAAGCGATGACAAACATATTCCACTATCGGAATGCAAGGAACCTGCCCCAGGATTCTGTGCCTATTGTACGGGTCGGGATAAGGAGGCAGAACCACTACTAGAGGGGTGTGCAACACCAGCCAGGCATTACATGCTGTGAAGCTCCAATGGATTCTCCCTAACTCATTAATGAGTCTGATGTTCAAAGTATTGAACCCTCTGGACTCACCTATGCAAACACATAGCCCTGTTCTGAATTAGAACAAAATGGGAAAGTCAGATGAAATGAAAAGTGCCTCTTGTGTATGTATATACAATGTCACATCTTTCGGTTTCCCATGGTT…
>lncrna-candidate-sw-44281	TAGGAGTCTGGGTCTCTTTTTCTGTAATCACTAGACAAGTGGGAACGTCTGACAGTGGCAGATGCTCTTGAACCAGTTCAGTTTGAAGATGGAGAGAAAATCGTTGTTCAGGGCGAGCCTGGGGATGATTTCTTTATCATAACAGAGGGCACAGCATCTGTATTGCAGCGCCGATCTGACAATGAAGAATATGTGGAAGTTGGAAGACTTGGGCCATCAGATTATTTTGGTGAGATTGCCTTGTTGCTGAATCGTCCCAGAGCAGCAACTGTTGTTGCTCGAGGGCCGCTTAAATGCGTCAAGCTGGATCGACCTCGCTTTGAACGAGTTCTTGGACCATGCTCGGAAATCCTCAAGAGGAACATTCAGAGATACAACAGCTTCATTTCTCTCACTGTC…
>lncrna-candidate-sw-44364	AAAAAAATATCTGTGTCTGACCATCTGGATGTGAAGCAACTTCTCCTGCTATAAGGTTTGATTACCTATTTGGAAATGTTGGCTGCAGTCTAAAATAAAATGAAACAATGCTAATTTGCCAGCAGAAGCCTATTGATGTGGAAACCAGCACTGGAATTACTGATTAATCCCCAAACGCGGAATTTCTGGTGATCACAAACAGTCTG
>lncrna-candidate-sw-44447	GAGAATGCTTGCATCACAATCTGACCATTTACTTTGACGTCAAAGGCCATGCTGATCAGGCAGCGGAAGCCCTCCGGCATCTCTATGTTGAGAACCCAGGTTTATATAACTGCAGCATTGTATGCTCCTTTGAACCTTTTGTTATTATTAAAATGAGACAGGCTGACAGAAATGTTGTTACAGCTCTGACACACAGACCTTGGAGCCTTTGCCACCTTGGAGATGGCACCCCATGGTAAAACACCATATGGAAACATTACTGGTACATTTTTATGGATGTCTTGTTGGACTGGGGGCTGCACAACTTACTGTGGAATCTTTGTGGAGTC
>lncrna-candidate-sw-44450	GAGGGTTCACTTATAAAAATACCCCATGAATCTGTGCTAAACTGTGTAGTCACAGTGTTACAGTTCTGCATTGGTCAAGCAGCTGGGGCTTCATCTGCAGGATCCAGCCTTTGCAGATTTTTGATAGGGTGCCTCAGGGTACAAAGATGGATACCCTTGGGTAACTTGCACTTTGGCCACTGACCCAGGATTCCTTGCTGAAAATATACAATGTATTGCTTGCTTACCTTGAGAATCCAAAATC
>lncrna-candidate-n-4961	ATTTTACTACATCATGGGAAATTATACCAACTGTTGTGAAAACATTTCCAAATGGGCTGCAGAAATTCATCTATGTCATAGCCTCAGAATCTTTTGCTGTCCCCTTTTTCTTACTCTCATGTCTTGTCATGTTCTATTTCATTGCTCTTGCTGGAGCACATAAAAAAGTTGTGGAACAGCTACAGGAACAGCTAGCCATGGGAAAGTCGGGACAAACTTTTTCTCATAAGACGGCTTACTGAAGTTCACCATATCAAAGTTTAGGGTCCCTTGAATGATACGGAATAAAAGGCAACCTCTTTTTACTGGTGTTGGCATTTAAGAAAAGTGAAGCAACTTTAGGTTATGCACTCTTCCTTTTTATATTCACCAAGATGAGTGGTTTGGCACCGTGGATTG…
>lncrna-candidate-sw-56774	ctgtaCACACACATACTAAAGAATGATAGAGAGAACTTACGTGGCTATTTCTTTCATCCTGATTagtgatccctaaccagcggtttgtgaggaacatgttgctccccatccccttggatgttgctctcagtgacatcaaagaaggcgcttatttttcaattcctcatttggaggcatgttttggttgcataaaaaccagttgtactgccaaacagagcctcatttaggctgccaaatacgggggctaccaaatagctaatcacagcccttatttggcaccatcatgaaccttttttatgcttgtgttgctccccaactcttcttacatttgagtgtggctcatgagtaaaaaaacgttggggatccctgATCTTAATGAATGGTATAAGTCTGATGACC…
>lncrna-candidate-sw-44603	CTGAACATATGTTCCCTCCcactgcactgatgacccccaataaaggcaaaactggtctgtagttgTAGGCTTTGCATAAGGACCAATATGATATCTGCTCAACCAGAACACCTCTCCtgtggattcacaaggccctacatatgctgattagaaggccctgccctgattagctacaataaagtctactgttttgcagttgagaatctgatcagcAAACTGCTCAGAAAGTGCTTAAGGTTCAGCGTCTAGGGaatgcaaattttaggagcgataattggcttcagtccccataattccttctgctggctgcgtacaTTAGTTTGCAACACTCACTGGCCATAAAATAATGCTGTGTTAATATATTTTATAAAAAATGCTCAAGTTTTGTGCTTTTACCAT…
>lncrna-candidate-sw-44690	gcaattctcttgactcagttgtgctcttgactcagttgtgCTGCACCTACTGCAATTAGGTTGCTGAACAGTTACAAGGGAGGTGAATTGCATACTCAAGGAACATATACTTGGGATTGGGAGAGTGAGGAGAAAGAGTCAACTCAGCAAAATTAACCTACAGGTGTCCAGCAGGCATTGTTGCAGTCTGAGGAGAGAGCCATGCTGTAGCATATTTGAAAGGACTGTATGGAAAGAGAGCAGTTACCACTGAATAGAAGCCGTGGTTCTTCATCATCCACAAGATTGAGAGACTACCACAGTTTGCCGTAGCTCTTTGTATCCAGGGCCTAATTGTAGTAACTGATCCAAATAATTTAAGGAAGAAGTTTTTAGGTGAATGGAGCAACAAGCTAAGGA…
>lncrna-candidate-sw-44814	ccacgattaccattgtgcacacTATTTGTGTCTAACCTGGCTGAGGAGTCTGGAAGGATGCCTAAAGCCTTCTCTACAAATCCTGCAAGAGAACCAGATTCTGAGGTTGAAAACGGACCTGGATTCAGTAAAGGAATGGTTGCTTTGGTAAACTACTGCTAGTATTTTCCTGAGGGCTTGGGCGGGGTGTCGTTGTCTAAGGAATCCAGTTTGTTGCTCGGTTTATCCACTCAACCTCTGAGGGAGGTTTTACCGTCTTTCACCGTCTTCTTGGGATCATAGCTTTAACAGCATGCAGAAGTTGAAGTGTGTGGGTGACAACTGGTGGTCCAACTCCTCCATGACACATGGAAACCccctgccagtaccatcttcaccgccacctttttgggatctctg…
>lncrna-candidate-n-5011	TTTGTTTTGTTAAATTAGTTTATTTAGGAAACATATAGTTAAAGGCACGAGAAATTACATGTCATTACAACGCTGTAAGTAAGAACTTGTGCATTTTTGTGCCTACTTTTATATATATATGCTACTTGTATACTTATAAAGCTTTAACATGTTAAAACAATAAAAATGTATTTGCAAAAATAAATGAAAAACACAAAAACCGATTGGCTAAATAAAATTTGGCACATAAGTTATTGTACAATGTCATGGTGAGGAAGATGCACAGTCCTGGATTCTCTTCTTGAAAACAGATTTATCACTCAAAAAGCAGAGAAATGTATGATTGGATTGCAGATTAGCATGTCCTGGGAACTCTTGACAGTATATCaaataatggggccgattcactaaaggtcgata…
>lncrna-candidate-sw-56781	agtaagcttatcagaaagatctatgtaaatacagccataagcacttacaggatttcttgtctccttttttgtaaacatattcttagggtatctgacttgctctctcagaaaaatccttcattccctggccaagtttgtgcagttctctcctttctcttgctcccccctcccataagaatttataaaactccctcccccaacccttaggaatgtgtgatctcagctataGGGATGTGGTCTGCCCACCCCCCCAAAATGGTTATGACACCTGTGACTGCAGTTACCCAATGACTACCATCAGCCCCCCCCCCCCACCACCATCTGGATACAGCATTTGCACAAGTAGGGTCAGGGAGACCTGTTGAAGAATGCGAAAAATGAAGCTACAGAGAACATGAA…
>lncrna-candidate-sw-45081	CATGTTTTCCGTAGGTAATATAAAAGCTGAAACAGACGACTGAATTCCATATCAGCCTCTCTCATTCCTCATTTGCCACTTTGTGTGATTCTTCACTCTGGCGATGGAAGGGTTAAGCCAATCAGGTTAATCAGTCCCacagacaaacctatagacagacagtagaaagacaATCAAAGAAACATAAATCAGATAGTTTTAGATTGTATTATTACTTTATTCCCTAGTTTGGCGAGTTTCCCATGAAGGGCAGAGCCGCAGTGTAGCCTGTGTGACCCGGGGACTAGGGTGGCAGGTGCCAAGTGGGCAGTTTCTTTGCAACAGGTCGCAGACAATTCTACTGCTGTAGCCTTTGCTAAATCTACCTACACAAACAAACAAAGGCGCAGGTTTCCATGT…
>lncrna-candidate-sw-45110	ATGTTACAGGGTCGCCACCATCTCAAAGGTGTTGTAGCTGTCAAGATTGCCAACATCAGTCAGGTAGGGTATCCTTATATTTCTATTCTCCATATCATTCCTATTGGTGTGGTTGCCTGAAGAGGGTCGTTCATAGGGATATTAAGAGCCCCAACATCATGCTCACCAAGGAGGGGAAAGTCAAATTGAGTGAGTAAAACTTACACAAATAACATGAATGGATGGCCAGAATCTTTTGTGAATATGGATTCAGAGGGTTGCATAATTCAGGTTTTTATGTTATTGCCTTTAAAAACGCATTTTCTGTTCATACACATAATCTGTCATTTCAGTTGACTTTGGATTCTGCTGAGACCTGGACCCCGAGACAGGTTTGTGCCACGAGGGTGATGGAACTCC…
>lncrna-candidate-n-5050	TGGATGTTCCCATGGCAGCAGAGACCTATTTTGTGGATTTCTTGCTATCCGAGGAGTGACTTAAAATCATGtttttttttttgttttgtttttttttATATAAAAGCTTTTTATTCAACTAAATTCTTTCCATCGAATCAGTCACGAAAATGCCAGTGCATGCAAGTGATATCCTGATCCTGTGCATTTTTAAAGTGGCAGTATACATCTCTGTTCTGTAATAAGGAAATGGAATAAAAGCAAAAGTGTATTCCAACTGTGATAAATTCTGATTGCTAGTGATGAGCTTTGTGTGTGCGTTGTCACTGTGTAGCGGCCACACTCAGATCAGCATTGTGTTATTGCTGTTTTCTACAATGATATCCtagggcaggggtccccaacctttcttactcTCCA…
>lncrna-candidate-sw-45327	aatattgcactttgctcactgcacttgaggacttaaatgacccctaTGGAGACAGGTGTACTCAAAGCAGTCAAGATTCTTGCTAGAAACTCCTTTAGCATGTATGCATAATCATCTGCTTAACAACTGGATTATTGGTATTTTTACCAAACTTTCTTATATGTTGCTTTGCTCTGTGTATGTGTGCAGTGCCGACTATGGAACAAGTTTTGGCTGCAAGAGAGGGCACTCGGATAGAAGTCTGTACCAGAGCATGGAACAGgtgcagtttgattctcctataagaatgatccctattagccttatggaagtcatcttgttatctaaacatatcgaaattacgatggaatgtctacttgccagtattacactgtgatcaaatttcagaaggacggatat…
>lncrna-candidate-sw-45419	GAAAAGAATTCTGCCAACAACTAAATCTATTCGAAGTCCCTGTCTTTGATCACCAACGAACAGCAGCTGGCCAGACTTACTGACTACGTGGCTTTCCTAGAGAACTGAAGCTCCCTCCTACTTCTAGATCAAAAGATGCAGACATAGGAGGCTGGCAGAGAGGAATCCTCTGCACCTCCAAACCCACCCCTGGTCATTGAACTCTTTCTCTGCTGTGTGAGCTTGTGTCTTTTGGAGCTGAAAAGGGTTAACGCATATGAGAGATCGTGGCGCATTCTGTTAGCTTGGGTGCTGTGTATGTTAACCCCTTTACTGGCACGGGGCTATGCAGCTTTGTGCAGTGCAATTTGTTGCAGGCCCCTCTGACAATAAAATGGTTAAGATGCTGCATAATCTTTT…
>lncrna-candidate-sw-45429	CTGGGGACTAGGAACCCCCGACTGCAAGACACAATTACTTGGGGCCAGGCTGCCTTTTACCTGCAGACAGCGGGTACGTACAGAATAGAATGAAACTTGTGTGCGGCCTTATCTCTTGCCTGCTCCTGCTTTGCCTCGTAGTGCCTGAGACACAAAGCCGAGCACTGCAACCCTCGCTGGATATAAGGAATCCTGACATTGACCCTTCTTGGTACACAGGAAGAGGGATCCGTCCAGTCGGGCGCTTTGGAAGGAGAGGCACAGCCTGGGAGGATGCTCAGAAATCTCTATACAGACAGCTGGGCCAGGCCTGTATCCCAATAGAGGAAAGCACTGAACTGAGTGAGGAAAACTGAAACCTTCATCAGATGTACAACAATCTCATCCCATCCTCAATTC…
>lncrna-candidate-sw-45468	TGAAAACACATGAGGCATTGCTTTGCTAATCAGTTACTCACATTGTGCTTTTACCTGCAGTGATTAAAGCAAAGAGGGAAAACTTCAGCTGCAACAACAGAAGACTTTTATGGATATGGAAAACAAATGACAGAGTGGACCTTCCTAAAATGCATGATGCAACAAAGACACAATACAATAATATTGGCATATCTGTACCACAGCATGATTTGAGGGACAATGCATTTTGGAGAAGAATGGACTTTGAGAAATGTTAAAATTGGACATTAAACAGAGGTGCAACTAGACAGCAAAAACCTGACCTAACAACAGGATGCATGGGCATTGATCAAATATGATAAATCTCTACTATCTGTATATGCATCATCTAATTTCAAAGCAAAGCAATATGTTGGGCTT…
>lncrna-candidate-sw-56786	GCCGGCTGCCGGGTTCCCTCAGTGCCAAGCGGGGACAATAGAGTTTGCGCTGTTTAATGGCACGTTGTACTGAAGCGAGAGGCTGCCGAAAAGTTCCTACGTTTCGTCATCATTTAAACGCCTGGGGGCACTACTTCATATAGGTCTAGGAGAGGAAATACTCCTGTATTGTGCTGACCAATCACAGTTGCGGGGACCAGAAAAAGATTCCAGCAACCAATGGAGACATATATTTCTTAAATGTGTCTACGCACAAGGAAGTGAAGTGTCCTATATATACATATTCATACATTTATCTCGCCTTCGCAGGTGTAGCTGGGTGACCAGGGAACAGCTCCAGCAAGCAACAGAGAAGAGCATGTCTGGAAGTTAAAAATCATTGAGGAAAGGCCGCGTTGG…
>lncrna-candidate-sw-45582	CTTGGCTGAAGAGCTGACTCTCAAGTTTGCAGAAGCATGGTGGTGCCCCCCTCTCTCCAGGCTTCTCCTCTGCTGCACTGCTCGCTGGGGATTCCCTCACTGCTTCAATCCAGCAATTCCCGGGCTAAATATAGAACCAGTGAGAAATGCAAAGAAAACTAATAAGGAAACATTTAACAAGGAATGACTTTCTTCATCTTCCTTCTACTGCTCCTGGCAGAGAGAGATAGGGGTCTCCAAAAGGAACACAAGGGTTTCCTATGGTGCCAAGGAAAGAGCACAGGGATTGGGGATAGAAGCCCAGCTCCGCTCTCTCCCTGCGATCGCAAAGATGCTGTGAAGCAGCAGTAGCTGATCCGTGGGTGTCTGACGCTGCGACACGCCCCCCGGTGTCCTTCC…
>lncrna-candidate-sw-45585	GCGATTCCATGATACCATGCAATGGAACTAGGTACTGCTACAAATACCATATGGGATGATGGGATGGGAGTGTAAACACAGCCATCATTCTATAAAACGCTGCTGAGTGTAGCAGCAGCCTCCGATTTGGATGTGCTACAATAATCGCAGCGCAGCTGATGGAGCAAGCTCAGGCCAGATGTGGGAACTGTTGCATCACATCAACGTTTCCGGACTGAGGGGAAGTCTGGATTTTTTTTCTCTTTGCACAACTCAGGGAGAGTGAGGGGAACAAGGCAGATCGGCCGGTGCCCGGGATAATCGCGGCGCAACATCTGGAGGGGAAGAGAAACGCAAGCGCCCGGAAGCGTCTGGAAGCGCCTCTCACTCcagcagcagcagctgcagcCACAAGTACTG…
>lncrna-candidate-sw-45586	AAAAGTTAACTAATTTTTGTTaatgaaatgaaataaagaaattattaactgaaattaactgaaaccaaatgTTTATATTATTGTGGAAATGGAACAAGAAAGTTTAAGAAATGGCTTGTTAAAGAAATGGAAAAAAAACCTACTTCAGTTTTAAAAATATGCATGAAAGGTACAATTATTAAGTAACATAAATGCCCAGCATAAATAAGGAGCATGTAAAATTACATTAGGAATATAGAAAAAGATGACAGCATCCTTTAAAATGATTTTGTACATGGCTAAACTATTCTATCCTTTTCCAAAAGGGTACAACAGCATTTGATTTTGTAGTATTTATGTCATTCAATTAGCAAAATGGCAGGTAATTGTAATATATTAATGTTTTCTTTTTGCTGTAGA…
>lncrna-candidate-sw-45587	ctgacacctaacctgcatgcgcagttgaagcggatttcctgctacctccaactgcgcatccacaagcaggtttgtattggcggagagacacaaagagtcttcaatcgCCAGGACTGGGAAAAAAAAGCCTCTTTTGTTAGCCAGGACTGGGAAAATACCCAACACCCCACCCAAAAATGGAAGCACTGTACATTGAACTGTATGGATTAATCAAGGTAAGTATGCCCCATAAGCACTGTACAATGAACTGTATGAATTAATAAAGGTAAGTATGCCCCATAAGCACTGTACGATGAACTGTATGGATTAATCAAGGTAAGTATGCCCCATAAGCACTGTACGATGAACTGTATGAATTAATCAAGGTAAGTATGCCCCATAAGCACTGTACAATGAACT…
>lncrna-candidate-sw-45596	aaacattgtgctttttatgacaCTGTTGGCCTGCGCTAGGGACACCTAAGAAGCAATTTGAGGACAGACCAGCGTGTTGTTCCCAGTTAAAGGTGCTGATTGTTTCTGGAAACACTGTCTGATCGCTATGCTGGATATTAAAGGTGAATTATATCATGTTCAATATGGGTAAGTTACATTTATTACACATTGTACATCTCTTATGCCCCCCCATCAGAATTGTGTGTCCTGATTATGGAGGGAACACAGGGAgaagggaaatatttctgtttggggaagataccagaagaacactagggggactcataattatatatgaatatatagcattggtcttgtttgggaagggaagcttaagcctccctgaatcAGTCTATGGAGGAATATTCAGTCTATGGA…
>lncrna-candidate-sw-56789	AAAAATAGGACTGATGGATCATTGTTTAAGAATAGATCCATAGGAACAACAGTGCACCTCGTTGCCTTGATATTGTGGTAATGTTCTCACTGACTGATCTAACATGTACCAGCAAAAATATTTTAACTATGAAATGTTTTATAGCCCAAGAGCTGTGTTAACATTTATTTTTACTGTTTATTTGATATATTTATTGTGTGTGTTTGTATGAAATTGTTAATTTTGTTtaaaggaaacctataccccccttttctttcagttgggcttatactgtatagaaaaggtgcataaatactatatgaacttccaaaaacgagcctttttttcccccaatatgaccacctagaggtgggtgataccagggtgtttaggccgagggccaaacattggatcacaacc…
>lncrna-candidate-sw-45748	CAGGCAGCCAGTTGAATGCGGAGCAGGTGGAATTATTACTGCAATGTGGCTGACATAGCACAGACATTTAAATTGATTGCTTGGAGATAATCAGGCCACCACGACACCAAGGAAATTGGCCTTCCTATATCCTGCATGGAGAAATGAAGGGATCAGTGTTTGTTCTAAGCCTTTGTTTGATTGGGTGAACCTGTCTCTGTTGTATAGAGGACTCTCCTGTCACAGGTCATTGCTCGGTGCGGTCTACCATGAAGCAAACAAATGGAAAAAGCCACCTTCTGCCATTGCAAAGTTTCGCTTCTATCTCACTACCGTCGCAAGTGCTTCCAAATGATAAAAAATAGAGTCCGAGAGAATTCTGTCTCTGGGAAGGCTAGGGGGGAAAAATGAGTATGATTA…
>lncrna-candidate-sw-45773	caatagcagagatctatcgtgggcaagtaatttgctccttgggttcttacccttatgTTGTCCTGTGCTGGACATACATAGACCAAGTCCTGTCTGACCTACTGTCTTATTGCATGAATTCAAGTTGACCACACAAGTAAAAGCAGGAAAAATGCACAGCTTTGCTCAATCAACCTGCAGGAATATCGGTTGCACTATTTAGTAGGAGCACAGTCCATACATGTCTAGATTGGGTACTCACCAAATTACATCTTTATCCACCTTTTCTATCACAATGGAGGATGACCAGCCATACTGATCATTTTGGAAGACAAAGCATGTCCACATCATTGACCTCATTGTCTAAAAAAGAATTTCTGTTTGTGTATTAAGGCTTAAAACTATGCAATGCATAAACTA…
>lncrna-candidate-sw-45824	GATAACTCTCTAAACTGGAGGCTGTTTCATTTTTCTGAATAGAGTACCCTCTATCTACCCCTCTCTCATGTACAAATTGTGTTAATTATGGATCATTGACATCATGGGCACCATACTGGGAAAATGAACCTTCGGTGCGACGCAGACACCGGTCAGACCTGAGTAACCAGTGGAGGACAACAGATTGCGCTGCTGCGGCGGAGACCCAAAGGTTAAAGGAATAAAATACCCATTATTTTCTGCTTCGTGGAATATGGGATTCTTTTGTTCCCGATCTCAGCACAAACATCGCTGCTTTTACCTCGATGTGAAGTGACATTCTGGTAACGAAAGGAAAAGTCTGACCTCAATCTCTCCGCTCACAAACAATTTGATTGCATTCTGAGCTCCCCGGATCCA…
>lncrna-candidate-sw-45883	TGGCATTGCTGCTAGAGAGGGCAGGCTGGCATTGCTGCTAGAGAGGGCAGGCTGGCATTGCTGCTAGAGAGGGCAGGCTGGCATTGCTGCTAGAGAGTGCAGGCTGGCATTGCTGCTAGAGAGTGCAGGCTGGCATTGCTGCTGCTGCAGAACCTCTTGAAGTTGTGGGTAACCAAGTCAATTTTTGTCTTACTCTTTTCCCCTGTAATCCTGCACCGATCTTTCCTTAAAGCTGGTTGGCTTTGCCAGTTTGGGACCCCTATAGAGTGTCACCGTGCAACCCTGAGCATCACACACAGCTGCCCATCCATATATACCCCTATTCCTGCCATTGGAGTATTTTTGtgtatgtatgtgtg
>lncrna-candidate-sw-46104	TAGAGAGTGAAGCCGGGAGGAAGGCTGGACGCGCTGGCCAATCAGAGTGCGAGGGTCGCGGCCGGAGGACGCGGGGATAAATACAGGTGGCTGCGGGGGGCTGGCCCGTCTGGGTCAGTAGGGTGCAGGGTAACCTCGGGCTGACCTTATCGGGGCTTCCCACTCACTGGGTGCCCCCCACCCTACTTCCACATCAGCTGAGCACGTCACAGGTTACAGGGTGCAAGGGATTTTTTGGGGATGCAGCACCTGAATATGAACCCCCCGCCCCCCCAAAGGAGATGCTCAATGACCAGCGAGGGCAAGAAGGAATTCTGGGAAGTCTCTGGGCCGGGGGCCCATCTGTGGGTCCGAGTCCTGGGCCCAGAGGATGAGGGAACACACGGTACCGGCACTGGA…
>lncrna-candidate-sw-46107	TTATACAGCTGCCATTGTTGGACCCGCCGTTGGTTACCTCCTGGGGGGGTTCTTCCTCAATATATACACTGATATCAGCAGGCAAACTGATCTCACTCCTGGGAATCCCCTTTGGGTTGGAGCCTGGTGGATTGGATTCTTGGCAGCTGGAGTGGCCGGGTTCCTCATTTCCTTGCCGATATTAGCCTACCCCCAGCAGCTA
>lncrna-candidate-sw-46265	TCTCCTTCACCCCCTGAAGGATTGAGCTTCTGGAACCACTTCTAAGAAACAGATGAACAGATTAAAGCAAAGAAACGACTGCTACAGCAGCTTCTGTCTGGGTATGCCTACCCGCCCATGCCATAGAGTGCAAGCTCTTGCGAACAGTAACCTCTTAATCTTCCAAGATCAACAGGGGAGGTGTATAGAAAGAGGGGGTGCAAGATGTCGTTGTAGAATAAAGGTAATAAAGGGAAACTGAGTATTTAGCCAGAGCCTGTGGAGCTGGGAATGGCCGGCCAGTGGTGGGAGTGAGGGCAGGGCAGCTCCTGATTGAAAAACTGATAAAGAAGAGTCATTTCCAGACGTCTCGCCAGAATTCTCTTGTTTAGAAGTTTATGGCTTGGGATTCTTGCAGCC…
>lncrna-candidate-sw-46294	AAAGGAAAGCATAGAGGAACAGAGGCCTATATATAGGCCCAGGTATAGGGTTTACAAATAAAATATAGACGCCCAAAGATCAAACGCACAATGAAAATCCACAGACTCCAACGGTGGTGACAAAGAGAATAGACATATGGAAGTTGGAGCTTCAGAGGAAGGACCTGGATGTAACAGACAGGACAGAAATAGTTCAGAGAGGGGCTGGAGGCCCACGGGGGTGATCTACTAATGACAGAGTACAGAGACCATTATGGACATAAGTCTCATTCAGCCCTATCAGAGCTACGTCAGACCCGTCAGTGTTGATTTGGTAGAGCCCTTGATGGATTGCTTCACAAACAAGAAACGAGACGCGGCTTCTCCAGACATGGCAGACTACCTTGAAATCTGCAAAGC…
>lncrna-candidate-sw-46317	AAGAGACAGAGAAAGGAGACCACAGAGAGGGGCAGCTGTTTTGTAGCAGATAAAAAGCAACATACCATACCGGGGACAGGAGCTTACCAAGGACATATAGAAAAGGCTAACAGGAGACTAAACTAGTCAGTTGGAATAAGTGACAGTGGATCGGAAACCTCTTTCCCAGTGTAACTATATGATGTACAAGAACTTCTCCTGTGCCATATATAACACAGCACCTCTCTCTCTGTGTAAAGGGGTACGGCTCGGATTTAAGTTTTAGGGGGGAAAAAAAAGCTAAGAACACTGTCAGGCTGGGAGGAAGGAATCTATACATAATGTGACTGTTGGAAACAATTCCGAATGCAAAATGTGAATTCTGGCTGGATACCTAAAATTGTAACTGTGCAGAAAATG…
>lncrna-candidate-sw-46348	GAAGCACCCGGTAGTGCATGAAGCAAATTTATAAAATGGACCGAGGATGGATAGATCCATGAAACAGTAAGGGTCCTGCAAAAAAAGAAAAACCTAGACTGTAAAATTCCTCACTATAGGAATGCTAAGCCAAGGCATATCTAAGGCATATCTAATAGGCGGTTTGGAGAAAACATTTGGACCCCATAGAGAGCTGAAATAAGATGTTTCATGTGGGCAAAGATCTCTAAGTCAGCCATTCAGAGACGGAAGAGGATATTTAACAGCCAAATTGGCAAAGGACCATATAATGCCAGCTTGCCCACCAATCATCAGCTTTGACTATTGTATAAAAGCCAGAAGAGCTTTATAATGAGGCATTGTGGAAATTAAAGGTACGAAGCACCTGGTAGTGCATGA…
>lncrna-candidate-sw-46374	ctggattcaatatgCAGCACTACTCCTTCACCTGCATGACAATCGCAAGGGCCCCCGGGACCCTATAACTGTATCTGAACATTTATTGGATCACAGTACATCCtgattctaagcttcactctcctaataatattgcagggtctattgcttagtacttcatttattttctaccagaaacacctgaacctcagcctggtcacatgatactgtttgagagaaaaaaaagtgtaaagatctggttttgtaggtgagggaggacatggttacatgtggctgctGCCACCAAATCCCATTTTGAGCTTCTCTGTGTTTATTCAGTGAGGATAAGatcCCGGGATTCTTATATGCAGCCCTGCTTTCCTGTTGTACCAGAATTCCCACAAATCATCAAGTTACTCT…
>lncrna-candidate-sw-46537	tgaaatttaaaaatgaaataaatctgtttgcgtttttgaaaagcagattttaatgcaggattctgctggagaagctctattaactggtaagttttgaaaaaaacatgtcttcccatgacagtattcctttaTCTCTTAAGTTTGTTGTGGAGGTAACAATTTAACCTTAGAAGTAGTTATAAACCCTTTTTGGAGCTCAATGAACAACTCAGACACTGGTTAAACAAAACCCATTCACAAAAATACTGCAAACTTTGGATCATAGATATATGCAGTCTTAGGTAAACAATATAGCTTGTAGGAAACACATTACTCTTAAAGGGAAACTGTTGGTTAAAATTAAAGTGTTTTCACTTGTTCATACCGATTTTTTTTACAGGTTTAGTGGAAACCATCTAC…
>lncrna-candidate-sw-46543	GGTTATTGTAATATCTGACTACAGTTATGGCAAATTCCAATGCAATTTTGACCCATACGTTTTTTCGGCAGGTGGGAGGGGGGAGGCAGTGTGACTCTCCCAGCCTTACCTGGAGGAACTCAGACCTAGTGCTGGAAGCAGCTCGGCATGGAGGCACTAAAGTATCTGACACTTGTCCTGCTCCTGGCTGTGTTTGTGGAGAGGATGGAAGTGCAGGCGGCAGGTAAGAGCTGACAGATAGTTGAAAGGGAAATACAGGGGTATATATATTCTGCAGTGGAGTGCACAATAAAGTAGCTGATATGTCTGTACACTCCTTACTGtgggtacttggaagggttgaacttgatggactctggtctttttttagcccaatgtatgtaactatgtTACAGTATT…
>lncrna-candidate-sw-46579	gaccatccaggtgtaaacaggatgaaagcacaagcttgtagctacctatggtggccaggtctggatcaggatatagaaatgtttGGGTGGCAGTGTTGAAGCAAAGGACAGCATCACAATCCCTGTAACGTTCACACCCTACAAAGAGGGAGAAAAATACGTGCTCGCTGATTTCACCTGTAACAAGTTCAAGAACATCAAAGGTCACTTACAGATCAACGTGCAGGCAGAATAACAATATTGTTATAACCACATGCCAACAGCAGTTATATACTGACAGTGGTTAAACAAATTAGCCTACTGTTTGCTTTTATTCTTGCATCCATGGCTTACTTTTATCCAGAAATATACACAGATGAACAGATTGGATGGTCCTGAAACTCAAGCAAGGGCGTCCAA…
>lncrna-candidate-sw-46582	AGGAAGAGATCTCGGAGCTGCAGAAGGCGCTAAGTGACATGCAGGTTTATCTGTTCCAGGAACGAGAGCACGTGCTGCGCCTATACTCGGAGAATGATAGGCTGAAAATCAGAGAGTAGGAGGATAAGAAGAAGATCCAGAAGCTCTTGGCATTGGTTGGGCCCAGTGAGGGGGACGTTACTTACTTCCACAAGGAGCCCCCAAA
>lncrna-candidate-sw-46637	GGCATCCCTCCCAAGCTTCCACTGACTGCTTTCAAAAGCCTGTTAAGTCAAGAATGTCTGGAGTAAGGTTGAACCTACGTGAGCTTGGTCCTATGGCTTCGCACATGAGGTGGTTTATATGGTTAATGGCCGTAGGAGGAACTGTTTATGTATTTTTATACCATGAAAAGTATAAGATTGTTGAACTGCTCTTCTATTTAGCAATGGGATTTTCTCCTGCTTTAGTAGTGACGTCAATGAACAACACAGAAGGCTTACATGAACTTGCGTGGGGAGGGCTGATCTACTGTCTAGGAGTGATATTCTTCAAGAGCGATGGAATCATCCCGTTCGCTCACGCGATCTGGCACCTCTTCGTGGCCCTGGCAGCTGCAGTCCATTACTATGCCATCTGGAAAT…
>lncrna-candidate-sw-46683	CAACCCTGTGTATCCCACTTTAGGAAATTGAAGTTCAAGATATCAACCTTATTGCTGTTCTATAAAGTTATGAGAGCGATACTCATCACCCTGTAAAGCCACCTCCCGAGACCAAAGAATCCCAAGGCTTCCGACAGCAGCATTTTAGCAGACAGCCAGCACAGTCCTAAAGCCTGAAACTGCGATCTTAGGGTTTGGAAACGTGTTCTTGTGGAGAAAACGGGGACGATTATACTGTTTATGctggaaaactgtgttataaacataaaaaaataaataaaataaaaatgaagacctattgcaagttgtctcaaactagcgccctcttcaac
>lncrna-candidate-sw-46734	GATCTtaagatggccatacacgcactgatattatgATTTATCCAGCAAGTGAACAATGCAGCCGTCACTATCCAGAGATGGTACAGGCGCCAGTGGCAGAAGCGCAGGTCTGGGGAGGAAGCTCTGAAGCATCTGATGGCTTCTAAAAAGGAGGAAAGGCAACAACACATGGAGGAGGGTAACCTCCTAACTCCCCAGCAAAGCAGGGAAGAGGAACGCCGGAGAGTCCGTGAGGAGAAAGCTCGGCAAGCTAGACGGGCAGCAATCCAGGAGTTGCAGCAAAAGCGATCACAGAAGGCATTAGAAACCCAACAGCTAGTGGAAGAGGAGATACATAGACTGGTTCAGAATGGTAAAGTTGGACGGAAAAAGACTGTGAAGAATCCTGTATCATCACCA…
>lncrna-candidate-sw-46769	aaaaatctgaattatatcattaaaatggagtctatgggagacagcctttccataattcggagctttctggatattgggtttccggataaggggtccgatacctgtacctgtattttaATCATATGTTGTTGCAGTTTAATAAATGATGCAGTGTTAGTTGTGGCAACTAAAACTTCTCTTCTCTTCTACTTACTTGTATGGTATTATTACAGTCtgaaagtgagagttcaccctgataaaatttctttaaagaaattccataaaaatttccctctggtgaactgtaatgagcaatagtccaccttttgataaatatgctCTACAGCACAAACAAGCCATACACATCCTAGCTCGTCCTGTATAGGAAAGCTGTTGCCACTTAATATTTAGACCTTCACA…
>lncrna-candidate-sw-46802	GTCACTTCGCCGTGTGGAGGTTTTTTTTTTTTAATCAGTGCGGCTCTGTAGTGTTCCCACTGGCTGAGTACAACATAAGCAGGCAAGGATATAAGGCTGGCCTGAGTGTATTCAAAGGAAGCCACATAAGGGCAGAGCAGAGAGGAGCAAACAAGAAAATGGAGACACATAGAAATGCCTGGATGGGTTAAGAGGAATCACATAGTACCTCCAAAAATGCTCCCCAGCAGGATTCTGGTTGCAAAAAGAAGTCTGCTGGcacacacacttcaggtaatggtacctgtttttttagaattctcaggacctgcggtgttttgataaggggtctttctgtaatttggatctcgatatagtaagggttatatttatcatgctgtgtaaaaagtggagtaaaat…
>lncrna-candidate-sw-46820	TGCACTTCCCATTCCCCGAGGCTTTGTTAGAAACTTGTTATAACTCGCCTCCTAAACTAATGTAAGGTTAAACAGTTCAGTTAATATTCATGTACACAGTCATTCATTTCTGGCTGCAGCAGGAATCAGCTAGACAAGATAAAGGATAAAAAGGATTTGattgaagtctatggaagatggccttcccatatgcattctgcataacaggttctggataaaggatcccgtacctctatgtatatatatatatatatatatagaatgatGCAAGGTGTCTAACAGTGTCTATTCAGGAAATATTTTATGAACAACAGTGGAAACAAAAGGCTAAGCAATTGCGAATGTCTTGAACTCACCATTGTGAAATATTCTTAACCGTTAAACGTGATCCCCCTTTCC…
>lncrna-candidate-sw-56795	CTCGCTCAGATGCTGTATCTTCCTCCCCTTGTATCTGTGCTTTGGTTGATGTCATTACAACAACATATGCGCCTCGCCTCAGTGGGATTGTTGATCATGTGCTGTGTGTCCACAGAGACCCATGGATCTGGCTGTAATAAAAGAAACGCATGCTTCCATTTGACATCACGCCCTCGGGGAAAGCTGAATAACTTGGTTGCCTTGAGCTATTCAACGCGAGCAGCATGTTACAACAGCATAGCAGTTAGCCAAAGAGATTTCCTTTTTCCTGCAGTAAGCACAGTATAAAGTGATGCAATAATCCACAGGAAAGCCACCGGCTAAATGTAAGTTAAACTTGTTGTGGAAATTGAATTAAATGATCAAAATACAACTAAAAATGTATTTATGAGAATTACT…
>lncrna-candidate-sw-46848	cccagactgactgagacctgagcccggtgtgggggggtctgtgcctgtggggaacagcttggagttctgctggtttgtccccaaactctctgaagCTATTTCACTGATCAACTCCAGATGTGGGGAGCAGACGGATTCCACTCAAACCATGCTGCACAAACAGACACAACAGAAAAACTGCTGAAATCTATCAATGTAGTTGCCTTGGCGATATTTGCGGAAGGGCAAACTTCTAGGACAGATGTTCCCCAAAGCTTCTTTTTGGACTGTGAATAAAAAACAACTCTCACTACTGACACACCAGAAAATGCAAGATTTTGCTTCAATAGATTCTTGTACAGTAAGATTATATCAGATATACAGCTGCCATATCTCCAGACTCTTTGCATCTCAAGATAA…
>lncrna-candidate-sw-46912	aataatcctagtgggtttaattcatggttaaatgatttttttttagtagacctaaggtatggagatccaaattacagaaagaacccctatctggaaaaccccagatcccgagcattctggataacagtttccatacatgtagttgtaattaaaatccaACATGTGCCACAGCACATAATAGCATTACATGATGAAACTTTTTGTGttaaaggaacagtaacaccaaaaaaatgagtgtattaaagtaattaaaatattatgtagggtcgccctgcactggttaaactggtgtgaaagaaagaaaactatatcttgtgtaatcaaagctgctgtgtaactatagagggtagctacagtatttaaactgaaatagggctgaatggcacaggttacatagca…
>lncrna-candidate-sw-46924	GTGATGTATACAGTTCCTCCTTCACATCTTCCTGGATAGTGTGTCTCAGCGTAGTAAGTAGACCTTTAAGGATCGCTGGTGTCTCTGACTTTTTTTCTGCAGGGTGGCATCTTGGCCTTGCAAATGTAGAATGGTTATGGCATAGAAAGTGGTCATGTTGACAGGAGAGCTCCAAAACTTGAAAGGGTAacgccaagcacaccagacagcaggatgtttcttttaaaactcggtctttattagtccattaaaaacaaaaacgcctggatttcaccttggctacgggttcggggcttcgagcacctggaccaccattggactacggtgagcattgttaccgcaccctgatgtactacaacttcttgtattgagtgatagacctggggtacctacacccgg…
>lncrna-candidate-sw-46940	NGATGGAGGGCCTGGGAACAGATATCACCGTTATTTGCCCTTGGGAAGCCTTCAACCACTTGGAGCTGCACGAGCTGGCCCAGTATGGCATTATCTAAATACCCCTGTGTGTGTTCCTACCCAAGCCCTTTTCTGCAGGGAGAAATCATGTGTAACTTTACAGCACTCTGCTCTGAGGTCTGGGCAATCAGCTTTCTGCCATGACACAAGGCCTCACCACATCCCAGCTGTTCTCTTCTCTACATGTATGTGATGAGCTTATGCATTCTTCTAACATGGTTGCCACAATGTGAATTTTGTAGAAGAACTGACATTATCCAAATCGTATGATTTCTTTCCTTCTTGATCACTAGCAGCCCTGTATCCCTACAAGATGAACAACAGGTTTCTTCTGATCTA…
>lncrna-candidate-sw-46970	gcattctggataataagtcccatacctgtaCCTATATGTTAGGCTCTATAACCAtagagttctccatttgataaacacgcttctaaatatcccataggaatagatacagtgtgggtgaatttttctgtagtgagctctaatcttacattctgacaaatctgccccttagtTTCCATTATATAGAGTTTTGCCAGACATTCATTAGCACAACGAGTGTCCCTTTAACGAACAGGCAGGTCGATAGCGTGACTCCGCGCAGACGTATGAGCCATTCCTCCCGCACAGCAATGCAGACAGGAACAAATTCTAGCAGCCCGAGATCCTGCTGGGAAATAACAATGAAATTTCTCCCTGCGATCGGACAGACTCGGCCTCTGTTTTTTTTTTTTTTCCCCAGCA…
>lncrna-candidate-sw-47012	aaactcacacacactctctcatctacacactcacacacactctctcatatacacactcacacacgctctctcatacacacacacacactctctcatacacactcacacacacactctcacacacacactctcacacacacacacacacacactcacacacactctcacacacacacactctctcatacaaactcacacacactctctcatatacacactcacacacactctctcatacacactcacacactcacacacacactctctcatacacactcacacacacactcacacactcacatacacacactcacatacacactcacacactctctcatacactctctcatatatacactcacacacacacactctcacacacacactctctcatacaca…
>lncrna-candidate-sw-47090	TTTCCTTAATATTAGCCTTAGATTCCAAATCAGCGGTTATGAAACACTTAGATCAATGCATTTCTCTTGGCAGCAGAGAAACTGTAAATATTGCCCTGTGTCTTATCAGTAAAAACAATAGAGTACACCTGTCACTTTGCATGTGGGGCCGATAAAACTACTCAAGTGTGCATTTTCAGACCATAATCCTCTCCATGTGACTTCATGGTGTAGCATCAGGCAGTATTTGTGTTTGGTCTAAAGATACCCTAAATTAAATCAAGTGGGTTTATCAATGACTAATGTTTATAACTATGTCACCTATGTAAATGTGCTTTTCTTAAGCATCATTCTTTCTCTCTTCATTGGCTTTCAGCTGGGACACAAGGTCAAATACCACTTCTAAACCCAGCCATTCAG…
>lncrna-candidate-sw-47206	GTTTGGTGTAGAAGAGACGTTCTGGAGTTTCTTCTGCCGAGCTTTGGGACGTGTGGCGCCCTTAATATTTGGGGTGCACAACTGAGCCTTCCTCCAACAAATtttcttaacctatggtgcccagatgttgctggactacagtacccatccttcaaATGTTAATATATCTTTTGGGACTGATCTGAAAGGGCACCAGGGCCAAGGACCAGTCTTCCATACCCTTAGACAACCCTTGGTCGCACATTGGAGATCAACAGCTTCAAATTATCCAGAAAGCAAAAACTAGCAAATAAAAAGTATGATATAAGTACAAACACCAGGGGGATGTGCTGAATTCAGCAGATACGTGTCAGCCTGCACACTGTAATTATGCTCTGCCTGTAATTAGTATCATGTCGG…
>lncrna-candidate-sw-47248	TTTAGATTTGACATACGCACTAAAGAACTGctgttctggactacgatacttacctacgttaactccacactgggacttctaaatattcagacacctgcattctgcctactggggcataccgaaggccttaccttaacctccggagacaggcctgcaacaactcctgcactatgctagaaaggccatcttactgacttggaaagtcacagagccacctactctgggattctggactaagcttgtggacgacgcacttccacgacagaaactcatttacctggcccgaggatgcccaggcaaattttagaaaatctggagcagatggctagcagatccacgactgagtaacaggacagatttgcacacccagTTGACTTCCTAAAGACTTTAGTAACGGAG…
>lncrna-candidate-sw-47340	gggggctagtctcttatCTTTACAGGCAGATCCATTGCTTGGTTTCTACCTCAGGAATAATCAGGACAGGCTTAGGCGCTGCTGGTTCCTCTGTAAAAGACAAATCACTTGGGTACAGTTAATCAGGGCATGTTGGGTCTCTAAGGTGGTGACTGCAGAGTAACAGGACAGGCTCAGAAATTGCTGGGTTCTCCTCTAATGAAGACTGATTTGCCGCAGAGCATCTAAACAGACTGGGACATTGCTGGGTGTTCTGCTAGTAAAGAATATTTCCAACCCCCCCATCCCATGACTGTGGATTTATCAGGACAGGCTGAAGCCATGGTGGAACCCTGCATTTCCTCTAAAGCTGAGAGCTATTAATCAAACCATAGAGAGAGAAAGCACAGATACGCCTAT…
>lncrna-candidate-sw-47774	gttttgtactttagaaacgcgccaggtctttaaattagtagcccaatttggcgggaaaaccaccaacctggcaaccctgCCGCACTGCCATGCAAGGAATAAGAGTTGTCATATTGGTATTGCTATTAAAATGATATGCCCTCCCCTCCTGCCTTCCTATTCGTCGAGCTAGCAAATCCGCTCCACCTGCTGTGCCCTGATTGGTTGCACGTAGCTACAAAAAAATCCCGCCCCTTCTAAAACCTTTGCTCTCTAATTGGTTGCTGCAAATCTGACCTCCCCTTCTGCTTTCCTTTTTTGTTTGGTGCCTCAAACGTTGCTATAGGAACACTTCCGCCTCATCGGCCCGCCCACTACTTTCTATAGGCTGCGGTCGGGTTGCTGCGTCACTAGGGATAT…
>lncrna-candidate-sw-47810	CTTACACAGGTGTCCACCAACCCTTTTGATGTTGCACCCAGTAACttggaggcaaaacaatcctatttggttttattaatgtttgaatgatttttattagacttaaaagatggagatccgaattgtggcaagaccgcttatccgtaaaaccccaggtcctgagcattctggaatatagatcctatgactataATTACAGAGCCTAAATGAACTGCAAGAGCAAAACTGTTCTTTTATAAATCTATTAAATTCTGAAAAAGTTGGGAACTCTGGAGTCCCTGCTGGAATTTGGTCACAGTAACTGAAACACTGCGCTACCGTTCTAATGCCATTTGATATGCAAGTGACTGGTTAACCTTCTGAATGGTATTACATAGTAATAAAATGGCTAAGTGCTAA…
>lncrna-candidate-sw-47817	ctcagatttttaaatccatttataacaggtatggatgatttaattaaagaatgCTGTAATGCCTCTCCTCACTAATGTGTGGCATTAGGTATAGGCCGGAaagttaccaggggaggcaaagccgctaatggtaacgtaaagagccaaaattccaattatttaaTTTTTTGTTTATGTGCCTTACTAAGGGGTCCGGTTTTGCTTGAAGTCAGGAGATGTCGCACTGTGTAATCATTTGCCCATTATTATCTATATCCTTTTTCTATTTTTGCTTGTTTGATATACCGTATTTGTTTGAATATTTTGTTTCACTTTCACTGTATGTTCTGATTGCCTAGTAACAACATTAGCGTCCTTTTGGCTTCTAAGCATTTGTACTGCACTCTGGTGTTGGTGTCt…
>lncrna-candidate-sw-56806	AATAGGATCTTTTCTGTTAAGTGCAACAACTCTGCCACTGGGTATCCTCATGGATCGATATGGACCACGACCACTGAGATTAGTGGGGAGATTATCTGCATGGGCCTACTGggacagaagcaggaacaggactaaggcaagggagcatgaagcaaggaagacctacagctaggggcaagctgcagtactcaaaaccaaaaattaagtaagagagaag
>lncrna-candidate-sw-47827	CTAGGAGTTTGGTGGCTCCACGACTGTAACTTCCCGCTGTGACTTTGCGCACAATCTCATCAGCAGAGGCTGCAAGAAGGAATTTATCGAGGGTCCCGGCAGGTACCGTCACTGTAATTAAGAATCTCCCCCTCAGTACAAAGGAGTCCAGCTCCTCACAAACAAGCTTCATCCAGGTTGCACCTCAGAAGATCTCCCTGTCTCTGCGCCCAGACGACCTGAATACGATCCGCAATCTGGGAACCATACTGGCCGCCGAGATGAAGAAACTGACCAGTAACTTTCGCTTGGGCTTTGGATCCTTTGTGGATAAGAACATATCCCCCTTCTCCTACACTGCCCCCAAATATCAGAACAACCCCTGCACGGGATACAAATACTCTCCGGTTTGCGTCCCGT…
>lncrna-candidate-sw-47829	GACAAGAGTTGTTGGTGCCCTCCTTGCCACTTGTGGTGTGGATACCTTCATCCCACGTAACGGGAGCGTGAAGGCGGTCCGAAAAGAGGATGAGGCCCTGGATGGAGCCCAAAATGTTGCCATACAGTGTCTGAAAATGACAATAGTTTTGCTGTATGGATGGAGCCAGGGGGGACCCCAAAAATGAGCTCACGGTTCAACTATGAAATTCTTTTCTCAGGAGATTAATTTCCTAGACACAAAAATATATAAGGTTATGGGTGCGGCAGTGAGGAGATGTGGCTGCCGGTAAG
>lncrna-candidate-sw-47833	CAGGAATAGTGGGGCAAATGCAGAAACTATCCCTAAAACATCAGCCTGTATACCCTGACATGGCAGAGGAATGGGACAGGCTGGCCACTTACCGACCGGGGCCCTGGTACCCAGGAGAGCAGCCCAAGCAGGACCAGAGCCGGATCAAGATGATGACTCAGGCAGCAAGTATTGCGCCTTCCATGTATGAAACACAGGTACCTTTCCCAGG
>lncrna-candidate-sw-47846	gaatgaattgagaacagtaatgatttaatatcattttaaatgacaaccatttctgctctgtgtgtttagcagaacacatagtAACGTGTATAGTAACGTGTATAGTAACGTGTATAGTAACGTGTATAGTAACGTGGATCCACACAGCACAGGCCTTAATATGAAGTTACATTAATTAGGGGACTGAAGTTTCGGCCTCTTCCAAGGCCTTTTAAACATGCAAATACGTCCAAACTGCGACCAAATAAGCAGCGGCGGGAAAAGGGCGGTGAGGGCCCAGTAAGCCACGTACGGTAATCACACAACCGTGACAAAACCAACAACGTACGCAATAGGCACGAACTCCGGGAGATCCCAGAATATTAAACCCCTGGCTGAATCCACAACCGCGACATGGTA…
>lncrna-candidate-sw-47855	CACaagtgctgctgctgatgatgaagatgactgtgtgacttggctgactgagtgagagagaaattgatctttgtgacaatgaaatGGTTCGGCACCAAGTACTTGACTCTCCATTGTAGCCGATGACTGTTTTCCATCACCTCCTGCCAAGGACTTGCCAGTCCCCGAGTCCAAAGGGGGCCCAAACCCAACAAGGTCATGGAGCAAACCATC
>lncrna-candidate-sw-56807	gatgtctgtgactctactaccatcaagagtttaaataccggggaattccctaccagtcatttgaactgaagaagccactcggatgagtggtgaaacgttttcaagaaaaactcagaaaagtccaattgttttagacttaattctactagatactgtatatcatgacctggatgaatgcgaatcttcatagacaGCATCTTTTAACAACTGCACATGAACGAAGCACTGAAACATCAACAACGAGGCAGCCATCGGGGGAGGGTCGGGGGCATAAATAGGGGGCCTAATTACCATCCTTGGGCCCCCACAAAACATCTTAAACATTGTGGTCCCGATGGCAGCCCTCCATGTTCTCTTCATCATGGATATCAGAATCTTCTAACAATCAGCAGGAGTGGG…
>lncrna-candidate-sw-47935	ACAGCAAGACTTTGGATCTGGGACGTCTTCAAGAGATACGGCATATGCATAGTTTTCTGGTCCATCTACATTTTGATCCTTGTGATTTGCGTGGTTGTTAAGTACAATAACAAGGCGGAGCCAACAAGTTCTCCGCTAAACGCTTCTACTGACCATTGGGCCACCGTCTTCAGCTCAGTCAGCCCGACCACACTTCCATTTCCAGAAAACCTTACCTTGAGCCTGGAAAATGCCACCACCCTTCCAGAAAACACCTTGACTCCAGAGGTTTCTGTGAAAGCCACGACCAGTCCAGGAACTACACCTTCCAGCCCAGAACGCGTCACCCCAATCCCACTTCCAGACACAGTCAAGGAGAAACTGAAGCAAATTCAGGATCTGATATCTTCACTCCTTAAT…
>lncrna-candidate-sw-47950	GAAGGTGGGCAATGGGCTGAGATCTGTCAAACCAACCCCCGCCCTGCCCTTCTGTGCAATGTGGGTTGGACTGAAATAACTCACTGGTAATGGAATCATTGTGAGAACTAATGAAATTGCAACTTATTCTAATTACACATCACATCATTCTCTATGTTGGTTtctgatcccactgactgttagattgtaagctctatggggcaggaatctccaccctcctatgtctctcaccccatggtgcataatctctgtatatttatattgtctcattacactgtgactcccttctataaaccttaactgtattgtaaaactgtacagcgctgtgtataATAATATCTTCACATTATATCTATGTGCTGTTCTTGCTCCACTTCCAGGAGAAGAGACAGTTGCCGA…
>lncrna-candidate-sw-47952	TGAAATTGCAACTTATTTTAATTACACATCACATGATACTCTATGTTGGTTTCTGATCCCACTGACTGttagactgtaagctctatggggcaggaatctcctccctcctatgtctctcaccccacggtgcataatctctgtatatttatattgtctcattacactgtgactcccttctataaaccttaactgtattgtaaaactgtacagcgctgtgtataATAATATCTTCACATTATATCTATGTGCTGTTCTTGCTCCACTTCCAGGAGAAGAGACAGTTGCCGAGTACAACTCCCCCTGCAGCGCTGATGGAGACAAAGGCAACGCAAAATGAGATCCCAGCAGGCACCATTAGCAGATTCATTAAGTTGAACAAAAATATCACACAGATGTTAC…
>lncrna-candidate-sw-47973	AGACACTCCAACTCCAACAAGTCCTGTATATGAGAATACAGGTGCCCAAGCACCAAGCCATTATGAAAGTATCATTCCAGGATCTAAGGAGAACATGGCAGGAAATAATCCCCAGGAATCCAGCTATCAGGAACTTCAATTCTCAAATAAAGATGTGTATAATAATTTAAGGAAAACTCCCAGATAATGATTTAGATACGCTGCATTTAGTACAAGCTCATCAGCTAAAATTGGACCCTGCTCCCACTATGGAGCACATGTGTCAGAAAAAAGAACTGGTCTTCTCAACAAAACAAAAAACTATAGTCACACAAAGACATCAATTTCCCCAGATTCATTTCTGTCCAAGCCATGTTACACCCAGATCATGCACTCTGCAACTTCCCCACTAGGGGCATA…
>lncrna-candidate-sw-47992	TTTTATACTGCAAGAACTACATGCAAGAAAATGTGCCCTTTAGTAAAAAggccctctgagaggcctccccatcaatatctgcctgaaaatACTGCTGGATGGAGCACTGCATCAACTTGTTAATGTGGCCCCTGTGCCAAGAGCCTGTATCCCTGtcaattgacgacctcaccaagcaagtggatcttcaagtctgtgATAAGATCTCACCACCTCCAGCATAATGTACCTGAAGGAAGCAGTGTTGGTTTATCTTTCCTTCTCCTGATTATGTCTGCATGTAACACTGGGCTGGGGCACTTTTGTACCAAAAGAATGTTGTAATCCAGTAACATGAGTTTTGTAAAATTGTTGTTGCCTGTGTAATGCATGCtatatatatatatatatatatataCT…
>lncrna-candidate-sw-47996	TCCCAGGAAGTTAATGGTGGGAATGTAGGAGGAACAGGAAGGAGGAAGGGGGCAGAGTCAGACTCTCCCAGGAAGTTAATGGTGGGAATGTAGGAGGAACAGGAAGGGGGCAGAGTCAGACTATCCCAGGAAGTTAATGGTGGGAATGTAGGAGGAACAGGAAGGGGGCAGAGTCAGACTATCCCAGGAAGTTAATGGTGGGAATGTAGGAGGAACAGGAAGGGGGCAGAGTCAGACTATCCCAGGAAGTTAATGGTGGGAATGTAGGAGGAACAGGAAGGGGGCAGAGTCAGACCAGGAAGTTAATGGTGGGAATGTAGGAGGAACAGGAAGGGGGCAGAGTCAGACCAGGAAGTTAATGGTGGGAATGTAGGAGGAACAGGAAGGGGGCAGAGTCAG…
>lncrna-candidate-sw-48005	ATTAACTCCTTTGCAATCAGAACTCTACAAGCTGTTTTTAAAACAAGCAAAACCTGCAGAAGACTTAAACGAGGGGAAAATAAGTGTTTCTTCATTGTCTTCCATTACCTCTTTAAAAAAGCTTTGCAATCATCCTTCACTGATTTATGAGAAGTGTGTGGAAGAAGAAGAGGGCTTTCAGGGAGCCTTGAATCTATTCCCTTCTGGTTACAGCACTAAATCTGTGGAGCCACAATTATCTGGGGAAAATGCTTGTTCTGGATTATATCCTGGCAGTTACACGAAGCACTAGCAGTGATAAGGTGGTTTTGGTCTCTAACTACACCCAAACACTGGACTTGTTTGAGAAATTGTGTCGGACAAGGAGATATCTTTATGTGCGCTTGGATGGGACCATGT…
>lncrna-candidate-sw-48030	TAACCGGGGATCTTACTATAGACTGACAAGAAGCTTAGTAGTGCCACTCCGACCATTTGTCAGGGTGGTTTTTGTATTTTTGCCTTGTGTGTGGGAGCACACGAGAAAACATCTATGTTTCTAAGCATCATGGGAAGAGAAAACTAAGAAGAATTCACCATGATTGGGGGACTGTTCATATATAATCATAAGGGCGAGGTCCTTATCTCCCGGGTGTACAGAGATGACATTGGGTAA
>lncrna-candidate-sw-48089	TTTGGCTTTAGTTAGTAGGCACTGCCATTACTCCCCACCCCCCCCAGAGATATATCTGTCTGCCCCCCCCCCCATCTGTACTGTCTCTCTGCAGTCTCTCAGTGTCAAGCCCGGGGGTCTCTCTGCGCCGCTCCTTTCCTTATTCTGGGTGGGGGGCACTTAATTCCCGGTGGGGGGGGGGCACTTTATTACCAGCACAGGTTTCTGTTTTGCAATAAATGACTCAATTGGGTAAGAAACCTGCCATGCAGTGCCACCTACAGGCCAAGGTAGGTACTGTACCTTAAGTGAAAATTGGGCATTTCCTAAGGACAGTACCTTTCTATTGGGAGCCACTGTATATATTGGGGTGTGGGAAGAGATTGGGGTACTGGGAGGAACCCACACAGACACGGGGGG…
>lncrna-candidate-sw-48133	GGAAATGGCCCCGTTGTACTGTGTGGGGAACAGAGTGGGGCCGACACGCTGGGGAAATGGCCCCGTTGTACTGTGTGGGGAACAGAGTGGGGCCGACACGCTGGGGAAATGGCCCCGTTGTACTGTGTGGGGAACAGAGTGGGGCCGACACGCTGGGGAAATGGCCCCGTTGTACTGTGTGGGGAACAGAGTGGGGCCGACACGCTGGGGAAATGGCCCCGTTGTACTGTGTGGGGATTAGACTCCCTGTACACAAGTGGTGTGtatatagatagatagatagatatatatattaaggagatttatatataAAATGTAGTAGTGAATCCATGTATTACAATGAGGGATTCTAGGGTCCCACACCTCATTACACCCAGTTGCTACTATATGTACATCACT…
>lncrna-candidate-sw-48134	GTTAACCTCAGAAGTGATTCTACAAGTAGCAAGTGAACCCGTATTACCCTTTAATGCACTGGACGTAGCATTAGAAATTCAAAAGAATGTTGAAGGTGATGATACTGCCCATATGTTGATGGAGACGGCAAGAAGTCTGAGGGAAACTGCACAACTGTTCCAATCTAATGAAATGCGTCCAGCTAATGATCCCAAAGAGCGAGATCCCATTAGAGTTAGGATTTTAAATGACATTCTACAAAATCTTGAAAAAAACTTTTTAATCCAGAAACCTCCAATTGGATTTTCCAGGTAAATAAATCCTTTTGAAACTGGAGTGTAACCATATTCTTCAACTTTATTAATCTCTTCAAAATAACGCCGCTATTTTTTGGTTGTGTCCAGTAGTAAGTATGTGAC…
>lncrna-candidate-sw-48145	CACGGATGCACAGGGACCCCGCGCCGCTGCCGTGACTACTTACTCCATCCCAGCACCCAGATAATTCGGAGCTGACAATGAGCCACATGAATGTTCCGGTTCTGCTCATTATCCTGTCAGTGAGTGTGAGCTGCAGGGAGGCCGCCCCTATAGACAGACTCAAGTCGTACGATGCCCGGGACTGGGCGGCACCGAGGGGCTGGATCTCCCTACAGACCAAACACACTCTGTTCCGACCCATGAATGAAGTCCCGCAGTCGGACAGCAGCAGCAGGCAG
>lncrna-candidate-sw-48164	GTAATTCCCTCCATTTTTTCAAATCACTAGGCGGGCTCTGTATCTCCTCCTCTTCCTACTTACCAAGCAGTAAGGGAAGGAAGTAGAAGTAATGGGAGCACAGCAGCTTGGAGATCACAGATTAGGCCTGCAAGTTTATTTACAGATTATCTAAGTGGGCACGATTTCATCTATTTGTATTACAATAACAAAGCACTCTAAACAATTCAAAATTTTATTTGAAACAGTGGGATGGACCATGGACATCTCAGCGTAATCCCAGCAAGAG
>lncrna-candidate-sw-56809	TCAGCTCTGCGCCTTTCACAGCCATGGCAACGTCCCCCCAAAAGTCTCCTTCCAGCCCGAAATCCCCCACCCCAAAGTCTCCCCCCTCCCGGAAGAAAGATGACTCGTTCCTGGGCAAGTTGGGGGGCACCCTGGCCCGGAGAAAGAAGGCCAAAGAGGCCATTACTGAACTACAACCAGCATCCTCTAACAACCTAACAATACTCT
>lncrna-candidate-sw-48174	AATTTATACATGCTTTAatatgtgtatgtatatatatatgtatatGGTTTAGTTAGTAAGTTTAATCAAGCAATTCTAGAGATAAGGGGAGTCCAGTGTCCTTGTACATATATTGTTGGGTAACAATACCTGCGTTTATTATGTAACAATAAACAATGACTATAGACTGTTTACCCAGCAAATACAACAAGCGGACGGCAGGCAGACAATGCCCAATGTATTTAAATAAGAACTTGAGGTATAAAGTTTGGTATCTGATCAGACACAATGGCTGACCATTTGTTAAACAATATTGTTcaagtcaatagttgggcttgggggtttttcctaagaacttttggcataaaagaacggcctctgccttgggtcaggagcttcgcctaggactcctgaacgagt…
>lncrna-candidate-sw-48180	CAGAAATTGCAGGATTACAGTACTGGAAAATATAACGGGGAGCCTGAAGGCTTTGAAAAAACAATTGCAACCCTCAGAGCACCGATAAAATCAGTGGATCTGTTGGAGGAAGAGGAGGAAAGGAATGAGAAGGTTTTGCGATACAGCCTGAGCCCGCGGAAGGAGAGCAGCATTCCAAAGGGGATTGTGCTGACAGACAGCGGTCCGACAGAAAGCCTGCCAGAAACCGCTGAGAAGAATGCCGAGAATCCAAAATGGCATTTGGAGGAACAGTCGGCTG
>lncrna-candidate-sw-48196	GTTTCTCACCATTTGTATTTCCAACCTCATTCCCTTGAGTCTCTCCGACCCCCAAACATAAATAACATGATCTCCCCCTTCATTTGCAGAACGACTCCGGGCGGCACCGGATAACTGCAAACAGAATGAGCACCACAGCGAGGAAGGATACGTCTCTAATGGCTGTACCCCATCTGATCATGGAACTCAAGGGAAAGGGAAAAATTCTGCAGTTCACTCACAAAGTACTGTACAGGTATATTGGCAAAACCATTGGTAGCAGTTACATGGGAAATGCATCCGTTTTGCTCTATAAATCTTTGAACTTTTCCCCATTGTGTCCAACTCAGGGTAAAGGGTCTCTATGCTAAAGAGGTGGGCACAAAATCATACCCCCCATTTATTTATTTATTTTATTAA…
>lncrna-candidate-sw-48210	CGTTGGGTTAGTTTGCCTTTATTTGGGTTCAGCCCGTCTCTGCTGTGGGGTCCAGCCTGTGGCAGATATGGGCCCCCCACCCGGAGCCACTCCCATAAGGGTCTGCAGGATGCCATGCCCCTCCCCCGGGGGCAGATGGGGCAGCTGGGACTCTCGGGATGTGAGGCAGTTCCCTGACCAATGGCCTAGTTACCCCCCCCGGGGGGCAGATGGGGCAGTTGGGGGAGGGGAGACTCTCTGGGATGTGAGGCAGTTCCCTGTCCAATGGCCTAGTTACCCCCCCGGGGGGCAGTTGGGGGAGGGGAGACTCTCTGGGATGTGAGGCAGTTCCCTGACCAATGGCCTAGTTACCCCCCCGGGGGGCCAGATGGGGCAGTTGGGGGAGGGGGGACTCTCTGG…
>lncrna-candidate-sw-48232	NNAGCCGGAGGGGCCGAGGCCTGTGGGGGAGAGACGGCCCGTCAGTAGAAGGGAGTGCCGGAGAGACAGGGAGAGACTTCCCATGTGAGGCTGCGGGAGGGAGACAAGATGGCGAGCCCTGTGGTGCGACAGATCGACAAGCAATTCCTCATCTGCAGCATCTGCCTCGAGCGCTACCACATCCCCAAGGTGCTGCCCTGTCTGCACACCTTCTGTGAGAGGTAAGTGCCCCCCTGTGTGGTACCTGCGCCCCCCTGTGTGGTACGTGCGCCCCCCTGTGTGGTACCTGC
>lncrna-candidate-sw-48243	CAGAGATCAACTTTTCAAACCTTGTCAAGCTTGAAACATTGCTTTCTGTGCTAAAATAATAATAATAAGAATTGAAGATATCTCCTATTTTAGAACTTGCACAGCACATTGCGCTTTAGTTTTATACCTGTGTTTATATGAGAAAATTGTGTGTTATGTAGCCTAAGTACCTCAGTGGCCAAGTTAGTGCCTGGAAATGGAAAACTAGTTCCCTTATAGCTAAGATTGTATCTATAAAATAACATTTTAGATAATCTATTAATTTCATAGGAATGGGCCATTACGTTATTTAACTCAGTTTATAGCACAAACACTGGGAAAGCATGAGCAGAACTCGGCTACAAATGGCCAGTCTTTATTACTGTGCTCTGACTTTCCCAATAACCTAGCACTGGAGCA…
>lncrna-candidate-sw-56812	ACTTCCCCGTGCAACAGGGTGAGAGACGCACCCCCCCAGGGTGATGAGACGATACAGCCAACTAAGTTGGGTGAGGAGACCCCCGGTGGCTGGAAGGAACAAGCTCTACTCATACCCTGCAAGCTGGACCAGTCCCAGAGTTGTCTATAGGAGGAGCAaaaagaagcaactacaggtatagaacctgttatccagaatgtgcaggaccaagagtgcgcaggataaggggtctttccgtaatttggatctccacatctaaagtctactaaaaaaaaaatcaataaagcattaattaaatccaataggattgtttttctttcaataaggattaattatattttagttgggatcaagtacaggtactgttttattattacagagaaaagggaatcatttaac…
>lncrna-candidate-sw-56813	CGGCCACCTTGCTGTGGCAGCAGAGTTTTATTCAACACGTCTTTATTTTACGGAAGCCTAGAGGGCCGAGAAAGGGCGTGCGGTGCAGCGATCATCTCGTCGAAAGCCCATCACTAGCGGCCGAGAGGGCGGGCACCGCAGCGCTCATTACCCGGGCAGTGAGACATTACGGGGCGAAGGAATACACGCATGCGCGGTACGTGACCTCATGCGACTTTAACCGTTTGGGCTCTGGCGGAGGCGGGCGCCGCACAATGGAGTCGGACGGGCGGGTTAGTAGAAATCGCGGAAGGAAGCTTTCGTGCAAGCGGTGCTGCCGTGTGTAACTTACTGAGcagtgcaactcaccagcaattggaaataatatttacaaacaactttacaacaacttgAACATT
>lncrna-candidate-sw-48292	TTTGCAAGGTATTAACAGAATTGCGTGACTTGAAGTTCCCACAACTGTTTACAGAGCGATATTCCACAGAGCAAAACATGGTCCTGCACATGATCTCTCACAACCCAAACGAAAGGCCGGAGGCTGAAGAGATCATAGAGAACCCTTTGTTCGACAGCATCGACCTTCATGGGAAACTGGCCCTCAGGCAGAGGTCTCGCACCTTAAGCGCTTCTGGCATAAAGACTTTCAGGCAGTCCAGCAAGTGACTGCAACATGTCCCTCGTTCTAGCTCCTCCTTCTTCAGTGGGCTGACATTTCACCTGCAAACCGTATGACGAACATGAGGCGGGAATAGTGCTGCATCACTGTATGTCCAATATGATTGGCTTAGCGTAGTGCGCACTTTGGCCACGTTTC…
>lncrna-candidate-sw-48350	CCTGACCCGTATCACCGCAGCCTAACCTTGATGACCAGCTCTACTACTTCCAGTGAAGATGCCTCACCCAGTGAAGAATATCCATAAAGGAGCCTGAAAAGAACAAGACAGTGGTGGCACAGTTATGAGCAGACTGTTTGCTGGATCAGATTCTACTGGGCCGTTTTCCCATCACAATGACGGATTTTCTGTCAGTTGTCTAAATTGTGTTTCTGGAAATTCTAATATTAAGGACTGTATGTTTTGGAAATTGTATGTATTAAACCTTTTTACAACTTTTTTTTTTCTTGGTTTAGTCTTTGGTTCTAAAAGTTAGTTTAGGAATAATAAATGATTTCCAGGGAATGTTATTTTCATTGGTTCTCTAATTTGCAGAAATAAACGCATCACTGTGTGTGT…
>lncrna-candidate-sw-48365	TAGActtcttgcggctcctgcaccttattcggctcctcgtacggcggcgacaggaccttttataaggttgcgcctgtgcgtacgtgtgacgtcacacgggacagcgggacgcgctgtaaaaaccgggactgtcccgcgaaaagcgggacagttggggggtaAGATAATGGATCCAATGCAAGACATAGCCAGAACAGTGAAAAAAACGATAACCAAACAACAGGTAAAAGCAGCACAGAAGTTTAGGGATCTTTTCCATAATTTAGCACTAGTGGATACATGGAGAGCAACATCTCACGGAACAGTGGTTGAAAAACGCTGCCCTAGGCACTCCATGCACTCTAGAATAGACATGATATTTACAGACAACCCACGACATCAATAACCAAAGCATGGATA…
>lncrna-candidate-n-5550	CAATACGTTCCAGTCTGAGACTTTTCCTTCACTGACATATTAAATAGAAGGAGACAAACAAATGTTTTTGCAGGGCAGGACAATGAGGGGTTAATTATAATGGGATTTTTGTTTCAGATTTGCCACAGCTCTGGGTTATTCTCAGGGGCAGTTGTGTAAGGGGCATTATGTCTATGACATGGGGCAGCTATTACTGTGTTTACACTTGGGGTAGTTTTAGCCGGGGGGGGGGGCTGAGCCGCAGCCTTATTATGGTTAATAGGAATATAAGATGGAGAGATAAAGGTTTATATGGGGGTATTTATTGGGGAATATTCCTTATTTGCACAATGAGGGGTAAATTATATTGGCCCCGGATACTGACCTGTTCCCTCCAGCCTGGGGCCACAGTCATGGGGC…
>lncrna-candidate-sw-48400	CTTGTATTGAGCAGAATGCGGAGTGTTATAGCGGGACTGTGAAACTGAACCTCTGCAGTCTGTATCGGTATAAACCGATTCTATACATTCGCCTTTTGGCTGCTTGGTGTTTGTTTTGCTCTAGCGTGAGGATCCATAAGAGACGTGTCCATTCAGAGTCGTTGTCGCTCTACAGACAGGGAAGGACATCAGCGCCGACATGTTGGTGCAGAAATCAGAGAGAAATGGCCAGTTGGCACCTTATCATCAGGCCACCTTACCCCTGGCTCGTTTTGGCATGATCTTTTGACGCAAACCTGGGTTCCCCAAAACCACGGAAATGGTGGCAAAAATAGAAACGTTCAACTCATGTAAAAAAATAATCAGGCTTTGAAATAAAAAAACAAACCAATCCGAAAG…
>lncrna-candidate-sw-48489	GACAGAAAGCTGCGACTCAGGATCTTCCTGTGAGAAGTTCGTTGAATCACAAGTGGACTTCTGACTTCTACATACTGTAATGGGTGGAGGGCAAAAGTTTTAGAGGAGAGAAGCCGTACAAATGCACGTGGGAGGGTTGCACGTGGAAGTTTGCACGATCGGACGAGCTGACCCGACATTTTCGCAAACACACGGGCCTCAAGCCTTTTATGTGCATGGATTGCAACCGAAGTTTCTCTCGCTCAGACCATTTGGGCCTGCACCGCCGGAGGCACATTACAATGTGAC
>lncrna-candidate-sw-56817	TCGCTCCTCATCTCGCGATGTTTGCCGCTCCCGCCGCGTTTACGGAAATGGACGAGCTATGCCGAAGCCTCCATCCTTGCCGCTCGACAGGTCGGCGCCTTTGTACTCCTTCGGGTGACACCTGTCGGTAGTTTATTGGTATTGCAGCCCTTCAGTCGGTGGCTGCGGGAGGAGCTTGTGCGTTCGCCGCTTCAGTCGTTGTCTGCGGAAGCCGAGGCACCGGGGGGGCCCCCGGGGGGACAACAAAGGTAAATAAGCCTCTACTTTGGCCTTTCCTGTAAACTTTACTCAAATCAAGCGCCACCCACCCCTCTAGTACCCAGTGCGATGGACACTAATTGCACTTAGCGTACCGGGCCTATAGAAAATCAGGAAGGCCGGCTCTGTCTTCCTTTGTGG…
>lncrna-candidate-sw-48542	TTCCACTGATCATTTATTTAATTCATTAAATTTCTGAGCAACTGAATTTGATTTATGGAAGAATATTTCGGGAATAATGACGTGGGGCACAAACCCAACCAACTTGCTGCATACGATCCAATAGAACCTCGGGCAACACAAATCTCCCAGAATCCTCTGTTTCTGGAGCCCAAGAGCTGAACATTCGACGACTCTAAGATTTGATTTTAGAGGAGAAACGATTTATTGTTTCCATTCAGTGATTTACGAACAGTTTTGACTCATAGAAATGTACATCTAAAGGCAAAGTTGAACTTAAATATGTGACTGGGCAGAAAAAATACAAAAATACAAAAAGTTTCGATGACAAAATCTCCAATAAGTTAATATAAAACCAAGTCCTTATACAAAAAAGCCACA…
>lncrna-candidate-sw-48567	AAAACACCTGCTTGGCCCAATACCCGATACCACCATAGGACTCGCCACTTGTGGTCGCAGCGCGATGGTGGGAATTCAGCTGGAAAGCCGCAAGTTGAAGATCCCCCCTCCAAAGAACAGGAGCTCCAGCCACAACCAGAGGGCCACCACCTACCAGCACCCCGTGACGGGCGAGATCTCCCCAGAAAACTTTGATTTTGATTTACGAGACGGGTAAGTCCGGGGGGGGGGGGTGTCTCTAAGCTCCGTCTTGCCCCTCTGTGCGCTGATTCACTATCCAAGCAGATGGCCCCCAGGCACAATGGGCAGAGCTTGGGGCCCCCAGGCACAATGGGCAGAGCCCAGGGCCCCCAGGCACAATGGGCAGAGCTCGGGGCCCCCAGGCACAATGGGCAGAGC…
>lncrna-candidate-sw-48573	tagccattaaatggtccctaaggtgtgtaattatatgctgggggttgctgtgctatccacagaggaggaggaggcatatggatttaagggtgtgtcttaatatgacataatttctttaacctatgaatgatggttgatatctctgcagcgaccattgtgataaaatgggtgtggtttgaagcgggtgtggtttaaaatgggggagtggccaaaactcgcttccattagcggccctccaccatgtatgtgagagaaattccggcccttggcaccgcagaagttggacagcactgTACtaataggtcagtaagttcattgggtgtcagtgttatttaccttaagtatttttaaatcatcggtggtcaccagagtttgCCTGCCCCATCAAGCTTCTCTCTA…
>lncrna-candidate-sw-48579	GTCAAACTTCTGTTACAAACTGACCCCCAGTGGCATTTAGTAAGATTTGTACCTTTGCGCCAGAAGTCATTATTTTCCCATAAATGTGATTTACAGCCAAACTGGGGTTGGGAAGTTGATCTTGTCCATTTCCAGACGTTCGGGGGCCATTTCCCAGTGGTACCACTCGTTATTCCGGGATATGGATCATCGGAGTGCGTATATTTTGGGAAGATTCGGGTCTTTGTGttttagtataatgtagagagggatattctgagacaatttgcaattggtcttcattttttatcatttgtagttttttaattatttccgttttcattcagcagctctccagtttggagttataacaactatctggttgctagggtccaaatgaccttagcaacgagcgtgtga…
>lncrna-candidate-sw-48628	AAAACAAACACTGAGATAAAACTTCCTCTCCCAGCCGGTGTGAATGATCGCTATATTAGGGTGGGTGTAAACTCTTCTGATAACTATCAACACTAATCGCAATGTAATGGTTGTGTATTTGCTAACCCGAAGGTCAAAGGAGATTTGCGATCTTCAGTGGAACAGTACAATATACAAATGCAATTCTAAGGAATGAAGATATCACTATATACTTACCATTAGTTTCAGTACGAAGTATCCAGTAGAGTCAATAAAGATCTTGTGTATAAATAAATGAGACATATTGGGGTATGTACCTTTATTTGAAATGAAAAATCAGGCTTAATTAATTTCCAATAATACTTACCCAAACATCGTGCCCAGTCTCACTAAAAACCCTCTGCGAGTTACAAGTGAGAG…
>lncrna-candidate-sw-48669	aagtgagggaatacaggggtaggggagatagctctcagtacaagtgagggaatacaggggtatggggatagctcttagtacaagtgagggaatacaggggtagggagatagctctcagtacaagtgagggaatacaggggtaggggggatagctctcagtacaagtgagggaatacacggttatgggagatagctctcagtacaagtgagggaatacagggttatgggagatagctcttagtacaagttgatccagggactggtccgattgccatcttggagtcaggaaggaattttttcccctctgaggcaaattagagaggcttcagatggggttttttgccttcctctggatcaacttgtagttaggcaggttaggtataggcattatggttgaac…
>lncrna-candidate-sw-48672	GTCCGTCGTTGGTCTGGGGCCTTGGGGAGGAGTGATCTCCATGTTGGTTAAGTTCCCGGCCTGTCAGCTAGAGAAGGACATGTCCTGGGTTATTTCGATCCATTTGGTGTACGCTTAATTCCGTGGCCCTCTGAGGAACTCAGGCTTAGTGGTTGCCCGTTATTGGTTGTATCAGCTCTTCCTGTGTGTAGTTTGAGTGAATAGGAAATCTGCTGCTTGC
>lncrna-candidate-n-5613	GTTTGCCTCATATTGTATGCACCCTGTTCCAGCCTGGCCCGAAAAGGTTGTGGGCAGGAAAAGTGGCATCAAAGTAGTCATCCTTGTAATTCTGCAATTGGTACAGATACCCCAGGCACAATATATGCAGTGAGATGCGTACTTACAGAAGAGGCCATTCCTCCACTTACTCGCCTCGGCATAGCTTGATGCACACAGAAGACCTGAGCTGAGATGATGATGAGGACTTTTGGGTGCACTGTGTGGGATCTCTTTCAAGCACTAGGATCCAATGGGTACAGAAACAGCATGCCAATTGTGCACACAGCTATGAATACACAAATCGAAATGATTGATATGAAATATATTAAATGTGTGTGTGCACAAAATTATACCGGGCACATCATGTTTTCatacctc…
>lncrna-candidate-sw-48674	CAAACAACTTTCTTAATGCTGTGAGGGATATTGTTGGCTACTGTAAAGGACCAATCATATAGCTTCAAAAGACAAGATGGAGCAGATGAAGAATCTGACCTCCTCTAACATGAAAAACAATGAAGTGGCAGCTCTGGCTACCAAACTGGAAAACCTTGCCCAGAATACCCCTCTCCGCTTTAGTTCTGAAGCAATGAGGCCTCCAACCAAAAGCAACTCTAGATTTGGAAACTTCAGCCAGCACTCCTTCTTTTCTAGACACAACCCACACCCACATCGTGTAACCCACATTCAAGGTGAGTCTTAAAACATCAAAGACCTAGAATAGGCCACCTGTACATAAACCACAGGGCTGTACTGTCTCTTGTAAGCTTATTTAAAATAGGATTTAAACAGTAT…
>lncrna-candidate-sw-48715	GGAGGGTTAAAGCGACACCCGCATGGGACTAGTAAACAGTCGCCTCCCTTCTCTGTATAGGGAGAGTGCTCGGGCCCCGCCCCCTCTGCATCTCATTAGCATAGATTagcggcagggcaggtgcagagggagcggagagaaggcagcggcagaggcagcaggaaggctcaggcaccatggctccggcactggctccggcactggctcTCCTACAGCAACGCTTTGTCCTGGGGATCGTACTGCTGGCCACTGCGGGAACAGGGGACATCTGGCTACGGAATGGCTCTCTGCCGCAGATACGTT
>lncrna-candidate-sw-48716	AGCGACCCTATATagctgccatattgtttccattagaatataggcactgagtgattatagtgggcacagaacatcccttcATTTCATGTACATACGGTATAGTATCGTATATTCAGTATATCACTTAATGGCCACTAGAGGTGCTATTGTTGCTTTCTCTAATGAAACTGTATTCTACCACGGGGAGCAACTGTGACTTGGAAAATCCACAATCCATTTCCACATTCACTCAATGGAGGAGTTTGTAAAACCTTGAGGAGCTCGGAGTTAGTGAGGATCAGGATCTCCTAGCAACCGGCCTGGCTGCGCGCAGAGCCTTCAGGGCGCCGTGGGCAAACACAAAGGCTCTT
>lncrna-candidate-sw-48722	TTTGACTGGAGGCACAATCGCAAATCAGGGAGCAGGGGGGCTAGGAAGGAGGGTGAGAAAAGATCCCGATCAGTCCTGTGAGCCTCCTGTCAAATCCAGCTGTTAATTATACCAGCACAATCTTTTGAGTTCCAGCTCCCCTCCACTGAATATTTTTTATCTGTTCCCAGCACAATACTTTTCTGGTAAGCCATCCTAGTGACCCCTTCTCCCCAGCCCATGCCACTGCTGTGCCAATTTTTTCATATTTCATATATTTCACATTCTCTGTTACCCATTACCTTTTTACCAAACTTGCTGTACCAGAAATATGTTTCCAAAAAGTTCCACATCTTACATTCTTTTATTCCTTGTTCCTCTGTGCCATTATCCTGTCCACAATCTCCTCTACCTGTTTGC…
>lncrna-candidate-sw-48745	ctgtacttgatcccaactaaaatataaataatccttattgggggcagaacagtcctattgggtttaattaatgttttattgattttttagtagacttaaggtatggagatccaaattacggagagaccccttatctggaatacccttggtcccgagcattctggataatgggtcctatacctgtacttacaCTTGCTATTATAAGCCCTATTTAAGAACATATAGTGCAGTGACTGTGTTTCTATGAAATAAAATAATCAAAAACATCATGCCCTGTATGCCAAAAACAATGAGTAGAAGTGCATAAATCTCCAAGGATGCCCATCAATACCATATAGGAAATAAGGGTATATTTTATCCGATAAAAACCATTGGGTTCAACATTTTCCCCCTTTTCTG…
>lncrna-candidate-sw-48753	TCCCAGCAGCTCTGAGAAGCGATCGGCCCTTCAGGTGTAAGGATACCCAGTTGGGACAATCAGGAGCTGATTGAGGAGCTGATTGAGCCCCGCGAGTATAAGCAGAGGTACCTTACTCGCTGACCTGTTGGGGGCTGATTAGGGCTCGCAGGAGAACCGCTGGTTCAACCAAGCTGACCACGTAAGAAGAGATTTGAATTTGTCTCTTTGCACATCATGAAAATGGTGAAAATGACAGTGAAGTATGTGTCGAGAGCGACATTCGCATTCTCTTTGTTGAAAAGCCTGGGGGTGTCTGGCAAAAAAAGAAGAAAAAACTTTGCTTCGTGTTTGGAGATTTCACATCAAAAAATACTGTACCCAGGGGCACTGCTACCATGAAACTCGCCTCAGGCCAAC…
>lncrna-candidate-sw-48811	GGAGGCTATAGGAGAGGGGACAGGAGGCTGCAGGGACGACTCTTGATGCCCCGAGTGATGGTGACAGATGCACAGGAAGGTGCAGCCCTACAGATTTGGATCTTACCCCCCCCCCCCCCAGTACCAGAGGCAGAATGGCAATAACAGAACCCCTCTAGAATCTGCTGGATTTTCTGAAACCCGATGAGTAAATTCACCATGAGCATCTCACAGGAAGAAGAGAAGCAGCGACTGGATCAGTTCCTCAGTGATTTGGCGCTTCTGGGTTCTTTACAGGTGGGTTTTGGAGTCATCTCCCCTATCAGTGCTGCTTGGGTTCTTGTATTACAGTACTGCGGGCCCAGATTGGCTTTAGATTCCCCCCCAAAATGGCTGCCGAATACACTTCACATCCCGGTG…
>lncrna-candidate-sw-48818	CCGCCCCCTCCCTTCAGCGGCGCCATTGGCTCTGCTCCCCGCTTTCTCCCACACTGCGCGGCGCGTCATTGAACGGAGCCCAAGATGGCGGCGCTCGGTGCGAGCGAAGTGATTGGCCGTCTGGAGAGCGTTGCCAAAGTTGTAATGCTGTGCAACGTATTTACCCAATGTGGGAATCGGCAGCAGCACAATAATACATAGCCGTGTCACTCAGCTCCAGACTTGTTATGGCCGCCCTTGTACTGGAGGAGTCGGCCTCCGCTTTAAATGGGTCACAGCCCTGGGCTTGGTATGTGGCACAAACTCCAGATTTGGAACTACAGGTAGGAACTGAAGGTACACATAAGGATCATCAACAATCAcccaggacaactgtcccccctgtgcccccctgatggc…
>lncrna-candidate-sw-48848	GGCGCACTGATCGCTGCGGCCGGAGGTTGCGAAGGGGTCGCAAACTGCATTGGTGCCTATGGGGTTGGTGCAGCGGTGAAACCGGCATGTAAGAGCTTACGCTTCTATGAAGGGTCGGGGAGACATGGTACAAGTATCATTTGAGAACCCTGGCTGATCGCCTTGATTAGAGACATGAAGCGAACTCGGGGGAACGCAGAGAAACCGCAGCCCACGTCGGGCACAGAGGAAGCCCGGGCTGCCCCTGTGTTACGTAGGAGAACAGCTGGACCAGAGGAGAGAGCGGCCAGCCGGGACCAGTATCTGCAATCCATAAGAAGAT
>lncrna-candidate-sw-56818	GGGACATTTAAATACGCAGACGTCCTAATTGCTGTTACTGGCAGACAGCGATCAGGGAGTGGGGGCCACCAACCGGATGGGGAACTCTACCCGGCGTTTTGCAGAATCCGCAATTGGTGCCCCTCCTGAGAGGAAGAAACAGTAGCAAGGACTGAGTTAGTGGGTGAGGAAAGTTCACCTTTGTCTCCTGCACCCATTCCTGCTCGAATGCACAGGTATCGCCAGCGATCCACCTCACCACTGGACCTGCTCTTTCCTTGCCTTGAATTCACCAAATCAAATATATGCTGCATGCAACCTTGTAAAAGATTTACATTCCCAGTTCTCTGACCTGAGGATGCAGAGGATATAATATAATGACTTGCATACTCTGCACCTTAGTGTTGCACAAAACTAATG…
>lncrna-candidate-sw-48944	CAGACTTCCCCTTAATTTAAAGATTCGCTCTGACAAAGACCGGGAGAGTATGATCCGTTACAGCATCACCGGAGTCGGGGCAGACCAGCCCCCCATGGAGATTTTCAGCATAGACCCCATTTCTGGGCGTATGTATGTGACCAGACCCCTGGACCGGGAGGAGAGATCATCGTACCATGTGAGTGGAACCCCCCCTGCGGCTGCAGCCATTATCCCTTACACCCAGAATATTAAAC
>lncrna-candidate-sw-56819	AATTAATGGTCTTTGTGGTCTCAGCATTTCTCACTTCCGAACCGTACGATACCTCCGAGCTTGTCTCATAGACTGCAGGCTCCTTCTTAGGGGGAAATATGCCCTTTAAAATGGGCCGGAGCTACCCTGCTTGTTATTATGGGTATCCCCCGCCCCCCCCCCGAGACCTCCATACATTTCATTGCATTTCTACCTACAGCCGTTAATCACTTGCTTCCTAATTCATTTGCACAGACGGATATTTCCACGCTATGATTTTGTAATTTTTTATGTTATTATGTAATTTTGACATTTCTAGAATATTCAGAATGTTTAAATGTGTTTCTTGCAGTTTGGAGAGGGGGGAATTGTACAAAGGGGTAATTTCCAGCTTGGTGATTGGTGGGGGCATATTGCCCA…
>lncrna-candidate-sw-49005	caggaagtaccgagaatcagagctcagtacctgggtaagtactggggggagattggattcacttacccaggaagaggttcctgcctgaccataggaaagagagcagccctgggttgggaagtacagggaaagagaactctgtaccaggccaagaactggaggaagggggtaatattggactgagctacccaggggggggcagttcctgtccgaccataggaaagagaacagccctggggtgggaagtacagggaatgagaacttgggcacccgggtaaatccttggggggacttggggggttcttttactcccgtgaggttcACATTGGGGCTAATAAAGTGTATTTGCCCCCAGCCTGCGGCGCATGTACGTCATCAACAGGGAGATCTGCGTCCGTA…
>lncrna-candidate-sw-49012	CTCCCACCTCCCTTTCTATAAATGTATCAgtggtgtaactatagaggacgcagaccccatgggggggtgcctaggggacaggggggcccatattgcggtgtctgcttcccttaaagcccccttgttgctgaaggaatgcgtgccggttgcataatatttgcGTGCGTAACATTTGAGTGTCAGTTCTTCTCCCACTGTCACCTCTCCCTGTTCACTTCCAGTAATTGCCCCTCCCATTCTGGGGCACATGGGTGGTCTGTGCCACCCTTGGGGGATCCCTTTCCCAGGACAAACATATAAATACTGCTTGCAGAGCACCGGGAGGCGGTTCCATGCACCTACTACTCCCTGACTAAGTGTGGGCAGGTGGTTCGGTCTGGGGTGACCAAGACCCTCGTC…
>lncrna-candidate-sw-49033	GCTCCACCCTGGGTATCGATGAACTAAGGAGACATCAGGCACCCTGCCTAGGCTCGTTCCTGGTATCGATGAACTAAGGAGACATCAGGCACCCTGCCTAGGCTCCACCCTGGGTATCAATGACCTGTAGGAGACATTGGGCACCCTGCCTAGGCTCGTTCCTGGGAATCAATGACCTGTAGGAGGCATTGGGCACCCTACATAGGCTCATTCCTGGGTATCAATGACCTGTAGGAGACATCAGGCACCCTGCCTAGACTCGTTCCTGGGTATCAATGACCTGTAGGAGACATTGGGCACCCTACATAGGCTCGTTACTGGGTATTGATAACCTAAGGAGACATTAGGCACCCTGCCTAGGCTCGTTCCTGGGTGTCGATGAACTAAGGAGACATTGGG…
>lncrna-candidate-sw-49061	gctgcttacaatgggggggatcagataggatctgtgccactgtgacagaatgctctgttatacagatagctagaatctcagccataaagcagggcaggactgctgcttacaatggggggatcagataggatctgtgccactgtgacagaatgctctgttatacagatagctagaattttatcataaTTCTAATAAAAAAGATATCACTAATCACTTGAATAATTCTCCTTGTCCTAGGTTTTCTGCATGCCCCCAGAATGTATCATCATGGCGGAGATCGCCCAGAAACATGACGAATGCGTGCAGATCTCTGAAGCTGAAAACCATACGTTGGGCTGCAAAGCATCATGGGACAACATAACGTGTTGGAGGTCGGCGAGCGTCGGAGAAGTGGTGGTG…
>lncrna-candidate-sw-49062	TGTTGGGACACCATTGAATCCCCTTTCTGGTGGATCATCAGAGCTCCCATTTTGATTTCCATTTCGGTAAATTTTATTTTTTTCATCTGCATCATCAGGATCTTAGTTCAGAAGCTGCACTCCCCGGATGTGGGGAGGAACGAGAACAGTCAGTATACGAGACTGGCCAAGTCCACCCTTCTGCTCATCCCGCTGTTCGGAGTTCATTATATCATGTTCGCCTTCTTTCCCGATAACTTCAAAGTGGAGATCAAGCTGATTGTTGAACTAGTCCTTGGATCATTTCAGTTCAGGGCTTTGTTGTGGCTATTCTCTACTGTTTCCTTAATGGAGAGGTTCAAGGAGAACTGAAACGCAAATGGAGAAGGTGGCATCTGGAAAGGTTTTTGGGATCAGATA…
>lncrna-candidate-sw-56820	GTGCATAATATACTGGGAACAGTTCATATATCTTCTCTGGCCACATTCGCGAGGCTCGGATGAATTCTCATTTGATGTTAGTGTGAGTGCATTGGAGGAAACTCCTTGTTTCTTAGTACATGATGCTGTGGGCGGCCAACAAGATATATTCTTCAATGTTAATAGCGCCGCAACGACAAAACACCTTAGAAACTGAACTCGGCTGCAAACAAGTAAAAAGTACATTTGGAACGATCACTTAAGGCTGGAACATATGGTGGTTTTATCCATTCTTGCACAATTGTGTGAACTGCATATATTTCACACCTATATAAATATGTCTTTGATGATGCCGAGTGTCTCAAAGTATCTTAAATACTTAATTAGTTCATTTGTCTTCGGCTCCCTCAATATGGTTAT…
>lncrna-candidate-sw-49157	AGCCCCTCCCATTCTGAAGAACCTCCCTGTAATCCTATCAGCTGCCCCATTCCATGCATTAGCCCCTCCCATTCAGGAGAAGCCACCTGGGCTCAGAGGGGAGGGGTTTGCTTGCACCATGAGGGCCTTTTACATCCTTTTTTCCCCCCCTGCAGATAAGTCCGGCCCCTGCCCCCCATTTAATGAGACGCTCTGTACGGATCCTGGGGGGCAGCTGCCCGAGTGCCACAGGGATGAGCAGTGCCCGGGGGCAACAAGATGCTGCAAGAGGTGCAGATGGGAGTGTGCATAGAAGGGATACACAGAAACCACAAATTGCCCCTGGGGGAGGAGCTAAGGAACTGACACCGACCTGCACCGGAACCTTCTCTGGATAATATCTGTGTCTGTATCTTTAAA…
>lncrna-candidate-sw-49167	AGGAAAGGGAGCGCTGATGGACCAGCAATATAGCAGATTCCTTGACTGGTGGGCAGATTGTAGGAATAGTCGCTGGGAGCATtgctgctgctgttgctgctgctgctgttgcCTTGGGTTGGTGCCACTTTAAGAACAGAAGAAGAGATAAGGAACTAGGTAAGTGCCTTCTTTGATCTTAACTCATCCTGTTTGAAAGGGATCTAAACACTGTTACTGACCTGCACTTTCCTAAACTCTTTCTGCTCTACAAATCCTAATACACAttaaagggaatgtgaaccctccatataaatgtcccactgcccccctagttctcataagatgataaccaaaatctCAATAGGGTAGTTCAACATTAAAACAAATAAATCCATCCTTTGTAATTACCCTCAGCtc…
>lncrna-candidate-sw-49178	gctctctttcccatggtcagacaggaacctccccccagtacttacccaggtacagagctctgattctctgtacttcctgctcctgggctgctctctttcccatggtcaggcaggaaccccccctgggtaagtgaatccaatctccccccagtacttacccaggtacagagctctgattctctgtacttcctgctcctgggctgctctctttcccatggtcaggcaggacccccccccgggtaagtgaatccaatctccccccagtacttacccaggtacagagctctgattctctgtacttcctgctcctgggctgctctctttcccatggtcaggcaggaacctccccctgggtaagtgaatccaatctccccccagtacttacccaggtacagagct…
>lncrna-candidate-sw-49219	CGGAGCGATTCATCTTGTCCGTACACACAGGCTGGAGTGGGCTGAGCTGTCACTACACCTgcagcagcagaagcagcagcaccacagTCGGCGGAAAGCTCCACTCTGCAGCATCGGGATCTAGATCCAGGCTGCAGGGATCTCTATCCCAAAGGGAAACAGCGTTGTCGCGATAAAGGCTGCCAGCAGGATTTCTGCAGTGGGAATACTGTATTGGGCAAGTTTCCTAAACTTCCGGGCACTTGACAAGGCACAGAGATGGAAACCAAAGGTAGGCTCTTTGCTGTGCGAATACTTGTAACGGCATGTGGAGTCTGGGCGGCAGG
>lncrna-candidate-n-5717	CACGTTTCTGGCAGCTTCTCACCCTCAGTTTCTATTATGAGGAACCCTGAATGATCATCTTCAGCCAGCAGCTCCGAGACTGTCCCCACCGTAGGTCTCTCCTATTCCCCCTGTGCTACCCCTCATATCTCTCTATGGGTACCACTCTCACCATCGCTATTGGCCTCCTCACTCTCTCCTAATAGGTACTGGGCCCTCAGCCTTCAGCTATAGGTACTGAGCCCTCAGCCTTCAGCTATAGGTACTGGGCCCTCAGCCTCCTCCTATAGCTACTGGGCCCTCAGCCTCCACCTATAGCTACTGGGCCCTCCGCCTCCACCTATAGCTACTGGGCCCTCAGCCTCCACCTATAGGTACTGGGCCCTCAGCCTACCCCTATAGCTACTGGGCCCTCAGCCT…
>lncrna-candidate-sw-49224	ttttatggtatctctctgtacaggctatgggcaaacttagggggctgttcctgctgaattgtgcttagtacaggggaatccctatgtgccatagttttatggtatctctctgtacaggctatgagcaaacttagggggctgttcctgctggatggcagctcctacctgtatgtatgttgagggaatgttctgggcacacaagaagctgtacccacatactgtGAGGCCAGGGTgagagaggacgagagagagcgagagtgcagagaacagCCCGGGCTGCAGCACTACAGGCCGATGGAGCACATACAAGGTGCCTGGAAGACCATCAGCAATGGCTTTGGCTTTAAGGACTCTGTGTTTGACGGAAGCAGCTGCATGTCCCCCACCATTGGGCATCAG…
>lncrna-candidate-sw-56821	CGGCTCCTCTCTGCTCCCCGATGGGATCTCCCCTCTCAGCCCCCCCTCTTGCATCCTTAAAACCCAACTGTGCATTTCCCTCCCATTCCTTCCTCTCCTGCCCAGTAAGAAGCATTGATCTGCAGCTCTCGCAGCTCCCAGTCCCTTCCTCTGCCTCCTCCCTGGCTCTGGGTAGCAGCATCCCTCCTGGCCAAGCATCACTTTGGGCTTCTTACACTTGGACTACCTCTGCCAGCCTCCCTCCCTGCTCTGTGCCAGCTCTGACCATGCAAACCCTGCTGTGGCCCCACAACCATCCCTGCATGTAGCATCTAAAGTTCCTGTGGCGCTCGGGAGCTGGCTCGGCGGTGATTCGTCATTTGGTTCCATCTGTGACTGACTAATGTTAGCTTTGGTACC…
>lncrna-candidate-sw-49286	ACCTTGTTATGATATTTTATATCCAGAAAATGACTATATTTGGTTTCAGTGTATAAATTTCCCACAACCTTTTCATTGCAAATAAAATGACAAAACAGAGAATGAAAACAAATGGCAGCAAAGTGAATACAGTAAATACACGTTGGACTAATTGGGGAACTGATTAAAGAGAGTGGAGTTTGTTCTCGGCTCGTTAaagtgttgaacactgagctgctctttatctcagatcctaataagctgcagctgggaggagggggatggggtttggttatacagagggcttccagtgggctgctggtttgttttgattgtgcttgtagaaatcaggaagtagGGACTCAAAATAAATGAAAGCAGCAAACAAGATGGCAGCTTAATTTCCCAAAAAAGCCTGGG…
>lncrna-candidate-sw-49317	CTCTGCTCCCCGCTTTCTCCCACACTGCGCGGCGCGTCATTGAACGGAGCCCAAGATGGCGGCGCTCGGTGCGAGCGAAGTGATTGGCCGGCTGGAGAGCGCTGCCAAAGTTGTAATGCTGTGCAACGTATTTACCCAATGTGGGAATCGGCAGCAGCACAATAATACATAGCCGTGTCACTCAGCTCCAGACTTGTTATGGCCGCCCTTGTACTGGAGGAGTCGGCCTCCGCTTTAAA
>lncrna-candidate-sw-49319	GAAATCTTTGATTGCCTGTCGGTGTTTTTCTGGGTTGTTCTTTCTATGCCCCGCAGGTGCTTCATATTTGCCCTCATCTTTACCCCTTTACGCTGCTCCTGCCCCTCCATTGTTGAACACACCCCTTCTCGGAATTCTACCTACCCACCACCCTAAGTTGCTCCATGCAGACACACAGCTCCAGGCTGACATTGCTGCCGCCACGCGGCCGGATGAGGATGGAGACACGTAAGTGGTCACTAACCACTACCCACAATTCCTCTGCAACTGTCTTTTGCACTGCCCTGCCCTCTATATCTGATTTACAGTTATTTGTATAATGTTATTGTAACTTCATATATTGTATGCTATGTTCTT
>lncrna-candidate-sw-49320	AGCGATTTAGCATATTTGGAGTGAAAGACTGTTTGGAGAAAACCCCCCACCTCCACCAGTGGTACCAGCTCATGTTGCAGGACCCAGCAGTCAAGGCCACATTTACTAAGCCAGAGGTTCAAGAAGGTTTCTTTAAACTTTACCTCCAGGGAATTCCAGAAGCAGTTGACTATGGCATTTAATAATAGTGGCCTTCTAAACTGAATGCAAAGGTATTCACTGAATACAATTCCAATAATG
>lncrna-candidate-sw-49345	CACAGCATCAACTCCTGGCTTTCATTTTATTTTTTTAGGCGCCTTGTGTACACCCCCTCCCCATACTATGTTCAGCCCACCCAGTCCCTGAGAGCTAGTATATCCAGCTGCACATCCCCACACCCTTACTCCTTCCGAGCCGCATTCACGTCTTACACCCCCCTTATTGACTCTCCTACTGACTCTCTCCCCCCGGTACTGCAGGGCTCGCAAGCTGCAGCCAATCAGAAGGCAGCAAGGGGGCGTGTTTAATATGTCACTGTTCCTGCTAGATGTGCATCTGTGAGGCTGTAGGGCAGAGACAAGGAGAGGGCTCAGTGCTCAGATCAGGGGGCTGCTGTATAATTGGGCACAAGCACATTGGGTTCCTCTGCCAGTATATAGGCGCCTGTGAGCTCT…
>lncrna-candidate-sw-49359	GGCATTCACTGTGGCATCAGAATTAAATAAATTACAAAAGCAGAATGCAGTTGCGTTCCTTCTGTTTACATTATGTGCTTGTTACACAGTGAGGGCACTTGCTCAGAACATGCAGTTTTGCGATGTTATACACTCCATGACAAAGTCACAATGCTGGGTATGACTGCTAAATCTTGGATTTACAACATTGCCAAGCCACTGAAAAAGGAAAAAGAAGACAGAAAGAAATGGCGTTCTGTAATACTTCACAATCACAGAGAAAAGATACTGGCTGAACTGGATATCAAATGCACAAAGCTTTGTCAGAGTTCCAGGTGAAGGAGAAGAGGATGAGGCCTGCCTCTGAGCTTCAGGAACACGAAGAAAATGAGAGCAATGAAATGGAAGGAAACCAGTACG…
>lncrna-candidate-sw-49368	TAGCAGACGGTGGCTCCACTTTCCTGGATAATTTTTTCCCAGGTTATCAAAACTTCTGCAGAATATAAAAGGTATCAGATCTGTTAAAGACCTGTGGAAGCACCACCTGGAAGTGGAGGCATACCGCCAAGAATTCATATCACAGTGGAAAAAGCTGGAGATAGATGCTGTCTTGTGTCCTATTCTGAGCCCGGCTTTAACTATTGGATATCCTGGAAAACTGTCAACGGCTGTATCATACACAATTTTGTATAACTTGGTGGACTTTCCTGTGGGGGTGGTGCCTGT
>lncrna-candidate-sw-49372	GTTTACAAAGAAGCCCTGCTTTAATATGAGGacaggcctgttactcggagtgaagggctaagagcggcgaaatcagggagactcgtgacaaatctgggggagttgatacgtcTTCTAATGTTACTAACAGAATGAAACACTTACGAAGGCCGTACATTCGGGGCAACGGTCTCTCTGATTCCTCGTCAATCCCCTTCAAAAGCTCGGAAAAATCTTTATAAAGATGGGAGAGAGAATACGTGAG
>lncrna-candidate-n-5754	ACGTTCTGCATTACGTTACTTGGTACGTTCTGCGCTACATGGTACGTTCTGCATTACGTTACTTGGTACGTTCTGTGCTACATGGTACGTTCTGCATTACGCTACATGGTACGTTCTGCGCTACATGGTACATTCTGCATTACGCTACATGGTACGTTCTGTGCTACATGGTACGTTCTGCATTACGCTACATGGTACGTTCTGCGCTACATGGTACATTCTATTACAATGAACGCTGATGTGATGTTAATAAACTCATTTTTACTCCTATTTCTGCTTTCCTTGGTATTTTCCTTCCGTGGCCAAGCGACCGCCCAAGTATTCagggggccacaggtattgggatcctctcaagttgccaaacaggtcttctcccaatatgcccacctaagggtgact…
>lncrna-candidate-sw-49395	GCTGTCAGAGCTGCGGTTGGCTCGGTGTCAGTGTGGGGGGGTGTGTGCTGTTTGGGGCTCAGGGATTGGCCAGTGAGTGAGTGTGTGTTTGTGTATAAGTGTGAGAGCTGGGAGCGCACTGGCCCATTGAGCTGCTGTTTGTGGCCCCAGAGTCAGTAGGATGGTGGACAGTGTGTATCGCACCCGTTCCCTGGGCGTGGGGGCCGAGGGGCTGCCGGATCAGTACGCGGATGGCCGGGCTGCCCGGGTCTGGCACCTCTATATCGGGGACAAGCGCAGCCGCACGGACGAGTATCGCAGCTGGATCCTGTCGCTGCTACAGGAGCACAACTGTCGCACCGTGCTGGACGTGGCCTGTGGAACTGGGAAAAACAAGCGGAGAGAGGAACGGACCATGTG…
>lncrna-candidate-sw-49418	GAGATGAGCCCAACATGAACCCCAAGTTAGACCCACCAAACCGACCAGACACCTCCTTCCTCTGGTTTACAAACCCATGCAAGACAATGAAATTTATCATATGGCGCAGATTTAAATGGGTGTTTATTGGACTCATCATCCTGCTGCTTGTACTTCTGTTCCTTGGAGTTTTCTTCTATTCTTTGCCGGGCTATGTTTCTATGAAGATTGTGAAACCCAATCTATAAGATCAGTGATGAAATGCCAGCATGGACCATGCTCCCTCTACTTCACCTTAAGACATTTAAATCCTTGAACTTTAAAAGAGACAAACAAAGTGAATCCTTAAGAAAATAAACACTTAACACTTATTTTATTATCTCACACGTGCCTTGGGTGCAGGGTTCACCATTTGTACAC…
>lncrna-candidate-sw-49430	tgttaagtgacctattaaagaatctcgccaaactgaaatatatcagtaaatattgtccttttacatcctttcccttgagctgccatttagtgaagggctgtgtgctccctcagagatcagctgacaggaagtgatgcagctctaactgtaacaggaagtagtgtgggagtaaaaggcagaactctgctcattcattggctgatggggcctagcatgtatgtgtgccttggcttgtttgtgtgcactgtgaatcctatgatcccagggggcggcccttaattcttctaatggcagttttctatataggattacccaatggcacatactactaaaaaaaaaagtatatttttctgaaaatggtttatttagatgaagcagggttttacttatgagctgttt…
>lncrna-candidate-sw-49441	TGGCACGATTTTTTTTTTTTAACATTTGAGAGGCCACACAAGGGAGAAAGAGAGCAGTTTTAATACAAATATTGTGCAGGAGAGGTAACTTACAGCCTCCTTTAATGGATCATTATATGTCTTGTAATGGGACAGCAGAGCAGCGTTGAGTTAGAGGCGGAACCCTTTGTGGTGCGGCTTTGTTTCCTGGGGAGCGCTGTGCTTGGGAACGCTGCCAGGCAAAACGTTGCCATGGAGAGTGGCTGAGTGAGGAAAGCTGCCCTTGGGCAGGAACTGTTGTTTGATTTGACTGTGAAGTGCTGAGATCTCTAGTCCGTTTGGAGAACTCTCCCCCACGCCATTAAGGATTTCTTTACCATTTGGTATTCTGTATGAATGGAAAAATGCACACAATACAGA…
>lncrna-candidate-sw-49446	TAAACCTTTGAAAAAAACATGGTTAGAGATGCCACGAAGTAGGTGGCGATGCCTTAACCGTATATGTGTTGTAAAGGCCACTGGGACCTCTTCCATCCTTGTCAAGGGGAGTGCTAACCTTCTCTCCTTTCATACAACACGAGCAAAGCCGTTGCTCCAAAGCCTATTTATACCCCCGTATCAAAGCAACATTCTTATTGGTGCGACAGAAACTGCATTATATACCTGCGGATTAACGTATTCAGAGCGTTAAACCAATGGCGGAGGAGGAGGAGGGGCCGAGCGGAACGTAGAGAAGCTGAGGCGGATAGAGAGAAGGCTGCCGGGGAGTAACTAATACAGTAACGAATAAAGTAACTAATAAAGGCCTCCCCCCACACACTGTGCTTGTCAGGGGCA…
>lncrna-candidate-sw-49505	taACAGCTTACATAGGAGGGCATTAGGGATGACATTACAGGGGGAGGATGCGACTGGCTATAGAAATAAGGGAGCAGGCAGAACGATGAACTCATGGAGCAGTAAGGAGAAAGTACAGTATGTTCCAACCCGGACCAATTACTGCTGCGAAAAGTAATTAGGGAGCAGGACAAGGAGTAAAAATCAGGATGGACGGAAGAGGAGGATAAAGAATTTTAAGCAACACAGGGATTTGTAGACTAGAGAGAGAGAGAGCAGCACGCATTGTCATTTTGCACACATATGTCCTAAAATGGACACCGTACCCACTCTAACAAATCTTAGTCGCATGGATATGACGTCACAGCCTGCTCAATGTCACTTCGTTTCTCTAGGTAGCTAGAACTCATAGTGGATCCC…
>lncrna-candidate-sw-49507	GCTGATTcctgggttttcctatagcctatacagGTTGGAGACATTGTAATGGTAAGAGAAGATGAGGCTTTTCCATGTGATTTGGTATTTTTATCATCAAGCAGAGAGGATGGAACATGTTTTGTTACTACAGCTAGTTTAGATGGAGAATCCAGTCATAAAACCTATTATGCTATTAATGATACAAAATCATTTCACCATGAAGAGGAAATGGAGGGACTGCATGCTACGATAGAATGTGAACAACCACAGCCAGATCTGTACAAGTAAG
>lncrna-candidate-sw-49508	atggaacctaagctgaaggaatggaaatgaagatggaaaagctaaaaaatcctggcaagctggaaaaactggcttccagttttagcagaagactggctaggaatagatattaaacgtcgcatattggattaagaagacttcatattgccccatttcctttttgaaaATATTCACTCGAAGCAAACAGTGAAAAAGATATAGACGCCTGTGAACAAGCCACTAAGCTTGGAGCCATAAACAGTACACTAAGTAACCAAAGTAAAGAAGCGTTCATCGACTGGGCGAGATATGATGATGCGCAGGATCATTTCTGTGAACTTGATGATGAAAGATCTCCAGATGTACAGTATGTGGATCTCTTGCTGAACCCAGAAAGATATACAGGATATAAAGGACCTT…
>lncrna-candidate-sw-49521	TAAAAGAACAATTAAGTCTTCAGCCAATGTGATGGGCATCATCCACGGCTCTGTGGAACCAGACAGGTATGTGATGTATGGGAACCACAGGGACAGCTGGGTACATGGAGCCATCGATCCAAGCAGTGGAACAGCAGTAATGATGGAAATAACCAGAGTCCTTGGGACTAAGCTCAAGCAAGGGTAAGTGGCGGCCTCGAAGATCCATCATTTTTGGCAGCTGGGGTGCAGAAGAGTTTGGCTTGGTTGGTTCGACAGAATTTGCCGAGGAGTACTACAGCAAGCTGAAAGACAGAACCGTGGCTTACATCAACGTGGACATCTCTGTCTTTGCTAATGCATCACTGAGGGCTCAGGGAACAGCTCCGGCTCAGAGCGTGATCTTTGAGGCATCCAAAC…
>lncrna-candidate-sw-49522	AAAACATCAAGGGACCTGACAGCAAAGAACGTAACAATCACGACTAAATGGTAATAGAATTTTACGAAACCATATTTGGGCCTGAACTTTCAGGAGGAACCATGCCCACTCCTGTGTAAGCCAATAAAGGATGTAAAAAAATTATATATATATATATAATTTAGTGAGGTATATAGCCAGCTTTACTTGAATACATGGTGAATTTTGAATCCGTCATATTTTCCCTAAACACTGCTCACAATGCAAAAAAGCTTATTCCAATCCCAACTGTCTCTTTTCATCCTTACAGAGAGTAACCTCAGCCAGAATATATCCTGCCTACCATACAGCCTTTGACACTTTTGATTATGCATCTAAGTTTATTGACCCAGGTTTCACCAGCCACCAAATGGTAGGGCG…
>lncrna-candidate-sw-49524	ACACCTTACAGAGATagaatgaacaatcatcgctgtgcaattcgaactgctttggctactggtaaggctgaccaacctatcgcaaaacattttctgtctgcaaaacactctttacctcaattcagacacatgctaattgaccatatccctgtccccaggagagggggaaacagagacttggacttgttgaaacttgaatccagatggatctataaactggatacggttaatcctcgaggacttaacgagatgctTCCGTTATCTATTTTCATTTGACTACCCTAGTTCTCCCCTTTCTGACTAACTGATGGGTCATGCTGTTGTATTTTTTTGCTTGTTCCATTTTATAAATTATGTTTATGCCTATGATTGTCTCTACAGGTGGCATTTATGAATTAT…
>lncrna-candidate-sw-49535	cacaagtgcagtaagtgccattgccatttttttttacccacaatgcagcatttttgagttccagtgagcttgttgttacaagggggcactgtgcttgctgcaattgcactccctaatgcaactaagcacacactttggcacaaaatgaatgaaattgtgcagaagtcCACCTGTGTCTGCTTCTGATACTTTAACCACAAGCATATTGTCCTATGAGGAGCTGAATGCTGAGCTAAAACATGTTGGAGAACCCACAAGTACTAAACATTAATCAGTAATATTTGTTTTGCTTACAGCTTAGCCTAAAAGGAAATGTATCAATATTCTGCATACCCAGTAGAATAAAAGAAAACTAAACATATCCAAGATGCACTCCTGCTGTAGTGAATGACACAGAGA…
>lncrna-candidate-sw-49584	TGTGTATCAGGTTTCCTTGGCTGCTATTGTGAGGAGCCTGGTTGCCGGGGACGCAGCCCTGTGCCTGGGGTGGGGGGGTCCGGCCCGGGTTTTGCAGGCAGCCCGGTGACTGGCAGATGAGATCACAGGGGGGTTGAGCTGCTTTGGCTGCTGATGTGGAGCTGGAGCTGCTGTGCGGGGAGAGATGCTGTTTATATGAACACCGGCCCCTCATTGCCTTCAGATGCTGCAGGGGGGCAGCCAGTGCCGGGGGCTCCCGTCGTCTCTATAGGGTGTGGGGGCACCATGGTGCAACAGGGCTGCGCCGAGAGGCTCCCAGAGAGGAGAACCTAAAGCACCCACCTCCCTGCACCCTGCACCCACCGGCCCCTTCCATGGATATCGGGGTACCGAGAGGAT…
>lncrna-candidate-n-5801	CAGGGAGCAGTATCTCTGGATACAGGAATAAATAAGAGGGAAGGAGCGGGGAGACGTCCCTGTCGGAGTTGATTCTCACATTCAGCGGCCGCACTCACCCCGCTGTCAGCTCTCCGCACACCCAGCCTTGCAGCGGGGAAACGGGCTGCCTGGGAAACCCCCCTCTCTCCACCAGCGGAATGGAACATTCCATAGATTGGGAGCCCCCCAAAGAAATGCAGCTGAGCCTTTCCTAGGGATCGTACTAACTGAGCAGGAGGTGCCAGTCTCACTCATTGATCCAGGGGAGCCCAGGCAAGAGGATCTGCAGCAGCTGGGGCTGTACCATTCCATGCAGGATGGAGGGGGTCAGCGCCAACAGAACCATGTCCTACAGCAGGTGGAGTTATGACAGGAAAT…
>lncrna-candidate-sw-49609	GGAAACCTGGATCATGCTGCAGTTTATTTACAGGAGAAGAAAGTGGGACCCGTATCCGGGGGTAATGTCTCGCCCTTCTGCGTGGGCTTCGGGTTATGAGGCTGAGGGTTACTGTTGCCTTTAAACTGCAGCCGGGAGCCCGAGGCCTCGGAGCCGCACAACCTGCCACCGAAGAGGAAATATTATTTTAATAAAATCTGGCAAAGCGGCGCCGCTCTCTGTCTTTATTTCTCCGTATCAGCATCGTCCGTGCCAGAGGCGAATCTCCCGGCGCTCGGCTTCCCACGTTCCCCCCGTTTTTCCCTCCGTCTCTACAAGATGATTGATAGGCAGGAACGGCCGGCATCAAACGGAGCGGCGGAGAAGCAGCACCGGGCCCGGCTGAGTCAAGCAAAGCGC…
>lncrna-candidate-sw-49618	CCTCTTATCAGTGGAGTTTGTCTCTTCCTCCTCAGCAGGATCCAAAGAGCAGCAGCCGGGGAGTCACAGAAGGGAGAGGCCGAGGGACACAGAGAGACATCCGAGAGGGCCGAGGGACACAGAGAGACATCCGAGAGGGCCTGAGGGAATACACATAGAGATACAAGGGGCCCCGGGATTAAGCTCATTGGGAGTCTGTTGGGCCCGAGGTATCTGAGCCTCCTACTCACACACTGCTGGGACCCAGAGAAAGGACCAAGATGGATTCCTCCCAGGTTCTGCTGGTTGTTTTCCTCTCACTACTGAGTATGAGTGCGGCACAAGGTGGTTCTTAACCAGAGATGGATTCATTGGACAAGAGCAATAAAC
>lncrna-candidate-sw-49637	GCCATGCTTCATTCACATTTTTTGTATTTTTTTATTATTAGGAGACAACTGACCCAGAAAAAAACAGTGATGCTCAAAAATCCTGTCCATATTATTTCGCCATGTCTGGAAAAACGTATGGAATTATAGTTCAGTATTTCTACAGTTTACTTCCAAAGTTGCTGCTGAATGGAGCTATATTTGCAAGGATGTCTCCGGGGCAGAAAGCAAACCTCATAGAGGAATTTCAGAAATTAGACTATTACGTTGCCATGTGTGGAGATGGAGCAAATGATTGTGGAGTAAGTTAACACATTTTTCATATCATGACTATTTCTTAATGCAAACTGTTGATCCTTTAGGGtgcatccaaattcatttttca
>lncrna-candidate-sw-49638	ATTTAACTATTTTTTTAATCAATTATATTTTTAGAAACTGAAAATGGTGGGGCTCTACCAATACCTTTTTCAGGACGTGGGAATCACCATACTGGTCTCCTTAACATTGAGTTTAACTCATCCCTACCAGAAACTGGCTCCCTACAGACCTCCAGCACAGCTCATATCACCACCACTGTTGCTCTCAATCATCTTCAATATTCTCCTCAGCCTGGCCAGTCAAATTTGTGGCTTCTTATTGGTACAGCAGCAACCATGGTACAGCACATCAAACTACAGGTACAAAAAATGTTTTATAGGAGCTGCAGTGCATATTTATTCAATAAATCA
>lncrna-candidate-sw-56824	GGATAAACCAGACAGACTGACAGTCACAGACTTCACATGGGGGTCAATGAGAAGGAGCGGCAGGACCCACCAGTGTCTGGATATGGTTGGGCGGCTGTACCAACTGCCCGGGGTGAGGGAGAGTGCAGAATGGATAGAATGATGTGCGTAGAATGGATAGAATTACAAGAGAGCAGGACAGATAGAATGATGTGCATAGAATGGATAGAATTAAAAGAGAGGGAGATGAATAGAACGAGGAGAGTGAGGGATGGATAAAATGGGGTGAGCAAAGGGTAAATAGAATAAGGAGAGTGGAAATGGATAGAATGATGTGCGTAGAATGGATAGAATTACAAGAGAGCAGGACAGATAGAATGATGTGCATAGAATGGATAGAATTAAAAGAGAGGGAGATGA…
>lncrna-candidate-sw-49689	CACACCCTAAAGGTACTTTAGCTACAAATGGCGCCTTATGAAGGATCGGAGATGCAGGGTGCATGGGGAGGATGGATCTGAAGACTCCGCAGCAGAGTGTTGGAGGACCAACTACAGGCTGGGTGCTGTTCATGTCTTCAGCCTGTTTGATGAATTCCTTGAAATGGTGATCCAGTATAGCTTTACTACAATCTTCGTGGCTGCTTTCCCTCTGGCACCGGTTCTTGCCTTTTTAAACAATGTACTAGAGATACGACTGGATGCCATCAAAATGACACGTTTGCAACGCCGTTTTGTGCCGAGAAA
>lncrna-candidate-sw-49690	AAAAAAGTTAACTGGGGAGTTGACTGTTTCCAACGTGCAACTCTATTCGTACTGCTCTTACCTGTCACATTGTTCTTTTCCCAGGTATCTGGCTGCAGGTTCTGGAGGCAGTTGGGGTTCTTGCTGTCATTACCAATGGTTTGGTCATTGCTGTCACATCTGACTTCATCCCCAGGCTCATATACCTCTATGTTTATGGACCTTGTGCCAATGGAAACACAGAAGGAATAAACTGTCTTTCGGGATACGTTGATTCCAGTTTGTCTGTATTCTACACAAAAGATTTTGAGGATCTGACGCAGGTCTCGCGGTCTCTGTACACGAATGTGACAGAGTGCAGGTACCGAGACTATCGCTCTGCAGCCGATTACAGCTTTTCAACACAGTTTTGGCACATTT…
>lncrna-candidate-sw-49718	atggctgtggcaccctgggaaatgaagaatatggctagccccatgggaaaacagattacaatgcaggattctgctggagaagctctaataacattttcccatgtcagtattCCTTCACACTAGTACTGTTTCAGAATTCACTTAACAACACGTTTGGCACACAGAGGGCGCTGGGAGTTGTAGTTCACTAACATGTCTAGCCGCAGGTGATTAGCGGCAAGGTATTAGCTTGGGGTTCAGAAGAGTCACATGACTGTCCCACCCATGTGACCTGTGCCCAGCAGTGCTGCTGAGGGAGGCACTCCGGGGAGCAAAGCTCAGCCATTACGTCACCCGGAAGTCACGCTAACTCAGTAACGTGGCGCCCGCAATGCGCGCTGCAACCAAACTGCCACGCAG…
>lncrna-candidate-sw-49727	GTTAAACCCACAGCCAAGAACCAGTGCATCGACCTGACGCAGGAGGAGGAGCCTCTCATGAGTAAAACAAGTGCAGTTGCCCCAGAAAGGCAGGAGAAGAGCAGCCGCAGGCAAGCCGAGCTCCCTCGTGCCCAATGTATCGATCTGACCAAGGAGGATGAACCGCTCGCTAACCCAAAACCTTCACCCCACCAGTAGGCGGCGCAATGTCCTCCCATTCTGTCACTATACAGAAGGCCCCCCCTTCAGAAAAGAGACCCCGGCCATGTATAGACCTGACGAGGGACAAACGACTGGATGCCAATAGGCCGCTGGATCCGGGCCAGTCCGGGCAGGAGAGGAAGAGGATGAGAGCGGGGGTCCCTGCGGTTAATGAACATCTGAGTGGCCTGGAGAAGC…
>lncrna-candidate-sw-49737	GCGGCACAATCTCCCCCCCAGACAGAGTCGCAGCGGGCAGAGACGTTAGGGGCGGGGCGGAGCGCTTTCACTTTCGTTTCTTCCCGGGGAGGGAAATCTAGCGGGGAGATACAGGGGCCCGGGAGTCTCTCAGGTAACGGGACCGGGGGGTGCGGGTCGGGGTTCTGCGAACTCTAATAACAGGGTGGGGTCTCTCCGCTTCCTCCAACCGGCATCTCTCTCTGCAACTGGGGTGCCATTGTGTCTGTGTGTGCGACTCTGTGCGACTCTGCAACTGTGTCTGTCCGTATAGGGAAGCAGTCCCGAAGCTGATATTCTCTATATAGGGCTGCTCTCTTCCCCAAAGCCAGTCAGGAACCTTCCCCCCagctctgattctctgtactacttgttgctggg…
>lncrna-candidate-sw-49745	GGGGAATGTCACCAGGCAGCTTAACAAACAAGAACACTGACCCAGCCAATGGGCTGGAAGAATAAAACAAACTGATAGAAGAAGAGATGACAGCAGGTGCTTGGAGTTGTGCCCGCACTAAAGCAGTGAAGCAGAAACTTTCAATTCTATAACATAACCAAGGATTGTTACCACGGGCTTTGCGAGATGCCAAGAAGCAATACAAACAAGCATTTGACAAGCATCATGGTCCCTTCCTATGCACAGTGTTGCAGATAAGGAGCTGCTATCTGTGAAATATCTGAAAGCAAAAGGTACTTTTCTTCAGATGAATTAAGGTACTTTTCAATTAATGTTCCTGACAAAATCAAGAAACAGGTTTTCTTTGCATTACTCAAAAAGTAACATTACAAAAGTTTA…
>lncrna-candidate-sw-56826	GTATAGTACTCCAGCCTGGCAGTTTGTGTCCCTGTTTATTGTGGTAGGTATGGATGAACAAATTCAATCTGAGGTTGTTTTTCTTCAGCATGGGTATTTTTGTTTAACAGGTTGGGACATTGTGAGAGAAAGGCTAGCAGCAGAGTCAGGAAATCTTGTACTGCTAAAGATTGCGACTGGTGAGTAGAAAAATGTGTATGGATAATACTTATTCTTCAACCTGGGCATCTTTTTATTTTACAGGTTTTTTCTTTTTTTGTTTTGGGAAACATCAAGCCACTATAGAACTTCAGCCTGGCAGTTTATTTGGGATCCCATTTCTTGCGGTAGGTATGGATTGAAAAATTATATTTGGCATTGTCATTTTTTAGCACAGGCATCTTTGTTTTACAGGTTGGG…
>lncrna-candidate-sw-49868	CCACTCACCTATTTCAAACTTCAGCAGTCCATGGGCCTAACCTGTAATACAAAAATGCCCAGGTAGAAGGACACTATCATATTTCATCAAAGTCACTTACCTGCAAGCATAAGCAGTAAAAAACCTTCTATGAAAAGCTCAGGAATAACATATATTGTAGAATATTTTGCAGTTCAATTAGCTGTAAAAAGTGAAGATCCTCCTCTTTGGCAGTACAATATCTAATCAAGAGTCCAACCTACAAAACAAAAAGATGCACACCTACTGTATATGCATTTACATAACTATAATACCTAATAAATAACCTAAATAATAAGATAATAAAAGCACCAGGATCCACATTCACCTACAAAGGGTCGATTTGACAAAATCTATCTCCAGAGTCAAAGATTTTTGTTG…
>lncrna-candidate-sw-56827	GCAATTTTCACTGTTGGGGACCGATTACCTGTATACACATGATACATTTATCAGAgttttgtttgttttgttttttattgAATAGGGTATTTTTATGTGGTGTATAAATAAAATGTATTTTATTTTTGACATTTTGTTGCATGCTTTTTGTTATCATGCTGAGATACTCGGGACCTGCTAGAATATAGTCTTTAGTTGGTGTGTTTGGTATGTTTATACATTTAGATGCCTAGCAGGCCCCAAGTTTCTAAGATGTTGATACAAAAAACGGAACTGTTACAATATTGGCTACCATTGTCTGTAATTGCTTGCTACTTGCAAAAAATTGGTGATCACAAAATACTGAAGTGACTTGCCTTGGGGACAATAACACTTATTCTGAAAAATATGTCTGCACTG…
>lncrna-candidate-n-5863	CTGTTTAATTCTTTTCTTGACAAGCAGTCTAGATTGCTTGTATTTTTGGCTGCGGAGGCCACCATAATGCATGTGTTTAGATGTTTTGCTAACTTGATTTTGTAGCTCATTGCATTTCTCGCTTATTTCCATCAGCTCCTGTTCCTGCGCCTTCTGGGACCGATCTGATGCCTCCACAGCGTTCCTTAATTCCTCCAGTTCGGATACGAGCACTCCATTCCGCCTTTCAAGCAAATTCCGCTCTTCAATCTCTTGTTCGTGTTGATGGGCTTCTTCTTCCATCTGTGTTTGCAGGTCCTAGAAAGCAAGGCATTGAATTGCCTTGTGGCTTCAGCACGTCCTTTCACTTCTGTGTCCAAGCTGGCCTGTAAGGATTCAAGAGTGCGTTGATGGTTCTTC…
>lncrna-candidate-n-5873	atgattgacagctcagattttaattactttcactttccattcagcacttgctagatatcatctagatggaaaatgcattagactttttagggtgacaGTTACCCTTTAACCCAGAAATGGTTTAGTACCCACCTTGCTAACATTAATATTGGGCTGCTTAGATCCGACTAGAGAAACGTCACATGACTTGCTCTAGTTTCTAAGCAGCGCGACAAAATAAGACCTCCCTTATAAGACTGAATCCTCAGAATCCTCCCAGAATCCTCAGCAAACCGTTGCCCAACCCTCAAGCTGCAGCCAGGAAGCCTAAGCCTTTGCCAGCCAATCACAGCTTGCGATAGAAGACACGTAACCCTAGTACTAAGCCCATAGGTGTAGGGGGGGGGGGGGGGCACTGCA…
>lncrna-candidate-sw-49919	GGTTCCATTTATAGTACAAGTCACTTTCACATTAGCCGGTCCCTTTCATAGTACAAGTCACTTTCACATTAGCCGGTCCCATTTATAGTACAAGTCACTTTCCCATTAGCCGGTTCCATTTATAGTACAAGTCACTTTCACATTAGCCGGTCCCATTCATAGTACAAGTCACTTTCACATTAGCCGGTTCCATTTATAGTACAAGTCACTTTCACATTAGCCGGTCCCTTTCATAGTACAAGTCACTTTCACATTAGCCGGTTCCATTTATAGTACAAGTCACTTTCACATTAGCCGGTCCCATTCATAGTACAAGTCACTTTCACATTAGCCGGTTCCATTCATAGTACAAGTCACTTTCACATTAGCCGGTTCCATTCATAGTACAAGTCACTTTCA…
>lncrna-candidate-sw-49924	CAGATCGACTACTTCAACAACCAAATCATCGTTGACCTGGTGGAACAGCCACACAAGGGGATCATCTCCATCTTGGACGAGGCATGTCTGACAGTGGGGGAAGTCACCGACACTATATTCCTGGAATCGATGAACACCAAGCTGTGCAAACACCCCCACTATACCAGCAGAAAGCTGTCACCGACGGACAAATCCATGGCATTTAACCGCGACTTCCGGATCAAGCATTACGCCGGGTTTGTCACGATATTCGGTGGAAGGATTTTTAGACAAGAACAAGGACACGTTATTCCAAGACTTCAAGCGCCTGATGTATAACAGTAAGGATCCTGTACTGAGAGACATGTGGCCAGACGGACAGCTCAGCATTAGCGAGGTCACCAAGCGCCCCCTGACAGC…
>lncrna-candidate-sw-49947	TGCAGGCCTATTTTTTGACATCACCTTTGGCTACTGCACTGCTCTGGCACCCAGCTATGAAGTGTTTGCTGTTTCGCGTTTCTTTGTTGGGATCATGAATGGTGGCATGGCTCTGGTATCATTTGTATTAACACAAGAATACGTTGGAAAATCGTACTGGGCACTGACCGGTTCTTTAACCAATCTCATATTTGCGGTTGGTATAGCTTTTTATGCTTTGCTGGGATTTTACATCAGAAATTGGCGGACACTTGCATTTGTGGCGAACTCTCCGGGAATTTTCTTTTTTCTACTGTCTTTGTAAGTTTCATTGTAAGGTGTGTGTTCTAATCATCAAGTCTAAATCTAAAATCAAGTATGTATCAGCATTATACATAATGCAACCTAAACGCCTTTCAT…
>lncrna-candidate-sw-49953	aaacagtgtaacttagaaataaaaatcatgacattatccctttaaattaacttttagtatgttataaagagtgctattctgaaacTGCTTtatatgtttgctagggtcatagttaccctagcaaccaggcagtggttcaaatgaaaactggaatatgaatagcagtgggcgtgaatagaaagctaagtaataaaaagtaacaataaTTAAATGattgttaatgtttattacttagctttctattcacacccactgttagtcctattccagtagcctcaaagagcaatagtgtttttggttgccacggtcagtgaaccccttttaaaagctggaaagatattaaaaaaaaaaaaaaaaaaaaaatgaaggctggttgaaaagttgctaagaactagcctt…
>lncrna-candidate-sw-49981	CCTAAGTGGTGCAAAAGCATGCTGCTGCTGGTCCTTAAAATGGCGTGCAAGGTACCAACTCCAGAGATAAGGGCGCACAATTTATACTTTGACCTATCTGCTTATGGGATTGATGTCAATAATGCCGGAAAAGAAGCCAGCCCCCAGTTAGGAATGAGGCCTGGCTTTCACTTGAAAATATATGGGACATTCCGGAATCGATACATTGCTCTGGCATGCCCATCTTCAGACGCCAGAGTTGTTAGATTTCTACGATATACACCCAATTCCTCAGTAAGTATAATAGTATCAATGATCAATAGTTTGTGTAAGCACACAGTATTTTTTCCATATACAATGTAAGTGTATGCTGAATGCCCAGTATTTATTGTTAAAT
>lncrna-candidate-sw-49984	ATCATTTTCCCATATCAAGAAAAGCTTGACAAAGACTCACCGTCCAACCTGGATCTTCTCAAAGCTCTGGGAAAGTCAGAAAAGGATGCACTTGCTACCGAAGGAACTGTTAGGGAGATGCCAGTCCTAGGTAAGAAAGTAATGAAATCTATATCTCTCTAATATAATGTACAGCTGCTTTGCATAGAAGTCATAAAATGTGAACAAAAT
>lncrna-candidate-sw-49986	CTGTACGTCTCCCTGCTACTGGCTGCTCTCTGCATTGGCACAGCTGTGCCCCTGCAGTGCTACACGTGTATGGGTTACCCCGTCAACTGCCTGACCCCAACCGACTGCAGATCATACGGCTTATACTGTCAGACTATTGTTACTTCTGATTGGGGTTTTAGAGGCGTTGTTAAATTCTGCGCCCCCAGCTGCACCCCAGGAAACATCAGTACTGGCACGGGCACCATTTCCACTTTCTGCTGCAGAACCAACCTGTGCAACGTCAGCGGCGCCACTGGGGTAAAATACAGTTACCCTGCTCTGGGGCTGTCCCTCGGGTTCCTATTGGTCCTGCTGAGAAGCTCCGCCCTGTGACCCCCCCAAGCTGTGGGCAGATATGAGCATTATTGCCCCGTGTAT…
>lncrna-candidate-sw-50008	GCAACCGCTTAACCTTCGCCATCTTTTTTTTTTTTGCAGGTGGGTTTTTATTTGGGAGAAAGGCTACCAGGAGTTTGACACAGTGGTCAGTTCTGTGACTTCGAAAGTAAAGGGAGTGGCTGTGACCAACACGTCTGAACTGGGCGTCAAGATCTGGGATGTGGCAGATTACATTATACCAGCTCAGGAAGAAAATGCCTTCTTTGTGATGACCAATTTAATCCTTACCCAGAATCAAACCCAAGGTTATTGCCCTGAGGTAA
>lncrna-candidate-n-5906	GGACGCCATTCATCATTGGATAAAGGGTGGACCCTGTGCCCCATGATGCCCCCAAGCCCCCGGGCTACACCCGCTTTGTTTGTATTTCCGACACCCATTCCAGGACAGACCTGTTGCAGATGCCGTATGGTGACGTCTTGATTCACGCCGGAGACTTTACCGAACTGGGGCTTCCGAGCGAAGTGAAGAAATTCAATGATTGGCTGGGTAGG
>lncrna-candidate-sw-50073	CAGATATGCAGGGGATATAATAGGGCACTTACACACTAGGGGGAGCAGGGAACACTGTTTGGACCTCGGGCCCATAGAAATGATTATTCGGCGCTTTCTGTCCCGTTTGTGCGGCGCAGGTGAAAGTCGCGATACTGAAGTACATCGAGTCCCTCGCCCGACAGATGGACCCAACGGACTTTGTCAACTCCAGTGAGACCCGCCTGGCTGTGTCCAGAATCATCACTTGGACGACTGAGCCGAAGAGTTCTGATGTCAGGAAGACCCAGGTTAAGTGGGAGGAGTTAGCGGCCAGGGCCAGTTCGGCAGCCGCAGGGCTCGGAGATGGGAGCCTGGAAGAGAAGTGCAAACAGGTAGCCGTGTGACCACTAACCCCCGGGCACCCTGGGCATCGGGCAC…
>lncrna-candidate-sw-50135	TGGGAAAGCACAGTGACGGAAATGCATTGCTCTCTCTCTAGTGCAGGTGCAACCCATAAACCAAGATCTGACAAGTACAAAGAGAAAAATGAGTATGCCTTCCAAAAATAAAGAGGAAAAATAAATGAATAGATAAACTGCAAGGCAAGGTCGGGAAAGCAAAACACTGAAAATTGGTATTACTCGGCGTGTTATATATACAAACAACAAAGACTTCTACAAAAAGAAATGAACCATAGCTGGCAACGCGGTTGGATTGTGAGCGTGTGACTGATTATTCAAAACGGTTCTATGATTAATTCATTTTGTATTGATGCAAATAATCCTAACAGAGACCTCTGAAAGCTAATGTATTTTCTGTACCGTGGTTTTCTATTGATCTCTTCAAATGGTGGAGGA…
>lncrna-candidate-sw-50139	CAAGGGCAGTATAAAAGCACCCACAGAGGCTATAAATACAGAACTTACACGATGCACCTGTATTTGCCATTCTAAGACAGAAGACCATCAAGCAAATGTGCTTCCAGTTCAGCAGCAGAAGCCTGCCCCTGAGAGTCCCCTGGAAGAGGAAAAAGAAGAAAAGTCCCAGATCCAGATCAAAAAGCTCAACAGTGAACTTGATAAATGTGAAAAAGAAATGTCCCGGCTGGAGAAGGAAAACTCGATTCTGAAAGATTCAGTGGAACAACT
>lncrna-candidate-sw-50153	CTTGGAGCGGGTCAGGTTCTGATCCAGTGAATTTATCCCACAGGGATTTTCATGATAATGTTCTCGGTTATCTCGGTGGATTTCTTCCGACTGAGTGCGGCCTCGGCCGGGTACCTAATGTCCTACTTTGGGATCCTGCAGCTGGTTGTTCAGGGCTTCGTGATTGGATTCCTGACCAGTCGATATTCAGAACAAACTCTGCTGTTACTGAGCATGCTCATCTCCGTAGGGGTCGGACTCGGGATGGTGAGTCTCCATGAGAAATGAATGttaaagggaaactaaacccaac
>lncrna-candidate-sw-50182	TGCACATTGAATGAGAGCCTGAAGGATGTGCTGAACTATGGTCTCTTCCAACCAGCGACCAACGGGAGAGATGCTAAGTTTCTGGATGAGGAGCGACTCCTTCGGGAATACCCCCAATCTTTTGAGAAAGGGGTTCCTTATTTGGAGTTCCGCTATAAGACAAGAGTTTACAAACAGACCAACCTCGATGAGAAGCAGCTGGCCAAGCTCCA
>lncrna-candidate-sw-50183	gtgaggacagagggagCTTTCAGCCTGTGGGTCGGGGGAGTCTGCCCTCCTGCAATAGGAACTGTACCCCCTCCATGGAGTCCCACCGGCACCTCCTCATCCTCCTCTCTCTGCTCCTGGAACCAGGGTCGATTTCATGCTTTAATATTGACACCAGGAGGCCGCGTATTTTCCGGGGGCCAGAAGAAGCTCAGTTTGGCTACAAGGTTCTCCAA
>lncrna-candidate-sw-50189	TAACAGATGTTTTTGAAAATGATTGGCCCAACACAAGGACAAATGACGGTTACGAGACTTGTACGCGTGTTGGAAGAGGACAAGCGTTTGCCAATACCAGCAAACTGCCCAAAGCAGGTGTACCAGCTCATGCTCAAATGCTGGGAACAAAATCCAAGCCACCGCACCACTTTTCAGGACCTAATTAAAGGCTTTGAAGCTATTATAAATACTTTGTAGCCATATTGCTACACACTGGCGAAAGGACGATATTTAGACTTTCTAACTCTCGATGCTGCTCCTGTGGATGCATATTTTTGTTTTTATTCGCACTTCTATTTGTGATACCTGTCTTCTACATTTCTACTACTAGATAGGACAAAACTTTCTCCTATGCATTATTCCTTTTGGGGCTTCACA…
>lncrna-candidate-sw-50190	CTCCCTTCAGCCTTGGCAGTAGCTCCCCCTGTCCCTGTGTGTGAGTGCCTTGCAGTGCCTGGGTCTGGCTggaagaggaggaggaggagcagggggTGTCCAGGCAGCTCTCTCCTCTGTGGCAGCGTCACAAGCGCAGGCTGATCCCGGCGATTTAAAGGGGAAGCAAGGAGAAATCAAGTCGTAAAAATGTGAGCAGATCCCTCATGTGCTTCCCAGATCTCCTCATTCACACAGAGTGCGGCAGGCTGGGGGTGGGGGAGGCCAGACCCCCTGTTATGTAATGGCTTTAGCctgtctctttctgtctctcacagtctctctctgtctctcactcACAGGCAGATCAGTCCCCGGCGACTTCAGGCAGCAGCAGCCACGATATTTCCATGGGGAGGT…
>lncrna-candidate-sw-50198	GTGCGGTAAAGAGCTGGACAGCTGGACACTGATAGGATATCAGGATCGGGTGATTGAAGGATTTGCTGGGACTGGGGAGAAGGGGGAACGATACTCCTTCGATGGCGACACACGCTGCTGCTTCTTGAAAGTGTCCCGTGAGTTTTTATGATGGAACATGCACTATTGGGAAGCCGCACATCTTTTCTATCTGCTGCCAGCGATACAGCCGTTCTCTCAAACAGGTTGTCAGCTCCGATAGTGCTTTCCTGTGAAACAGTTACCTTGAGTTATTTATTTGTTTGGTATCACATGCAAATAGTTTTAAAGCTGGCCCCTCTGTCCCACCATACCGAGTCATCAACTTATTGGCCAGTATACAGGGCCTGCAGAGAAGTGGTCAAGTTTTAAAGACAGAAT…
>lncrna-candidate-n-5956	tggaattggtgtcggaaggcctgttggagttgtaagtatgagaaccagggtaataggtctccagtatctatgtgtttgatctggctcctaggtagcagggccccagcattggtcacatctcccagtgtacgtatgccccagtgtggccacacccggtatggggcCTTTATGCACTATTTTAACTTGATAATTATTTATCTAGGTTGTGGAGAGTCTACTGTATGAAGTCCTGCACCCAAAAATATCCCATCATTATATTCCTGTGTTATCAACTTTAATTTAATTTTCTGCCCACAGAAACTGGATGGACAGCTGTATTTGATGAGCCAGTGAATTCGAAACCCCCAGCCCCATGTGTCGCACTTGATGTGGGTTCCAATGTTTGGGAAGCTCCTATTA…
>lncrna-candidate-sw-50242	GTTCCAACGCTTTGGCAGCAGCCGCAAGGACGGGAAGTCTGAAGTAACTCAGTTCGTATTCACTTGGCTGCGGAGCAACCAGCAGTATCAGCTGCAATGGACTCTCATAGTCCGGGATATGGCTTTATTCCACACCGGCGCTGTCCAGACCTCAACACGCAACCTCAACTCCCCTCGCTGATCCACAGAACTGCCTTTGCTCTGCATAAGTGGTACAGTGGCGCAAAGACATaagaatgaagaggatcactcgctcgcaggtaccccCAGGCCatcactgaggggtacctaacattttgttccccctccccccttcctttccagtgattatacctttccttcccctttaaaCAAAATAATATAGCTTCTGATCCAATGATtttaaatgaacagtatcac…
>lncrna-candidate-sw-50249	AAACACACATGTATAAGCTGCACAGGAGATACTCAGTCAGTATAGCATTGTACATCGCTGGAAGGGTAATCGTACATCTATCTGCCTACACAGTCCATCCGTCTCCCATAATGGCCGGACCCACAAAGAGCTTGGCTAAAGGTAATGTCTAATCCACACTGCAAAGCACTAAGTTGTCAGAGATATTTGTTAAGTGACCAGATGAACTAGGCTCTCCAG
>lncrna-candidate-sw-56830	CGGCTCCAAGGGTAGGAAACACCAGCTGGTGCTCCTGTGAAAACTGTGTGCCGATGCCGAGTCTGCTTGAATCTTTCTGCTGCCGAGAGGAGGATAAACTGAAGAAGTACTTTATTGGAAGGTATTCATGTATCACACAGGTGAACGAGCTGCTTCAGTTATGCAGTGAAGAGAAAATCCTTGAAAACACCGGCAGAAATGTAGAACAAGTTACCAACATattgcagctgccattttagcttggactcttgtaccttcctgctgcagctctaaccgttggtagctcagatcacacattctgatgggagggggagtgaatttttatggaaggggaggtgcaggagaagggagagaggagaaagctgtgcagactccaccccaggaggaagcctg
>lncrna-candidate-sw-50302	GTGAGACACTCACTTCTTCCTACTCTGTCTCTCTCCATCACCTACACATTGTCCCTCACTGCTTCTCACTTCTCTCCCCTTCTCCTCCTTCTCATCTGTGCCTGCCCCCAGCATCTCACTTTGTGAGGACTTCGCTCATTCCTCCCTCTCTCCTTCCAGCCAACATTAGAAGGTGCCTCTCTGCCCCCCCAGAATTATGAGGATGAGGGGGATGTAATCCAGGCACTGGAGATTGAAAGATTTGAGGAGATTTTGCAAGAGATCCACCCCAGGAGCCCCACAGAGCTGGGCAGAAGCTACAGTGAGGAGGATTTCCAGTATCACCGCCAATCATCCCATCACATTCACCACCCACTGTCCTCCCACCTTCCCTCGGAGCCCTGCGGCCGGGATGGGCGC…
>lncrna-candidate-sw-50321	ATACAGTTGTGAAGGACTCTCAGGAAGTGGAAGGACCCAATGATGATGTGCAGCATGTTGGTATCACAGCCCTAGGTGTTTCACACCAAGCTTTGGAATCTGCAGAATGTTTAGGTACAGGGTTGGCAGACTTGCTGTTAAGCAAAGGTGCTAAAGAAATCTTAACTGTGGCGCGGCAGCTAAATGATTCTAGATAATGGAGAGAGACGGAACAGCCAAAAAGCCACTAAACTTGACTACTGCTAGAGGCCTGTAACATCAAGAAATATGTGCTTTGTTCATGATATGCAGAAAAGGCTAAATTCTGTCAGGGGGGCAGATAAATTCTTCTTTGGGCCCCAGGCTGAACCCCACCCCctcctactccagcctcagtcctactcctgctccactTAACCC…
>lncrna-candidate-sw-50349	GTGCAACTGAAACCATCACCCGTATAGTTGCTGTAGCAAAGACAGACATAGGAGCCAGCAATGTTACTGCAGAATGCATTACTCGAGCAGTTGTTTGTAGTATTCAGTGCACATTCATTAATACCTATACATGTGTTATTGTCCATAATGTAGCCAGTTTTACAATTACATTCAAAGCTGCCCACTGTATTTTTGCATATTTGTCCTTCAGCTGTGCAGTAAGATGTAGAATTGCATTCATTAACGTCT
>lncrna-candidate-sw-50363	AGATGCCCAGTACATTGTGTGCCGAATGTCCAACTGTTCGGAGGCAGCGAGGGGGAAGCCGTTTGCGGGGTACATAGACCCCAACTCGCTAATCGTACAGGACGAATACGTGTTTGTGCAGCTGACGTCCGGGGGGAGACCCCATTACTATGTGTCCTACAGACGGGAGCCCTTTGCGCAAATGAAACTGCCAAAATACTCCTTGCCCAAGG
>lncrna-candidate-sw-50368	GCTCATGCTACAGCTTTTTGTCCCTTGGACCCTATTTCTATATGACAGcagtgtcgaactgggaccccaggggccccccaggaaaccttagaccgtatgcccactctccaaactatttttcctcttttcctcaccaaccatttcattctcccagtctcttttatttacatgctagcacctataattccatctatttctcctctttgttctcatttagaaatagggaatgaccatgaagccagccagatggtgaagagcaggaggcccaccgggagttttcctcgtatactggtggTATCACTGGTAACACCAAAAGAAAGCTGGTTTGGCTGAGCTTACATCCCCCACCACTGCTCCACCACTTCCATTGCCGAATGCGTATGGACCCTGAACATATAA…
>lncrna-candidate-sw-50383	cacccctttagattagaggaaaggagcttccatttgaagcagcgtagatggtttttcacggtgagggcagtgaggttggggaatgcccttcctagtgatgttgtaatggcagattctgttaatgcctttaagaggggcctggatgagttcttgaacaatcagaatatccaaggctattgtgatactaatatcaacagttagtattagtggttgtatatatagtttatgtatgtgagtgtatagtttggtaggtgtgggttaggtgtgctgggtttacttggatgggttgaacttgatggacAAACATAGATGCCAAACATGTAAGCATGGCACAGGTGAGGGGGGCCGCATTGGAGCTGACACTCTAGAAATGCCCCATGGTAGAGTATTGCCTGGGAA…
>lncrna-candidate-sw-50389	AATAAATACCACTCAAGGGGTAATGTTTCAGGCCAGACATGCCTTACGTGGATCGTCAGAATCGCAATTGTGGCTTCCTGGACATCGAGGAGCATGAGAACAGTGGAAAATTTCTCCGGCGCTACTTCATCCTCGACACGAGCCAGGACAGCCTCCTCTGGTACATGGACAATCCCCAGAACCTTCCAGCAGGTTCCCCTTGTGTTGGCTGCCTCAAGCTGACGTACATATCAAAGGTAAGTGTTCTCTAGCTCGTTGCTGcccattgatataactaggaatgcacccaatacaggattcggtttggcctttttcagcaggattcagattcggtataatccattctcctggccgaacagaatccttaaaatcacttg
>lncrna-candidate-sw-50409	CGCACATAAAAGAAGGGGGAAAACACACAGAAACGGGGGGAAGGTTCAGGCGAGAGAATCTGCCCCAGAGGATCCCCCGACTGCCATTGGTTCAAGCACCCACTTACCCACCCGCCCTTTGTTCCCGGGCGTACGATGGGAACGCGTCCGTATCCCGCGCCTGCACTCCGGGCTTCTCCGCGGAAGGTTACACCGCGCTCGTGTCGCCCAATATCATGGAAGGACAGAAACTGCTCAAAGGTACGTCTGGGTCTTTGCACCAATTATGTTTTATGATTCATTTGATAAAGGTGATTTGTTGGGTTACAGGTATTTGTATTATGCCGTTGTTCATTCGCCCGTATGCGTCACATGGTTTTACTTAAAAA
>lncrna-candidate-sw-50436	AGTCGGGTTGcttttaggaaaaaacagtctacatgacctatagATCCAACTGAGGTTTATACATGGGGGGACAATGTAAATTTCACTTTGGGACATGGTACTCAACAAAGCAAGCACCACCCTGAGCTATTGGAAACGTTTCCTCGTTCTGGAGTGTATATCAAGCAGGTGGTACTTTGCAAATTTCACTCAGTCTTCCTGTCTCAGAAAGGACAGGTTTACACATGtggacatggacaaggaggtcgccttggtcatggagatgaacTTACATGCTTGGTATGTTCCTGTTATTATTACACATAGATAGCAGAGTTTATGGTATAGTGCTCCTTAGACCTTAGTGATCTTTCATCTTACTTTTTTTTAGTAAATTAGTACTTCTGTCTTGTTTAAGAC…
>lncrna-candidate-sw-50483	ACGGGCTGCTTTCACACACACTGCTCAGATAAGAGACACTCAATTTTTTATTGCAGAAAGTATGAAAACTCTCCAATTTCCAGAGTCTCTATAAAATATGGAGATTTATTGCTAACAGGGTTTTGTAGCAAACATATGTTATATCAGAGTCCACAAGTACTGACAATATGTCTGTTAATAAAACAAACATATTCTTTTTCCTTTATGTGATATGGGACATTCTTTGACTAGGCACAATAGCCCTTACCAATAAGATATTTCCGTGAAAAATAAACCATGTTGGAGTGTAATTCCCACAGAGCTGACCTAGTAACACACATACCCATCTAATTAGAACGCTTTCATCACAAAAACATAAGCAGGTATGACATGTAATTCTAATTAATTAGAGATTCCAGG…
>lncrna-candidate-sw-50484	GCATATTTATGTTTCGGTACTTTCCTTGAAATGACAGGGGCCCTGGCTCAGGTTACTGCACAACAAGTCCTGTTGGAATGCCACCGAGGGTGGGGACCTGAGCTACAGGTGAAGCTTTTAGTCATCTTAGAGCTGCTTCCTGCCCATTGCCCTCCATACAATTCTGAATGAATAAAGGCACTGAACTGGGAATATAGATCTGCCATGTCAGGGTCACTTGTTACGGGATTCTGTCTGCTGAACATTCTCAGCTATGCCACTGTTACAGTTTCACAGTTTGAACCTACAGGATTCCCGTTTACCGTGTGTTCAGGACTGAAGACTGTGGGGCAAAAAGGCGACCCTGGCCCCATGGGGCCACCCGGTGAGTGGGGTTTCTGGCCCAAATGCAAGAGAGCT…
>lncrna-candidate-sw-50498	CAGTCTGCAGCCTGCGGGTTTGTGTTTTAAGCATATGTTGTGGTATTTGTGTCAGAAGGTGACGATTTTCTTGTGATTTGGCTGATTTGCATATACAAGTTACGGTGCAGGTTTGGTGTGGAATTCATCCTATTCAATATTTGGCCAAATATGGGGAAAAACCCAATAAAACAGTGTTTGGGGGCATGGCCAGAAAATGTAGGTCTATACTATCCCATTAAATCAATGGCTGCAATCATACGTGGCTTGAAGattattaacatttatttataaagcacagcgctgtacaataagtgggtttcatacattggacatacagagtaacatataaagcaatcaataaccaatacaagaggtgaagaggTGAAAGTGTGttaaaggataaataaacctttaaag…
>lncrna-candidate-sw-50530	CTATTATTTCTCCCGTCTCTTTCTTTTTCAGCCGTGGCACCGTCTCTTCCTCACGATGGCGCCACCAATAGGCCAACAGACCTACTACAAAGATGCTGATGGGGACGGCCATTTTCCCCGCGACGTATCCGATATAGAACGTCAGAGCGAGACGCAGCCATGATGGTCTCCACTCTGATCTGTTCCCGTCTTCTGTATTTTGGGAGAAGAAATACCTCAACAGAACCCACGTGGCTACTGTAAAAACTGTGggtcaatttcgttgaagggcaaattgtacttttaaaTAATCCtttcaggataagcttgatccgacggtaatgcaaaagatcttttaaaaatAATACAAATCTGGGCAGATCATCCTCCTACTTGTATAATAGGCATTAGTAGTAAGTG…
>lncrna-candidate-sw-50533	ctataattctcacatacgtatccttcttctccagtgctctctgctgcccccaagtggccggtatctcccctataaatacccgctcagaggggcaggccggcctttataaaatggcttctctcagagcaactgGTTTCCTTTTGGTGAAAGGCCCAGAAATACATGGATACAAAGAGAAATAAAGAGCAAAGGATCTGAGATTCTCTGTTCACTGAAACAGATGCCTCGGCCGGTGACTCCCCATAAAGGAGAGTGAGAGGACGGAGACGGGGGGCGGCACAGTTATGGGGGGAGCTCGCTGGGTGAGATCCTACTAAGGCCCCTTCCAATCACAATGAAGGATTCTCTGTCTAAATTGTATTTCTGCAAATTGTAATGTTGTTAGAACTGTGTGTTTTG…
>lncrna-candidate-sw-50536	TTAACTCCCATTTCTTTACATTTTCAGCCATACACCGATTGCTTTAGCAGTATTAAAATTTCGGTTTCCTCTACCCTGGATTGCAACTTAAACAGGAGCCTTCCAGCACCAACACTGGATGTGTACGACCATGCCCACAATCACACACATTTTGAGAGCCTTGGGCCTTGCACGTGCGTCAGTATCAAGTGCAATATGACTGATGATAGAGAAGATATAACTGTCACAGCCGAGCTGTCCTT
>lncrna-candidate-sw-50541	GTTATACGAGGGCAGCCCATCTGCTGCTTCCAATGTGTCCCTTGTCCATATGGAGAAATATCCAACAAGTCAGGCTCCAATGAGTGCTCCAAGTGCCCGTGGAATATGTGGCCTAATGTCGACAAGGACAGATGTGTTCCCAAGGCCACAGACTTTCTCTCCTTTGAAGAACCACTAGGTACGACTTTGACCGCTGCCACCATAACGTCCTCTCTGGTTCCACTTTCAGTCTTGGGACTCTATTACTGTTATAGGAGCACTCCTATTGTTAGAGCCAAT
[truncated: 380 more rows]
