# Supplementary material for: Developmentally regulated long non-coding RNAs in Xenopus tropicalis
Source: Dev Biol. 2017 Jun 15;426(2):401–8. doi: 10.1016/j.ydbio.2016.06.016 (PMC5233649; doi:10.1016/j.ydbio.2016.06.016)
Supplement: Supplementary file 4 — Supplementary Table 4: single exon lncRNA sequences [file mmc4.xlsx]

## Sheet: single-sequences
name	Sequence
>lncrna_single_sw_00025241	atttcaaatgaccagaagccaagttttagcaggtattttctaataaagcattcaaaataataaatggtgtgcaggatagggcaattattggagcagggtagaatagattttttacttaaaaaattttagtgttacttttcctttaaCACCAAGGAATGAATTATCTTAATGTGCATCTGTTATATTTAGGAAACATATTCTTTCTGGGCAGGTTTGGGTTTGCACATGTTTGTAAAACTCAGAGCAGTTATAACACAGAGGGTTTTTGATAAAAAATAAGGTTAATATAGCTGAATATATTTCTAAATCATTTGGTACAACTTTAGTTTTTGAGTATCTAAAAGCTTTTATGGGGC
>lncrna_single_sw_00012177	TATGGGGGGGGGGCACCTATTCCTGTAGGTGGAGTTCCTACTGTGTAACCCTGGCCCTGAGGCTGTGCCAATACTGTATGGGGGGGGGGCACCCATTTCTGTAGGTGGGGTTCTTACTGTGTAACCCTGGCCCTGAGGCTGTACCAATACTGTATGGGGGGGGCACCCATTCCTGTAGGTGGGGTTCATACTGTGTAACCCTGGCCCTGAGGCTGTACCAATACTGTATGGGGGGCACCCATTCCTGTAGGTGGGGTTCCTACTGTGTAACCCTGGCCCTGAGGCTGTACCAATACTGTATGGGGGGGGGGGCACCCATTCCTGTAGGTGGGGTTCCTACTGTGTAACCCTGGCCCTGAGGCTGTACCAATACTGTATGGGGGGGGGCACCCATTCCTG…
>lncrna_single_n_00022599	GGGGGCTGCTGTGCTTCATTTAATGACCAGCAGCCCTGAGTCTCTTCTGTTAATGCCCCCGTTCCACCAATCACTGGGGCCCCCACCGCAAGCCCCTCCCCCAGAAGCCCTGAGTCTCTTCTGTTAATGCCCCCGTTCCACCAATCACTGGGGCCCCCACCGCAAGCCCCTCCCCCAGCAGCCTTGAGTCTCTTCTGTTAATGCCCCCGTTCCACCAATCACTGGGGCCCCCACCGCAAGCCCCTCCCCCAGCAGCCCTGAGTCTCTTCTGTTAATGCCCCTGTTCCACCAATCACTTCTACCCCCGGGGTGCCAACACCCCTATCTGGGGCCCCACCACAAGCCCCTCCCCCAGCAGCCCTGAGTCTCTTCTGTTAATGCAACTGTTCCACCAATCAC…
>lncrna_single_sw_00000166	TTTaaaaaaaaaaaaaaaaaaCCTAATCGGCCAATAATTCATAGCCTAATAATTGGCCCATAGCAGACATTATCACATTGGCATATACAGTAGAAGTCCCGCCCCTGCGGAGCTCACTGAGGAAGGACAGTAACAAGACATGAAATATCTCAAAGCTGAGTGGCTGAAACGGGAGGAGTGGGCGGGCAGACAGTGGGCAACTATGGAAAGAAGAGAAAAGGCAGAGATGGCCGGTTGTACTCAGAATGGGCCTGATTAAATGAGCCCCACGGCCGCTATATAAATCAATTTATATATATATTTTAATGTTAAATACACCCCCCATGTCCTGCTCCAGCCCTGCTTTGTAATCAGACACACTGCATCCGCCTGCGCCAAAATGTGAGACTTTTACCGAGG…
>lncrna_single_sw_00025418	cCTGTATGTGAGTGGATAGATAGGTCAGTGTGGGTCTGTATGTGAGTGGATAGGTCAGTGTGGGTCTGTATGTGAGTGGATAGATAGGTCAGTGTGGGTCTGTATGTGAGTGGATAGGTCAGTGTGGGTCTGTATGTGAGTGGATAGATAGGTCAGTGTGGGTCTGTATGTGAGTGGATAGGTCAGTGTGGGTCTGTATGTGAGTGGATAGATAGGTCAGTATGGGTCTGTATGTGAGTGGATAGGTCAGTGTGGGTCTGTATGTGAGTGGATAGATAGGTCAGTATGGGTCTGTATGTGAGTGGATAGATAGGTCAGTATGGGTCTGTATGTGAGTGGATAGGTCAGTGTGGGTCTGTATGTGAGTGGATAGGTCAGTGTGGGTCTGTATGTGAGTGG…
>lncrna_single_sw_00025444	CTTTTCCTTAAAAGGGGATCATTCCAACACAGCCATGTTGCTTACCGTCTGTAAAATCCAACGGGTATACTGGCAATCTGCGTGCAATGTCATCGAAAATTCCCTTTCCCACATTGAAAAATTCATTCAGCTGGAAGTGAATAAAAAAGAAGGAGTGAGAAATGCACAAAAGGGAAAAGGTTTGGGGATTCATTGTGTTCTACAGCGGGAGCTGCCGCGGAGGCTGCACTCACAGACAGGGCGCAGACAGTTGCACAGAGCCGCCGCACATTCTAGCAGGGAGTAGATGTACACGTTGCTAC
>lncrna_single_sw_00025506	ccttagtgggaggtgtaggagaggtccttcctcaacgacttcttccagtgacgtttcctgcttagtcgtgacaATAGGGAATGATCTTTAAAAGTGGCTACAGGCACCTTTagttttgtacgattatcaatgtatggtggcttgccgatcccggccagtattcatgcatgcgggtatcagttggtttggggattgggcaggtttggggattgggcaggttcatcattttgtcagccagtacaccatggtcaatggcaggtgataaaaggaaagaggtgcaggtcctccgtgatctttgtatgaagatcagaacaacaggaaggtggccattctgtgtgtggctcatcatccgctctctatcccatgggcctgagggTCTCAGAGTTTACCTGATCAGCC…
>lncrna_single_sw_00025539	CTCCCACCTTCCTTCTGCTTCTCCCATAGCTAAATATACATAAGATGGGGGGTACTCATAGGTAGCAATAAACCCTTAGGGCAGGAACCTTGGTACCCACTGCACCTCTATTATAAAAGCCTCTGGGGCACAGCGGGCATAGACACACACAGCGCTGCTATACCCCCCGGGCACACAGGGACCCCCAGGAGCAGTTCCGCACAGCACAGGCTGAAAGGTAAGAAGTGGGGTGAGCCACCCAAACCCTGGGAGGGGTGCATGTACATACAGAGACCCACTGCCATAAGCTCAATGTTCAGGAAAAAGGATGGGTCTCAGTGATGGAACTACTACTCTACCAAGCTCTACCTGaccattgctctgtaaggctacaattttattgtttttttttaattcctt…
>lncrna_single_sw_00025569	GTGATGGTTGTTACCCCCCCCCCCAATCAGAGCCAGGGAAGGGGTTTCCTGTAACCCATTCAGGGACCCACAGATGAGACACCCCAGGACATGATAACAAATAAAAACACTGCAACCCCTATCCCTAAATAACCAATATGATCTCAATAAGTGCAATATCCATAGTAATAACAACCACTGGCAGCAAATAAATAGGGAACCCTGACAACATTTAGAATTATAAACGAAATAATTTCGTTTTCAAACAAATAAACCAACGAAGTTTTAAACACATTTAACCTGTGTCACTGGGAGAATAATTGGTGTCGATGGGAAATACACATGTAACTGGTGTAGAATGTCATTTGGCAACGGGGAATTATTTAATATTTGCCAGAGGGGAATTATTACATGTGTTTT…
>lncrna_single_n_00022613	GGGACCTGTGTGTATTCTCCGTCTGAACTGAAGGGCTGGCCTCTATGGGACGGCAATGGGAGGCTTGTGTGTATTCACGTCTGGATTGGAGGGCAGGTTCTTGGCTGAAAGGCAGACGGCAGTGGATAAGAAGACGATGGCttccaggctgtcatgggccagttatcccatatactacataaacaagggccagatgatatGCAGTTGATAGGCATAAAAATCTACTGTGGGTTTAGATACAGGGTGTAGAACTCTAGGGGATCATGTCACTGTGTCACAGGGGGACCTAAATGTTAATCTGGGCATTGATGCTATGGTGCTGATTGGCAAGGTCACCAGAGGGGTGGGTGTTTGCCTGAATTGGCCAACCAAGTGGGGGTGCCAACAAAAGTATTTCCC…
>lncrna_single_sw_00000471	TATGAAACTTGTGCAACAATATTCTTAATCACAGAATCCAATGCTATATAGTTATATGCTAAGCCATTTTACTGGTGCTCTATGGTACAATAAAGGTTATGTTTTACAGTTACACAGAATGGAGGGAATGATTAGCTCTGCATTCTCCTTGAGTCAGCCATAAAGTGACATTAATATAACAACATAGAATATATTACAGCATCACTAAAGTGGCACATATATGATATTATACACTGACGTATAGCATATACTACAGCATTAATATAATAGCAATGCTtatgatctatatatatggtgtaataatatgtatattaatatagtatataaataGCACCAGTATATGAATACAGTATATAATGTAGCGTCAGTAAAACAGTAACAACAAAACAAAGAATGCAG…
>lncrna_single_sw_00000472	cataaacaagattttggcatgatacacagcttgccttcataacagtgtccacaaaatggtgcctgcctgcttgctttgactgagtaattccaagacggaaggaaacaagatttatattatttatatagagtaagtaaagtttattttgctcaactaacaatatagaaaataatttggacctatttcttagggtgacaggtccgctttaaTACTCTATAAATAGATCATTATATAGATATTGTTAGATATTAAAAAATCCTTTTAGCCCAATTTCTCTTTCCTTAACTAAGCACTTTGCTACATTCTATTAAATCAAAGGTTCTCTTCATGGTCACATGGTCTTTTTTTTTCTCTACTCTGGAACCAACGGTATCACAGGTTTTATTAATAGAAATTATC…
>lncrna_single_sw_00025627	gtctcccaagctctgtgccttgattggtcagttttactgtctgtcaagaaaactgtgctctgattggagaattcacaagaagaaagatccaatcagagcaccgcttattacagcagaacctggagcttgaaggaacaggagaagatttccaggacagtgcagaaacggagcaaggtttttattttgttttttttttaaggtgccaaagcaagtttagggagcctcccctagcctaattgaaaatccgcctaTGCCCACCCCCTACTTACTTTAACTCCAGTagtgctgtccaacttctgtggtacagagggttggaatttttctggcctacatggtggagggctgataatggaagccagttttgaccactccccctttttaaaccactcccatgttatc…
>lncrna_single_sw_00025628	aggcacagagttaaattttttaacattttctaatggtggtgtgcctcgtgatttttttcatgaaacaagtgtgcctttgcccaaaaaaggttgaaaaacactgatttagcgtgcctaagtgattgtgaatcatgcattaatattcttttagcgcgctaattaacgcatgcgttaaaattaacgcatgcggttgcgcagaaattaacgcatgcgatatgcgacttaacgcacacggtaatactttagtaaatcAACCCTAATATGTCAAAATTCTGGATAGGATCACTTCTGGAATGCGTGTGTGTCCAATTCTTTGGGTACAATTTCACTGCAGAAATTAATAGAGGGTACAAATGCAAGAAGGATGTTTTAGCGGGTGCAAAAGCTGCCTCCACAGTG…
>lncrna_single_sw_00025654	caaaggtccctatcacattcccatcagtccctgccccagtgagcttacattctaagatccctatcacattcccatcagtccctgccccagtgagcttacattctaagatccctattagattcacacacactctgctcagttatatcagaaaccaggtaacctgcctgtacgtgtttggagtgtgagaggaaaccaacacagacacagggagaacatacagactcctggcagataACGTAGTTTGGCCTTTCTCCAAGGAATAAATGGGGAAATGTAATCTCCTGCCAATGGGGTCCATAAAAAGCAATTCATCTACTTCCTTGTGCCACTTAAATGCAGAGAGAAAGTCACCCTCCTGGAACCCTTGCATTGAGGGCAATTTGTTTAAAATGCTTCATA…
>lncrna_single_sw_00025655	aaagtttaactgattttatagtaaacttaaggtatagagatccaaattactgaaagaccccttatccagaataacccaggtccccagcattctggataacaggtcccatacctgtaattatctCTGCTGCTTGTTTACACATTTGCCAAGTAAAGCTGCTTAAAGTCTAGACTAAGAAGCGGCTGCAAAGCTGCAGCTAAAATAACTGCATGAATCACCACACAAGCAGAGCCAGATTCATACCCAGCACTGCCGTAGCCATGCCATCTTGCCCACCCTCACTCCAACCCAAGTGGTACATGCACATACACCAATCAAGAAGAAATGGGGTGCCCCTTCTGCCTCTCAGCTCTGCTAACAGATTCTGCAGGCAGCACTCAGTAGCAGCCTGGGGGTAAT…
>lncrna_single_sw_00025656	gtaatgcatcaggggggagtgatcgggcagggggagtgcaggtaagggatgggtctgggccgctggggccaactagagcctgggcccaccgggatttttcccggtgtcccggcggcccagtccgacccTGGATCTATAATATTCAGCTTTCCTAGAAAGAACTGGAAAATGGTAGAGGAGACTAAAGGCCTTCCTTGTCAGGTTGGGCACAGTAGTAAGAACTGTACCCCAGAATCGTTTAAACTCCATAACCTGCAAAATCTTTGCCCTAGATCTATAGCCAATATGAATATACTTTATGGCTTTGTGCAACTATGAAATGCAATAAATATATTTGACACAAAACCCCTAAAAACCAAAAGATGGGTATAAAAGTGATGATGGGGACAAGACTAAAC
>lncrna_single_sw_00025662	AGGCACTAGGAGAAGAGACAGACACACAGAGAGGCACTAGGAGAAGAGACAGACACACACAGAGGCACTAGGAGGAGAATCAGACACACAGAGAGGCACTAGGAGAAGAGACAGACACACATAGAGGCACTAGGAGAAGAGACAGACACACATAGAGGCACTAGGAGAAGAATCAGACACACAGAGAGGCACTAGGAGAAGAGACAGACACACAGAGAGGCACTAGGAGAAGAGACAGACACACAGAGAGGCACTAGGAGAAGAATCAGACACACAGAGAGGCACTAGGAGAA
>lncrna_single_sw_00025664	TTATTTGCATGCCAGGGTCTATATTCAATCACAGTCCAGTCTGTATTTATACAGCTGTAAGTCCTTTGCTCAGAACATGTACAGTCGCCCAAGTGACCAGAACTGACAACCAAAAGCACAGCCCTCTCTGCCCTGTCGTAAAACCAGCGTAAAGTGAGCAGCACGAAATGCAACAACTGGAAGGCCGAGGGTTTAGTTAACATATATATTCAGAAGGACACTCACCAAATCCAAGCGCTGTCGATGAGGCGTATTCCACTGTTTTCGGTCCAACCTGGTTTGTTTTTTGTCTTTCCCGCGATTGCCCATACCGCAGTGGAGAGACTTCCGCCCTGACTCGCCCCCTTCTGTACGGAAGCTCAGAACGGCCAAAAGGCCCGTGTTCTCTCATTGTTTCCC…
>lncrna_single_sw_00025682	GGCATTTAAAAAAAAACTATACAACATGCTACATAAAATGCTAAAAATGCAAGTAGAGGTGAACTTCCCCTTTATGTGTTTGATCTTCatgtatcatatatatatatattattatgtatttcatatttcttaAACAATAGCAGTTTAGGTCATTTCTATCAGCCCCACAGCAGCCTTAGTTTCCGGTACTCTTTCTCATGTCTGTCTGTTTTAATAAGTAGGCCAAGTATTCCTTGTAAAGTTTATTACAATAATTTTAATAATGATTCTTATTATTGGACTCTAGATAGTGGGGTGCGTAAGgggcaaagacacacggggcgattagtcgctgcgacttttaatttccacccatacaacataattgtgctgccgcgacaaatcatgtgcaaaatttcc…
>lncrna_single_n_00022620	TCTGGCTGCTGCTGAGCTACAATATAATCTCTAAACACATGGGGGATCTGAATGACTCCGTCTCTCCTCTTCTTCGGCAGAACTGTATATTTTTCTTCACGACGGGCCAGAGAACTGCACTAAAACATGTTTTTGTCTCGTATGGACAAGCTGAGCCTTTTTAAAAAGCATCAAACCCTACCTGCTCTTAAAAGTCGACATCGGAACAGACGGAAATGGAAAACAGGTTTCCATTTATAAAAAGATACAACTGGCTGTCAGTAGGGCAGATGGTTTCCATTACAGCTGCCGGCCTGTTTAGCTTTAATTCAAAATTCTTACTTTTTCAAAATTCATAGCATTTAAAATTCAGAAATCCTACTTTTTGTTTTAACGGTATTTGGCTACGGAAACACCTTT…
>lncrna_single_sw_00025794	attgggtttaattaatgtttcattaattttttagtagactttaggtatggagatccaaattacggaaagaccccttatccggaatacccttggtcccgagcgttcaggataatgggtcctatatctgtaTATACATATTGGAATATACATTAGATGACTGAGATTGTGGATTTTTAGACTGCCTGGGGGGCCCCTCTTTTTTCCTATTGCTGTTGGTTATATACTTCGCTTTCTGCACCAAAGAAGAAATCCAGCAAGCTTTTTAATTTACTGCTCATTGCTTTTAAAGGATACTATAAAATAAATAATTCCAGAGGTTCTGGGCCAGAGCCCCAATAGAAGGGAAGGAATATTATATAAAATTCATGCTTCAAACGTATCTTCTGGATGAAGCCCACG…
>lncrna_single_n_00022621	atttatatacactatttctaagctactatttatatgctaccatttatatgctaccatttatatgtggctactatttatatacactatttctaagctactatttatatgctaccatttatatgataccatttatatgtggctactatttatatacactatttctaagctattatttatatgcggcgactattcgcgtgcgttatttagcgcatgtaccgtcaaataccgaaaatagtcttcgcgagttaaataacgcatgcaatatcgcgcgtaaaatagcgcaagtatgcttatagtgaatcgtgcgataagatgcgataaaatttttaacgcacgctataaatagcgcacgttatttcgcacttagtgaatcggccccactgtttcatataCGTCATG…
>lncrna_single_sw_00012841	ATCAACCTCTGCCCCTCTCTCTCCCAAAATATACCTTTACAACAGATTTACGTCCCCTTCCTGCTCAGTAATACCATGGCACTATTTAATTGCAATTATAGTTGCACTAATTAGACAATCAGTGTTGGTTATTGTGGGAGTTCACCCCCTTCAGGTCCACATCTCCACACCTCATCCAAATAAGCCTATTGGTGATGCAGGGAAATGAAATCCCCATGGAATCCCTTTGTTTCTGGCATTTCTATATTCATTCTAATCAGGTTGAATGAATTATTAACACCCGATAAATATCCCTATTGCTGTAACCTTGAGCAATGTAAGAGCAGAATGAGGCAGGGAAGCAGAGCGAGGGGAGCGAGCGCTAAACAGTTAACTGTACACCTGTGGGCTAGCCAAGCA…
>lncrna_single_sw_00025873	TCACGCCAAGCCAACGTGGACTTTTGGTGGATTCAATGTACTTCTCATTTGAAACAAGGACAATCTGTTCAATTGCATTGCTTGGTCTATGTAACCTTCCCGCTGTTTCTAGATTTATAAACCGCGCCACATTGTCAGATCACGTGCATCTTTTTTAGCCTTTGTAATGAGCCTTTTATGAGATTTTCTACCCCAGCAGTATGTATACA
>lncrna_single_n_00022623	ttaggtttatttaatggttaaatgattcccttttctcagtaataataaaacagtacctgtacttgatcccagctaagatatgaagatgcaaattacggaaagaccccttatccggaatacccttggtcctgagcattctggataacaggtcctatacctgtacctgtaataaatggtGTCAATTTGTGCCCGTTTTGTACATGACCCTTATACAGAGTATAATGTCTAGCATGTGTATGTACAGTTGAGTAATGAAAGGTTTCAATACAAAATAGTAATATATATAATATATGTTGTCTCTTCCTACAAATGATATTCCCTGGTGGAGAAGGTATTGCAAAGTACTTACCAAGTGAAGGAGTGGCCATATGTACCCTGCTCCTTCTACCCAATATCCCT…
>lncrna_single_n_00000649	GATGAGAACAGGTGGCACCTGTGTGTTCCGCTCCTATAGGGAGTGTAGACTCCTCCCCGGGTTACTGCTTGTTGTCTGCAAGTAGGGGAaaatgtacctgctttagatttagagcaggaccctgtgatcccatatttattctgtaactttgttaaatcattgtaagacccctgtttgttaaaaattatataatgttttgtgtaacttgctggcactacatatataaatgatgatGATATTAAAGGGCAAGTCACCATATTATATACAGTACACACATATAGAGTAATACAGCGCTGCCAATTGCAGCTTTCTTCCCGCCTATATTTAAAACAAGTCCCTTTCAGTTGCATTGAATTTTATCCTGTCTCCTTTTCAACCCACGTGGCTATGGAATCCGTG…
>lncrna_single_sw_00025907	CTGTATGTGAGTGGATAGATAGGTCAGTGTGGGTCTGTATGTGAGTGGATAGATAGGTCAGTGTGGGTCTGTATGTGAGTGGATAGATAGGTCAGTGTGGGTCTGTATGTGAGTGGATAGATAGGTCAGTGTGGGTCTGTATGTGAGTGGATAGATGGGTCAGTATGGGTCTGTATGGGAAGTGGATAGATAGGTCAGTGTGGGTCTGGATGGGAGTGGATAGATAGGTCAGTGTGGGTCTGTATGTGAGTGGATAGATAGGTCAGTATGGGTCTGTATGTGAGTGGATAGATGGGTCAGTATGGGTCTGTATGGGAGTGGATAGATGGGTCAGTATGGGTCTGTATGGGAGTGGATAGATAGGTCAGTATGGGTCTGTATGGGGGTGGATAGATAGGT…
>lncrna_single_n_00022626	TGGGGAAAGTGATGATATGTTTGTGGATAGGGTTTGAATGATACTGGCTTTATCTAAACCGTGTGTCTGCAAGAAGGGAGCAATATTTTTAGTATTTATGTTTTTAATCAGACTGAACAATGGATGGCTAGATATGTTAGATAACTCGCTTGACCCATGCAAAATTCACATGGTGAGTAGTTAATGATTAGTTCTTCTAAATGTAGGCTGTATGGCTAAGTAAAACTCACACCTGTATATAGAGGAATGGATTTAGAAATGGTATGCTTTTTATGGTTTCCAACAAGGGTTAAATTTAAATCTGATAAGTTTATAATTTGGCTGCTATTGCAGATGTGTCCTTATTTCAGTACAACTGTGGATGCTCTCACTGATGAATGAaatggattagttaccttt…
>lncrna_single_sw_00025909	tgagtgctattctgatacctactgggagctgctatcttgctcccttcccattgttctgctgatcggctgctgggaggggggatatcactccaacttgcagcgcagcagtaaagtgtgactgaagtttatcagaatcacaaggctgtggcaccctgggaaatgaagaatatggttagccccatgtgaaatttaaaatagttaaatataaagatctttgtgtttttagaaaacagattacaatgcaggattctgctggagaagctctattaactgatgggttttgaaaaaacctgtttttccataactgaattcctttaacagctttttagttgctatggtccaatgtaccctagcaactaggcagtggcttaaatgagactagaagatgaataggagagg…
>lncrna_single_sw_00025913	GCAGAAGGGAGGCTGAGAGTCGGAAAGATAGCGAACCAGGTGGGAAGGGACCTGTAGTAAAAAAGGAAAAATCAATATACAAATCCCCACCATGGCAGCTTGTACTGTTTCTCTCTCTGTGCTTTCTGATCCCCTCTGTAACAGGAGAGACTGTGAAAAGGTGCAGTTAAACATGTACAGAACTTAAGCAGAGAGTTCTGAGTGGGCAGGTtgtatgtgtgtgtgtgtgtgtgagagcaatcagtacacgtgtgtgtgagtgtgtacatgtgagtgGGCACTCAGTACCTAGGCTGTGTGTATAGATATGAGTGGGCACTCAGTACCTGGGCTGTGTGTATACATATGAGTGAGCACTCAGTACCTGGGCTGTGTGTGTGTATACATATGAGTGAGCAC…
>lncrna_single_sw_00025916	caaacatgcaaaagaataagaaatcaggaagggggcaaatagtttttcacaccactgtatatatataatagaacataaggctgactagtaattaatacagataattacaacatggcagcttggaaagaagtgcaattaacatcagaatttaataatcagccctgtaacattagcttttattactaagatggggtgctcctcattttcaaagacctggatcattgctgctattgagatacagaatttttaggctgctgcaataagttcagtatataaaatatttaagccagtttaagccatattcatttttagggtttagttctcctttaaGCCACAGGATCACTTGTGCAGTGATACTGTGGTTCGGGATAAGAGATCCCATATGGTCTTTCACACTTT…
>lncrna_single_sw_00025936	CTACAGTTTTGTTTCCTCTTCTTCTCCACTTAACTCTAGAAATGCCTGCAGATCATTCAAGGAGGTTAGTTATCCATATTTATGTTGTTCTAGTCTGAACATGTGGATAGGTGGACCCAGGTCAAAAGGGAGAAGGTGCATAGAATTCGTGCCATGCTATATATTGGCCTGGAGCAGCCTGGGATAGAGGAGCACCTGAATGAATAAAGTAGGAGATGTGCACAAGTTTGTATCCACCCAGGTAATTCCAACTGCTGGTAGTAGAAGTTATAGTGTGCTTGTTCTCTTAGGACAAGCCATGGGACATTAATGGCATTTTATTGGCTCTACCAATTTACAACCCTCAGTCCAAAAAGAGGCCGAGAGACTTTTAAATGGCCAAAGCGAAGACTGACACTG…
>lncrna_single_n_00022633	GCCTTCCTTATGTATGGAAAAATATAGATATTATTATAGTCACATTACACTTGAAAAACTTCTAAAACTTCTGAAAAACAAAATAAATATTATGGGTACTTTCTAGCAATAAATCTTGTGTGCATTAGAAGTAATGTAGTCATTATAAATGCAACTACAAAAACAAGTTTTTCACATGGGAAAATGAATTTCCTGCCAATAATTTATTTACTTCTTTGCTGTTAAAATAAACATCTCCTCACATTATAGAGTAGAATGGTTCAGAGAGACTGTTACAGTCAGGGGGGAATGTTTTCAAAACGACTAGAAAGGCTTGTGAAATAAAAGCATCAATAAACAAAGTAATTTAGTAGGAGAAATATTAAGTAGGGCCATTTGGGCTGCAAATCACCCACCTAG…
>lncrna_single_sw_00026004	aaacaatttactgtacacagaacattctccctcgccccttttcagtctgcctttccaacgcaatgagccgcgatatccttcggccgccaaatccctagcttagagcatacccaccaccaatccagatcctctacaggcccccttttttcaacctttttcggggcccaccatcactttatagcgcactttatttgcactcagtccatactaatggtcacccaccttaggggttaaaccatcccactggcattccagacctgattcccccaccctggcaccctgacaagcacccatcaaagctgtgacaacccatccagctccagaaatttacctgccttctccccaactaccttacttaaaactattgtaccccctcctccaaggtcacatatgtgacag…
>lncrna_single_sw_00026012	gcctaatcaggcagctccctacagctggccaaatcaaagccttaaaggagatttactccaacacagcattacctgctgtaaaaccaggcattttaccttgggccatttgtatcccaccttaaacactggtggaaatacaccaaataaggacctttcccattgcatctctcacaatatatatatatatatatatacacacacacacaaatatttttcaatacatgtgtccatatttatGTCCAGATTTTTTGTATAGTGCACTTTTTATACTGTACTCTTGGTACAGTTTATATTTTTATTTTCTACACTTCACACTGGTTCCACACTCTCTGCTCACTGCTCCCCAACCCCCAACATTTCTGAAGGTTTCCATGTCACACACAGAGGTTTGGATGTGCC…
>lncrna_single_sw_00026015	GTTTATTAAAACATCGTGGTCTACAGAGCTTGACAGAGATCCCAATATACAGTAGGTGTAAATAAAGTCTTTTATGCTAAGGGCAAGTAGTGAAGGTTCTGTGAAAGGCCAGTGTGTGGCGTGTAGTTATCCCGCTGGCAACATCATTTTTTATGACTAGAATTTATTTGTGTAATGGAAATGTGTGAATGTATGCAAGCCCTCAAATAGATGGAGACTATCAATTGAAATATATTCAGGCAATTGGAATTACAGGCCCGTGTATATCTTCATGTGTTCATGTGTTAATGACCTTTTTAGAGATTATGAGGTGGAAACTTGAATAGATTCTATCAGCTTAAATTTCCATTTTTTAGATATTTATAGTATCTATGTGCATCTAATTGGTGCTACGTGTTT…
>lncrna_single_sw_00026019	ctgcccttaagtgATTACGTTTTCAAGCTTTTCCTAAATCAGCTAGAAATCAACATTTTTGAATTTTTAAATTTTTTCAAATTCTAAAAAAAAACAACCAAAAATGCTCAAGTTCAAATTTGTTAAATCTGCCTTGGTTTGGGTTTACCAACTGGTAAAATGGCACCAGTAAAGAATAATAAATCCACACCGtgggggttatttatcaacactggccaaattttcccatgggcagtaacccatggcaaccaaacaaattgttgcagtcattgttctactggctgacaaaaggcaatcactgattggtttctatgggttactgctcatgggcaaatttgcccagtgttgataaatgagccccaGTGAATGATAAATTTGCCCCTTAATTTGCTTTTTTTG…
>lncrna_single_sw_00026053	aataaacccaatagggctgttctgcccccaataaggggtaattatatcttagttgggatcaagtacatttttaaaaattagaaatatttacttataatggagtttataggagatggcctttccataattcagaactttctggataaggggtttccggattagggatcccatacctgtatatttgaaattacattgtttacatgaagaccccaaaaatgtcatatATCTCCTGTCCAGAGATTGCTCAGCCCCTTCCTTGAAGCTCATATAGATACAAGTGGGAGTACCCATGATTAATTATGGCCAATAAAGGCAGTCATTAAGATCAAAGACTGCATGGGTCTCATCCATCTGCCCAATTAGGGCTAAGCTCAATAGTCCTAAAGAAATGCCTCAATA…
>lncrna_single_sw_00000903	tagacagataaatagattgatagatagatagatagataatagatagatagatagatagatgatagatagatagatagatagatagatagatagatagatagataTAGATCATAGTTGTGCAAATGCTTTACAGatatatattaatatatatatatataAAGACAGACAAACAAACGATAGAGGATTTTTTTTTAGAAGAGATAGAGATAAATGCAGATAGATGGACTATTGATAGATTAAAAGAATAAATATATGTAGGGAGAGAGAGTGTGTGGAAACAATATAGAGAGAGGCAGAGAGATGTAATTAAACCAAAGACAGGACAAAATGGAAAGATAAAATATAATTtagggtgaccagatcacttctgatcacttggaaatttcagggacaagtcta…
>lncrna_single_sw_00026152	CTTGCCACCTATATCATATTTTTCATTGCTGGTGTGTTGAAAGGTTGATTCATAGTGAGAATATAACACAGGGCAATGCCTATAAAGGCATACTAAATTGTATTATGGTATATCTGTATAATGGGTACAAACAAACTACAAAGGTTGATCCTGCTAATGCCATGCCTGAGATTTTCTGTTACTGACATTTTGGCTGATCATGCCCCCATGGATATTAAATAAGGTTACATTGGTTACCTAGGGTAGAAGATAGGGAAGTTTCTGCCCAGAGACTCTGAGAACAATGGCGTATTAAAGGCAACATTCTTGGACATCAGTTCTAATATCATGTTACATAAACTGAGTAGATGTAGGGAATCACCAATGTATAACCCCTCATAAAGGCCCATTTTGCAGCAG…
>lncrna_single_sw_00026191	tatgtgAGTGTATAGATAGGTCAGTATGGGTCTGTATGTGAGTGTATAGATAGGTCAGTATGGGTCTGTATGTGAGTGTATAGATAGGTCAGTATGGGTCTGTATGTGAGTGGATAGATAGGTCAGTATGGGTCTGTGTGTGAGTGGATAGATAGGTCAGTATGGGTCTGTGTGTGAGTGGATAGATAGGTCAGTATGGGTCTGTATGTGAGTGTATAGATAGGTCAG
>lncrna_single_sw_00026193	GTAAAACAGAAAAAGCAGAACACATGTGGACTCCCTGTACTGTCACCCGAGTCTTTTTATATCAGTCGAAACCTACTGCTCTGCTTTCAAATGTTACTTCTAAGGTTAGACCAATATAGAAGGCCTGTATTTATTTCTTAATAGAGAAGACGATGAAGCCAAAATATTCTGCGCCGGATCCAAGAGAGAAGGCAGCCAACTAAGATCTGAGATGGAATAAACATTCACTCGTTGCGAGGCCTGCTGTGAGATGAAACTTCCATCCCATGGCACCGACCGCTGCTTCCCCGGGACTCCAAATTGGAAGTGTTGTCAAGCAGGGACTGAATGTTCA
>lncrna_single_n_00022649	GCCTCTGGCACTTTAAACCAGAAAATCTCTTTTATGAGCCTGAGCAAAGTACAAATAAATTGAGCAATTTGCCTACCCCCCCATAATGATATGGGATTTTCTCCTGAATGTCAGCATATTGAGTTGAAAACCATTGCAAAATTGTAAACTAGAAATTTTTGTACTCTGCTGATAAATTGCCCCACTTTATTGTCATAGAAGATGTATTTTCCTTTATGAAGTTCATGAGTTGCAAGTTGAACCAGATGCAGATGTGTATAATACATAACTATGCCATTTTGTGGTTGTTCATGAAATGGATACCATCAGGTTTCATGTTTATTATCCATGTTCTTGCTTAAATGAATAATTGATGTTTATTTTACACACTTTATAAAGCATTTGTTTTTCATGTATATT…
>lncrna_single_sw_00026245	GCTTCTCCTTTCAGTATTGGAGAAGGGGGAATAGTCTGTCTCCTGTAACTAAACTTCTGTCTGAGTCGTACTGTCAGACCAAATAAATCGCACACACTCACTGTCTCACTGTCAGACTACAATGAAAACGTGCATTGAGCACCGCGCTAGACGTATATGCTACTCAGTCGCATACTGACAGATCTACAAGTCTGCGCTAACACAATGGcatacacactgcacactataacacactacctataacccatccatttacacacaaacccacacacacacaAATGAGGCAGACACTGTCTCACACTAACTCCGTTGAAATGAAGCGCAGACAGACAGACATGTAGTAACAAGACAGGGCCAAACTAGTCTCACACTCAGTTGTTTCTCCCAATGGGAACCCGC…
>lncrna_single_sw_00026247	caagatattcatggctcctgtgtattataAGAGTATATGTCCCCTCAACTTTCCTTGTCCTTAAAGAGCAAAAAGTGACATGCCCTTTCCCCCATGTATATGCACCCTTGGGTGTGACGGAACAGGGCGGGTCAGTCTGTATATACACACAACTGCACCGTGACGTTTGCTCAGGAACACGGAACTTCTCTCACAGCCGGTGATTTATTAAAGCTGCCGCCGTACGCGCCAGGTGCCCAGTGTTTCACCATTGTGCGGCTTTAAGCAAATGAGGCTCAGTTCCAGGAAATGAATGTTACTTGCATATATGTGAGAGCTGTTTATTAAAATGCATTATTTATATCCAGCGGGGGTGTATCAACCTTTTTTTTTTTTTTTCCTTCTTCTCCCCAAATTTCC…
>lncrna_single_sw_00026248	agtttctgggggtgcaaataagagctataattggctattaggtTGTCTGGCAGAAGAATTAGTACCAATCGGTTTTCCCTTCTGAAAAGGAGCTACCTAAATATTCCTGTCACCCAGGCTCAGAAAGTTCttaaagaataagtaaaccttaaaaaatgtaaaattgctcggggtgctttttcattatttattttttatggtttcagagctatttaagtttctatcaactgtcaatataatgaatgttgtaactacagcaccacctgctggtcaggcctgtaactgtacagtcaaagagataaaccttcaaaaggaaaaatgttttctgccgttgctctgctcagggacgagatggaaaagggcatctgagtattttgctctcttccctgaacaaaggaa…
>lncrna_single_sw_00026249	attaggcagcctctatgcacactatcagcttacaggggctttatttggtaggaaatcttgtttttattcaaccaaaacttgcccccaagtcaggaattcaaaaataactccctggtttgggggcactgagagcaacacccaaggggttggggagcaacatgttgcccccgagccacaggttggggatcactgATATATGGGGGTTTTCAAACTGACTTCAATAAAAAGGTTTTTTTTTTGTTCCCCACGCTAGAGGCCAATTTAGTGCAGGTAACAAAACATTCTGTGTGTGAGACCCAAAAGATACATAATTAGAGCAGTGCAATTGGGCCATCTATGGGTGTGGCCTAGCAAAGATTGTACAGAACTACAACTCTCAGCATTCACTAAAATAGAACA…
>lncrna_single_sw_00026269	TTATACTGGAAGCAGAGACTATTGCATTCAGACTGGGCTACCAAGGTGATGCTAACCCGGGCCCAAAGGTTCCAAATGCTCAACAGTAAAGTGTTACAGCGATATCTATAGGGTCGATTGCAACAGCTTGGTCTTATTAGGAGTGGTAACAAGTCATATCAGATTTAAGAAGCTATTTTCCACTTTGTAATGATTCCTTCCTGAAATACCTGCACCTGGTGGTCTAGTGGAGAGGCGAGGACACCCGGCTCCTGGCAATATGCGCGTCAAACTCGGGGATGCGCGTGAAATGCATGTGTCCCTTTTAAAATATGTAAGGCACACGCATATATTCCCTTCACCCAACATTGGTTCTGTTCTTCTGgttcctgggtgctatttcctgttttgtttccgtgt…
>lncrna_single_sw_00026270	CTCATAAAATGCTAATCATTGTTAATACCACGACCCAGCCAATTTCTTTGCAGCGAATGGATTAGGCCCCCATTTTCTTCATTACCAGTCTTTAAGAAATAATAGCCCGGATAAGGAAGTTCTGTGGCACACCAATCTCCACATGGTTTAAAGATTTACTTACAGAAGATTATGTTCATATGAACATCAGATATTAGTTGATTAGTTTACCCCACTATTCCGTTTTTAGCAGATTATAGATGCACACCACTCTATCTCTTCAGTTAAATAAGGAGACTGAACAGACTAAAGAGACATCACCATGAATACAAGTTTAGCGCTATTTACAATGGCACATGTGCGTTCaagtgcaattttgggtgcaatcgccttttttccttcacaatacagaattctagt…
>lncrna_single_sw_00026283	GATAGATAGGTCAGTATGGGTCTGTATGTGAGTGGATAGATAGGTCAGTATGGGTCTGTATGTGAGTGGATAGATAGGTCAGTATGGGTCTGTATGTGAGTGGATAGATAGGTCAGTATGGGTCTGTATGTGAGTGGATATATAGGTCAGTATGGGTCtgtatgtgagtgtatagataggtcagtatgggtctgtatgtgAGTGGATAGATAGGTCAGTATGGGTCTGTATGTGAGTGGATATATAGGTCAGTATGGGTCtgtatgtgagtgtatagataggtcagtatgggtctgtatgtgAGTG
>lncrna_single_sw_00026347	AATTGAATGTTCAAAGAATAAAAAGGCTGTACTGCATTCCTCCTAACTCATTTTCCAGATGTGTTGCCAGTGTTCTTGCTTCCCTTGAGCAATTTACTCAAATCTGACTGGAAATTGTATGAGTGTACTAAGTGTCAATCAGAGCACAGATTTTTAACCTTCGTAGATTTGTGTCAGAGGAAACAGATACTGAAGAACAACTATCATTTTGAAAAAAATCTATAAAATTGCTATGTGTGTGTATATAACAGACAGCCTTAAATTTTTC
>lncrna_single_sw_00001295	ttgggtgcaggcacaggtaggagcgtatggcgctattttcggcaagcgatttACGCCATAcgctatggggctgatttactaatccacgaacggcccgaaggcgtccgaatgcgttttttttggaatgatcggtattttgcgattttttcggaaattgtcacgactttttcgtagcattacaacttgcacgaattgtcgcgactttttcgtagcctttgcgccgagtacaaaagtttcggattcattcaagcttcagtatcgtgacttttcttgggccaggttgaagctgcagagtgccattgagtcctatgggaggcttccaaaatcatgctaagtctgaaagttttgcccgcagtttacgagcgctcaatacgacgcaagtcgtaatggttacaaaaa…
>lncrna_single_sw_00026364	GTGGGAGGGACCAGGAGTACCAAGTTTCAATTCTCTGTCCTGCTCCAGAGGTGATTCAAGACAAAACCCCTAACGTCTGCACTGACAGGAGGGCCGCTAGAGAAAGTAAGAATTTTGAAAATGAAGTGGCAAACTTTGGCAGCAAGGTAGAATGCACCACCATAGTGAGCAAGCAAACTTTTATTGTTAGAGTAATTCCAGAACTTTATTAATTATGAAATGGAGCTCTTTTGGATATGTTCCCAGAATCCCTTTAATTAGGAAACAGGACTGTTGACTTGCAGTAGCAAATGATGTTTGTTGCACTTCATTAAGACTTTTCCTAGAAGGCACCATGAGTTTATAAATCTCTCATTTTATATACTGAATGCGGCCCACAGCCATCTTAGCAGTGATAAA…
>lncrna_single_sw_00026378	ATTAAAAAATGTGTCTGAGGGGGAAACATTTTGTTTGAATAAATAATCTAAATGTCTTGAAGAAGTAGCTTTCCTACTGCAATAAATAAAGGCATGTGTACTATGGGTGTCTGTAGTCTTTGACAAGTTATCTTTCTTGGTATCAGCCCTATGGAAATGTTCAGAATGTAATAAATCTCCAGCCAAGCCCACCAACTGATGGAATTAGCCAGGGGCAATAAAACAACATCACTAATGACCACCCACTAGCTACAGGCCTTAATGAAAAGTCAGGAGCAATTTAGTCTCAATACTAGTATGAGGGCGCCCTAAGGCAATGCTACACAACCTACGGGGCAGCCTAAAGGCCAGTTATATATGTGTTTTTTTTCTTTTCTAGCCTCACCCCCAAACATGCCC…
>lncrna_single_sw_00013438	GCTGCCATCTGGTGGCAGTCTAACAGCACAGCAAGAATAGTTTATAAAtaaagggcacctatcaccctaaaactgcttcccccCACtctattgggcagctaggggactattttggcctctgtgtaccaaaataacagggattcttttaaaccccagtATGGGCCTGGTCTTTCTCAAGTTTCCAAATACTGATCCAATATGAGGCTTTTCTACCCCAGCCATATCTACACTTGGCGGCAGTATAAAACCCTATAGAGAGAAATACATGTGCACATTAAGACATACCTTTGCAGTGCTGGAACAGTCTCTACATTGTGGGCATAAACATCCAACCCAGACCCAGCTACAGTTTCCACTGCCTTCAGGTTTCCTCGGAAATCTGGCGTGAGGCATTCAATA…
>lncrna_single_sw_00026438	GTAAGTGGATAGATAGGTCAGTGTGGGTCTGTATGTGAGTGTATAGATAGGTCAGTATGGGTCTGTATGTGAGTGGATAGATAGGTCAGTATGGGTCTGTGTGTGAGTGGATAGATAGGTCAGTATGGGTCTGTGTGTGAGTGTATAGATAGGTCAGTATGGGTCTGTGTGTGAGTGGATAGATAGGTCAGTATGGGTCTGTATGTGAGTGGATAGATAGGTCAGTATGGGTCTGTATGTGAGTGTATAGATAGGTCAGTATGGGTCTGTATGTGAGTGGATAGATAGGTCAGTATGGGTCTGTATGTGAGTGGATAGATAGGTCAGTATGGGTCTGTATGTGAGTGTATAGATAGGTCAGTATGGGCCTGTATGTGAGTGTATAGATAGGTCAGTGTG…
>lncrna_single_sw_00026446	ttttttttttttttgtaacttatatttttattAGGTTTTGACAGTGTTGATTGTACAGTAACAATAACAAAAAATAAACATATATATGTTAACAGTGCAGTCTGGTAGAGTTATGAAAGATATAGGTACATTTTGACATTGGTAAGTTCTATGGTATCAAAATTCAGAAAAAGTAAGGGGAGAGTTGGTAGTAAAACACATATTG
>lncrna_single_sw_00026461	ctgtctttaaagtttcatcccagtatagaagattgtccccaccgggctgctgtatatatttgttcctactttatatatgtttctgtgtgcagactacaaagtgggccataaCTCAATTCTTATGCCCAGCTATACTTTCCAAACAACAGTTTACACCTTTTATTGTGTTGTGGTGTTTGTTCCTACAAAACAAAAAAATCAAAATGGCAGGGTaacaaatgcataagggggtcagggaggggggactatggtacagcagaccctgcagtctgccccccccccctgcgaccgcacggtctgttgtatacatagttacaccactgAATAGAATACGGTCACAGTCCCTCTGTATTAGAATTATTCCATGGACAGAGACCTGGTAGCCAACAAACATTCCAT…
>lncrna_single_n_00022670	AAAGAGAACACTTGCTGCCATACTTGCTGCTATAGGGTTCCAAACAAACACTGCCTGCACACATACTGAGAATAATAAATTCCCGATTCTGTTTTATCTAGAGCTATGGATATCAGATAGTTCATAAGATTACAGATTTTGAATTTAGCCAATTTATATGCAAAACATGTCTACACAGGGCAACATTTACATGTTTCCATGAAAAATAGGGTTACCTTCTCCTGACCCGCTAGCAGCATGCCAGATTGTTGGGTTCCTCGGGTCTTTGATGTCACAGGGATGGATTAAAAAGAAGCAATAAAATTTCCCTTGTCAACAGCATAGCCCATATATCTTGTTAATGTCACAACTCTATAACCCTAGTGTTTGGCTAGGTACTAAATTACAGGCATTTCTACA…
>lncrna_single_sw_00026581	cttgcagcagcccctctggcatttgccagaatagacagattgccagtccaggcctggaaatgcactaGCACCCTACTTGTACCAGCCATCTTTATCAAAGATGTCACAAGGGTGAAGTCTTCCATGTGCCTTTATTTATTAAGCACTAGTTCTGCAATTCCATATTTTCCCCCTTTCCATACTAAGTTCTGAGCATGACATATCCGCCAAGCTGCATTTTCAAGTGGGTAGTGACTTGCTGAGTTTTGGAGAGATCTGTATGAACAAAGTGGGAGAAGGAATTAGGGAGAGAGACCGACAGGCTGAGGCCTAGTAAGAAGCACTATTGAGAAAGACGTTTGACTACAGAAAGAATAGTATGAACAGACTGGGCCCCTTAAGCTTCCAGACCCTCTATGC…
>lncrna_single_sw_00026582	AattttaatcaaattatttacacttttaaaatgattccctttttctctgtaatattaaaacagtaacttgttcttgatcccaaataagatataattaatcattattggaggtgaaatattaatgttaaaattattttttagtagacttggcggtatggagatccaaatccagaaaacctcaggtcctgagcattctggataacaggtctgtatatggtatTTTTCCTTTATAGTAGCATAATAATTGTAGATTTGAATGGCAGAATAAGGGATGAATTATAAAAACCCCTATATAGCCtaataataataataacaataagaaaatagcaatagtaatTCCTTTTTTCCCTTTTGCCCTTACTGTGGTCCCCAGCTTTCTCAAGGGCTCCACAAAGGTCT…
>lncrna_single_sw_00026584	tggcccaaggaaagtctcccatagggctcaatggcactctgcagctccaacctggcccaaggaaagtctcccatagggctcaatggcactgtgcagctccaacctggcccaaggaaagtcacgataccgaagcttgaatgaatccgaaacttccatactcggcgcgacaatacgattttgtcgcaaagtacaaaaaagtcgaaagtacaccgatcgaacgctcgtggcgttcgtggattagtgtgcccctAGGAGCACACTAGGAGTGTGCCCCTAGGAGTCAATCAGGTGGCAGAGGGGTGACTTTTCAGTTAAACTAAGAATAACATCATTCCACCTGTCATGTGGCACAAAACTCAATTCTACTCACTGTTCTCATTGTGCAATGAAGATTGTAAA…
>lncrna_single_n_00022679	GTAGCTGTATGCGTTCGGGTATTTCTTTCTCTCTAATTCCAGGCTCTGGCAGCTGTAGAAAGACCCACTCAGCTGATTCTTTTTACTTTTGCCTCTCAAAGCATTAGTACAATACAATATGGCACACAATATGGTGTGCTGACATTAAATGACTAAAAAAATCATATGTTTCCGTGATTCTGTTTTATTAACATGCCTGGAAGTTTGCAATTGGAACCATAATGATCTGAAAGATGCAAAAAATACTGAATAGTATCAAGATAATATCTTTCAAGTAAGCACCCTTTCCTGCACCCTACATGTTCCAATAGACCTAAATATGAAGATATTTAGATGAAAAAAATACTTGAGAGATATGGTGGTTTTGGTTCTTCTGCCTTTGATTAATTTTTTTTAAGC…
>lncrna_single_n_00022680	TGGCTACCAAGGAATGGCAAGCACAGCCAGCACTGGAACAGCATCCACAGGCAACTTACTATTCCTTTCAAGCCTTATTTGCGTATTACTAAGGTTCATTTATGCAGGGCTAGAAATCTGGATATTAACTGGCGACTAATCAAATGACTTACTGTACCTGAAGGCCTCCATAAGGCTCCCCAGATGTTCCATTCCAGCGAGAGGACAGCTTGTGATGCAGCTGTGGAACTGGCATTTATGTGTAACTACTGAAGCATCCAATTCTTTTCAATAAGCCATTTTCTTCAAGTAGATCTGTGCTATAACACATTCCACCTGAATGATAGTCACCTTTTTAAAGGTCTTTTTTTAGGTGTATTTCTACTGGTTGAGAAATCCTAAAATCTCCTATGTTGCCTA…
>lncrna_single_n_00022682	aaatcatgcacagaaggatcaaagtcagaaaggttttcctgcattttaagatcgtttggtatgaaaatttcgtgactttcagatcgccaatacgatattatggtgactaataagattctttcgtaagcatattcattatatttgcggtcttaagaaattatccaatccaaatttaccccgttcgggattcgaactcgtgatttcatgaatctggcccttagtgttgttgGGAGTCTTATGGAGGAGGATGTGGTTAACTTTGTTTAGAAATATTCTTCCTATTCTATAGAAAGGAAAGGGTGGTGGCATAAAAGTGCCGGTAGAAAATCAATGTGTTCTGTAGTGGTATACAAGGTTACTGGATGATTGTAACCTTTTGTACACAAAGGAAATGGGATG…
>lncrna_single_sw_00026705	ttcctgtgttcccgttctatggatccttcctgcattccaccacaagggaacacaagaacagacgcaggctagtattccctatcccactgtactcacacaggaatgaatagaaagtgggcaagtttttgcacggtgagctctaatctcaGAGAAGAAAATATAAAATAATTTAAAAGAGGCTAGGCTAATCAGAGTTAAACTTAAGCAGCTATTATATGCTCTTTTAAAATTCTGAATACTTTGTAAACAAAACTAATAGTTAATACTTTGGACTGTGGATGTGCCAATACTTATGTTGTTGGTCACATAGCCAAAGTAATCAACTTTCCTCATTACATTGATGAGTGAGAAACATCTTGCAGGAAATGGTATTCCAGAAGAAGGGGAGACTCAGCAGTG…
>lncrna_single_sw_00001859	aagccaccataccacgtcaaggtaaaccccgtatggtggtcctatctatttacctctggtcatatttttcaaaggctggcactcccgtgcactattgccattcttgacctgggggctggtttgaatcagagggcttagtcactcccatgccttttgcttatatagagagagattgcctggttccccaggcccaatcctcccccgcttgcgacttgtagaggagaagactgcccattaaccaacACCCATTCtttttaaaggcataagaccaccattaaagggacgggtatgggggtgctgaacccacatggaagtttggccattcttcctgcagaattaaatctgctaaactacataaatacacaaaaagaggctaaataaagtatacaaatacaatgt…
>lncrna_single_sw_00026720	TTCCTATTTTACATTAGTGGAATCTGTGGAATTTGAACGTCAGCTTCACTTAATTCCATATTGATGTTGTATGTGTCAGTTGTTGTCACAACATTCCTTCCTATGTTTATTGTGTTTTGTTTCCCTTTGTGTATGGTTTGTTGTGCTTGTTCCCTTAGCTACCTGCTAGGATGTGAAAAGAAATAGGTGAAAGGAAATTCAGCTCTGTGACCCCTCGACTTCCTTCGGGAGTTATTCTTTTCTTGATCAACTTTATTGACAATTAGCAATTACATgcagtccgtttggaaaagactgcatcaatgtgcagatgcggtcattgatccaacagcaaagtcaagcctgcccaatcattatctgcctgattttcagccagatatcggttgggcagccccatca…
>lncrna_single_n_00022686	TGCAGTGTTGCCAATGCATTAATGCATTTGCGTGTATGGAAATAAAAGCTATTATAAGGATTTTGAGTTTTATTCACtttttttttttttttttttAAAACACACTGCTATTCTGAACACAACTGTATTCTGTGGTTCTGGGTTCCATTTTTATCTATGCTGTGGTGGGTATTCACTAGCTACAAACAAGGCAAGAAGCCTGGCACTGAAATGCTTAATACCAAAATTTGACAGTCTTTTTTTTTTTTTGTGTTGGTGTTGCCGATACTTTTGAAACTTTAGGCCACTAGTTTATAAACCGTGAGGGTCCATTTTGCTTTTTAATAATGATAAGAAGAATGTATTCCCTATTTGTTTCTAACAATACAGAAACATAATTACAgtaacaaaaggcgcaaa…
>lncrna_single_n_00022687	gaaatttcctaccactcagttgaactgaagaagctgctcgaatgagtggtgaaacattttcaagaaaactcagtccagttgctttagacttcattcttctagatcagtgatcctcaaccagtggctcctgagcaacatgttactcaccaacccattggatgttgctcccagggaccccaaagcaggtccttatttttgaattcctggtataaagtcatgctttagttacataaaaacaatgagcactgccaagcagagactcctgtaggctgccagtccatgtaggggctaccaatagccaatcacagcctataattggcgcccccaggaaatctttggatgtttgtgttgctctccaatttttttttaacattagaatgtggctcacaggttaaaaag…
>lncrna_single_sw_00002079	GAGCAGGTGGGATGTAAGCGGCAAGCCACGCCCCTTACTTCATTTTTTATTTTTACATTTCCTGTACCTAGCCCGGTAATCGTTTGCATATATTTGTGAAAAGCGGCTGCCGGGCCGCAGGTCCAGGCCTGGTGTGATTCCTACATATAGGGGTTCGGATGCACATTGTGTGGGGACGCTAGCTGTCACTTCCTGGTGTGGCCATGACTACCATGCCCGTGTGTGTATGGGGGTTGTTGAAGTAGTGATGGATGCTAATCCGTGTGTGTGATGTGAGGGGTTGGCGCTGTTACTGTATGGTGCCAAGCAATGGCCTTTCTCACTGATGTCTTGACAAAGTTGGGTTATGGTAACTGTACTTTCCTTTCTTTAGGTTGCCTTGTGGTGCATATAGCCCTC…
>lncrna_single_sw_00014222	tgtaaatatgtctgcactatataaataacaTGATGCAGTTCAACCCCCCCCCTCCAAAAAAACTGCCTCTGCTTCTATGAGAGCAAAACAAAATTTTAAAATAGATCAGTGTGATATACTGTAGGTTATATAGATTTTCTGCACATCTGTACATTTTTTTTTAAACATATTTATTTGCGCAATTGCTGATTCTTATGATTTTGTAAGAGCATCTCCTGGCACTCTCTTGGATCCCTCCGATTTATCTGTGATAAAACAGAGCACTAGGAGGTTCCAAGCGAGTGTTGCAATATACCAGCACAGCTGGTAAAAACATTTACATACCAATAATATAAATACTGTATGTGAGAAGGATTACAAAAAGACTTATTTATTAAACTGGTGGCATGGGTAAAGTTA…
>lncrna_single_sw_00026809	GTTGAACATGGAATTTTGAAGGTGTATATTATATCACAGAGCTATACCATAAAGCTATATAAGTATCCTCAAGGGAAATGTAAGAATATTTGCACAAAATAACTGATATTGTATGCATTTCTGTTTATTGAATGGAAAAGAATAAATTAAAATCCCTGAATTGGACCTCACCACCTTATTTGTGGTATGTCAGTAGAGGAAGTAAAATACTCAATATACTTAAGTAAAAGGTAGTTAATTGTGTATTAAGACACAACTGGGGATAAATAAGGggtaatggatattttcatcatttggatgcccataccataagtctcctaaaaataatgtaaacattaaataagcccaatgggatttaattgcctccaatatggatctatgcagcttagttaccatcaa…
>lncrna_single_sw_00026878	GTAGGACAGGTTCACAACCCCCCAATCAGACTCCATTACCTATATATACACCTTCCCTGCCCCTTTGCCCTTGTCTTTTTTCCTGTCCTCGCATGTGGTAGGATAGGGCAATTTTTGAGGGCTTTAAGGACCCAAATTTTTTCTTTTATGGCTCACCGAAGTCCCACAATGGGACTTATGACTCGGGAAGTTAGCCTCTCTTCCTGAAAGGGCTGGTTAAGGAGTCTCCTCTTAGAGGAGTCAGACCAGTCAGTTACCCCGTTTTAGGCAGCCCGGGGTACATACTCAGTAAGCATTCGAATTATTCAATGCAAAAACTGTATCAATACCTGTGTGTTACACCAGGTTGGGGCGGCACTAGTTCTTTCTCTCTCTTTCCTCTCCCTCTGCCGAGTGTTC…
>lncrna_single_sw_00026890	ACCCTGTCACACTCTAGTAAATAGACACCTTAGTGTGCATATTAAAAGTTTATATTAAGTTTCCAGAAACATGAAAATGGTGGGggaggggttggtcaatgcacattccctgctccactgtttctttagtaatttagtatctatgcaagtgcatgtattttcaaaaaaaggttttagttaaaatgttatgatcataaaattgccaagccaccataccacatcaaggtaaaccccacatgatggccccaactatttaccttttcataaacttgagccttcctgtatggttgcattaattgggatatctgcccagatattagtttttataggaaagagactgccaagaccaaaacactaatttcacaggcttgatcctccacccgcttttggcttttaaga…
>lncrna_single_sw_00026912	CCCGCTGTTCTGGCACAAATCCAAGTTACCTTTTGATTTTTGTAGCTGTTTTTTTTTTTTCCTTTCTCTTAAATAAATGTGACAACTTCTCCCATCCTCTGCTCAGACTGGTAGGAGATTAGATTAAGGAGAGGTGCCAGTATTATCTGCGGAGCTGCTCTAAAGGTCACACTGCACTAACAAGACTGACCCAATCAGCACTGACACAATCCAGCTGCTTTGCTGTGTCTATGGTTTTTTCCTAACATTTCCATTGATGCCTTTTGGCCCTTAGAATAAAGTGGCTTAAGCATTTTAACTAGTGTCTCTCCACTTCTGGAAAAATTGGTTTGTACATTCTCTTCCTCACCTACTAGAACATGCTACATATGCTAGCACTTACTGCTTTTAAAATGGTCA…
>lncrna_single_sw_00026918	CAGCCTTACAAGGGTTTTTCATGGTCTCCTGACTGTTCAGGAGCTTCATAAAATGTAAATGAAATCACAGGGTTTATGCTCTTTGAATGCTACTGTTTGTATGACTGCGCATGTATGGTAGCCCACCAATCTCTAACCATATCTAAGGAAGCACTATGTTGGCCAGCGCATGGCTGCAGCTCCTCACTTTCTCCAGATCTGATTGTTTGTGTGCTTTGCAACCATACCATGTCTGGCCTCTACCCGGCCAAAAGTGTTTCAGATCCaatgttgggctggcctaccaagctaccaggaaactcccaatgggtccaggtgtcactaggccctcaggctcacctaaccatttcgcctttcatgcctcgacaaatacaaaaaaatcgcgacagcgacgaaaaa…
>lncrna_single_sw_00026920	tttcagccaacgcttgaaaaatccgtgctaaggcattttctagcatatttctgcattgtgtggtttgcttcgcgtcttttcaagttatttctatggatgatgatatcaggcgtttttcagccgccgagagaattagaaaatacgcagcagaaaaacgccacgtgtggcatcagcctaaCAGTGATTTATCCCATGCCCTTGTTTATATAAAAGTCCCTTATTATGTATTACAGTACACCTTTATTCAAGTATTTACGTATTTTCATGTGTGCTGTTATCATACCGCTAATGCAGAGATTAGAAATTTTGTAAGAAGTTAAGAAGTCTATTCCTGGATAAATAAGAAGTTAAGAAGTATATTCCAGGATAAATAATATGAACATGAATATGTAATGGTTC…
>lncrna_single_n_00022701	ttaggaatgtgtgatctgagccaatcagcaggaaacttcctcatagtcttacaaactgcgcatgtagtcttggtcttggtgcaggagcaaggcattatgggaactttacagagctcagcatttttttccctatgaggcttctgatcatctgaacgggagaaatatggggagacttaagggcactattgagagtagtgaaggtatgcctgcaacttgagattaactctttattagcctttccttctcctttaaTGTTGAGGAGATGCACTGTGCGATTTGAGGCTGTGGGAGGGAGGCACCAAATATTTATCTACCTGGTGGATACAAATACTATTGTAGGTGCCTTGAAGGTCAAGCTTGGAGAAGATACCCACCTTTAAGCCTATCAAAGAGTTCAAA…
>lncrna_single_sw_00026945	AAGTAACTGACTGACATACCCATAGACCAATGAGAGGGGTTTCCTTTAAGATAATGATCTTGTTCAAATGTTTAATTATAATAACGGCTGAGACAGGCTGCTACTTAAATAGATGGCACTTGGTGAGGTAAAGCCATTTGCCTGTGATAAAGCTCTGGTGAAATGTGCACCAGGTATTTTTCTAAAACCTATTAATCTCTTTTTAACATTTGAGTTGTAACCAGACCCTGAGGTAACAATTTGGAGTAATAGTAGGCGTCTGTGTGTGTCTTTTTCCTCTTATTTTCAGAAATCTTATTCAAtctttctctaaggtacccagggtttgtgtgttttataggttcatttagcctctccaactgagatatagggaagatacaattgagaccacagccctgg…
>lncrna_single_sw_00026973	ATTTAATGTTAATACTTGCTCAAATATTCATTCTAAGGCAATCAAGTGCAATAAGTCACACAACAGAAGCATAAATATAATAGAAGCACTCTGCATAAGCTTGCAGATCCTAGACCCTGTATAAATGCATATTCACATTTGAATAATAAAACCTCAATATTTATTATAATTAAAAATACAGATTTGATTAAAATCATCTAAAACCATCCCACAGGAATCTCCCCTAAAGACAATTGTGAAGCCAGTTGCCCTAAAGTGCTCAATACCCCATACCAGGATCAGAACCGGATTGGTTTACAGACACACGGTTGCATCCGCATGTCAACCATACACTAAACAAAGTATAAACTAAACAGTCCCAAATTATGTGCCACATAAATACCAGTTCATGAAGGAAAA…
>lncrna_single_sw_00026978	ttcTACTTAAAATCGATTTTCTATTATGTTTCACACACACAGAtgcagatgcagccaacaagttttaacaatttgtctcaccatatccagacaccattttttgagtgttttatcctgcctctagatgatgctagaTTGACAGTATTATAAACCTGTTTACTTCCAAAGCAAATTTTTTCTGCAACTTACTTTCAGTCTGGTTGGACACCTGGATCAGATGAAAGTCCACATTGTGAAGTAGTACATAACATGTAG
>lncrna_single_sw_00026990	CTCATCTGTGTGCAGAGAACACTTGTATTCATGCAGTATTGTCTAACTTGTGCACTGCATAATTTAATAATTTCCTCATTTTACTATATAGTTTAACTAATATCATAAACTCTTTCATCTAGATCTGAGCTAGAAATTTGTGTTCCATCCAAGTGTCCTATTTTACCTATATGAGAATATGTTGGTATAAGGAATAATACTGATTAGTTACAGTTCACAGTTAATGTTCAATGCTGCATGGTTAAATTAGTTAGAAATTCTCTGAACATCCTCAGTAAAGTAAACCGTGAGTAGTGTTTTTCCTTGATGTAAAATTAATTACAGGTGCTCTCCTGGGTCCCACAACCACCTGCTGTGTGTTCCTTTCTATAAATACAATCAGCTGCCCAGTCCCACTGC…
>lncrna_single_n_00012778	agcgctgtacaataggtgggttacatacattggacatacagagtaacatataaagcaatcaataaccaatacaagaggtgaagcgagccctgcccaaaaaagcttacaatctacaggTACACattcattaagaattcggctgcttcaatatacattaaataaaggaactgagtcttacctacaGAAATTACCACCCTAATGATTGCATACACACATGGTATAAGGGCAGTGCCATGGTGCATATATGTGTGCTTTTTATACTGTTCATGGAGCTTAACTGTGTCTTCTAAGCAGTGTTGGACTGGAGCCCACCCTAACATACTTCTTCTCGTGGCAGCAGATCCTGGGCAGGCACCTCAAATGGCAAAGGGGGCCCACTGGGATTTCTCCAGGTGTCCT…
>lncrna_single_n_00022709	CGGCACAGCCCCATGGCACCTACTGACACAGAGGGCTGGGGATGGCACAGCAACACAGCAATCGCATACTGTTAGTGACAGCGATACCAGCTATTATTACTAGCTCTAGGGGCACAGGGGCACAACTATACTCTCAGCCCAGGGGCAGAATATGGCTTTTGTTGTATATGTCGCGTACAGCGCTGCATCACCTTCTGGCGCTATATTGGTACATGAGCAGGAGAGCAAATGGAAATTTATGTAAAAGCCACCAATGGTTATTGACAATATAGTATCTTTTATTGGCTCATAGTATTTAATAGCCGAATAGGTCGGAATGATTAGGGCGAAGGAAGGGATGAAGTAAAGAGAGACCAAAGGAAAAGGTAATGAGGGGCCATGCATGGTGGCAGGGTCACC…
>lncrna_single_sw_00027039	gcaaaatgttcgttttcaaatcggaatttttccaattcggttcagattcgtgtcttagtaaatgtgcccctAAGCATATATAAATTATAACCCTACCGAGACTTTTGTCTGCTCCACTGTTCACCAAACTAAATATTGAAAAATGTTAGCATTTTAATATAGGAATTTATATGGCTTATCATTACTAGAGAATGACACACAGGTACAGACATACACATATCTGCATAGGAAGTATATATACTTCTTAGTTGCAAGTAGACGCATACAAAAATCTTGGTCCAATCTATTTACTTGAAAATTACTTGTTAATCTTTTATGCCTATACATGTTATGAGCATGAGATTATTCAGATTCAGTCTCTTCTTGAATTCTTAAAAATAAATATATATATATATGAAG…
>lncrna_single_sw_00027087	AATTATGGTATTTACAGTTACATTTGCTTTATTTAAAAATAAATAACAATCATGACTGTGGCCAACTTGGAAATACACACAAAGCACACAGTAATCCATAGCAAAAATATGATTTGCTTTGATTAGTGCATGATAAACTAAAAGAAATACAAGTTATAGACAAGCTGCTTTTGGTTAATTCAGTTTTATGGGCCCATGTTAGTGATGTTTACTGCCCTGGTGAGATTATAAACAATATTCCAGCAAGGACAGGGTTTACTTATTCCCATATCAATCACATTTAGTACATCTACATTATCAGTGAGTTCTATAATAGTTTGTAAATTCCAAAATAGAGGTTGGATGCCATTATATTAACCTCCAATCCTGTTTGTATTTTTAAGTCTAGAATGATTTACT…
>lncrna_single_sw_00027096	CTTTGATTGTTTATTATTAATATCTTTGCTTGACATCTCTCTCTCTTTCTCTCAGGTATTTTGCTCAGCAAGCCGAACAAAACATTTATTGATTCTGAAATGTATAAATGGTCCCTATGAACTCTCCAACAGCAACTGTAGCACTGGTGGATCCCATGAGCACCTTCTAGTATACATTACAAAGCTTAATACATAGAAGTTAGATAAAaattagatgtttgcagtcaaaaaggtgacaattacatgctaccttctaactgattggtatgggttactaccctggttaaatttttattatattactcctctagtagtattaacatttgaaaaaatGGGAACTCAGAGAGTAAAAAAAAACCATAAAAGGCAAAAGATGCAGGTGCAGCTGTTATGTGGGAT…
>lncrna_single_sw_00027097	tctggataacaggtttcaagaaaaaaATATAATAAATATTTTAAAAAATCTGAAATATTAAATTGGAGATGGGATTACTATAAATATGACAAGCTAGTGAGCAGAAACCTCACTGTTGGCAAGAAGCACTGAAGCAAACTGCTGGACCTGACAACCAAAACAAACTAATTCTGTATGGGTTTAGCTTTAAACATCACAATGTGTGCCTTTGTACTGACACAGGCACATTGTAATAAATGTATAACATTTGGTGCAAAATATACAATTCATTGGCTCTTGCGTAATGAGCTGATAATGTTCCCAGATCTCAAGGGACACTAAGACAGAGGTTTTCAGCTATCTCATCTGAGCACACCTAAAGAAGCTGGCTTACACAATAAGGTGGCAATCAGGGATTCA…
>lncrna_single_sw_00027099	TATATGTGGCAAACAGAGAAGAGGCACATTCTACAGGAGATCCACAGGTTTTGCTCATCATTAAATTACACCTGAACTCTGAGCCGTTCTTTAAACAATTGCTACTTGTGTTCACTTGATCTATTCTGTAGTGATTAAAACATTAGCAAGAAAAGTGCAAGATAGCGAAAACAACAGATAATTGGGTCTCAGGAAACAAAACAATCTCTGTGCTTCTCTGTGATAATATATCTTAGGTGACTCATTTCAATACATTACAATTGTATGAAGGGAGATGGTGGATGGGGCACCCTCCCATTAGTTGTCATTTTCACTTACTTTCAGCTTGCCTAATTGCCTCCTGAGTGTATTTATTCTGTCCACTATAACCACTTCTCCTCCATGTTCGGCCTGTTGAAT…
>lncrna_single_sw_00027111	AGAGGTTTTAAACAATCATGCAATTTATTGTCCATCAATACATTTTATGTATATTAAAACAAAAATGAGGCAAAAGACAGGAACTTAGACGGTAAGTAACAGAGTTGTAACAGAATGATAGCTGGTGTGTGATGTCTTTCATAGAACTATATGTAGCAGGGAGTTGGTACAGCACCTCTATGAAAAGAAGTGAAAGGAAATAATTTGTAAAGGGGGCTTTAACATACCCTTATAATATTTACATTACCAGTGAATAAAAGAGGACACAAGTGTAAATCAGATTAGCTTAAACTCTGGTGCCACTTTTAAGATTATTTAAATTAGCATTCCATCACCATTTACTACATTTTCCCAGAACCATTTTTGGATTACCCTTATACCTAAATTGGTGCTGTGGGA…
>lncrna_single_sw_00002396	GTTCATCCAAATAAAGCAAAAAAGGTACCCTTGTAAAATTTAGTTGGCTGCAAAAATAATATTTTTAAGAGAAAGAAATTATACTTAAAACAAATATCTGTCCCTAGAGAAGAAAATGCTCTGAATAAAAAAACTGCTGAACATACTATAACACTGGTATACAAGAAAGGCAGCTTGTTCAGTAAGAAAGATCAGGGCAATACTGTACCAAGCCAAATCACCATGGCAACACTCAATTTCTCAGCCAATCAATAGCCTTAGGGTAACTGGATTTTTTTTTTTTAATCCCATGTCAGCTATACCTTCTAAGAGAGCAGCCTTTCTATATTCACCTCTTAATATGTGTACAATGGTGGGTCAATGTATATATTGATGCTCCATTCGCATTCAAGGTCTTGA…
>lncrna_single_sw_00027189	GGTGTTACACGGCACAGCCATACAGAGAAGGCCTGACTCAGCTTGGCCCTATGTGCAAAGTGGCTGCAGCGTGCATTGTGCTACGGAGGCTCCAATGGCCCAACTAGAGAAGGGTCCCTTTGCCCAAGCATTCTAGGGCCCCTCTGCTCTAGAATGTGACACATTTTTAAGCCTATAGTAAAACTGCTATTGAGTCAGTGCTCATTGTCACAGGGTCTGTTTTAGTAGTCCTGCCGCTGTGCCACAGAGTACCCCCACAATTCTCTATATTTCATGGTTGCCTCTCTGTGTGCTAGCATAGGAGGGCAAAAAGGCATTGTCCAGTTCACCAGTAAATTGGGGCCTATAGAAGAACATATCTGTTTTATCATACACAGATTTTTAACCTGCAGCCTTGAT…
>lncrna_single_sw_00027267	CTCTGATATACAGTATCAGTGGGAAGACTTGTATGTTTATTTCTCTGTGCATTGGAAAAGTCATGGAGGGACACTTGTTGGATATTCCTCCTTTTTTCAAACCTATAATTATTATGGCTATGTGATATTACACCTAATAGGACCCTGTTACATTTGATCcccagatgattttacctttgattatatgttggagaatcctgggagttgtggaccagtaaataaggagcccCAATTTCAAATAATAGACTTTTTCAAAAGAGAGACATTGTACGTATACTCTCATACTGTATTTTGT
>lncrna_single_sw_00027268	AAATAAGGTGAATATTAGCTCTCAAGAACCAAGTAAACACAACTTCTTTTGAATTCATATAGCAGTTATCGCAGATCTGTACATGTTAAAGTATTTTCTCTGAAGTAGAAGTACTGGTTTTCTTTGCCTTGTGTTTTCATACTTGTGCTGGGTTTCGCTGTTTTCTGAAAGAGCCCCTGTCCTTCAAACATACTATggggcagatttatcacagtacgaatttgcatcccgaaatggaaaaaaatcagattaaatacgaaatttctgatgatcggaaatgtcatgaaaatgcttatgaaaagatcgtatttttcacgataatatcatattggcgagccaaaagtcacgaaatttttgtatctcaacgatcgtaaatgtcgggaaaacttttgtgacaga…
>lncrna_single_sw_00027269	CAGGATTTATTGAAATCAGTAGCCATAAATAAATAGAGGTTGTGCACTCCCTAATGCCATGTGCAGCTCCCAAACATGGCTTAACCAAAATGCAGGGATTGGGTATCGCGCCCATAACAAACCAACCTTCTCCCTCCTCCTGCACTTTCTCTAGCCCTGCCCTAGGGATGGACTTCTGGCTAGGCCTGCATGATGGAAGGAGCTGAATTGATGCCGGGACCAGCAGCTGGCTTTATGGAATGCACAGGGCCATAAACAGGCAAtgattcagaggaaggcaaaaaaccatctagcgctaa
>lncrna_single_sw_00027290	ATGTCGGTGTGCTTGCCTGTATCCTATTGCTTGCATATATAGTAGGTAAGTACATTATTCCAATATTGAGAATACCCTTTAGTGATGATTACACtgcaatttacttacccccatatgtagtaaaaggaactaagtttgcccagtagcagtaacccatagcaaccaattagatgtttgcttttaaacaggtgCTTCTAGAATAGGCTCATAAAGGTCTAGAAATCCAGAAAAATGGTAAATCATACAGTGCATCAGCTCAGCAAACTGCGCTAGGAACGTTGGAATTGTTGGTAGACCATCATTCTTAAAGGACTGGACCAGACTCACAACATGAGGAACAACCTGAATC
>lncrna_single_sw_00027291	tgaagacacatagagctactagtagcagctacttgtcatggcttttaaaatagacaatgctgatcatttgctgataacagtctgaatgtgttttttagcagaggctattctcagtattgtctatgacaaggtattttctggtatttagtagctatgacaagtagctgctactaagtagctcCCTCAAGACAGACATATAAAGCATTTTAGAGCTTTCACCTCTCTCTGCCCAACCTGCAGACTAGCCAAAATAAGCTGCATAAAAAGTGTACTGTTTATATCAGAAAGTTGCAGCACAGGAATGAAAGAGAAAACCCTATAAAAAATATATTTTTCAATATCTCCACACACAATACATTTTCATAAAGGGGAATGCTAGCACATATACTGTACATACAG…
>lncrna_single_sw_00027296	GTCTGAGCAGCAAACTAGTTATGTGCAGAGTGATATGTATAGATATTGTTTAAAAAAATGTATTTTAGGTTTATGCGACACAAAATACAAACAGAAATGCACTTCAGTAAATACAGTAAGATTAGTTCAGAAAGTAAAAAAAATTTATTGATATAAAAAGTGCCAGAATATTCACCAATATTGTATTCTATTACAATAACTTGCTCACTCTAGTGATCAAAACTGCAAGCATTAATATTCACATTTTTTTGGATCAAATTCAGTTCACAAGTTTCCACAGTAACTTCCAGAGTCTCTCGAAATTGGGAAAGGTGCATTTCTGT
>lncrna_single_sw_00027297	TCCGGCTTGCACATAACTGAGTGATTCCCAACGTGCTCAGAATGGGGAGGAGAGCCATTGACCGGCAGCAGCCATCAAAGGCATCGTTCCGAGGGGCCCAAATAGAGCCAAAAAGTCCTGACATGGGGGACAAACTTCTGGTGCTGGAGAGGTACGGCTATAAAGCAAGGGCAGAATTAGTACATAGTAAAACACAGCTGATTCAGTTACATGGGAGGAACAGAAAATGCACTGAATAACAGACTGAAGTTCTGTCTTACTATATAAGGTGACTATATGGGGCTGAGTCTGCAGTAATGCTCAGAAGCATCTGTTGTTATTCTGTATATCATGGATCTCCAGCCTACTGAGCTTCAACTTTTCATGTTAATCTTTCATAATACacattatattaaatat…
>lncrna_single_sw_00027328	gggggaggagggagagaggaggaagctgcgctgactcatgctgtgccctgaagggttttgctgaaagaagtctgacacagaaggtcatttgtacagaacagaaagaaagaaatgtgatgtttcttttcgcagaggagtcagagcatcattgcagtgagcatttattggtgtatttacatagacctttctgataaatagtttttacctttccttctcctttAAATGCAGACTGATACCCCTTTATCATTAACCAGCTACAGTACAAGAGGTGGCGGTACTCTGCCATTTACAATGGCCAAGCCAGAGCTTAAACTCACCTGCCTTATCTGGCACACAAAACAATCATACAAACAGTAGATGTTAGGCTGTCTGTCTTTAGGCCACTGATAAATACTCGAT…
>lncrna_single_sw_00027337	TTGGGTCTGTATGTGAGTGGATAGATAGGTCAGTATGGGTCTGTATGTGAGTGGATAGATAGGTCAGTATGGGTCTGTATGTAAGTGTATAGACAGGTCAGTATGGGTCtgtatgtgagtgtatagataggtcagtatgggtctgtatgtgagtgtatagataggtCAGTATGGGTCTGTATGTGAGTGTATAGATAGGTCAGTATGGGTCTGTATGT
>lncrna_single_sw_00027341	GTGCCATACACAGGTTTATTGATATTGTGCTGAATAGGTACACGCCATGTATTACATTGTACAAGCAGTTATAATACACACAGAAAACAACACAGGCTTTGTATGGCTTTTGTCCCTAAGTGAAAAACAAGTATGAAAGATAATGTATTTGTTGCTTTAAAGGCAGAACAAGCATTTCACAAATGTTCTTGATAGTCGTGCCACAGGAGTATACTTGCTATTCCAGTCTACGCTAGTATGATTTCCTGAGCATACATGTAATCAATACATTCATAGAGAATACGTTGCAGGAGAGTTTTGGGTAATGTGAGCGATGATTGTTCCACAGTGGCTCAGTTC
>lncrna_single_sw_00027376	TGGCCCCGCAAGCCTACGCTAGGGTGATGCGAGTGGCCCATATGGCAGAGGCAGCGGCGGCGCGCATAAAAAAAAACTATTGTACCCGCGCAAGAGTGGAATAATGGGCGTGTCTACAGATTGAATGGGAGGCGGGAAAAAAGGGGCGGGCTTCTAAATTGCCGGGTTTACGGGGATGTTTCTGCCTAAAATCTCGCGAGAATAGTTTGTTGTCAATGGTTGGGTATAGTGTATGTCGCATTTAGCGGGTTTGTACTCTGCCCTCTTAGGAGTTTGTCATGTAGGTTGAGAATGGGGATTGTTTCTACAATGTACCTTAAACCAAACATCTACAAATGAAATATTTTTCATTTTCACACCCTAGTAAACGTGAACTTCTAGTCTTTCAAAATAAGGGGT…
>lncrna_single_sw_00027377	caggaattcaaaaataactacctggtttggggtcactgagagcaacatccaacatgttgcccccgagccactggtggggatcactgatctagTGTAATATAATCAAAATACTCAAACACCCTTGTGGTCAAACTttaaaggagagggaaaggcaaagtcacttggaggagccaaaatgttaggcacccccagtgactttaatctcttaccttctaccccgggctggtgcccctgtacggagagaacagcaccagcccggggaagcagcgattcctccttccggcttcgctcgcgcacacatgcgcagtagagtgaaaagccgaactttaacagagaagtcggcttttcactcaaatgcgcatgcgccggtcccgggaatttgccggcaaaacgaagcag…
>lncrna_single_sw_00027433	TTGTGGAAGGATATACTAAGTAACCCTCTGTGACAATCCTATTCAGGGCTCAGTTCAGTTTATTTTTCCCTTTGACAGGTTTATCCCAATCACGTCACCCCTCTATTACCTTCAGGCCCACACACAAGACTAATTATCTTAAAAGAGCATGGCTTGTACCAGATGGAGCGACATAATGCACCCACGAGTCCCATATTTTTTTAAAATTGTAGTTGCCTGTCATTCAAAATTCCAGTAAGTTTCTCAGCTAGAATCCAATTAATTTTGTGTTTTGTGTAACAGTAATTTTCTAGACCTAGCAAAAgttaatttggctacagtataaatttgggtaataaagatccttgcatatttatttatcaggattttactttctatcaggagacattctggtgactt…
>lncrna_single_n_00022736	TTTTAATGTTACTATTTGCAATGGTGATCAAAATGCCTTCTACCTTCCACTGATCATTTTCTATGGGAGGTGCTCGGAGAAATCCAGCAGTGGTAAGAGTTTTAGGTAACCCACAACATTTCCCATTAATTCTTGTAATAGACAGTTGGCATGTTTATGACTTCTACATTATGCAACATTCCACCCCCTGCCAAATATATGGTTAAATATTGTATTTAGCTGTGAATTTCCTTATATAGTTAGCAATGCTGTATCCAAATCTTATATACAAAATATGACCAATAGTTTTTCTAGTTGCACTAGTATAATAGTcatgtgtggcttcttgtacattctctgtctgtttggcctggggccagatcaattagGGGGCATACCTCCTGTATACATGTCTTATGG…
>lncrna_single_sw_00027546	GAAAGCAAAATGTAGAAAATTACCTAAAATCCATGGCTTAAAAAGATATCACAATGGCATTGCTGTAAAGACTAATCATAACTAAACCGCCACAGCAGATTTTAAACCAGGGTTTTATAGCAAATATTAATCTAATAGCATTAATATTAACTTTCTCCTGCACCAAAGTTTCAAAGAAAAGAAAATAGCACTCAATATAGATTTTCTGTGAAAGTTAGAAACAAAACAACAAGAAATATATTAGCCACAAAGAATTTTACTTACCCTCTAAGGGGCATATTTATGGCATTAATATACAGTATATGTCAAACAGGGAGCTACTATATTTTTTCTTttgcaatacatcaaaagtcgctatattagcatcacagtgtgctgtacaaaatcctgtaaaaaagt…
>lncrna_single_sw_00027551	CCTTTCCAAAAAAAGCAAAGATTCCAGGCAGTGTCACTACCCCTCCCAGGGTGACTCTGTACATGGAGGGTAAATGATCAGGCATATTGCAGATGTTCTAACATACACCTTGTAATGACTTGGCTACCCCCATAATTGCTCCTTGGTGTAAAATGAAACAAAATACAAGCCCGATTAGCTGGTAAATGAAAACACTAGTCGCAACCAGGCAAAAGTCAGCCTTACTGCACAGTGCCCAAAATAATGCCATGCAAAAAAAATGGAATGACAAAGCAAATAAACACTTTCATGTTTATGGACTGGAGATGCACGcaccaggaagggaaggcatatggatttaagggtgtgtcttaatataacatcatataattctttcacatttgaatgaagggtaatatc…
>lncrna_single_sw_00027556	tgaagctaactccctgttaacccttatagtgccaaaccaaccaaggtgtcccactactaaagtactaccctcccttgaggtccatcctgggggcaaccatcctaggggacccgattttggggatccctacactATAATACTAACAGCAGagatttgggactaccttctgatatgtcactatacttggtgctttcaggagtgctgagccccgcttactatggggaacagctatttctttatactttgccaaaattccacacaTTCCATTATTATGTCAAATATTTTGCTGTTTGCAGGCCCTTTATTGAAGTAATACTTGTGGTACTGGGTGTTTGGGAAATCAGATATATTTGCTTGTGTAAATGTAGATTTATGGAACCCTTCTTATTTGCACCACCT…
>lncrna_single_sw_00027557	tcgtgaattgtcgcgacttttgcatagccataatgactttcgtgaattctcgcgacttttgcatagccaatatgactttcgtgaattgctgcgacttttgcatagccattatgactttcgtgaattgtcacgacttttgcatagccattacgactttcgcgaattgtcgtgactttttcgtattaagcgctcgaaaaatttgcgacaattcgcgaaaaagttgcaaaataccgatcattacgaaaaaaacttatttggacgcttttcggacattcgtggattagtaaatgtgccccttaGCTTTATGATGTTTAGAATAAGCCAAGTATTTTTATGTGCCCTATCTGAGGAATATTTTTATGTGCCCTGTCTGAGGATACCTGCAAATCTTTTTTATCC…
>lncrna_single_sw_00027558	ACTACAGGTGCACACCTCTATGATGTCATCAGCAGTCGCCTCCAGACAGCAGAAGCACACTGTGCTTAGACCTGCCCACGGCAAGGAAAACCCCCACCGCACAGGGTTCCCAGCACACACAGCCTGAGCTGATAACGGCATGGGCTTCGGGTGGAGAGAAGCTGCAGAGAACTGCACCCGGTAATCGGATCCCTGCTGGGATCAGTGAGTGCAAACCCCTCCCCCAAACAgctgacagaagaaaacaaagacgaaggagaccggtgttggggaggtacttatgctgattgggggcgtggttgttttcttctgctgtagctgacagaggagtgcatacccgtgtgttttgacatgctgc
>lncrna_single_sw_00027616	CGGGGCAGTGGCGGCTGCGGTAGCTCAGAGCGAAATCGCTGCAAGGTGGATTTTAGCGGAGATTTCACGTGCGTCAGGTCGCTGTCACTGTTGTTCACCCGGGCGAAAAATGTGCCCACTTATGGGGTGATGGGTAGGCTTTTAGATTGGAACTCGCCCCAAACAGCCCTGTAATGGCCCTGTCAGCAGTACTTTGCGTGACTTCGGTCATTTACTAACAGCGCAGGGTGGCACTTACAAATCAAGGGACCCAAGGTCTGCAGGAAGGCTGGGGCAATAACTTGAAGGGCAGTCAGTAATAGTACTCGAAGGTTCGTCATCCCTGAATTAATTTTTAATTAATTGTTTTTTTTTTCCCAGAGGCCCCTTGAGATTTTGGGGATCCAGTGCACATAGCAT…
>lncrna_single_n_00002653	GGGGAACATAAGTGCTGCATGGAGGAAACATCCCAGTCTGCTACATATACAAGAGAAGTAGAATTTATTTCTTAGAACAGGCAAATCAGGAACTTGAAGCATGAATATTACATACCTAATGTTAGATTATCTTTATGGCGTATGTGAAATGAAGAAAACATGGTCAGTGTaagaagaatcacactgtccggttacacttagggggagatttactaatccacgaacggtccaattttttcgtccccgctgcaactttttcgtatattttccgcaactttttcgtcaccgttgtcaaaaaatcagattggtttttccggcatttactagcgctcaatacgaaaaaatcgcgacagtgacgaaatagtcgcgcaaaatacgataaagtcgcgatgatgacga…
>lncrna_single_sw_00027641	TAACAGAAACGAGAAGTCTCATCAAATATTAAAAATAAGGAGCGCCTGTGGGGCGTCCCCTTATTAATGTTTTCTTTTTTTAAAATTGGCATTTACATATAAACAGCACAGTCTCCTTTCTGGCATATGGCTAAGTGTGCACAGGTGAACAAGTGCGAAACCTGATGTacactacggggctgatttactaatccacgaatccgaatcccgaatgggaaaaaaacggattggaaataaatattttgcgacttttacgtattttttccaattttttcgtcgccgtcgcgatttttttcgtgaattgtcgagactttttcggagccgttacgacttgcgcgaattgtcgcgactttttcatagccattatgactttcgtgaattgtcgcacacttcttGTTC…
>lncrna_single_sw_00027691	tttctctaactctttttacatttgaatgtggctcacaagtaaaaaaaaaaggctggggatccctgATGTAAGGGGATGCATGTAAAGGTTCTACCTCTGTTCATTAATGTTCTGTATAAGGTGGGAATGTTTTCCTGTCCCTTCATTGCTCCTAGTAACAAAGCCCGTTAGCTGCAGTTATTTTTAGCAAATGGCTTTACTTTGCTAATAACAAGTGATTATTAACCAGCCTGGGACTAAACAGAAATGGTTGAACAAAACACTGATCTCTAGTTACCCTCCCCCCACACAATCTGGAAGAAGCCACTTCTAATGAGTAGAGTCTTTTTCTGTTATTTCAGCCATAGAAACAGCGTTGCACAGTCCCTGATGGTAGGCGTCTAAGGCCCAAGTGGTTTC…
>lncrna_single_sw_00027699	CTCACCTGTGCCCCCACCCCTCTACGGCCCCTGCAGGCAAATAACACAGGTAAATGCTCTTTAAGAGAACTATTTTCTTTTTGAACATTTTATTAAAAAGCCTTTTAAAAACATCTGCTCAGCACAACTGGAATGGCAAAAAAAGGATTTTGTTGACAGTTTCATTTTGGCAAAGTCTGTGTCCTGTTTGAAATAGGGAGACATCAATAGGTCTGTTTTATTCCACAACTGGCATCAAATCCCACTAAAGGCTAGCAAAAGAAATCATACAAAAACAAATACGATACAGTACAATTTACATCGTTACAATGAATCCAAGTGCTGGGCTTTCTTTTTCATGGCAGGAAGGAATAAACATCGGGATTGGCACGTCCATTTACAGAATGGGCATCAGGTGAG…
>lncrna_single_sw_00027725	CACTCTGGAAGTTTTTGGTTTCCACAATAGtgcacattttacataaatacagtgctgcctatatttagcagtgcaatattcatgggaagcagaatgtaggcattGTACAGATAAGCAAGCTAATGGGAGCAATGGAACAATCTATCTACTGCCTGGGAAAGGTAAAGCGTGCAGATATGCTCTGCTCTATTACTGAGCAAAACTTAGTGCTTCAGCCCTTGTATCTGGTG
>lncrna_single_sw_00027785	gttcgttttccattcggaatttttccaattcggattcgaattcgtgggttagtaaatcagccccttagagtaactcctgcaaattacaataaccttttctgaaaatccgaacaggagcattggtctggagaaAAAAAACAATGAATTTAACTCGATGGTTTCTAACATAGTGACATCATTAAAAGGCAAATTTTTCATTTTTAACAAGGGCAGGACAACCTCAATATTCAGCCACGTCTCCTGATGTGAACTCCCCCACTGCCCCATAAATTAATCACTAGAACACAGTTTTGAGGGAGATTTATCAGTAAGTGTCCGTGTTTCTGTGTTACAAGAGCACCTATATGTGTTCATTCCACAGGAATACCAGTTTGTCCTACAGGGACTCACATTTATTTC…
>lncrna_single_sw_00027789	CTTTATTATATTTATTATAATTTTACTCAGAACCACAGTGAATATAAAATTGAGGTTTGTATATTTAATTCAATGCAAAGATATCAGTATCCTAATATTTTAGATATAACAAGAAATGAATCACAAATTTAAATAAGCTATTAAAGTACAAGTACAACAGCAAATGACTAGCTTGGTTTATTAATATCTGCTGTGTAACTTCTCACTTCGTCAGCCTCCTAGCTTACAGTCAAATGTCCAACTCCTTTTAATTCTGGATTTCACCAACACCATGGTCCCCTTGCATGCACAGTATAGAGCCAATGAGACAGGGAAGGGGACACTGCACATGCACTATGCCTCAAGTTAAGAGAGTGAGAAGGCAAGGACCTCTATAACCTGGAAAGTAAGTTATATGGT…
>lncrna_single_sw_00003126	ATTTTTAATAATGAGCATAGTTAGGATCTCACAGTCATTCTTACATGGAGAAAGAAAGCTGGTGGAGATCAGCACTTGCTAATGAGAGCTGTGGCCGTAACGTTGTGCCTGTGTGTGATTGCAGGAGTGCAGCCCTCGGCAGTAGAGTGTCTCTTCTCTAAGGAGTCCGATATGAAGAAAGGGGATTTTCCTGCTACAGATGCCACAGAAGGCAGCCGCAAGGAGACAGGCAAACTGTTTGGCAGGAATCATCAAAGCGCCGGTGGTAAGGACTCCGTTTGTCTTGAATTGTTGGGTGTAGGATTAGGGTGTAACAAAGTATTTACAGGGTTAATTAAGAGAGTTAAAATGCTATTAATTGATGTAAACTAAATGCAGAGTGAATTTATAGAGACTCGT…
>lncrna_single_sw_00027791	CTGAAATGTACTGAAGCTCTCCAGTGTATTAACCAGAGAGAGAGTGAGAGACTTTTTGGAGATGTTTGATTTATTGTGATGTTATTACAGGGGCAGAAGGAAGATAAGATACGTGTGAGATCGCAGTGGCAGCTCTCCAGAAAGCAAAGCAGCCGGTTAGATTACTGTTCCCGGTACATTCCCTGGATGGGAAGTTCAATATACTGCTTTCGCATACACGGCCAGTGGTGATAGAAATAATGCAGGAAAAACAAGGTAGATGCAAATTAAACAGACAGTGACAATGAGTCAATGACAGAAAATGCTATTATCTGAAAGATCATGTTGGAACACATTTAAACAGAGCTAGAGAAGAAGGGGGCCTAACAAAACACAAaggggcagattcactaatgtacg…
>lncrna_single_sw_00027863	TAAGATACCACTAATATAATTTGATTCACAACAGTGGTGATAAGGTGACTGTGGGAAGGGACATTTCTGGGCCCTAGGTTGATCGCCTTCCAGATATTGTACCTCCCTCAACATTCAGAAATGTgtgtcgaaatgggttgaggagggctgcatcgctagtaaggagagtgctctttgcactagaagagccaaaattttggtttaataaccagaattttggACACAAAAGTTGTAgggcactgccacctgaggtaaggttcttgtcttgcctcattgtatcagcacccctaccTGTGAACCCAGAGCAAAGATCTAGTTGGTTGTTTTGCGCATCATATCTAACAGTCTATATTGTGGCACCATTTCATGTTTATGAGAGATTTGTAAACAATAATGAAG…
>lncrna_single_n_00022766	aagccactgtataAAGTGATGAATACATGCTCTGAATAGTAATCAGTGATCTGTCATAACACAAACAGAATTGTTTATTTTTTTTTCCCCACCCAAAAAAAAAAAACAGTCACCACTCAAAAATACAGTTCCAGGCGCACAGGAGCACCCTTTGCAATTTATTTGCTTTGGATATATAAAAAGAAACAGGTATCCAGATCTGTACAGTTACCAAAATACAAGTCTTCAGATCAGGTACAAAAATAAGGTATTTCATACACTTTTAGCCCTTAGAGTTACAGACTTAGTTTTATTGCATTAAATAAAACACAAGCCATGGAGAGAAGGAAATCCAGACGTCAGTTTATTGTTCCAATGTCTGCTTGGGGTCCCAAAAAATGTATATTTATATCCGAAAAG…
>lncrna_single_sw_00027934	ttcagcatatacaaatgtttttattcatactttttgaaggaacagattacattacattacattaacatttatttataaagcgccaacatattccgcagcgctgtacaataagtgggtttcatacattggacatacagagtaacatataaagcaatcaataaccgatacaagaggtgaagagggccctgcgcaaaagagcttacaatctacaaacagattacagtgataggtatatgaggggtttctgtggtatatggagctctttagcaaattttggttcagaagccggagttcccctTAATCAAATGAATCAATTCATagagagaaaggtaaaataactgggggagggtgacaaaatgttaggcacccccttgtgattgtacctttccttctccttta…
>lncrna_single_sw_00027941	gggcaggcaaaaatctgtgggcagcatgccatctactggccacatcgctactggggtctgggctggagattttggcTTTCCCAGTTCCCAGTGGAGGCAAAGAAAGAGTAGACATTGTGGCAGGGGTGATAGGGGGACTGGGATTGTGTGTGGGGGGGGGATGGGGAAGTAATCAAGGAAGGTCCAGTATGGGGCTGAGTAGGGGAGATCAGGCAATGTGGCCTAGGGGCATTACTTCTTTAAATCTGGCCCTCATCGAGTGCAATATCATCAGATTTAATCACACTCTGCGATTACATCCAAAATAACTCAAAAGGAGTTGCATAATGGAGCAGAACAGCAGCAGATCCATCTCTTGTTGAACTGCAGGGAAACCACACATACAGCCAATTTCTATAC…
>lncrna_single_sw_00027942	AGTGTATTCACCTAAACAGTTAACAGCTGTCGCGATGATGAGGATATTTCTATTGCTTGCCCCTATTAGGCTAATTAGCAGTAATGAATTGCCTTTTCCTGGAACAATAAGTATTTACTATGGGAATAGACCTGCATGACATAGTGATCCATGGTATTAAGTGAGTTAAAAGGGAAGTTTATGGTGTTAAATTGAAAGTGCCTTTACATTTTTCAAATGAAAAGGTATATTTTTAAATAGAGGGAAAGTGTAAAATTAAACAAACTAATTAGAAAGATAAACAAAAAGTTCCAGCTATAAACCAATTTTCTCATTATTGCACATCATGGATTTTTCCATTAAAAAGTCACAAGAGGACATCCATACATAAAATATACTGTAAGTAGTGTACAATAAAAC…
>lncrna_single_sw_00027943	GCTACAGGTACATGCAGACAATAGGGCACATTCACTTGACACAATGAGCAAAGTCTCCTTTGAATTCATGTGTCATTGCATGCACAAGTGGGCGTGCCAATACAATTGCATAGGATTTGAGAATTTCTCAATATTTTTCCAGTCTGTTTGGCGTCAGTTGTGGCATTTGCTCACAACAGCAATGGCATTAACTCtgcaaatgatgcttgtgtccagttctttaagcacagttgcattgcatatattgatacaggggtgctaaaggaaccctggagttactgcctggtcaggaggtaacggtagcttaagggtttgcacagcactgtgcatcaataggtgtagcagggcccaattcagaatggaaggcagagaggcctgatcactgctgagtgcaactat…
>lncrna_single_sw_00027944	CAATAGAAGAGGGGAAGAGTCACCATCACATCTGTTGTGACCTGTAATGCAGGTTGAGAAAGCACTATAAGAGCAGTCTTAAATATACTTTGGGCGGTAGGTCAAATAAAATGCCTAGTTAAAAGGTGTAAGCTTGCACAAGTGCAGTTGCACATGTTGCCAATATTAACCAATCAGGTCAAAAGTTAGATTTTCTAAGGCTGCtgctgcaccaggcgtatggcatatatttttgccaagctgaaaaacgattgctgaaaatatgtgtcatacgcatcacaggcacatgtagccgatatccgcataaaaacgcgagagaatgcaaagtcttgcgtttttatccata
>lncrna_single_sw_00027955	ggagggaggagaggagggattaaagttttgagagtgggcccatggtccagggttttctggtgagcccctgccatctcagtccgacactGTGTGTCCAGCTTACCAATTAAGCATTAAAAGGATCTAAAAATGAATGTTTAATTTCGATCGTCTTCAGTAGATAGCAGCTAAGCATAAGTCAACGTAGAAATCTAACCTGCAATTGAGTGTTGTATCTTTTTATTCTCTGTTTGGCGTTAGGTTTATTTAAGCATTGTGAATCCATACATTTCTGCAAGGTACTACAAAAATAGCTATTCCCCTCCCCCGACCCACCCTGCCTCCCAAAAACAATTGTCAAATATATTGCCAAGCTCAATAAGTTCTTTTTTTTTAAATAAGCTGCATTGCCAGATTTTA…
>lncrna_single_sw_00027967	AAGACACTAATGACGCCACTCCTGGCCAGAATGTTTGGTATTAATCCTGTGCCCAGAAACCCATATATCATATTTCATGGTTGGAAATCAGAGTATAGAAAAAAACAGGAAATGTAAAAATCTTAACAAAATATGAACTTTTTCGGCTGAAAGGATTTTTACTTTTTGATGCCCAGGATGTGACCCACAACCTCATGCATTTGAAGAATTCTCAGTTAAGTACGCATGTTTTCCTGTCTTGCTGAAATTAAATTAAACATGCCCTCTAAACACTTGGATTCCTTGCAATGTTTCCACATCTTTAATCTGAGCCTGCTGTCTCCTGCAGTCATGCCTAGATAAGTCAGGGCCAGACAGGCAGGAGAGATTTTTTTTCAGTGATTTGTCAGGTGGACTGCG…
>lncrna_single_sw_00027978	TACTGGAGATGGCCATTTGCAATTAAATTTATTTGACTTCTGTGAGGTTCTTCCTATGCTGTTCCTGAGACTCACTTATCTGCAAGTACTTTTCTATTTGTACATCTTGGGTAGAACACATTATATAAATACTATGTAGCTGGTTAGGGTGCAGTGTGTGGGGGGGAGGGGCACAATAAGAGGTTGCATTGCCTAATCTGACAGTGCTTACCTGTGCCATGGCCTCATAGGTTGCCAACTACACCAGGGCATTCAAAGTGGGTCATAAAGTATATTCCCTTCCACCAACAGTATATTcctaggcttatactcgagtcaataagtttttccagttttcttaggtaaaattaggtacctcggct
>lncrna_single_sw_00028012	TATTTACATACTTTCCTTGATAATCCTTGGCAGATCTTTATACCATGTGATCTAACACTAATGTCTTTGATGTTTAAGCTTTGATTTGTCTTCCAATTAATTTCAACATGttgtgattggttgacctttgtacagccattggctaatacatgttgtcaatgtcctctcatttagcctataattaagtaccatgaaggtacgaaacgcgtgaggctatgtagcattaagtgttaatataataaacttttttattttatttcaatctttggagcctactgtctgatacttttcttcaagtcctggagtgcctgcaatgctctatttttggatttcctatatggccccctcaagctgaaggtctggggcatgagcacccaggcccacctatactatcggtga…
>lncrna_single_sw_00028020	GGGTGGTGCTTATAAATAATAATCCTAATTATAAGGGGAAAGGGGGGGGGGAAGCTTCCTGCTTAGCTGGTCACATGCTCCCTCTACTGGCGCCTCACTGGGACAAACCTCCCAAAATTGCACATTCCATGTACTGAACTGCATGAAGCAGTGCTTCATATACCGATTTAGAACCTCTGAGGAATTGTACCAACACGAGCCTTTCCATATATTTTCAACTTTGTTCCCTGTGGATTAAATACTAATTGTCTCAATAGCAATATTTAGGGGCCCTGGCCACCAATGTTAATTggaaaaaaaaataccgtcaaataccgtgacaccgatataattttgaaaaataccgtgatataaatttttggtcataccgccc
>lncrna_single_sw_00003473	TGGGAAGTGATTCATGTGCGGGTAAGCATGGGAATCTGGAAGGGTGTATATACTAGTTCTGCTGTCTTAAGGACATTGCAGACCCATAAGGAGGAGACTTCTTACCAACACACAGTTTCTTATATTTATTTTTACATATATATATTGTTTTTTAATTCTGTTGCAGCACGTGTTAAGTTGGAAGTTTGTGTTATTTCGCTTATTGGTTATTATGATTGCATACTTATTTTGTTTCTACCTCTATACTACTCAACTCTTGCCTCCACCAGTCCTCCAACCTCTCATCTTCCTTCTCCTTTTTTTACCTCTCTCTTCTTTCTACCTAGATCTAACCACCACTTTTTAAAGCTTAGAGCAATCAGGCTTTCCTATGCACCCTATGTTGTGAGCCAAAGAAGT…
>lncrna_single_n_00014084	cttcagttcaaatgaatggtagggaattcccaagtcatttgaactgaagaagccactcggatgagtggtgaaacgttttcaagaaaaaaaaacctcaaaaaagtccagttgttttagacttaattctactagatactgtatTTATATATCCTTAATTAAATCAGAATGCTGTAACACTGGAGATTCAATGCAATGGTCTTGtagactgtaagctcttatggccagggctctcttcacctcttgtatcggttattgattgctttatatgttactctgtatgtccaatgtatgaaacccacttattgtacagcgctgcaaaatatgttggcgctttataaataaatgttactaaatgttaataataataatAATAATAATGGCAATTTGGGCTACCAACCC…
>lncrna_single_sw_00028053	actcgagtataagccaatccgaatataagccgaggtacctaattttacctaagaaaactggaaaaacttattgactcgagtataagcctagggtTGCGCGCACATGACACAGGGTCCAAGGTTAGCTGAACTCACAGACTGAAGTGCAGAATTAATATGTTTCACACACTGaaatataaactaaaaaatacaaaacaaaaatacaaaatacaGTCAACTACCAAAATGAATGAATGTTGGGTAAACTAAAGTCACTGCTTTGTGAGTTCATGAATCAGGAATTAATTTTATCACCATCATGTTCAGATATATAAATATATAAAACTGGGCAACTCAACCTTCAGGAAAGTATTACAAAAAGTCCTATACCATGTTACACATCTTTAAGAGCCACTTGCT…
>lncrna_single_sw_00028109	GTTAAGTAAGCAAGAAAGTAATATCTTACATAATTTCAACAGAGCATTGAAGTGTCCGAGCTCTGCATGATATTTTGATTGACATATAAAATGATCAGTTAAATGTATAAATGCAAGCAAGCCTTTGTATAAAAAATAAATAACGACAGTGTCCTTAAACATAATTAAGATTCAGTCATAATCAGGATACAATATTGATACAAAACTATTGGTTAATGTAACATTGGTTTATGCAAACCTCCTGCCACATTGCAACTTCAGAATTGTTGAAAAGAGGTAGATCCGTTTGTCTATGGTCCACCATGTGCATGCATTCCTCCTCTCTTGGACTTTCCCAACTACCCCCATATGTTGACCAATCAGTGTCTAGTTTTCTTGTCTATGTCACATTATCTTCTA…
>lncrna_single_n_00022779	GTGGAACAACATTTTATGTTGATTAATCTGCCCCATATAGCCTGTGCTTAAATTTTTGTCAGTTTACTATGAGTTTGTGGAACAAAAGGTTGCCTTTATTTGCTCATTTATCTATAGTAGCCTCAAGTTGCCACTACCCCTGTTTAGACCCTGCTGCATGTATTTAGCCTTTATTATCTGGTAAGACTGATTACCTTACACAATGCCTACTCATCTATCAGTACATAGCATCCACTCCTAGCTGGCACTTCGTCAAGGCTACAGTGGTATATTTTATTTTTATGAATTGTTACCTGTAGTGTGGATTAAATATGAATTCTAATAGGTTTCATTTTGTGCATAAAGTAGGTATTACAGGTGCCATGTGGCTCATGAATTCAGTATATAGAAGCCAATGAC…
>lncrna_single_n_00022780	CTGCATTCAGAATACAGGTGGTATTATATCTACATGATAAAGGAAACTTAATAAGGTTTATCTTAAATGATAAAGGCATGTGGCTTTGCAAGATAATGAAGAAATATTAGTAACAATGTGGCCTATTCCATAAtcagtagtgatgagtgaatttctttggcaggcatggattcagatcaaattcccacattttgccatttggctaattgttttgcgaaacttgcgtgaaaattcgccacagagaaattcagttttgtgcattttcttgttgtttagaaaattttacggcaaagtgaaattgggcagattcgctcatcactattaatcagcatttctaccTGAATTGGCACGACCCAATAAATGGATGCATAAATCCAGATTTAACTGGTTGTTAACTTG…
>lncrna_single_n_00022784	ggaaaactgcccatttgctatcctagatacaccccagcataaaggtcagttagtatgagatttgctgtactacatattcttcaaactatggctgaatgccctatccaggaatcagaccttcaaaaaaagccctgaccaaaggttggacctgcaaagggagcttgaacccaaaacatctgagaacaactTGCAGAATACTGGTTCTTCAGCGTTACTCATTATTTGTATTATAATCCCAATTTGAAGTACTTACACAGTATTTGCATACTTCATTTCTTTTATTTTGATGTGAATGATGTAAAAACTCTGTGGAATAGGAATGACAAGCATTGGACATAGTCATATGGACAAGCATAAGATTTAAGGTTATTGGGATCCTAAGATCTTTTAGTTTAGTAT…
>lncrna_single_sw_00028147	gctcaatggcactctgcagctccaacctggccaaaggaaagtcacgataccaaagcttgaatgaatctgaaacttttgttctcggcgtgacaatacgattttgtcgagctttttgtggcaaagtacgaaaaagtcgcgcaaatgaacaaaaaagtcacagaaaatacgcaaaagttgtaacctttaaaaaaaagtacgatttttttgtatttggacctgtcgtactttgatgaatgtccccctATGTGTCTGTGAATGCAATAAGGTCATTAAATTGTAAACTTAATTGCTTCCTTAATTTATACATAAAAATGTTGTCCAACATATTGCTTTTGTCTAGCACCAGCTATGACCAATATCAGGAATGCACTAAATCCACAATACTGaaatactgaatcc…
>lncrna_single_sw_00028148	ttcgttttcagtcggaacttttccaattcgggtcggattcgtgggttagtaaatcagccccCTAGACTATAtatgtatgtataactttatttataaagttccacaagggtacgcagcgctgtacaatcttacaaaatacaaaattacacacagggaggacaagtgttataataaataaatacaataaatatatatataaatgcacagggaataagtgccatgtggtatgagacacagaaggaaggaggtagctgccctgtatatgagacacagtaggagggagttccctgccccgtagggcttacaatctaagtggttgggtaacatacaggcacaaactggaaggtaagagtgcaccaggtatgagcatttgcccttaagtgcaggactaggcaaaat…
>lncrna_single_sw_00015883	TTAAATCTAATGACTGATAGGTTATTGGATTTACCCCACTATCACTATTTGCTCTCACACTGGAAATACATTCAACTTGAACCCTCCCCGCCAAAAAAAGTGAAATAAATCACCATATTAAATGTTTACAGCACAAAATGAAGACATTCCAGAGCTATGTTAAGAGTAAAATTACATATGTTTCAGAAGATGAGAAAAAGGTTTGGACAGAATACAGTGAGCAGTACTAAGAGAAGGGAGACAAACCTCCAGTTGAGCTGGAGAGAAGAGAAGCAACATCACAGGAACAAAATAGGAAATATATTTAGGACTGTGCAGCTTCCCACAGATAATACTTACTAGAAGAGCATAAAGAAAGCTTCTGAAGGAGAAAGTAAATCTTCTCAGTTTGACATCTAT…
>lncrna_single_sw_00028149	TACAGGACTATGTTGTAAAATTAGATATCCCTACATACTGATTCAAAGGTTACTCAAGTTAGAACCTGTATTAGAGTTGGTCTTTAACAATTGGCACAAACTAGCTATTCCCATAATATTATTTGGCTGTCAAATTAAAATTTACATGACTAGCAGACTGAGGCCCTTATTTCACCTAAGCTGTTAATATGTTCCAATAAACTCCAAGTTCATTCTTACCAAAAAAAACATTGATTTCAAAATTCTTTGGGAGTGCCTGAAGCACAGTCCCAAGTACTAATGGTAGCCATCTCCCCGTGTGGATGGGACACCTGGGCACTTTGTGAGTCCATGCTGCTTTGTACTGGATCTCTTTCATGGCCCTTTTTTCAATGACATGAGTTTACAATGGCCATGGTT…
>lncrna_single_sw_00028154	gttggttttcaatcggaatttttccaattcggattcgaattcatgtcttagtaaatcagcccccaaggGTGCCATGAGTCTAAAGTTTCAAATATTGATATTATAAGAAGTTTTATTTATACATTTACCTCttcctatctctgtcactctcattaacagccctaggcatttgaagatactcatgtaaatgagccattcagatagtgagtaccctgctttgtcttgatgggtagtggaattgaatctgagaatatctagaatccttgtcataagtaagataCAATAACCTTTTAAGCAGTAGAGTTAGACATATTTCACAAAATAGCACTATTATATTTTTTTTCTGACAAAAGTAGACTTTTTGTTGTAATTAAAGCATTCCTTTTGAAGCAATTTGTA…
>lncrna_single_sw_00028159	AAGAAAGTACAAATGAACAGCAACATATCTACAAAAAGCTGATAACAAGCAAACAAGAATATAAATATTAGTGTGGATATTATTTTATCTTTCTCCACAGATTAAGAGATTATTTATTTGCTTCATTCATTCGGGGTGGTAGAAAAGAAGAATGATTGTTATGCTTTTATACACACTACAGTGCAGCATGTCTGCTCATACTAAGGGAggggtcagataaagagtatatattggcttctctcagtccggcacttttctgccaggctaagagaagcagatccacttacgtacgctcctctgtgtgcctgccttaaagactaaggcaactgcctgagtgtgggcacacggagcggatcggtggtcagctcCGCTCTGTGTGCGGCAATGAAAATTTTGGCC…
>lncrna_single_sw_00028195	agactatcagcttacaggaggctttatttgatagttgattttgtttttattcaacttatacttaccaccaagccaggaattcaaaaattaccaccaggtttgggggcactgggagcaacatccaaggggttggtgagcaacatgttgctcacaagccactggttagtgatcactGGATTAATACATGAGTTTAGTGCCCTGTAGCGATCACATAAGATATGTGAGGTTTTATTGCATATGCTGTAGGTATAGAATTTTAGTTGCTCTTTAAATATATATCTGTGAGCATATAtaaaatacaccaaacattaccactataacaccacagaacaatgtgcaaaatcacttttatttatctgtctaatgattttatgggaatgtAACATTTTTACATGAAAA…
>lncrna_single_sw_00028225	CAGCACTGCTATTATCGTCCCATTCGGGGCCTGGGGAAAGCACAAGAGCTCTGAAGTGAGTTTCTCCTTCAGCCGTGGCTTTGCATCAAGCGGGAGATGGGCTTAATCTGACTACTGGAACTGTACATCTTGGCACGGGGCCATTGTATCTATAGCACAACATGTGTGAGACTCTGCATTTATGTATATAGTTTTCTTTCCAATATGGTGTTTAAGTTTTCACTCCATCTTTGGAAGAGAAACATAACTCTGAATTATTCTAGCTTATGTATGAATACAAACCCTCGAGTGGACTTTAA
>lncrna_single_n_00022792	gggcatttgaattcttgtagggtgtgctcTATTTTGTTCTGCatatatatatatatatatatatatatatatatatatatatatatatatatatatatatatatatataatatatatatatatatatatatataCATACATACTAAAATAAGAAAAGGCAGGACTCGAAATTTACAAAAATGCAAAAAAGTGTATTGAGTTCATAGTGATAAAGCATCTTACACACAGCCTGCATAACATGATGTATCCAGTGATGTTTTGGGCATGCAAAGTGCCCTTTATCAAGCTCATACAGACAATAGCAGTGCAGGTATCATGCTAGATAAGATCTTGGGTGTTTTGATTCAGAAGGTTCCCTCCTATGTCAGGGATGCAGGACGTTTTCTAGAAAATTGAGGT…
>lncrna_single_sw_00028446	CGCGCGCGCATGCACGGCACAGGCTGAGAATCGGCCCCCATATGGCATCAGCCTGACAAAATAACAACCTGGATCAATATTGTTTTGCCAGCATTACAACTATATCAGTAAAATATATTCACTTAACATTAGGCCCTTGCTTAGTCATTGTTAAACAAGCTGAACTACAACTTTCACCATCCAATTCTAGTACATTGATGCAACAATTATTGTGTGCACTATAAATGATAAACAAGTTTTATTATACAACACAAACCCTGTGGCCAGTTCCAAGATCTGACTGGATTGCTGGATGGTCAAAGCTGCCTCCTGACCTGGATTGGCCCCCTGTTCCCCTACACAATCCTGATAGAGTATATTCACTTACTGTACACATTGGGAAGCATGAAAGGCAAGGTT…
>lncrna_single_sw_00028490	gttggacagcactggtctGAATGAAATGGTCTCATATTCCTCGTTCTACTTGAAATGACTATGTTGCTGGGACTTGAAAATAACTTTTTTGCTCATTGCTTCTCAGTATGCTTTCATTGACTGTTCTGCACCTTTTCATTCTGATACAATGTTGCAGATTCTGTATCCCCTCACTGGCAACTGTTACAATAGTTTAGTTTACAATAGTCTCCTTGGTTGATCATTGAATGTTACCTCTTCTTTCTTTCAGCAGTCTCTACATTTCTTTCTACTTTGTTTTTACTTCACATTGGGTCTCTCATATTACACGCTGTACCATGTATCTGTATACTTGTACTCCACCATATTGCCTAACCTTATTTATCTATTACATTCAGTACCCTTACAATCCTTATTTCT…
>lncrna_single_sw_00028538	cggatgagtagtgaaacgtcttcaatgattaccaaacaagtccaatcgctttaaatttatttatactagacttaccaAAATGAGTTTACTTTGTCCAAAACTGCCACAGGTGTTATATGAAACTGTGTCCCCTTCCAAAAATTACAAAGAATAGTAGAAAGTCACCTTTCAACCAACATAAAGCAATCTAGTCTAGTTTGCCTTTTTAAAGAGGATTTTTGTCTCTGTCTGCAGTTTTATCATGCAAAAATAAAGTAAAAAGCATCCTT
>lncrna_single_sw_00028539	GTGAGCTGCACACTATGGGAAACGGGGATTTAACAAAATTAGAGATGTGTACTAATATATTGGAAGTTCAGATAACGTTTAAGCACCTGAATGCAGGGGTATTTTTTCTCTTTAAAAAGGGCAGCAATACACCCTCATCTAAGGGTGTGAATTCAAATTCAAGATAACTAAAAATGGTTCATATGTCAACAAATATATTTATCATATACAGGTGTTCAGAGCTTTTCAGCTGAACTAGATCCTGCAAAAAGCTCTTCTTTTTGGCTAAATCCTAAACTAAATCAGGGAATTCTGAGAACATTATATGATGTGTATTTTGAAATGGAGTAGCTGAATAGGGCCCCTCAAAGCTTTTTGTTTGGTCAAGTGATAAATGTAAGAATATAAGTATTTGCAGGC…
>lncrna_single_sw_00028540	TTTATATTCATTTTCTTCTGTGAAAAAAAATCTAGAAGATATTCAAGGGTTCTGTGATAAGTAAAATTGATTTTGTGATCTAAAAAAAAAACATTTGTACAGCGAGCATGCAGCTCATTTTTCTAATGGAAAAAGTAATATGTTGAACTACACAGCCTCCTGTGTCCTGGTGCACTCAAAACTCATTTAGTGCCCAGTATATGTGAATACATACAACTTCCCCTGGTCACACTGTGAGTTTAACTCCACCAGACAGAATAATGACAAAAAAGCAGAATATAAAACCAGGAACCAATATAACCGAGCTTTTACCGATTAGGATTAATCTTTACAGTCCAGGCTGTTCCCCCAAACAAAACAagtttgcagtggctgcccctatggctacacagcagctta…
>lncrna_single_sw_00028587	CCCAGGTGTACAGAATGTTTTAATGCCATAAAAATAGTGTATTTATTTGTTTCATGTTCTAATGCTTTAATGGATAGGTCACGTAATAATCAGACCTTTTGTGCACATAAAAAAAATGATGAACTTGCAGACAAGCATTACCACGGAAATATCCTCTAACTTGGTGTTTCTTTTGTGGCACCCTGCATATTCTTTCCCATGGCAAATAGATGTCTGCActggccatacacgttaattatttttaaaagatcttttcattattgtaggaccaagcttatcctgaaaCAATTgtttaaaaatacaatttgtcgatcaccaaaaacagccatttcaagtgaAAATGTCtagttgaagctagaaaacctacctgcttggttctgcaaacaattggacaatggg…
>lncrna_single_sw_00028617	TATCACTCTAGGTTAACTGTATCAGCTTTCATCTTACATTTCTGTTGGTCAGTTATATGTGCTTATTTGTTGTCTAATAAAATAATTTTGTTTGTTTTCTGTTACCAGGCCCATGTGACCCAGTATAAACTTACAAAGTGGGGTTCATAAAACTGAACAGCCTGGGGTGAAGTAGTTCAATGCCCCAGGCTGCTATCAGTGCTCCAAAGTGCCGGGGTGCAGAGTGAAGTACAAACAGTGAGGCTTTATTGGGATAGGCAGGAATTTAATAAAGAATATATGTTACAAAGAAAGCATTTTAGGTGGCTCAGTGGTTAGCAATGATGACTTAGTACTGAACTAAGCTGTGTACTAGCTGTGCATTATAGGTAGAAACTGCAACAGTAACCCAGTGGTCAG…
>lncrna_single_sw_00004227	GTTAGTGTAGCAGTAGGTATTAGTGGGTAATGGGGGTTGCTCTTTTTTAGGGAGGGGGGCAGTGGAGGTTATTTCTTGGCGCAGCAACAAGAGGTTGATGGGGCGGAGGTTTTGCAGGACCCAGTAGACCTGAGGTAGTGATGATGAGAAGAAGAGCAGGGGAGGGGGGAGAATTAGGTTATAGCCAATTTCCAACAAGCAGAGGAAAACAAAATGAAGAATAATCAATTGTTGGTTTTTAAAGGAGGTAATGCTGTGACCAAGTACTGGCGATTCTGCGTggaggatgaggaggaggagaagATCCTATTGCTGAATGGTTTAACAAGACCAAACCTCCTGTGTGAAGTGAAGGGATGTGCTGCGGCTGCTGCTACAGACTGTGAGAGGCAGCGacac…
>lncrna_single_sw_00028678	ttggtaacgaaaaagtcgcgataattttccgaaaaaatcgcaaaataccgatcattacgaaaaaaacgcaatcggacgcattcggcccgttcgtgagtaagtaaatgggccccttagtgtATAGAATCTGATTACCTCTGGGGTACATGCAAAACAACATCTAGAGCCATAACAGTAGGCAGCACTAATGTGTTGATATTGTGTAATATGGAAGCCATTTCCCAAAACAGTGCTGCTCACTGCCTGGGTCCCTGTGATGGGGGAAAAGTGCTACTTAGGGGGAGTAACTAGAGACAAACAAACAAATGTACGCATATGCAGCTTCTGTATTCTTTCTGGGTTGCTAAACATTATGCCAAACTCTTTGAAATGTGCCAAAATGCATGGAGAAAAATTAGC…
>lncrna_single_sw_00028707	AAGCATCTTAGATGAAAGACTGTAATTCCTCAACTGATTGGACTAATTTACGGTCATAGATATATAAAACAGAACGAGTGAAGTTGTTACTGAACATTTGCATTTATTTTCTTAGTAGAGTATTGGTATTAGATGGGTATAATGTAGCCCCTATGTTGGTAAATTAACCCTATTATATCAAAGTTAACCACTGGGTTGTTGGTTTAAAGCCAAAATAATTTTTGTGCATGTGTTGACATCTACGCTCTAGCACACAAATTCATGCATCTAACAGCATTTTTGTGCACGCACATTTATCAATTGTTGCCAACCTTTTGCCTGACTACTGATCTGAGAATCTATTCCGCCTGCCTAGACCTTTGCCAGATAAAGTCTTTGCCTGCTATCTTGGTACTTTTT…
>lncrna_single_sw_00028776	AAATGAAAATTGTAAAAGTATGTAACTTCTGCTGAAAGCAACAATTTGTAAGGTAAAAAGGGTAATTATGTTACTGGTAAAGTAATGCTAATGCTTAGTAGGGCAAAAAGATCATTCAGGATTGGTTATAGATAACAGTATGTGTATGTTACATACGTTTTGAAAAGTCTGGGCATTTCCCACTAAATTTAAGTATGCTATAACTTTTTGGCATTTGGTTCTTGCATTGTGACAAGTACACGCTAATGTCAATCATGATCCAGAGAGGAAGGAGAACTTGTATCTATGACACAAAGGTGCTATAAAAATGTAGGATGCACAAATTCCACTTGCTTTAATATTGCACTGATATACAAAAGTTACTTTTTAAACCCCATTCCATGATGAAGAATTCAATTT…
>lncrna_single_sw_00028780	GGCGGGTTGAGGTGCTGACCTTCGTGTCAGGAATGTGCTCTATGCATACGGGACACTTTCAGTTATCCGAGGGCGATTTTCTTCAAATAGACTAGTGTTGTCCAACTCTTTCATGCAGAGGGTCATACATTCACCGGTCCACGTGATTTTAATAAAAAAAATGTCACATAAGTCAGTGCAGCCCTATGGGCTTGGACTTGGGAGTAATTGATAAAAATTCAGAACAGATCTGCTTTAGAACGTGAATTTACGGTTTTGTATGAGGAAGGTTATTTAAAATAGGGATGCACATTAGCAGGGTTCTGTTTCTAACCAAGGATAGTAATAATTCTGGTAAAAATGCTGTGCGACACATGTAAAATAATCCTTAGAAAGCAGTATGAATGCTTTCAGCATTGT…
>lncrna_single_sw_00028783	TTTGGATACAGTGAATAATAAACAGCTTAACATGTTTAGTTCTTTTTCAATGTCATTATTCCTATACTAATACAATGACCACTGACTTCACATTCAGTCTTAAGAACAGAAATGTTTTATTCCATTCTAATGTAATCTGTAATCAAATTTATTGATGCTTCCATTTAATTAGATCAAATTGGATTTAAATCTAAGGATGATGCGAGGGTTGTTCACTCACAATTGTAAAAAATCTTCTTATATACAGTTCTTGTATCAAGAGTAAGCAGTAGGGAAAGAGGACAGGGACAAACATATCATTTCTCACCACTGCTGAGGGATGTGTGTCCTCATACCACTGGTAGACAAGGAGAAAATCTTGAATAATTAGTAACATAGGTAACCCATGTGTACaggcac…
>lncrna_single_n_00022833	TTTTATTTGTGATTTTGTTCTTTATCTCTCTTGATAGGTCCTAGTAGCAAGGAAGCAATATGACTGGATAGAAAAGCAATACAATATGGCCTAGATTCCAATATAAGTAATAAACAAAACTAATATATTTTTTTAATCATACTAAATTGTGAAAAATTATTGGTTAACAGTAATGCAGCATCATGCTATGTTTCTTACCTTTTCCAGATGTCCCTAGTGCAGACATAGGCTTACATGTACGGTATATTAATAATATTTTAATTTACTATCCATGTGTGGGTCTAAGTCTACCAAGTGACCACTGGGAATGTTAAGAAATATGGCATAGTGGTGCTGCATTATATGGATGGTGGGGTCTGGGTCTGCTTTAAGGGGGCCTGGGAAAAGTAGGATTGCAAG…
>lncrna_single_n_00022835	gctgagtgccctgggtccttattatgcgcatgtctttgagGTAGGTTCTTGCAACTCCGGTGGGAAAAGCTATTTAAGGTACCATTTAAGTTCTCCAGTAGAAACACatttaggggtatatttattatgctgtgtaaaaaacggcaagaaaatttgccacacatcggcaggcttcgctgtgtaaatacggcgtaaaatcatcgtaattttttttacgcgttttttcttccactggaacttaTTTCTGAGCAGCAATAGCAGCTGTACAGCCTTCTACTGGCCATGCTCTCAGAGCATCACTAACTGAAGAACTGTTAAAATTGATGCTGCTGAGCAATGTATCAATTTATggcgccctaggcaacccagttggccacctcgcccctacacctgcatcac…
>lncrna_single_n_00022840	tacaattacaatcttttcatcgctgaattgtcagatatggaggtagaaacaataggaattctacccctatctgatgattcagtccttaacatttgcctttgcttgggcactttcaagggcacccaatcaatattttctgtcctgtcctatcaacgagacagccaatatccaatgcttttatgatattggtcgcctcgtcaatccaccatacacggaccgaatatggtactaaatctaatttcatataatatcggtgcgtgtatggcgagcttTAGACTAAATCCGTTGCAACTTTGTGAAATTTAAGGAAAAATACAAAAGAAAAATAAATTTTATATTCATTCCTTATTCCCAGTAGACAAAAGGAAGTAAACGCCGATTGTGAAGGAAGACAATATT…
>lncrna_single_sw_00028953	gtaaagcctgtcagtcagtgctgtgaccagttcctgtgggagactgaagcgacactcccatgtctcatttggctctgacttctgatcagtaaggttgtgtatgcagctctcatataatggcagttttaggaggtaaaatgctttcaaaacatctttctttctgcatcatttaacattttgagggaggatgaatattataactgaatatgaactttatataaaatgtctcctttaaCCTACAATGGAGCTAATATTTATTTATACCTGGACTATTCACCAGCAATGCAGAAGCAAAGGGTGTCATACCAAGGAGTAAAAAGGAGGCTGCATGCTTTATCCAGCAAAGCTCTGTGTAGTACAGGGTGACCGCACACATTTTTTTCTAACAACTGAAGAAGC…
>lncrna_single_n_00022861	ATAAAATCAAACCTTTTTTAATCACGGCCGGCAAGACTCAGAGCTACAGATTTCCTTTAGTAAAACTGCTGATGTTTATACAACTAGTTTACATTTTTCAATTAAAAAGCAAAGTATTTTTTTTCCAATATTTACTGCTTGCAAGAAGAGATGCTTGGTTGCTCTTATTTGTTCTCTTTCTCAGGGAAGAAGTCGTATGATGCCGGATCATATTCCTGCCAGAGTCGCTCAAACTCCTGCTGATAAGCCTTAACGATCACGCGGTCATCTGTGATGAG
>lncrna_single_sw_00028973	AAGACTTTATTTTTTTGCTCAGATCAGATAGGGGTGGTCAAATAATACTCAAAATTGATGCATTTTACTAAGATTACATTATTACACTATTAAAGGAATAGCAAAGTGAATTTCTTATGATGAATTTGTACAGCATGAATGGGAAAGCAAATGAATTGGGTTTCTGTCCTACCAGTTATATAAAATATTTTGATAGATTTGCATTTTAGCTGGTGGGAAGGAAACAAGGAATGTTTTGTTACCAGCAATATCCAAGATCTATTGCTGGCAACAGAATGCAATGCATGCCATTGCCCTTAACTGGGATTCACAAGACTAGTGGCAAATCGTATTTAAAAACAGTGTGTACTTGGCCAGAATATCATCGAGATATCAGTTGGGCTGCTTTGGAAATCCCAT…
>lncrna_single_sw_00029004	cagatttcatccattaaattttattggtttaaatttaaaatcctgccgttctttatttaatcctagggtccctaaactttgcagagttagtcactgggtaactgcagttccaggttagaaaaagggggtggagccaccaaccgccaatcagatgtcagttgttgactttcagtggggaaatttaagttgctgccattcagacactattaaaaccaggggccccaaactttgcacagtggtttttactatataactgtggtccaaggttagagaaagtgggcagagcccattcagtgacttcatgtttttcaacccaacatgaagtttgttctcaaacttccctttctagttAAGAATGCTTTTATaattggaggcttactggctggatgtggccctcca…
>lncrna_single_sw_00017270	GTTAGTCATAAGTCAGCTTCTAATTTGCCCTGTCTTTGTTTGGCATTCATTTCCAGCTGAGGGTGACCTTCTGTTTTCATTTTATCTTATCACTTTTGGTCACCAAGGGAACGTCTTGACCTTTTACCTCTGCCTGTTATATGCACACTTTTACTTGGTAATAAGAGCATGGGGCCATAAATGAAAAAAACAGTGCTGTTACTGTTTGTGAACTATTATTTTAAATAATGTTCAAGTTGTACACTTAAAAGACATTTATTTGCTGCTTTTttccatttagattttaagctctacggggcagggaactccattcccttgtctctttgacttttaacttattgcaactgtaccttgtatttattgttatactttgtatttatctattattattttaataac…
>lncrna_single_sw_00029065	TAACACACTTAGAAGAACCTGAATGCTCTTGCTCAGCTACCTGGATGAATACACCTACTGACCATCAGTGAGTAAAATGAATTGTAACATGCTTGCAAGATCAAGTCTCAGCAGTAAAGAGTTCCTGTTTATTTAAGAAGCACTGGTGCCACAATTCCCTGTATGTTATGTGTTAAATGTTTGAGCATACAATTTGTTTTGTTTGTATATGGAGCATTACAAATAAAATGCATCAAAAATACAAATAAAAGGTATAAAAAAGAGTGGTCATCACAGAAGAGAACTTGACAGATTGTTTTCCCTAATACCCAGAATTCAATTAGAGGCGAAGAAAAATTAAAGAGAATGGCCACTAGATGTCATGATGTGGCAGACTAACCTCTGCAACATTACATTACA…
>lncrna_single_n_00022867	GTCCCTACAAGAGCAGGAAAAGACAATAAACTGATATTATGGGGGTACTGCAGGATTGATGATAAATAATACTGTAAATCCAGAATCTGGGGATTGTCTGCTATTTTTGCTTTCCTTATTAGATGACTTTTTCCTACCACGTGAGAGTACCATGTACaggtatgggacctgttacccagaatgcttgggacctggggttttctggataagggatgtttccgtaatttggatctccatacttgagtctgctaaaaaaaaaatcataaactgtatacccaatacaccaatataccccattggagtttgcctctaataaagattaattattgggaaagtcatggggaaaatcatttgtaaatgtttcaattatttgattaaaatggaattaatgggagatgg…
>lncrna_single_n_00022868	taaCTTttttagtatgatatagcgcttggtattccaagaaaatttgtagtttgtcttcactgtttattttctgtgttttttttaattatttagctttttgttcagcagctctccagtttagaatttcagcagctatctggttgctaaggttgaaattactctagcaaccaggcagcagtttgaatgagaatctggaatatgaataggagaagggctgaatagaaagataattaaaagtaacaataaccataaaattggcgcaacaatcggccattctataacataataaaagccccctttggaaactggaaagagacaggcaaaccatttaaaaactaaaaataagaaatgcagacaaaatgaaaaataggatgttctaatgcatactaaaacttaaag…
>lncrna_single_sw_00029115	cagggagggggggagggagatgacactccgtgctgcagaggaggtgagacgctgcagagtgagctggcaggcaaaggggaggggggggggtgagcagtgactcttttcccgcccagTAACCTGAGCAGTTAACTCTTTGTGCACTGGAGGGAAATAGGCCCTGGCTAGCTCCACAGTCCCTCAGCGCTTTCCTGATTTACTTCAGTGCTGTCCAatctgattaccttggctttttgccctgattgggtttttggaaaaaataaaaagcttggcagatttcatgtTATCTTCAAACCTAAACCATCATTACAATAGGCCTAATAAACAAACTGTCAAGTTACGAAAAGGCAAGATCTTTATTGTATCATGTTAAAGTCACCCTAACATTAAAAGCATAAC…
>lncrna_single_sw_00029163	TGGCAAGCGATACATGTGAAGCCTGACAGCCGGAAGACAATCAGCTGTAGTTTACAAGGAAGCCGATGCAGAAGATCGAAGTTTACATGGTGATGTTTGAGAAGTAGCACCCAGACTATAGTAAATCACTTATTCAATGCTCTTCGTTTCTAATCGTTTGGTAACGTGTTTCGTGCGTTTTATAAGAACATTTATCGGAAAGGACTAGAACGCTCGCCCGCTTTAGTTACTAGGGGGCTCGATGGTCCCAATTTAGGTGGGACGGTGGACTTTGTAGGCCGCAGAGGAGGTTTTGTTAGATTGGGGTTGTGTCTGGGTGCTGATTGGCCTAAAATGTGCCAATTTATCCGCTTAAGGTTAAAAAAAGCtaaaatgtaaggcaattatatgtcagtgagg…
>lncrna_single_n_00022880	GTTTTCTGTCTCTGTAGTCGGATGCACTTTGTCATTTGCCCTCTGCATACAAACTCTGGCAAAGTGATTTTGCTTTTGGCACTTGCTGCAAGTTTCCCCATATGCAGGGCAATGCTCTCTGCCCCTGGGATGGCTGCTTCCACAATATTTGCATTTTATGCTTTAACCTTTGTAGCCTTGCACTTTTGTTTTAGGTTTGTGTTCCCTTCTGGGTGGTGTTTTTGCTGTGTAGTAGACACCTTCCATCTTGCCATCTTGTCCTGCATTGTTTGTATTTGCAGTTCTGTGAGCTCATGACTTCTGCACATGTCTATAGCTTTCTGCAGGTTTAGTTCTGGCATTCTTAGCATTCTCTTCTTGGCACTGACATCTTTTGCTCCCAGTACAATTCTgtctcta…
>lncrna_single_sw_00029352	TAACATTAGTCATATGTTGGTTACTATAAAATGCCTTTACGTAAGAGTGAGAGAAATAGCCTTGTGATTTCTCCACTGTTATGTAAATATCAGGCTGCTTTCTAAGGCGTCATGCAGTCTCTTTGCATAAAAAGGAAGGTTTTTTTAGTCAGCTAGACTATGGAAAAGGAAAAGATAGCATCATTATAGCAATATAAAATAGGAACAATGGCGCTTATGTACACAATTTAATAAAAAAAATATTGTCAGTAGTACAGACAGGCAGCACAAGTCATTTATTTCAAGTTATTCAATGAGGAAAAGGGTTGATATAATGTTTTCAAAGCTGCTGTAAATGTTTGTATCCACAATAACAACCTCTCATATCAGTACCAATGTGTGATGGTTT
>lncrna_single_sw_00029360	GCTGAATGGGTGCTATGGACTAGAAAAGACAAGTAGCAAACTATAGACCATTTATTATATTATCCCCATATAATTTGAAAGACAAGTAATCTGTGCCATAGAACTACGGTATACTCCCTACAAATGCAAGTTTTACTGTACCCTGTCAGTAtttgtatataatctgaatgtttttaatctacacccttctattgtacagtgctacaaaatatggtggcacttataaatgttagtagtaataataataCTGACACATGCAGTCAGATCAGGTTAACAAAGGTTACCAGTTTGTGAAAGGAAAATCTGTTAACAGATCTTATTACCAGGCATGATGATGAATCAATGCAATGGACTTTGTTCAAACTGCCCCAGACAGGCCAGTGTGATGAGGTTTATATA…
>lncrna_single_sw_00017912	ccgccctacgcctcgtctgccatcagccttaCATTtgtttttagtaaatttaatgtattgtgatccaaatgacaaacacctattatctggaaacccactggtcctaagcatcatgcataatagatcccatacctAGACTCAAATATAAACACTGGCTGGGAAGGACTATGACTAAGAGAGTTTTATGCTCTCACAAACATAAATGGCATTTTTAATTttaaagaataggtaaaccctttttttttctatccgtaaattactctaaacagcctccagaattatgtacctttgtcccggcattgagtctgacctggctccggagttggaagttgaattctcctgctaatttcctttgcttccttgtgcagagtgaagccccgcccccacttcctgttcagt…
>lncrna_single_n_00022888	cttactccaagtagagaatgtaccattaacaaccaccctctgtacccggtccttatagccagtttcctatccatgagcaattgacttcactaagacccaaagaccttagtttagaaagcagtcatttgtggggaatggtatcaaatactttagcTGTCTTGTCTTACCACTGCTTACTCTGTCCCATGGCACAGTCCCCCAACTCCACTAAGAAAAGGCCTTTAACCAACTTATGTTGTGGAAATATATAGCTTTTTACTTTTCAACACAAGATGGTGCTGTGTCCTCTTGGATGCTGGATAGTGAATGCATTTTTTTCCTTCAGGGGCCAAAATCAGCATGGTCTGTTTTTCAGGACGTACCTTTACATACTACAGGTACTTATACTATTATTGGCAA…
>lncrna_single_n_00015986	ccgccatcaccttttagtatttcccctgtaatacatctacaacaatggccacccaccttaggggttacaccatcccaccaaggtaagcctctcttaccggcccaaatatttacccggcagactgacaagggcccgccaCTGCATGCACAGTTGGACACCTTCAACTTTGCATGCGCCTCCAAGATTTCCATGCCATCTCAATTGCTTCCTGTATTGTTATgttgaacagatccattcccacctcattcagatgtactccatctgatgagaaataaaggggctgattctccagctccttatgtctaactgccaaacctccCTTAGCCTGAATGTATTTTGACACTGCCCTGTTCACTTTTATCCTAGCCCTGTTAATAGCTGCGTGTGACTTGGCCCCCC…
>lncrna_single_sw_00029452	TAGACATATAAGGATAATAAGTCCAGAGCTATTGGGTACAAGAAAAGAAGACCTCAGGGAGTGACAACATCAGGCCATTTTGTCTCTTTTAAAAGTTGCAAGAGCATGAAAAGCCCCACCCCCTCTTGCCTCCACTAGTGCTGGGAAGGAGCCACCTGTACAAAAAACCAACCCCACGGTACGGAACCTTGAGCACACTCGCAAACTAGTACCGTCGCCGTTGCTAGGCAACCAACCCCTGGTCGTGAGCGGGCATCGAAAGGCACATGCAAAATTGGCCAAACTTATGCACCCAAAAGGGCAGGGCCATATTACATATTAGGGACAAGCAAATAGACAGCAGACACTTAGGTCACCGCATAGGTGAACCTGGTATCGCTGTGATTGTCCACAAACATA…
>lncrna_single_sw_00029453	gcgtcacttgcaggtgcctactatgtggcccggactttccacacccacatacgggcaaaaggtacaaaatcctccatagacttggctgtctctccacctttgtagtatatattatcacctgcccgtgtggtttatactacgtgggtaaaacggtgactactttgagagaacgcattgggaaccaccgctctgctattagcagagcgttgaaagagggtgagtccatccagcttatatgaagaaagccagtctttctgtttaccatcatagtttttaaagtcagttgtgactagcaggtctcttaggctgttacctcttttgtagccaataacaggcttgctgacatgatagagagatagtgattcatctggactgtgtcgctccacgtggtctcaatga…
>lncrna_single_sw_00029470	AAAAGGGTTTTTTTCCAGCTTGCTCATTCCAATGTAATGTAACAGAAGGCAGCAAATGGTATTGATTTAGAGACATGCAACTGTCCAGAAAGGGCTATTTATACATTATTCAGGACAAACACTGTCATAATGGACAAACAGCAGCAGCATCTGGGATGTTAATGTCTACAAATAAGATTACTCTGTGAAAAGATTAGGACAAAGCATTTTGTGTAATTAGATTTCTCAGTTTCAGAAATGAATTGCCTTTTAGCAGTAAAAGCTGTCACTGAGGGAGCCATTTAGCTCCTTATAACTGAATTAAATGCATAATTAGTGACATGATCACGTTAGCATTTGTTTAGTTTTTAACTAATCCAGAAGGGGGCGGATTTGTTTCCAGGTCAGCACATGCCTTTA…
>lncrna_single_sw_00029475	atccaacaggcatgtctatggcaagtgttccatgtggtgtacacatcagatttttctatcagtcaatttgattcatgaatagtagttatgagcggatctgtcccggtttgccgaaaaattcgcaaacgacagaaaacacgtttgacatgcttctttttttgttgcgcgcCCATCCTGGAAAAACTTTTTTTCTGCGACTTTTAGCACACACAtgcacaagtgagcatgcaatgcacgcacacagcggcagggttgctggggctgtagtgcagaggaggtaaagggcacgaaactagtggtaggtgaaagaagaggtacctgcctgtagccccccaccgttgcgccctaggcaggagccttttctgcctaccatagttctggccctgggTGCCTTGATCA…
>lncrna_single_n_00004847	AGCAGGATTGAACACAAACACAGCCTGTCCTCTTCCTCCTCCTACTGCGGCCCAGCGCCTGGCATGCTTGCCTTCAATTATTCCAAACAATCGCTTCCAAATAAATAGTAATTCATTAATATGTCACTTCAGACAAGGAACCAAATGAAGAAAGATGACTCAGATGGGCCTTTGCGCCCCTGCTTTGCCGCTGTGACCTAATGACCAGCCGTCCGTGCCACCGCTGTGCCAGGTGCTGTTCTTCCCTTCTTTCGTCCCCTTCCATTAATGCTGACCAGCCGGGTCAGCCGGACCATCCCGGGAAGTCAGTAGCTGGTGCTGTTTTCAGCAGCTGCCGGTGGCCATTTTTTC
>lncrna_single_sw_00029521	CTGGAATTAAGTTATGTTGATATTTGGAACCAGGCTTTAGTTCATTTGCTAATCTAAAAAATCAAGAGAAATATTTTCCCAACTGAAGTAAACTAGCTTGACGTCTACTGATTGCCTTCTGGGCTAACAGAGTTGTGGAACCTGATGGACATGTTTGTCTTTCTTCAACCTAACCTTTTTATAATTATGGTAAAAAGAAATACAAGCAACTACAATTTCTGGAAACACATTTTATGCAGGTTTTGTTACTAGTTTGTAACTATTGCTTGTAGACAATGAAAGAATAAAATAGGTTAATATGGTATATTATAGATTTTGTAGAAATGAAGACATAAATGAAGACATATGCAAGCGGTGACAAGGTTAATAATAAAGAACATCTCACAACATGCAGCATGG…
>lncrna_single_n_00022915	GGAATTGTGCCTGCATTAGGTCCCGTAATTCCAATCTGGTCTTTTGTAAGTTCCCATATATGTCATTGGTTAGTGTGGCTTTGTGGGATAGTTCAAGGTTATGTATTGTTTGTATTAACTGATTGATCTGGGTTTTGAGTTTTTTTAACCTTGAGCCGTGTTTTATAAGGATGCCTCTCAGTGTGCATTTCAGTGCCTCCCATTTCGTCAGTGGGAGGGTATCATCTCCCCTATGATCTGTTTTAAAATTTGCAATAGTTTGTTTAAGTTCTGCGAGGCATATTTCGTCTCGTAGTAATGATTAATTGAGGCGCCATGTCCACTGGCGACTTGGGAGGTCTGGTATTCTTATATTTATATGTATAGGATTGTGATCTGAGTTGATTTGAGGGCCTATTT…
>lncrna_single_sw_00029641	gatagatagatagatGTGTGTTTTCTAGTGTAAAACAGTGTGCTGTGTCCACAATGAAACTTGATGATTATGAATATGGCTGGTAATTATGTTATACAGTGAGTAAAATGGCTAGAACCTTTGTGTTAGGCTATTAGCTTTATATATACAGTACATTAATGATGCAGTGGAATGCTTTATACACTTCCAATATCTGAATATTTAAGAATAACAATTCATAGGCAACTTGATGTGACCGTGATCTGAATCTGCATTgggtcagtctggcccaccgggacatcagcaaaaatcctggtgggccccaaccctgttgggctctgtcacctgccctcaagccagccaccAGCGAGCAACaaaattaaagatggcagtgctttccaacgtggattgcatggccat…
>lncrna_single_sw_00029652	ACTAATTGTCTTGTTTTTCATTTGGTAATAAAAGGGTTAATACAGAAAACACAATCCTCATTAAAAGAAATAAAATATAAGGCATAAATAAGTTCTTCTTTTAATGCTCTTCTCATAGAAGTAGCTGTACAAACCAGAAATGTCTAAGCTGCAAAATGCTCTAGTTCAACAATGCAACGCTCCAATGTCAACATCTCTGGATTTTTGCAgacgttgcgtgcgcgccgacgtctcatgcgcgctgacatcacgtacgcacggggcgcaa
>lncrna_single_sw_00005619	CTGGACTTATAATCTCCTATTTGGCATAACTAGGAAGCTGCTTACATTGCTGTGATTGTCGACCCCTGTTGTAGTCTTAGAATGATCTGTCTCTAGTGCGCATGCCTGGGGAGCTGATCCCTGTGACTAAAAAGAGGTCATAAGATGGTATATGTGGACACAACTGCAGAGCTCTGCATTCTTGCCACTAATACAAAATGCTTTATTTAAGGGTAGTGACCTTGTAGGAATAGGGAATAAAAAAAAAAGATCTATTATTTGATTTGTAAATACTGACTAGCTGGATTAGGATCATACATGCTAGATGAGAGTTAACAGAGGGGTAAAGAAAAAAGACATTGACAAATACATTTATGGGATACTttatacagaaagctctaaattatggaaaggccatct…
>lncrna_single_sw_00029666	ccgtttaataaagtgcccataacatatttgccatttattctgtgtctaaaatctcccactttatttaagccactttagcaaacagacccctaagtatttggcttaatattcttaaatgcccccccccccattttattatctctagcacttctttttttttcttactaatatttttatagttttttgggggttttttttgcaaataaacttttatacagcacctcctgagcacactgtgctctcccagggcaaaatgtcgccatttttatgctgccgattgtcgcgtgcgtaatgtcgcgacaattaacgcttgcgataaatagcgtgcatgcgaaaaataccgcacacgcaatttatcgcaacaaaaatatcgcatgaaataccgcgcgtaaaatagcg…
>lncrna_single_sw_00029745	GTAATTCAAGTGCAAAAATTGCATCACAGGGTTCATAATTTTGTTTTCCTTACATTCACCACTCAAAGCTGCCCTCAGCTTCTTGGGGAAGTGTGTGTTTTATGGTAGGAAATTCATTTCCAAAAGCAAAATACTGTAGTTTGGAAGTACATGTTAGTGGTAATAATGAAGGACATTTGCTGAATCCAGCCAGGTTAGTTTTTGGCAACTGTTAATATAGACATAACTGTATCAATTTGCTATGGAATTTGAAAACGCATACAATGTGAATACGGTATGAGACCTTTCTCTTGTCTGCTTTTGCAGCACTGCATGTTCTTCAGTTTATGGCTGGCATCCTTGACCAAATTCATAATGTTCGTGACCCATATTGGCCCAGATTAAAAATTAAATAAAAGC…
>lncrna_single_sw_00029746	CTTAAGTGTAAAATGTGTTTCCGTTAAGATAGTATTAAATGCTAATGGATTTTCTTTAGTTGAATTGAAGTCCATTAGTTTGCCAAAATATAGCCAGCCAGGCCAAACCTTTGTAAATAAGTTGATCAGGTAAGAGCAACTGAATAACACTCCATCTCAAACTTTGAAAGCACTTGTTCATGGGTGTGTGTGCCTTGACCATAATTATATAAAGAAAGTTAGGGGACCAATGTTTACATATTTTGGTTATCTGGCATTAAATCTGAC
>lncrna_single_sw_00029747	taggtctTTTTTGTTTTAAATTGAATAAACCTAAGGGCCAAATACAGAGTGTTTTTTTGTAGAATGattcccattctgttcctattctgtatccctattcTGTCCCTTATGTTAGTTGACCAGCTTTGAGCAAATTGTATTTCATTCACTGGGGTTATACATACATACTTTTCCACATGTGTTGAAGTATCCATTATAgcagggatccccaaccttttatacctgtgag
>lncrna_single_sw_00029813	caccatctgcttcaacagtccagtcttatgccagccttatttGAAATCCAAGTGtgtctatcacttcccctgagctgaaggtctggggcttgagcacccggacctcaagaaactgttggtgagttCTACCTTAATATATTGCATTTTTTCAATATTCATACATCAATAAGTTTTTAAGACCCAAACACAAAAACCAAGTTTTATGCAGATGGGAAGCTTACCAATTTTATTTTGACCACCTGTGCATCAACGATATCCACGAATACCATTGTACACTATAGCGCTAATGTCTCCTTGTTGAAACCAAGAATACTAACCCAAAACAATAATTATCCCCTGATCACTAGTCCTACACCAAACTAAGTTGTCTGGAACCCACCACCCCAGAAATGACTGCTT…
>lncrna_single_sw_00018560	TTTTTCTTCTGTTCTATCAACCTTGCTTCTTTCTTTTTGTCCTCTTTTGTCCATATTGctcaaacttcttaagcacggggccagttcatggcccctcagactgttggggggccagacCACCACCACCAACCCCCACCCCTGTCAAACTATGGCCCACTCCTGCATTCTGCAGTCCAGATGAGCTTTTCTTTTTTTTGTTCATTATTTGTATGATTTTCTTTTTAAGGGGCCTTCTGGGTCAAACACTACATGCCTTTAAAAGGTTAGAATATCACTTTGTGTAGTAGTTTTGCCCACTACTTTATTTTTTGGGAACCCCCAAAACATAAGCCGTTTAAGCTGCTAGTTGAGGCCGCTTGCTGAGGAGACATTCTCTTAAGAAACGGAGGATTAGATAAA…
>lncrna_single_sw_00029854	gtgattacagcctgaggtgtgaacacAATTTGAATTGTACTCTTAATAGTTGATAACATGAGAATTATGCTGACTGTTATTTACATCAATTATTTTAGTAAATGAGAAAAATATAATTTGCATAATAATTTGGAACAGGTTGTATTCAGGCGACTCCAGGGCATGATGCTGCGTATCCATGTGCAGAATACCTATCCACATTGTAAAACAGTTGCAATATAGGCACGCAAAAGCAATAAGCACTAAAAAAATAAGCATACATTCTGCACTGAACATGAATTTTATTAAAATACCACTAGATTTTAAACAAATTTATTGAAAGATAGCTACGCACAATTAGTATCAAAGACACTATTAAGCTCTTTACCTGCTGGATCTTATTGATCTTTTCACACTGCA…
>lncrna_single_sw_00029874	AAGACGCCGAACCCTTTCCGTGGTGACGTCACTTAGTGGGAGACGTTGACGATGGGAGCGCTTAAGGTGGCAAGTAGGAGGTTGTCCCATAATGCACCCTGAGGGGATTATGACATCACGGGAATGATTTTGATTTGGCCGTCGTCCAGCGTTCAGACATTTTGACTATTAGGGTGTATTGTTAACCCTATGTTAGTTTTGTATCTTAGACATGTCATTACGGATAAAAATTGTGCTTCGATGTTTTTAGTTCCACTCCAACACTATGGAATACGACTAAGATGTCGCCGGAGTGTTTTTTTACTGTGGCGTATATGACTTAATATGGACGCTATAGGTAACATCTGTTAAAGCGGGGGTGGGGGTGGAATTAAAATGTCTCCAACCACGTGGGCAAGG…
>lncrna_single_sw_00029876	tttaccagtgcagggcagcagcacattatattttagttacttttatacactttcattttttggttttactgttcctttaaTGGCTTTGAGGGGTCGAGTAAATATGTACTTTTGTTGAGAGACCTTTTTTTATATATTGAGCAAGGAACAATGCCTTCTTGAAATGGCCTGTGTGGATGTCGTCCCTATCTGATATATTTGGGCATTTCTGTGCACGTAAAAAAGGTAATACATTCTTACAAAATGCTATTGAGTTCTCTATTAAGTGCTGGTTTAATATTATAGAGAATTGGTCGCCTTACTGTTTGCTTCAAATGGCACGGGGGGAAGTTCAAGGCAGAAAGCACAGTGTACTTGCATCCTTGTTATTGTTTCTGAAATGACTTTACCTCGGCAGCT…
>lncrna_single_sw_00006112	gcaaatagtttttcacaccactgtacatATGTTAAGCTATGCATTCTATGGCAATGGGGGGTATTAGGGATAAGACAcagctacttgttgcagctacaaaataggttatatctataattgctgataattttctaattgtctgttttgggagaggcagttACAGAGAGAGATAAAATGTGGGACCTGCAcaggggcgggccaagccgaccgggcgccctaggcaacccggtcggccaaccccgcccacctccccgcatgcgcgccaaagcacaggaggcggtgcagggggggggggggggcgattagatcggtcattgcctccggcgctaatgacaagcggtggaggcaatgacaaagtagcactaggggtaggcaggagaggctcctgcctggcgcttc…
>lncrna_single_sw_00029987	gtttcggccacacaagcagcctttctcaaagtGCAGATGTGGCAATCAAACCCCCCTGATAAACCCAGCAGTGGCAAGCCTTGATGACATCATAGAGTGGGTGTGTCTAAACACCAGACACTGTACAGACACAATTTGAATAAAACAATTACAAAGGAAACCAAAAATGAGTAGAAAGTGCAAGAGAAGTGAATCACCCTGTGTAAAAGGAGCGGGAAATCCCAGTGAAATAAATAAAATGCAACAAGTGTGCAAAGAAAGGGCGCTTGAATCACTGTGTGGCTGAACTGCAACTCCCAGTACCCGCTCTGATTCGAAGGACGCTGTGGTAATTTGTATATGTTTGTCCATACTGTTAAGTAATACGCTCATACACATAGGTAGGCTGGCGGCTTGGGG…
>lncrna_single_n_00022937	CACATGAacaggtataggatcccttatctggaaatctgttctctgaattacattaagcctgtcccccatagattccattttaatcaaataattcagaattgtgaaactcatttcctttttctctgtagtaataaaacagtatcttgtgcttgatccctactaagatataaataatccttactggatgcaaaacaaccctattgggtttaattaatattttattgattttttagacttaaggtatggagatccaagttaaggaaagaccccttatccggaataccctgggccctgagcattctggataagggttcctataccATTACTTGCTTGCTTTTATGTTTCTTGGCTATTAATAACATCAGCAAATATAAAAAATGCAACCCTATAACCTTTTAT…
>lncrna_single_sw_00030093	TGTAGGATAAAATGTACTTTTGTGCTCAGAATTTCTGCACAAATTTTCTGTTCACAATTTGCAGTGCTTTGCAATGTCAAGATTGTGTGTACAGATACACACATTCCCATTATAAATCCTTTATTTCCATAATTTCAGCCTCTTGTACCACTCATTTCATCTTTCATCAAAGTTAGACGTTAAGACTCTATAGCAATGTCTTTTTAGACCCCACCAAACCATTGTTTCTCATTATTTTAATGTGCAGCAATTTATTCCTTCATGGTGCCCACACCCCAGGGTTCACCCTGTTGTTATAACCACAGTACCAATGTTGATTTCTTATTTTCTTTTTCTTTGTAATTAATTTCTTATTTTTCCTCCCTGTCTTCAAAACTCCCACAAGTTATTTTTTTACTT…
>lncrna_single_n_00022941	ATTTCATGCCTGTTAAGCTTGAACTGGCATCTCCTTTGGAAAAAGTTAACAACACAATCTATTTGACTACTGAAGTTAAAAATAATTAGTAATAAAAACAGTAGGTCAAAAAAATGTCTCCAGTTACAAAGGTGCACTGCACAGTTTGTGGCAGAAAATGTATTGCTTGGTTCAGAGGTTAAATAAGGACACAAGTCTTAATGCAAAATTCTCTATATTATCTTCCTTTGCATATAATTCATTGTGTGTTTTTAACATCCTAATACTGTAGGATTATGAGGCCATCTGCTGATTAATCCTCCAAAGCTCAAAAAAGTATATTGTAGAAAAAAAACTGCATGGAAAATTTACCTTTTTCCAAAAACAGCATCTTTGAGCTTTGGTAGGTCAGATTTGTCC…
>lncrna_single_sw_00030178	cgacagtctaacctcatagcttaaatcttccatccccttaaccagtttagttgcacgtctctgcactctctccagctcattaatatccttcttaaggactggagcccaaaactgcactgcatactcaaggtgaggccttaccagggacctataaagcggcaTTGTTAATTCTCTTTTCATTTCAAATACACATAACATTACTAAGGCATTACTACAGTAAAACACAATACTACTGAGGAATTGCAAATGACTGCTGCACTCTAGGAATTCTGATGATTGAGACAAAGCTATAAAAACTGTGTGTATGCTACACTGTCCCTGTTTTTGAAGCAGAAGTTTAGAAACTGTAACACAATGTAATAAATAAAAGGTGCTTTTCCATCAATGTACAATGTAAAT…
>lncrna_single_sw_00019088	ATGTTTCATTTTAAAAGTTATTTTATTTTAAAATTGATTAACCAGTAGCAGTGTTATATGCCACAAATTTGTTAAAACATATGATGAACTCTTCTAAAAGAGCCTATTCTGGCGCCTGAGGCTCCCCAGTCACTGAATCTCCTGTATTCTCCAGGTCTCAGGTAGTACTGACGCCCCCTGTAGTTGGGTTCCTCGTAGAACATCCAGTGGCCATCAAACACATTGCAGGAGTGAATGTCACGGAAACGGAATCGATCATAAGTATTGGGGCAGTCATCAAAGAACTCCATCATCTGCCCTTGGAAGTCTCCTTTTTCGAAAATTCTCATTTTATATTGACCATGGTGCTTTAAAATAAAAATAAGTGTAATTACATATAGATTTATTGTGCAATAAACT…
>lncrna_single_sw_00030289	TTTAGCTATACAAAACAACATTAAGGACAGAAGGTTATGTAATGTATTTGCTTTCATTAAAAACAAATCAACTCTTTAAATTACCTCAACAGCAACATGATGCCCACATTTTGCATAAATTCATTTTGTGAGTTATAATGTGAGCTTTCTTTCTTTCTCTTGCTTTACAAAGCCTCTGCTACCGTCTCTTTTTTCCCGTGAAACCCTATTCCTTGGATTGAGCTGCCAATTTGGTCAAAGGTGCATGTGGCCAAGTAGTTAAGTAGTTAAGATCAGACTGGATAACACGGAAATCACAGCCAATTATTTTCTAGTTAAGGTTTTCAGTTATCTGTGGGACCTATTGTTTTAGAGAACTGATGGCATTAGTTATTCTTTGCAGGATGAAATGCTACTCCT…
>lncrna_single_sw_00030300	ctcgagtataagccgatccgaatataagccgaggtacctaattttacctaagaaaactggaaaaacttattgactcgagtataagcctaggAATATACTGTTGGTGGAACGGAATATACTTTATGACCCACTTTGAATGCCCTGGTGTAGTTGGCAACCTATGAGGCCATGGCACAGGTAAGCACTGTCAGATTAGGCAATGCAACCTCTTATTGTGCCCCCTCCCCTCCACACACACTGCACCCTAACCAGCTACATAGTATTTATATAATGTGTTCTACCCAAGATGTACAAATAGAAAAGTACTTGCAGATAAGTGAGTCTCAGGAACAGCATAGGAAGAACCTCACAGAAGTCAAATAAATTTAATTGCAAATGGCCATCTCCAGTAGTCTAACC…
>lncrna_single_sw_00030305	CTTTTTTTCTAGTTCAGAAGaactcattaatatccttcctatggttgtggcccaatactgcacttcatattcaagctgagatcttaccaggaatctaacaagatgcatacatgtgctttcatcctttgagtcaataaccttttatttaaaagTGCAATTAGATTTATTAGCTTaaaggagaaataaaccctaaaaatgaatatggcatattttatacacttaacttattgaaccagcttaaaggttcagcatctctatagtgatgatccagtacttcaaagcagctgttgagaagctaagcttaggggttgtaacaaattatcaagcagaaaatgaggttggtctgtcatagagtgtgatgctgcatggctgattattaatttccgatgcaaattgcac…
>lncrna_single_sw_00030315	ggcttttctaggttttaaagttcgccttcccattgaagtctatggggttcgcaaagttctcaaaagtttgcactttttggcagaagttcgcgaacgggttcgcgaactttttttgtgaggttcgctacatctctaCCAGCCATtagctctagcccagtgttaataactgcagcagcaatcaattcgaaatggaaggcaggaaggtctgggaggagctgatcacaactatagcgatgcccaaggactgcttcctttgatgcatcttttcctttaataaaagtgatgcatgtcattcattttggaaacattgcagggaccacaactgcacttgtgggcgtacatgagcctaatACTTTTATTTCAGCATTTCAACAAGACTATGTACTGTATTCTGAACTT…
>lncrna_single_sw_00030334	aaaaatgaaccctcggcttatactcgagtataTGGATTTGAAGATCTAACTTGTTACTTGCTGGCATCCATATTCGTCACACGACACCCCCTCCCCCCCGCCCGTGAAAATGCGTACATGCGTTACACCTTAAGTGAGTGAGCCAGTCGTATGACCGCAAATATAATACAGTGGCCTGTAAAATTCCCCTCTAATACTCACTCATCTGGCTGCTAGCATATCAGAATTTTAGCGCGTCTCTTGGAAGCGCGTTTAACAGAGTAGCGTAGGCGCAGCGTGTCTAATGGAGTAGCAGTAGCGCGTCGCATGTTACATAGCACGTCTCCTGACACAGCGCGTCTCCTGTAGCGCAGCGTGTCTCCCGGCTTATTGTTGCTAAGGCACCGGAAAATGCGATCC…
>lncrna_single_sw_00030366	AGCCATAGTTCACTGCTCGAGGGCTCAGAATTGAATGTGCAGATGAATGGGTATTTATATTTTAAGCTCAAAATGCTGTCCCAGCGGCGGCGGCTACGGGCTTTATCTTacatggcacaaggttactggacatggtaatggacatgTCAACCTACCCACATTTTATTACAGGTGTTATTTTAAGGGTACAGTATATATCACCTCTTATGGGGTTGGATTTTTATTCTTCTAGAAGCAGACCTTACCATTGCTTCTATTTCCCAATCTATTTCATGGTACTATAGAATAAGAGTAAAATATACAG
>lncrna_single_n_00022962	ttcagggacaaaccaacagactgaataccaacatACAATTTAAGTAACCTCCCAAAAAATGGCGGCAAAAATTGACCTTGGTAACCATAGCAACCACTGTGAACAAACAGCATGGAAAAAAGAAGCAAAAAGAGGCAAAGAAatatagtaaaaaaaatatatatgtacagtatatatataatttacagattatatatacatTTCCAGACTTTTGTACTATGCCtatatatatatatatatatatatatatatatatataCACACACACAACCaggacataggaaaggacataggaaatagttaataTTGGAAAAGCTCTGGCCATGACATGTGACACACCTACTGGCCTCATCAGTGTATACAGCAATATGAGATATAACTCTTACAGATGGGCTAGGG…
>lncrna_single_sw_00030432	gccgaaaaagactcgcgagtcttttccggcgatttcgggaaatcgcgccgtcccaaacagggagttttgtcgcgggcgactaatctcccccgtgtgccagagccctaagtcttTAATTTCTTTTCATCTATGTATTTGGACATCTTTTCAAATATGTCCAAATACATAGATGTATTTGGACATTGACAATGTAGTAAAATATATCCCAGCCTTATTAACACTCTAAGTTTTATTCCTTAGATCTAATGTTTAAGAAATAGGTTATGCACTGCAGTTTTTAAAGAGATTTGTTAACATATTATCTATTAGACACTAGTCAATGCTAATCATATAAAAAAGAAGCTCTACCTCTAAAACCCTTCTTCCAATTCTGCTCTGAATATTGCTATTTGGCTTCCT…
>lncrna_single_sw_00030445	TGGCATTCTTCAAGCTGCTCTCCCAAGAACAGTACCCTATCCTGAGAGATTTTGGAATGAGAATGGCATCAATGTTTGGCAGTACATATATCTGTGAGAAGGCTTTTTCAGATATGGGCTTCATAAAATCAAAGTATAGAAACAGTATATGTGACTCTACCCTGCAGCAAATCATTCGCATTTCAACAACATCCATATCGGCGGACATTGATGAACTTGTTGCACAACAGCTGCACCCTCAGACATCCCATTAACAATTTCAGATTCTGTTTTTCATTGAACTTTGCTTGCTGCACTTCCAGTCTTCTCGTTGTTTTAAGACTTAAGTATTGCTTCTCTTGTGTTTTTATGGCTAATGACCATGGCTTGTTAACTGTTCTGTTTGTCAAAAATGCATTT…
>lncrna_single_sw_00030450	AAAACACTAAATGATGCACCAGAATAGCGTGGTTTTACACTTTTAATACACTGGGCAATACAACACACTTTTGGGCAAGCAGAAACAGTAAAAAAAAAAACAATAGAAATAGTGTACCTGTGAATATGTGAGTATATACTTGTCACACGTGTTGTGTATGTGTGTATGTAGGTAATCATGCAAAGCAAAGTCTCACCCCTTTACCCCCCCAGCACTTACTCCAGGG
>lncrna_single_sw_00007024	GGGTGTAGGGTTCTTgaatagtaatgagtgattctgtctcattttgctgaaaaattcacgaaacgggcaaaaatttgcaaggtgcatttaagtcaatggccgttctttcacaGCTACCACGCAATTGGATTCTATAGGCATTTTTTTGCGTCAAAACTGGCGAGAAATTTTGCTTGTTAATATTCTTGAAGCATCCCTTAGTAATACCAGAGCCGTCATTTTAAGTAGCTGAAGTTGCGAACGAGATGCTTTATTTATATTTTTTTTTTAGCTTAAATGCACTTCTTTTTTTTaaggatatgtccacccaaaaaacatgtaattgataaaaatttaattctaagcaaatttccaatatacagtaatagcacttttttttacttatgctaaaataatttt…
>lncrna_single_sw_00030614	ATAGCTCAGCATGTTACCCCATGTCCTACCACAGGTGTCAGCCCTGCTGAGCTTCTGATGGGGCGGCGCCTTAAAACATGTCTTGATCGTCTTAATCCAGATCTAACTGATGATGTAGAAAGGAAACAGCAACAGAGCCTGGATTCAGCCCTATCCTCTAAGACTCTACGTACATTTGCTTCTAATGATCCAGTGTATGCCAGGAATTATGGGGCTGGTCCAAAGTGGAGTAATAATAACTGAAGTTACTGGACCTGTGTCATACAAGGTACATTGATGACGGGCAAGAGTGGCACCGTCATGTTGATCAGTTGCGGAGGCGTCTTCAGCCAAGTAACAGTACCTTAATGGAGAGCATGGGTTGTCCCAAGGTGGTTCCTAGTGACTCTCTTCCAGATG…
>lncrna_single_sw_00030616	TTTTAATAACTCTTTCCACCAATTTTCCACCCAAGGATCATTGGTTATATAGCGTGACGTCTATATTTAGAAAGGCCTTTACAGTAACCTTGGAAAATATGTGTTCCACACAACACAATTCCATTTAGTGCATAGTGATCATTCATAATTAATTGTAAATAGGTAGATTATTGGTTTTTTTTAACAGGCAATTCCTTATTTAGTTTTAGATGTTATTAGGCaaacaaaataaaaagaaagaaggaaagacagaaGTCTATAAGCAATAGAATACGCAGGGAGACTTGTTAGAGATTTAAGCCTACAGCTCCATATTTTATTGGGTATTTTTACCCTAAAAAATTCATGGTAGTCCATAGAGCATAAATGCACCACATATTAATGGGAAGCAATGTGCAA…
>lncrna_single_sw_00030711	ATGGGATATAATAGCACTAGCAACACATAGAAACCAGAAACTTGTCACCTTCATAAAAAAGGTAATTGATTGCTCTTGGTTATTTGGCACCACAGCGCAACTTTTATAACATTACCCTATTAAAGGGGATGTAAACCACCCattttcaatggtttaaaggtatttgtaaatgcagttgctataaaaacagtatctgcttaatcctttctttactcctgacctctgttttgcaacaatgttgcaaaagtccactcttctccagcagagactaggtctactctctgacagctggcttttgctaaattgttttaaaagttattgcccccagggcagaaagtaaaaagggacaagTTCACAGCCAAAGGTTGCCCTTTGAATTACACATGCTACAAAGAAGTC…
>lncrna_single_sw_00030780	GCTTTGAGGAGCAAATGCTTTACAAATCATGACATATACCCCACCCTTTTCTACAACCCCTCCTATTATTATTGTGTTTTTTTCTACAAGGCTCTTTTCAGGGGAATGGGACAACTATAGTGTGTGTTTCTAGTATGTCTGTCCTGCTGTCCTCCAGTTAGTGCTGTGGCAGGACAGCTGATAGGGTGTCAGTTTTGAGATTTGGAAGGACATCTGATGGAAACACCTACAATAGATACATTCTTTTTCTAGTTTGGCCACATAGATTTTAAAATCAGACCAGAACTTAAAGAAATTATGTCGGCTGCTGCACTGtaaggcagggatccccaacttttcttactggtgagccacagtcaaatgtaaaaagacttggagagcaacacaagcatcataaaa…
>lncrna_single_sw_00030800	TGGTTACCTTAGTGCAAAACTAACACATGAGAAAGAGTCAATAGCACTGCTGAAAAACTAGAAAAAGGAACAGTAAGAGCTAAACATAAATCAACTCCAAACACAGTTTACAAAGACAAAAAAATAAATAACAGTGAATGTATAACACAAGAATGCATGTAATTGTATTATTCTAGAACCACAAGTCAGTGAAACACAGTCAGTGAATAACACACAAATAAATATAATTTTATTATTGTAGAACCATGAGTTTAGGCATGTCACATTTGCAGCTCTCCAGCTGTTGTCAGCCAGTGGAGACAAGTGGCGTGTGTTTGACATACCTTCACTACAAACTGAATGAGACTGAATGTACTGAATGTATTCCACTGTGAAAATATGCCAGCTAAGGCCTATCCT…
>lncrna_single_sw_00030818	TTCCAAACtgcattgtatatcatcataacaagtttcagagagtcgtgtgacacaaattacatcacaaagcatcgtttatgaggatactctttacaggatactgatggcgtatttcattgtgcattataTAAATAAAGCATATATGTATATATTATTTCATACGGAGATGCTTAAATGGTATATTATTTGGGAGTGATCATTCCTAGCAGAAATAGTTTTGCATCAGTAATATCCATTCACTTTTAGAATAGAATATATGTATACAATACAatatatatatatatatatatatatataATACAACAGCCATTTCTAACAGAGCGTACTGCATGTAACTGGGAGATAATTGTGCTTCTGCTTAACTATGCTAGGGTCTAAAATACCAAGGCCAATGTGTAA…
>lncrna_single_n_00022995	ttttggtgggtggagttcggccacagctttattaaagaatccaacAGTATATTTATACTAATTTATACTAATAAAAGAAAAACAAACACTGATCTTTACAACACTGTTGACAAAAATAGTTATTGTGCAAAGTGTAAATAAAAAACAAATAAAACAGTACAAGAACAATGCAAATAAattcatttatttatttatttactatttttttaACTGTGCAACTACAGGAGTTGGTCCCCTGAGTCCAAACAATGTGGTCAGAACAAAACAGAGAATACTAATAATAACATATTTATCCCAATGAACTAAAAACACAATCAGatagtatctagtagaattaagtctaaaacaactggacttttctgagtccagtgtagtgaagagtgctcagacttatacatt…
>lncrna_single_sw_00030892	agccactcggatgagtggtgaaacgttttcaagaaaaactcagaaaagtccagttgttttagacttaattctactagatactgtatatcatgacctggatgaatgagaatcttcatagacacaatcagatagagcagtcaaacaatttaattcccatgggccatctgaaaaaaaaaaaaaaaaaacaccaataagaaaGCTGTTATTTTTCCACTAAAGCAGTGTTATGAGACAGACTATGGATAAACTGCAAATTAACTTATAACTTATTTTACCGATTAAGTTATCTCACAAattctagtaatatttttatttatttataaattttttatctatAAATCAATGGCTGTTTAATAATGTTTGAGTTTTTTGCCTTAAATAAAAGTTGAAATTTATTTT…
>lncrna_single_sw_00030894	caagagcagtgcccccctagtacattggtgccctgcctacggcacaccaggcaacatctcgcggcacactagtgtgccgcggaacagtggttgaaaaacgcTGGTCTAGTGCCTGTCTTCCCCAGTCTAAATGTGGGCCTAAAGAAATGCTCATCTGGCAGAGGCGTGGCAGAGATCTGGCCCATAGAGCTTGATGGTGTGTGAGAGACACGTGTTGCAACTTGAGGCACTGAGGATGGGGAGAGTCATTATTTTTAGCAAAGATGGCATGCAAACAATTATTAAAAAatataatatatatatatatatatattaattattataAAAAATACCTGACTGGAAGGCATGCAAGATGTACTTAAGGGGGCAGGTGGTGCTGCTGTGAAACATAGGTATGTC…
>lncrna_single_sw_00030895	ATTAACTGCATCAGATCCAGGCAAGTACCTTGACTTAAGATAAAATTTGCCACGGCTTGACTGTATATACATGTTCAGTTGTAACATTAACATAACAGTATTAAAAAACTATTTAACAAAAATAAAAGAATATACCAGTAAAATAAGATTCTGTCTGCCTCTGGTCTAGGAGAGGTCTAGCAGTAGTCTGGCAAGCTTCATTGTCAGGAGTAGGGGAAGGAATAGGTGGTACTGGACAAGGGAGGACATTGTGGCATCTCCTCTTTATAGCGGTCTCTGGCTCACTGTCAGAGTCTATATCGCCAAAGATTTGCCCAACAAACAACACAAACACCAACTAATCATGTTTGGCAGAGTTAAAAACTTTAACAAATTGCTTTAAGATTAAAACCTAAAAAC…
>lncrna_single_sw_00030913	cttaaaaagaatgcctttagacttacttttaatttatattaacctttcattgtcctttaaAGATGGATTGAAGTGATAGCTCATGCTTGTTTATTTCAGGTCTTAGTGTGAAAAGTGAGCTGAAAAAACCTTGCTTATGGTGTTTACACCAtagggcggcctaaatttagggacggcatgctgcccatacgcatgtaaattttgctcccatacggagcactgggaacaggacatgcaaaaaaactccagcgcgtaaataaacgtgcatgtgcgcgatcgggggggagcagagaagggggccagcctatgggcACCCTATAGTGAAATCTGGCACTGAGAGTTGTAAAATATGTAAATAGTCCTTGGGTATGCATATCAGTAGTTTTTAGACTCATTTCA…
>lncrna_single_sw_00030970	gaaacgaggtttcgtacgatattatcggtgtgtgtatggccaccttaaCTTTGCATTGGCAAACAAGAACAGCCCTTAATATCATACTTAATCACGCAgtagcttcacagagcaaaggtttttttggctgccggggtcagtgacccccatttgaaagctgcaaagagttggaagaagaagccaaataattaagaaactatgaaaaacaaataatgaagactaattgaaaagttgcttagaattggcctttctataacatactaaatgtcaacttaaaggtaaacaacccttttaATCAGTCCAAGTAGCCTGCCAGTGTATGACACCAATTAGGTTTAGCCCTGTCTACTTCTAAGTGTTGTGATAGTGGACCCTCAATGTCTCTGAAATGGTGATATG…
>lncrna_single_n_00023001	GGGGAGGGATTTGGTGTATCAAGGGTACGTAAAGTGGTGGCACACAGAAAGGGATCATAACTAACTTGTGTTTTTTCTCCAACCCTCCCTCCCTAAGTTTTTCTAGGTTGATATAAGCATGAAATACTGCTTAGCCGCAGGAGAGAGGCGGCAATGCGGGCCCCATATTGTGGTTGGCAGGCCCTGGAACTGTGTGGGGGCAACCGCTGGGATCCACCTGGCACGGATTCTGTgtaatgtggagaggatgcgcagaaactttagcgcgtcctttcccctcggctccaaatgaatgaagtggcttacatgcgcagcccgtgcgcaggggggtgtggtgtgagtgcggcttgggtgccgaggtgggtggcaaaagggggcggccttggggggcgccctatt…
>lncrna_single_sw_00030992	GTGCATCTTTGCTTGAGAGCTAAACTAGCAACTAaatcacaatagatagatacataataataataaATGATGGTATATTTACACTAAGGTAACCATGTTGTTCATTCCCAAACATCACTGAGAGTCCAAACCATGTTTAGTTTATTGCTTAGGCTTTACACCACCTTTAATTACAAAGTAGCAGAACCACAGCCTGACTGTTATTTTCTCCTTGTTTCAGGAGTTAGCTTTTCTTTACATCTTGAACTTGGAAAGTCTTTCTTGGAAAGTTAGTTTATTATTTCCACTTGAAAACTAAAATTTGAATTTATCTGCATGCAGATGTTTGCTTCAGGTTCTGTATTTGTTGTATCGTGTGACACCTAGTGGACATTTTGTGCTTAACAACATTGATTCCAG…
>lncrna_single_sw_00030993	atcttttttgggactgcgggcacagctttaaaaaaagagggactgtaatgcgaaaatcaggacagttgggaggtatgcagtgtaataCAGTAGTCAGTAAGTTGCTATTTATGTCCTGGAAAAAAAGTCTAGAACCAAGATCATTCACAATAAGGTACAAATATCTCATGTCAAGTGGGGCACTTACTCAGGGCATAAGCGATTGGATAGATTTTTGTTATGGCTTTATACTTTTCAATCTCAGCAACATTATGCCGATGCCCTGGATAGATGCTTAATTATTTTATGTACAGTTGATGAAATTCATTTTACAATAACAAATCTGTATGTACCAAATACGGGTCAGAAGGTATTTCTTAGCCAGGTATTTAATAAGATTGCAGAATTAAGGCTGTCCAG…
>lncrna_single_n_00018170	AAAAAGTTTATTACATTCTTGGCTTGATTAAAACAGACTTTTTCTTTAACACATGGCAATGGTAACCTTACACCCACAGTTTCTTCTGCCTTCCCCACAGCTGCTGACCTTTTAAGAAGATTCCATCCAGCTTACAATGGGTTAAAAATAGACACCAGAAAGGCGCAAGATTCTGTCTGCTTTTAAGCGGTGACTGGTTTTACCTCATTCCAGAGGCTACTGGCTGTCAGGCGTGGGGCGCATGTGTTAGGCAGTTGATGAGTCTGACACCCTCACGTAAAGTCCCAACTCCAAGCTGcttcttcccctcctttctgtcctttcttccttcctgccCAGGTGAGCTTGTGAGAAAGGTATCTAGAACAAAGAGTGTGCGGTGGAGCCTGGGTTCTTTCA…
>lncrna_single_sw_00031199	gtatcagttcaattgtattttaacccatgcaaatacatccaacttgtaggatgtgttttgttgatcccacagcatcctataaaatctcacatggagtttagtcagtgttagactggcccaccaggaaaactcccagtaggcccaagtgtcagtgaaccttcttgcttctatttggccaactgcatggtcatttctctatttctgtatgggaaaaagagatggaatgctggagaaaagagacttggataataaagaggttgagagaggaggaataatagtttagaaagtgggcctatggtccaaggttttctggtgggcccctggcatcttagtccaatactGAGTTTGGCCCTAAATAGCAGCTGTTAAGCATGGTACTggcccagatggcaatctgtt…
>lncrna_single_sw_00031226	ggacaAAATTTAGGTGCAAAAGGGgagggacagagagagagagaggcagagGAACTGCAAACTGAAGGAAAAGCCAGTCTGAATCAAAAGAAAAGTATCGAGGCAGATCAGAAGGCAGAAAGAGAGAAAAAAGATAAGTCAGGAGAGTGATAGGTTAGGAGAGAAAGCAGAGTGGACAGAGGGCAAAAAAAAGATGAAAAGAGGCATTGAAAGAGTAAGGGAGAGATTANN
>lncrna_single_sw_00031255	ttcagccctgaaggttagtggcgggtctgacgatcttttgtgcgaccgatggtcgcacgaaagatcacagatcgccacatgtgtggccaccttAAGTCTGCCATTTGAGAACAAACATCTGATTGGGTGCTGTAGGTAACAAGAGCTGACGTAAACTTTGTCTCTCCAATTGTTTACCTGTAAAGAGAAGAAGTTTATCACTTTAACGTGGTAGGCATTCAGTTTCAGAGAACAGTCCAAAACAGTTCTTAGGTAATAACTTGTATGACCTAGCTGTAGTAAAGAACAAATCATTATTTGCTTAAAATATTTGTTGTATTCATTCATTTGTTTGACAACTATGCAGTATATACAGCCAATTGGATTTGGACTGAACATAGCACTGCAGTTTGATAGATG…
>lncrna_single_sw_00031260	GGGGAACTTTCAGGTTACTCAATTGATGGTTGCACCTCCTGAAATGTTATCACTAGGTGCAAAGAGCTCTGGGGAAGGGTGCAGGGAAACATTTTTACGGGGAACTTGTTATGGCACCACATATGTGAGGAGCGCTCACAGTAACAGCACGGCTTGTTAAGGAAGCTTATATGTGAAGAGCTCCTATGGACTTTACAGCAGGCTGAAGTttcaagtttcaagtttattgtcatatacaaataacaatgaagcatcattactgtaatgaaattttttgacccgtgttcctcccaactttacatagacaaacaaaacaaaaaaaaaacaaacaaatattaaatataataaaagtgtgcaataaaggtacaagtatttacaataataaaatgcaatgcaata…
>lncrna_single_sw_00031360	AGAAAGTCACATTATTTTATTGTTAACATCGCCTATTTAGTTGCATGGACTGTCAAGAACAAGCATCCAGAGACATGGGGCTAGATTAGCTTAAATTCAGGTGTAGCATGAAAGGAATACTGCAAATATACATATAACAAGCTACCATTGTTGGCTGGTAGTGTTAGAGAGCCCTAACACCTTTCCATGCAAAAGGAACAGAGAGCTACATATTGCACATCACACAAGACATCTGAAACACTTTTTCTTTAAAGGTTAAGCATAATCATTAGGGGTTACCTATTGGTTAGTCACCTCCCTATGATTATAATTTCTAACTTCAGACCCCATGATTGTCTGGGGTGATATATATTAGTGAGCTCATATCAAAAAGGGGGTTATTTTTTTCCT
>lncrna_single_sw_00031367	AAAATAGCCAATACATGTAGTCAGAAACCATATAGACTGAATTTATTTTGTTAGGGCAACCCGGAAGACCTTTTCGATGGGGGCTAATAGGGAGGGTAGCTATTGAGCCATGATTCAAGATAACATAAATGTGTGAAATCTTACTTCTAAACCCATGACATTGGAGGCATCTACTGCTGGTAGTAGAAGGTAGTGCTTTCCCATATTGGTCCCTCAGGAAATTTACCCATATGTAGGTTATGATAATGTTTAGTGGAGCGAAGCACCAGTCAGGCAAGATGTTTGATTGCACAGTCTTGTGAGATTGCAGCTCTTGTACCGGAGGAGCTTCTGCAGCCAAATATCCTTTTTATCTGACATTCAGCTCTATCAAAGGGTACTATAACCTATATGTTTTGG…
>lncrna_single_n_00023027	TTTGCTTTATACAGAAAAATTTTACAGCAGTAAAACAGGCCTCATTTCCACAGTGCAGTTGCTCAAAAATTATCTTCTATCCTGGGCAGCAGGGCACAGTTATACAAGAGAAACTGGCACATATGTGAATGGCTTGTTTGACATTACAGTGATATTTTAGGAGCTCAACTTTCAGCATAGTACATGCCTTTCTGGGGACTGTCAGCAGTAGAACCCTGCAGCCCTGGGACACTGACTGTACAGTTTGAGAGCTATTATCCAGTATGCTGGGGATCTGGGGTTTAAGCCtactaaacaatatttaaacatgaaataaacccggtaggtttattttgccaccaatatggattcatGTACCTGTTAGGAAATAattttaaaacaaaattattttcttaaaag…
>lncrna_single_n_00023028	ATATCATCAGGTTTTTACAAATTGTTACTCTCAAGGTAATGGATTCTATAAAATTGATGTGGCTAATGTGGATATAAATTGTTCATATATGCTCAAGTATTCTCATTATGCACAGAGTGAATTATTCAGCGAGTCCTATCTAGAGAGCAAGCCATCAACTGGGAAATAAACCATATCTGAAAGTGCAACACAAGAGCCCCTTGTAGATAAAATGAAACCGCTTTCAATATCTTCTCTCTGCTTTTATCAAGATTTATCTTCACTCAGTGAGGTTTTATTAGAGCATGTAATTGAAGCATTTTTTAATCAACTAATATTCTATTTTTCAATAATTACATTTATATGCTTGTGAGAAAAAAAAGGTTCTAATTTCTATTAAAAAGCTAACATGGTTTGTAC…
>lncrna_single_sw_00008218	gtgctggacagagaacttggggggagcaacctGGGAAAGGAacctggggggaaggagcacctgggaactgcatcaggagtgactgggcatgatgtgagacagaccagagaggaggccatggcaaggaaccagaccacaatgttctttgttttttggtagctataataatgtaaacttgttattaatctgtatttgtaaataatgtaaatatattttgctgtgttaactaatcttttaattgtaacggtctattgatttgctactcaatatattcattttaatatacacttattggtgtgggttatttgtctgcttctcaaaagaaccacaaccctagtaagaggggtgattaatattattattaacattatattattatatATATAGTTCAAATCTTAC…
>lncrna_single_sw_00031455	ctaaactcaaagactacctcttggagcactcacacagcacctgatctgggaacaagcacttatattgtagtgtcacccactgtgacctacagcacttatattctcctgtatctgtaagttaccctcccatttagtttgtaagctctacggggcagggacctccatcctcttgtctctttgattcttaacttattgcaactttaccttgtatttatttgtatttattatcatactttgtatttatctattattctaataacctcttgtttgtatttatttattattctaatgtacagtactgcatacataagtagcgcAAAcagtgaatcggcagtggaaaggcttctctgcaagatcagttgcccgcagtagcaaagatttgtcatgggcgacaaattt…
>lncrna_single_sw_00031575	ttaaAATGCATGTGTTATTAATAAAGAGGGACTATATTCATATTCTGTACAAATCAAAAATAGATTAATAAAAAAAACACTATCCAACACAAAAAGGAAAAGTCCCATATAAATATAAATATCTCATTTTCTCTTCAGTTTGAATGAATGCAATGCAGATCTCCTTAACATAACCTCCGGGATAAGGAATTAATATTCTCAGCAGGGTTTGAAGTTCATGACAGGGCTTTATACGCACATTTGATAGAAACAAAATACCCTTAGGTGCCAGAAATAAATGAACTAAAAAAAAGACGCTTGATTGGTGGTGACAGCATACAATGCTGGGTGCACAGTTAAGTAGATGTAGCATATGCATAAAGAATAAAACAGTAGTTCAAGCATGCAACTGCCAGCAAA…
>lncrna_single_n_00023033	gagcaagaaaaatatctgcttgtattaataacctaggggctagggatggataatacctactaacaatgcttccacagggctggatggggtaggattaatgtagattgaatattaagctgttagcagtgctaaaatggcagctataataatctttttcctgtattacacatggtaacatggtaaagtatggtaagcggaaaaagacatttttttaagcaatcacaatgtaagcattaagaaaccactagatggcggaacaaaacaGCGAGTGAGTTGTTTTTTTtttttaaaaaaagttgcaccgactaatcgcccatgtgtctttgccgttaagCTGAGTGTTAAAGCTGATAATATAAATTTTGGGAAACAGCTATTGAGGGAGCTGATCATTAACCA…
>lncrna_single_n_00023034	CAAAAAACAAAGGTAAAAATAAAAAGCCCAACGCTCTTTGTAAATAAAGAAAAATAATGTCTATGATAAAGTCAAAGGGCCGGCACAATTTGTTGATCATGCATTTCAGTTGAAAATCAATAATGCCGTTTGATAAATCACCGACTGTGTTAAATTCAAGTATTGTACCTTTTGAAATGATATAGGCATTTTAAAATTGAACGTGTAAATGCAGATGGAAGTGCATTCTCTTTTCCTGCAGGTAATGGCCCTGTAATGCTATTAGGGCAAATTCAGACATGAACAATTTACATTCCACTTCTTTATAAGAATGAGAAGCCATCCGAAATATCCATTTAAAAGTCGGAATTTTCAATCAACCTTTAGAAATCAAAATGAAAAGTCAATAACTGGCTGATA…
>lncrna_single_sw_00031620	ctgacctatctatatactcatatacagacccatactgacctatctatccactcacatacagacccatactgacctatctatacactcacatacaGACCCATACTGACCTATCTATCCACTCACATACAGACCCATACTGACCTATCTGTTTACTCACATACAGACCCATACTGACATATCTATCCACTCACATACAGACCCATACTGACCTATCCACTCACATACAGACCCATACTGACCTATCTATCCCCTCACATACAGACCCATACTGCCCTATCTATCCACTCACATACAGACCCATACTGACCTATCTATCCACTCACATACAGACCCATACTGACCTATCTATCCACTcacatacagacccatactgacctatctatacactcacatacaGAC…
>lncrna_single_sw_00031704	AAGAGGAGTTAAAAGGTTTTTCTACTGAACAAAATGATACTGTTTATATTCAGCATTTTCTGTAATTAGAAGATAAATGTCTGCATAATGGGAAAAGATACAGAATATATTTGCCTGCTTACCAGCAACATAAATTAGGTTTGAATGCATTATATGTATAAAATCAAGTATAATTGTGATATCATCAGCTATAATGGAATATACCGATATTTTAAGACAAAAATACAATACCTTTGAAGAGTTATCACCTATAAAACATCAAGCCTAGCTCCCTAATGAAAATACAAATCATAACATGAGCGATTGGTGAGCGATGAGCGATTGGTTGCTTGAGAGCCAGTTCCTAGAAACCCCTTGCACTGACTTTTAGCTGTTGCTGAACTTTAACATCTGGCATTA…
>lncrna_single_n_00023040	CTGAAAATACCCTTTAATCAAAAAGAATGGGGTTTGCTGGTCTGGAAgaaaatgcctttttccatattttcccacaattaatacagatttcatcatgtaaactgctttatatgtggcACCTTTTTTCAGATGCTTTGTCCCTGATAGGTGACTTAGTGATGTGTGCCATTGCTGTGTCATTTCACACAGCACTAGCTAATCACACCGCAGAGGAAAATTTACCAAAAAGGAATTCTAACCTGTTGCAGTCCAACACTTGTTTTTATAAAACTCCTAGTAGCCTCAGATTGCTGAGCCCATTGAATGCTGGAGCACCATAAATTGAACCTAAATTATTATTTTGTAACCATTTGCTTGCTTACCATTATCAGGTTTTTCTACAACTAAGGCATACAAGCA…
>lncrna_single_n_00023041	TATTACCCTTTACTAACACCTAACCCAGCACCATCGCCATACCTGTCTATGGGTTTGATGTTGTGTAATTTTTTTTTACCCTTTACTAACACCTAACCTGGCTCCCCCAATTAGGTTGCACCATGGATCACAAACCTATTTAGCACACAACCCTCATGAAGTTACTCTCCATTAACACACAGGATTTAAACTCCCCCTATAAAAGATACCAACTATGGAAGAAGATACATGTTCAAACAGCAGATTTGATATGAGTACATTTTATGCAGCAGGACCCATTCCTGCTGTATAACAGCTCCTACACCATAACACAAAGAGCCTCCACTAGTTCCAAGATAGTTGGAGTAGCACATGGCAAAATATGACCTAAATGTGTTGTTGTAATGGAGAGGCGTGACC…
>lncrna_single_sw_00031748	AGttaccgtatatactcgagtataagccgatccgaatataagccgaggtacctaattttacctaagaaaactggaaaaacctattgactcgagtataagcctagggtgTCACCAGTAGGGCTGGTGCGAGCGAGCCAGCACACAAAGTGTGCTCACACTTTGGTTTAGTTGAGTATCCCAAAAATTGCCCAATGTCTAGCTTAAGAAATATATATAGGGTATAGAGTGTTTTAGACAGTGGTGGCTTAAGAAAGGTACTAGAAAGGGACTAGACATGGTGGAGTGGGCAAAGATCAGGAGAGGGTCTATTTTAAATCCCAGTCTGAATCTGGTTATATTCAATTTGTTACCCTTCATAAGTCCATAAAGACCCCCATAACCTACTCAGTTTATGGATAA…
>lncrna_single_sw_00031782	ccagcactcacaggacttttaaaatggaacatcaaaagaataaagaggttttacaaaaattcttgaagcatggttctttatttatccgacgtttcagttccaacctggaactttcatcagggaaaacagcactgtgcatgtacatacaaatttaaagctacaaggtggcgccaaaaacacgttgctaggcaacCACTGACTCAGAGTAAAACAAAAAAACGTAAATAAACAACTTAGGGAGAAGGAAAAGAAAACATAAAAAACATAAAAACACATGGGAGTATATTGCACACCCTACTGAGTGGAAAATGCTATGGGGGTATACCGTGCCCTGCCCACAATGTACCGATCGTTCCTTATTCGGCTTACCATCTCGCGTTTTGGAAGGAGCAGCAGCTA…
>lncrna_single_sw_00031833	gtggattagtaattctcccccttagagttgcatttttatggcattgctgtttcattgctgcattttcttgggcttgctgcgtgttcagaagctgagagaatagagggttgcatttaaaacctgacaaaaatgcacatacgtgcatttttaaaaatgcatataaacataaaatatgtgtttttatgtgctaagcatatgtttccaaacacagaaaaaatgcctgtgTGTAAGagcctctagtatgggtcccacttagctcaaaaaaaggttttataaattaaaatactgttgcattccaaaataggacagcaaataattcttcaccacaaatctcaccttaattaccctttgagttgggctttgggctgtacctaggaaagcaaatAGAGACTGTACCAA…
>lncrna_single_sw_00031834	GACCGCTCTCCCATTCCCCTCATCCCCATCCGATCCAGAGCCGCCGATAGCACAATATGCATCCCAGACAGACGCGCACCCCCCTCCCCAGATCTGATAGAAGTCGCTGCTGCTGCTGCGAAAACTTTCAGACTCCCCTTTGAGAGGCAGCAGGCAGGAGTGAGCCCCGGCGCATCGCAGCACAGGATAAAGCGCACACACAAGTCGCTCCGCTACTTTCCCATCCACGAGGTCTGACAAGTAGAAGCGCAGGCTCCCCCCAAGCAAGCAAGGCTTGCCCACTAACTTCTCCCACTGTCCCAGGAGATGGCCTTGTACTGTATCCGAACAGGATGTCGGTACCCTCCTCCCCCTGGAGCAGAGCTGCTGGATCTGAGCTTGGGACTTGGGATCCTATTG…
>lncrna_single_sw_00031838	gacagaGGCTGACATGGTTAATATTTGTAGGAATTGAAATTTGTTTGTGGGTGGATTCTACATTGCTTTATGCCTAAAAGGGCTCAGAGCTGGTTCTTGAAAGTATATTGTTAGAATTTATAAAGTGCTAATTAACTTTATAtaaccattaaccatgcttaaccatataacccctagctactaacggctaaGGACAAGTTAAATATAACCCTGAATGAATGAGGAGTGATAGGTGGCATTTGGGGAAGGCTGATGATTTTGGTATCCTTGCAAGATAGAGGTTGAAATCATCCTTTCATACATTTATATATGAATATTTATATGTATGTCCAGTTAGTATTAGGTTTTATATGTAAAATTCTGTGTTAGAGATATTGTTTATGTTTTTTTATATAAATC…
>lncrna_single_n_00023054	ACTGAATACAAACCCCAAAGGAAAACTGACAGCTGGCTGGGTTTTTTCTAAATGACCATTCACATTAAAAAATTTATCCATTGGGTTTTGTCTTGACACAATTACTACAAACCCAGACTATGATATCTAATGCCAGGGATTATTGGGGTGTTGGAAGGATGGTGTGGAATATTTTTCTTTTTTAGCAAGTCTGTAAATTTCTGGCTGTCAGGTTATAATAGTACCGCTCATTCCACCCTTTGCATCCCCCCTCTAAAAAATAGGTTGCCAACCATCTTAGTAAATTATTATATTTTTTTGTATGGGTGAAGATACTTTTTTACACCACACAAAGGAGATAACAGTTTTTCCAATAGCTGAGTAATTTCTGTTCTCCCTACCTGCAGCGCTTTACAATTG…
>lncrna_single_n_00023055	CAGAGCTAGAGATTGTCAGTAGACCTGCCATTAAGGTTTGCTTCAGCTATTTTACCGCAGCACATCGGTAAAATATAATGTTAAGATATTGTATTTATCTTTAAATTCTACCCGTTATCAATAGCTTTCCATTGAAGCAGAGGCATGGCGTTGCCATGGCACAGAGTCTCCACACAGCGCGTATTTTTTGAAGGTGTGCCCACACCCCCAATGCCCAAAGCAAGGCCGACCTGGAGCTCGCTGATTGGCTGCCTCAATTAAACAGGCCATACATAGGATTCGTCTTCTTCCTACTGCTAAACTTACTCTCGGTATTGTCACCCGGAAGCGCTGAGAACTTCCGCCTCC
>lncrna_single_sw_00021367	atttaagtgatttcttgattgaaacaggtgtggcagtaatcaggcctgggggtgactacagaaattgaacattgaattgataaaccacagttaagttattttttaacaaggggggcaatcactttttcacacagggccatgtagatttggagttttttttctgccttaataacgtaaaccttcatttaaaaactgcattttgtgttcaattatgttatctttgactaatagttaacggtttttgatgagcagaaacatttaagtgtgacaaacatgcaaaagaataagaaatcaggaagggggcaaatagtttttcacaccactgtatatGTAACTGTGTGTCTTTGAAGGTCTCCATTGATACAGGACATGATATAGAGCAGCACtggccctccaaag…
>lncrna_single_sw_00031971	ctttaaCAGCTGTTTAAACCTGGACCAGCATAGGTGCCCCTGGCCGCTTGGACTAATGTAGCATATTTGGGCAGCCTTTCACCCCTAACGATGTGCCACCTTAAGAAAAGGCCTTTGTGACCTTTCCCTAAATCTATGCCTAATCGGGCCTCCCTTAGCTCATAATACTGTTGCAACATTTACTGACTTAGTGTTTTAAAATAGCAAAGGTTGTTAATAGTCATTTCAACTCAAAGTTCACTCTATTTGTCCCACTGGCTTGGGTCTCCATTTATATCACTTAGTCTCCTTGTCCCAAAATGGACCAGCCCTAGGCCAGGCTGTCCTGCTAGAGTTGATATTGGAAACCATGTAACAACAAGGAACACTCTAAAAATGTTATTTAAACAGAATTCTCCA…
>lncrna_single_n_00019289	CAGAGGTGAAGGGCTACTCAGATTGTATTTGGTTTAAACATTTTCTTTAGGAAACAACCACACATCCTATTTCCGTGTGTGCCTACAGTGACCTTTATCTTGGCTCTCTTTtagatagatagatagatagatgatagatagatgatagataATGCTGCTTCAGAGCAAAATAAATAATAAAAAAAGAAGGCAAAAGCAGGATTCACATTTTTTAAATAGAAAAGGGTTTATGAAACACAGTGTTGTGAATTAGGATAATGTGAGATTGCTGGAGATTCCTAAAATGTTTACTTCTCATTTGTACTGCATGAAAAGAAATCATTACTGCCCAATCTCCTTTGTCTATTTTCCTACCAGACAGTTATTTTATATTTCAGTCTGTATATTAGTAATAACAAA…
>lncrna_single_n_00023074	TATATTGTTTATTACCTGAAGCCAGGTTTCCAGCAGCATTGTTTCAGTTTGAGGCAGAAGAGAAGGTTTATTTGCAGGATTCCTCATGCTGACTGTGAGATGTGAAAAAAAGAGGATACATTTGCCATGCACAAATGCCATTTAATCAATTAATTTAGAGTGCAAACATGATTAGCTGTTAAATCATATAAGACACAAATGGATTTTGTATAGCACATGTTTTTGGGGATGTGCACAGGTAATTTACCAATATTCTGTTTATAGCGCTCTAAAAACAAACCTGCGTTCCACCAGCTGcttcctattagggctcttacacacaggcaacacttcgtatgttcccttgtggtggagccttgatgcattccactgcagatgaatgtaggaagaaatgcgatg…
>lncrna_single_n_00023076	atttgccacagattgccagtttgcctgGACCTAATGCAACGcaatgacagggcaacagtacattatattttaattaatttaaaacattttcaGAGTTGACAACTTTTCAGTAGCTGACGCATGCCACCAATAAATTTCAAAACCCAGAATCGATGTCACCGGAAGTGATGTCGCCAtgtatgcccataagactgtacagcgctgcatacccttgtggcgctttataaataaagttatacatacatacatacatacatAAGTGATTTTGAAGCCACTGGACCCCCATTATGCCTGAAATCATCCAACTCCTAGCAAAATAGGGAGGGTTGGCAGGTCTGCATTTTCAATTTTTGGCGTTACTGTTCCGCTAAAGCAATTTTTATGTAAAAGAAGTTCTTA…
>lncrna_single_n_00008096	ATTTTTTCCAAAACAGTATTTATTGAATAATATTGCGAGTAACACCAAAAATACCTCGAGATAACACCGGGAATTCTAAGGGTAAAATGAGTCTGAAGGGTACGGGCCCACACTTATTCAGTATCTTCATCAGAAATCAACCACAATTGGTTTGAGTACCGAAATGTATTGTTTAATCCGCGACGCCTGGTAGGTACAGGTGGTTTCTATTCTACCGCTAAGCCCATAATAATCATGATTATAAAAAATCTTTAATAGCAGGAGAAATTGCACAAGGCAGGGGGTTCTGTGGTACCACACTTTAACGAACTGAGGCCCAATAGGACTCCTCTGGGCAAAGGAGAAGGGTTTTTTTTTTAATTTGTAATTGATTCTTGTTCTAGAATTGGCTCTTTGCTG…
>lncrna_single_n_00023080	TGGGGGTTTGTTTATAAGTGTCTTCGCTAATTGAAAAGCGTGGAATATGGGGAATAAAAGTTTAGACAGCTGCTGTTCTGTTGCGACTACATTCACTAGTGCCGTGTTTCTCTTGACTCTGTGCGCAAAAATATTCTGTGCCTATTTTGAAAGTGCAGCGCTACAGGGCTGGTTTTACTTACATAGGTGTTTTACTAACCCCACGCAGTGGCAGCCGACGAGTTATTACAGTTTATTCTACTGCAGATTAGAAAATGAAAGCAAAAATGCACATTGTCAGCACCACTGGTGCAACTAAAGGAGCAGTAAATCCATTTTTTTGATTTTTTTTTTTAGATGAGCTCAATAATTTGGCCTTTTCTTGAACGAACAAAAAAAAAATCTATATTTATAAAGAGC…
>lncrna_single_sw_00032110	CGGAACTTGATTTAATTGGAAAGAAACTAGCTAACGATATGAACAAATGAAGAACCCTTCACTCTGCACACTGTAAATGCCATTCTAATTCATATCTTTCTGGTCCTGATCTTGCCCATGCCTTGTCTAGTCAAGTCTCTGGTCTGTTCATCGTCATATTGTTTTACAGTTGTCAAGGAAAAactgttggataggccagtttgattgtagctacattttattcatacgtacgaaggcagtatccagacattcttaaatgagaattgtctatgagctgatactacattgaatgacccaaagcatgtttgtcttatagtcctgaaacactcttatcagtagttagctttgttatctctagg
>lncrna_single_sw_00032156	CCCCCCTTAGCTGGCAATTCACCCACAGTTTAAAGATACTTTCAGGTGTACCTAGGAAAAAAAGATCTATTCTCAATTTTCAGCCTTAGCTTAAACAGCACCCCCCCCCCCACACCAAATGGTGCAGCCCCTGTTTGGAAACCAATGCACTAGAAcagtagttctcaaccttcctaatgccgcgaccctttaatacagttcctcatgttgtagtgacccccaaccatagaggagcggtgtctcggttcctaagaccatcggaaatatgtgttttccaatggtcttaggcgacccctgtgaaagggttgttcgactcccaaaggggtcccaacccacaggttgagaaccactgcactaAAAGCTGCTAAATGGTGTTGCATTGATGCAGTGTAGAAGTAG…
>lncrna_single_sw_00032213	tttaaacattaaataaacccaataggattgttttgcctccaataaggattactaaagctcagAGCTTGGTTTTATATGTATTCCAAAGTACTCGCAAAAAAAATCTGTCAGATTAACAATAGTTAAACAGCAGTTAACATTGTTTTATTAAGGATAAGAGAGGGTTTAAAAATAGTACTCAAGGCTTCAGTTAGTTGACATCAATACAACATAACTTCAGCGTCTCTTACGGTTAACGTAACATTACACAAGGTAGAAGGCTGATGCTGCCATAGTTGATCACTTTATTGTTCCATAAATTACATCATATACACATTAAGGTACTGTACATTCAAATGACTTCCAAATGCCAGAATGTGTCCTTTTAATATATTATGCAATATTGATGATATCTTCCAT…
>lncrna_single_sw_00032243	CTCTTTTCTTGTATGAatgtatgtataactttatttatattatatattatatttataaagcgcttcaaggatacgtagtaccatacaatcttacaatatacacaattacacagggacaagtgttattataaatacaataaataaggataaattcacagagattaagtgccatgtggtatgaagcacagtagaaaggaggtccctgccccatagagcttacaatcttaagctggctgTATTGGTATCAGGTCATTTGAATCATTTTTAGTttgaaggaaaagtaacacaaaaaaaattcaagtaaaaaatatattctaccctgccccaataattgctctatcttgcaaaccatttattattttgaatgctgtagtacaaaatacctgttaaatttggctt…
>lncrna_single_sw_00032244	TAAGGGCTGTATTGTCATTTTAGAAATGCCACAGATGCTTGTAAAAAAAGAAAAAAAAAGGTGTTAAGTTGGTATGTATTTTTCAGGAAGAGGTGGCCATGAACAGTGTAAGGCCAGTCAGAGTATCATGGATTTCATCTGCTAGTGTACATTTTACACCCAAAATCCACCCTATGTGCACAGAGACAGGTATATCACATTTGAGCAGGTTACTGTTGTACATGTTCATTCATAAATCAATAGAAAGTGAAATAAAACTGTTCTTATTACCTAATATTCACATCTGTGTAAATGCTGTCGGTGCAAAAGGGGCCCTATTTGTTTTCATAGTTAATCTTACAGCAATGTCAGTCACTGTTACTCACATGCACAGGTGCCACAGTTTCTAAACTGCAGTTA…
>lncrna_single_sw_00032246	TGGCTGACTGACAAAACTTTTTTGTCATGACCAATAATTGTTGGTTCTAACTAGTATAATTTTTTGGGTAATTCATCACTTTCATAAAGAGGGTTTCTAAAGACATTCTGGAGACATTGTTTTTCAAGACTGTGCTAGTTCCTTAGCTCTAATTACAAGAGAATTAGTTGCCTTGATGCATTCTTGCTCATAAAATCCAGTTAATTCTACAGAAACTTCACCTTGATAAATGTTTATTCCATAATTAATCTCTTACTAGTAACTGAAAAGCATGAAACATCCATAAAGGTTCCCCCAGCAGGAAACCCAGTGAAAGGTAGGTGGGTGTTTACCAACAGGTCTCTCTGGCAGTACTTGGTGAGGCAAATTATCTGGGAACCGATCTGTAGTAGTGGATTC…
>lncrna_single_sw_00032250	atttggcagggagccagatgcagccatcaaaagagccacatctggctcccgagccgtaggttccctaccccTGACTTACCGTAACTCACAAAGTGATTATTTAATTTGGTACACCACCGGCACATTTTATGTACCATAGTATGTACCAACAATAAAATATGTTCATCCGTAGTTATTGGGAACATACAAATGTGGAGCTGTGAACAGTGTCAGTTTGTGTAGGTGTATTAACTTTTTTAGAGTGTATTTAACATCAAGCACTTAATAAATTGCTGTATGAGCCATGTTAATGTGGGCAAAATATGTTGGCAAAAATTAGTAATAAAAGAAGGAGTTATGAATTTCAGACTGAAAACATTATTTTATAGCACTGCAAAATATATTCATCTTGCATATGGG…
>lncrna_single_n_00023091	GTGTGATTGGTTTACAGGTTGACCGGCCTTCGACAACGCCCACCCGATGACGTTGCCAGTAGAGGTCTTTGGGTTGGTGGCGAAGGCGCTTTAGGACGCTGCTAGTTCCACTTTCTACTGTCTTCGTATTCATTCCCTTGTTTTGTAAGAGAAATGTGGGGcagaggcgtaactctatagcggaagcacatgctgcgactgctggggccccggaggtgtaagcgttataatatgacgccaagtgaaaagcaaagtattggtttacggaacgtcttatttctatgttgtgtggggccctacaattgtttcgctgcggggcccgggagcttctaattatgcACTTCATGAGATTTTTGAGTATTTGGGTAGAATTTAGTGTTTTTTCCAGTGACACAACAA…
>lncrna_single_sw_00022426	AATTAAGAGTCCATATTCCATAAATAATAGGTAAATCAAAGGCAATGCATGCACAAATTTAGCTATGTGCAAGAGAATCTTGGGGAATGCTAGTAAAATGGGAAGCAGGACTTGATTACAAAGTGCCAGTGCATTTGTTACAGCAAAAAACAGATGTCCCTACCAAAGTGGGCTCTATTTAGCTTAATCCAGTGAGTAAAGGGGAAGAAGAACCTACTTGCAAGATCGGTGGTTTCCTGTGATAGAAGCAGtgtgtcaacacacgctccttgcacttccgtgtagttacactcACTTCCAAAAATGATGCCAACTGGACAAAATAATGCAGGAATTATTGCGAAAAAACACTACATTGTGTGTAAAACACATGCTGATGCATTTGATATTGCAATTTTT…
>lncrna_single_sw_00032391	gggtatgGTTTTGATAGGTTACAGGTATAAATCAAGGCAGCAGCAGATAGCAAAAACATTAATCAATTAAGCACGATGCTAAGTTCACACCCCCCTGTGGGTCAGCCAGGATGAGCAACAGCCAATAAATACAAGGCTTCCCGTCCTAAAATTGTGCAAAGTAATTCCTGATTTAGTAGCAAGGAGTAAATCTGCCACTCTTTTCCCATCCCTCAAGGAGCTTGATTATTGTTGGTTTATAAATGACATTTTAAATGGGATTGTTGAATAGAATTTCTTGTTTGGAGAAAAAACACAGTCCTGTGCTCTTTTCATTTGCAGTTTATTGGCTTTCTTATTTTTGCCCTTTTACTAAACAATTCACTGCAATCTTTAAAAGTATTTATAATTGTTTTATGT…
>lncrna_single_n_00023104	TTACCTTCCCTCCCAATTTCCTTCCCAGGAACTGAAATTTGATTCTAGTCTTTTTATCTGTACACAATACTCCACTATACAAACACTGCCATTTGCAAACCCATTTTACCTTTGAATTACAGAATGAAGCATGGGAGAATCTTGTTGTAAAAAAACACCCAAAGGGGGAACAATGAGAATTTGCAACCTGCAGACTCCTAATTTTGTTCAACTACAGGTGAGGGTTGTAGTTCAATACCTGCTCAAGGGCTGCATATTGAATCCTGGACTATATTATAGTAGGTAATAatgtaataaaagttctatgaggtctagtagcccatagcaggtagcatttactctctacctgtttgaaagcaaacattttcttggttgctatgggttactAGACATAAAGAA…
>lncrna_single_n_00023105	GTTAAATGGGAGTAAATGGAGTCAATTTGAGTAAAAGGAGTCAATTTACACCAGAAGGTCATTAAAAGCCACAATTTCAATTGTCCCAACTTCAGTAAAGTCTGAAACAACAATTTAAATCCAGGATGTACCAAACCGCTGTATTCACAAATTGTTCAATTCAACTCCAGTAATATTCTTACTCCAATTTCAGTTTTCTCTAGTTTTGTAAATCCCCCTTCAAAATATCTAATTCCATAGTGTTGTACAATAAAATCCCCTCATTATCTTGTAAATTTTGGATTCAGAGACTGATCTGGAGCAGGTCAGATTTTAGAAAAACAGTCAGCTATATACACTTATACTTGACTATTACTGATATTTAATTTCAGTAACAAGCTTTCTAAAAAAAGGATTGGT…
>lncrna_single_n_00023107	ATTGTCAACCAGTTACTCCATGGTCCCTGCTCCTTCTGACTTTCTTCATTGAACCTGGTTTCCCATGTATCATCTTTCAACATTTCGACTTTTTGCCCATATCTGCTTGCTCCAAGCTGCTTGCTCCTTCCATACTGTGCCTTTTTAAGTGGATGTATATTTTCACTTATTGATTTTTTTTCGGGGTCTCGATAAGTGGCAAGTCTTTCTCAAATGGAATGTTTGCTTGGACATTTTGCAGCAAGAATTTTATGTTCTCATTTAGTTCTTCAAGGTATGTTTCATTCTTCTGTAAATATATACAATTGATAATCTGTTGTGTATCAGTTTCTTTCGTCTGCTTTTCCTGCGGTCTGGAAGGGCTAGAACACTACTGTCTGATAAAGGAGTGGCCATATA…
>lncrna_single_n_00023110	ccgttatttaaaaagggatcccgttctcagcctgaaaactataggcctgttagtctgacatcagtagtaggaaaacttttggaaggggtaataagggatcgggtaccgtatatactcgagtataagccgatccgaatataagccgaggtacctaattttacctaagaaaactggaaaaacgtattgactcgagtataagcctagggtgggaaatgcagccgctactgctaagtttaaataatcaaattatttaataaaaggacactcaAATGGACAAATTAGTGTAAATCACCGGCGCTTGTTACATGAATACATTCTCTGGCCATCTAACAGCATTAAGCTGCTAATGTAACTCTGACCAGTTGGCACAGGACTTACTCTACTTTATGGAGCCACAGG…
>lncrna_single_sw_00010148	GGAGTTTCATTTGATCTGTGGTCATGGAAGCCAAATTCTCACAATTATAGGTAATATAGGCCCATAAAACGTTGGCAGCACTGTGTTATGTAATGGTAGTATTAAAAGTATTAAAAGAGCtacagtgaaatcttagtatacatcccctgattttaagtttccccacattttacaccatttttttgaggtcccactaatacataaagcaaaatgcatttccctgattttaaatttcacagattttacaccattatttATTTATTTTTTTTTTAAATGGGGATCCTAGTGAAATTGTAATTAATGAAGGATCAACATACAAGGCAATGGTTGCACAGGTAGTAACTTCAATTCTTCCAAATAATTGGCACTAAAGTTGGCTCCTCTGAACTTTGCTTATTT…
>lncrna_single_sw_00032517	GTTAAATCTTTGATTAATTTGCCCCTGAATTTATCAACAacaggtatgggacctattgtcgagaatgctcggaagctgtgattttctggataaggggtctAACAGAGGGCTAGTAATATATCCGCTTTAATAGCCCTGTAATAAAATATTTGTTTTCTCTAAATCATTTTCTACTCTACTAAATCAAGCCAAGATTTAGTTCTATTTTGCTGCTTAACTACTGGCAGTTCTGCGTATTTGCCCCTTATGCACATTATTTAAAAATTTAGAGCAAAAAATATTTTGCCTAAATTAAAAGCCAAATTTCAATTTTTTTCAAATTATTTCACAATCTCTATTAAGGAATCTAATAAATTATTAAATGGAAACCACATTTCTAATCAATATTTGTCAGGAAAA…
>lncrna_single_sw_00032518	gatgggttgaacttgatggacaatggtcttttttcaaccctatgtaactatgtaactatgtaactatgtaaaaaaggcactaagtttgcccaggagaagtaactcataacaatcagcaggtagaatttactggtcacctgtttaaaagcaaacatcttattggttgctatgggttaatgctaatgggcaaattggggaaaactatgttttattacatatgggggTAAGATAGTAAGGTTCACCAGGACTGGGACTGATTTGCATTAAGAATTTCTATAAAGAGCTTTTTGACATGCCTGCACTAAATAACCCAGTTATGATACTTTTATCGCCTGTCTCAGGATATTATTTTCCATTACTCACTCACTACTTTGCTGCAATATTCACCATCTCTGTACT…
>lncrna_single_sw_00032538	CTCTCTATGTCAAAATGGAGCAATGTTGAAGAACCGGCAAATTGTCTACAAATTTGTTTTTCTTTTTTTCGCCTGTTGGCAGCTTGTGAAACTCAACTCCCAGTCTCTTTCAGCCATCTGATTCTTCCCGAAAAATACCCACCGCCTACTGAGCTGCTGGATCTACAACCACTGCCAGTTTCTGCCCTTAGGAACAGTGCATTTGAGAGCTTATACCAGGATAAATTTCCTTTCTTTAACCCTATCCAGACCCAAGGTG
>lncrna_single_sw_00010172	CCAGTCTCTCCTGATCTTTGCCCACTCCACCATGTCTAGTCCCTTTCTAGTACCTTTCTTAGGCCATCACTGTCTAAAACACTCTATACCCTATATATATTTCTTAAGCTAGACAGGGGGCAATTTTTGGGATACTCAATTAAACCAAAGTGTGAGCACACTTTGTGTGCTGGCTCGCTCGCACCAGCCCTACTGGTGAcaccctaggcttatactcaataggtttttccagttttcttaggtaaaattaggtaccttggcttatattcagatcggcttatactcgagtatatacggtaCACCATAAGGTTGCAGGTAAATATGTCAAAGGCATATATCAGTAATGTATTTTCATTACTGAAATACAATGAGGAATCAGATGGAGAAGTAGGTAAATAG…
>lncrna_single_sw_00032595	TTTAGATCAAACAATTCAGATGTGATTTAAGTGCACATTCCAGACTTTaaagttattggcatacattttagtttcactatgtagaaattacaacaatttttatacatagaccccctcatttcagggcaccataatgtttgCACCACAACCAAAAAAGGAGGCACTCATGGATCCCACGACTAGGCTTGTATAAAAGAATTGCAAGCTTTATTAAGGACCAACAGAAGACATAGCTTTACACATTTTGTGCATAAAGCACTAAATTATAGGCTAAACAAAATGGATTTTGAAACAAGTATATAAGCCCAAGCCCCCCAAATCAGAGTAAAGTACACATTGGCTAATAACATACAAGGGGAGGGAACATTAAAAGCAAAGAAGCACCAAATGCAAGGAAAA…
>lncrna_single_sw_00022902	ctcatttgtgtcacatgattcactgaaacttgtatGAttcatgacctgtataaaaccaaaaggcctcatgcttttatatgcttaggaactccttttatcctcatattttccaatagggtacattatgtaactctctcttggctgaatcaggccaaatccagctactgagatagaacatgggttacatttgaactctttatccaccaggatcggcctttgctagatggaaacatatactgaggtcgtgtagtacaactgccacaaaaaaaaataggatgccagatgtcctttgtaacaaaacggaacaatttatttgtcccaaatacccagggaaaatactcacaacttttgatataataataatattgtgggtaataaccacaatcagtcataaacaga…
>lncrna_single_n_00023117	GGGAAGGGGCATGGGTACGCCTGCTACCCACATATAGCACCATTATAGGGAGAGTCGCCATAACCACAGTTACCACAAGAGGTCATATGCATACCGAACGTAGTACCCTAGCCCAACAGGAGAGGTTGCAACTATGTTGCTAAGGAAGTGGTGCATAGTTACAGAACCATGTACCTGGTGGAAATGTTACCAAAAAACAAATGGTGAAAAACATAGGTAAGAAGAAGTGTATTGCAGAGCTATATTAACGGACACGTTTCAGAGTCCATTCTGAGGAAAGGAACAATACAAAATAttagataaaacaacctaagggcaagatttcattgagaccacgtggagcgacacagtccagtttgtgtatccagcgagattcccttctgagtaaggccaagtccc…
>lncrna_single_sw_00032628	ATCTGTTCAGGCACCTTGCACTGGCTTTGCAGGAGACTCTGAAGCATGTGGATAAGACAGTGAACCAGATGACAAGCACACACAGGAACTGGTCTTGTAGAGAATAACTTTTACTAAAGGTTAACACAGCAACATATAATAGCACACTGCAAAATGGTGGCTCTTAGACTTCTACACACACAGTACAGGAACAGGAAGAAGAGAACATGTGACCAGCTGCTGTCCCAAGCTTAAGGTGACAGCGCAATATATTACATCCCCCGTTTTTAACAAAGTCTCCCCCCGAGCATACAATCTACTTCTTTATTATAAAATGATTATCATAATAGACTTTGCTAGGGATATCTAACTGAGAACATAGTCCTGTAACTTGGCAGGCTTTATTACAGTTCGTCCAAA…
>lncrna_single_n_00023119	TCCCAGCCATCCCAGCAGGCATCCGCCATTCTGCGTGGGTATGGGTTTACGGCCTTCCGATGCACACAGAGTCACTGGAAAGATACTCTCACAGCCCACAGCTTATGCGGGTACAGAAACAGTATGCAGCAGTCTCCCCTCAGCATGGATTAGAGATAATGCGCACACCCAGGTACAGAGCAATACCAGACATCCGTCTCCCTCTATTGCTTTCCTCAAAATGGCGGCGATGACCTCACATCAGGGATCCTCCCTGGTCAACTCGCGCCAAAACTATTCACTCGCGCCAAAACATATGCACGCGAGACTTAAATGACAGGCAGTAACTGCAGCCAATGGGAGTAATGGAAAAGAACCTCAGAACCCGAACCCACGGCCAATTACTTTGCACCTTTCACG…
>lncrna_single_sw_00032643	aagccactcggatgagtggtgaaacgttttcaagaaaaactcagaaaagtccagttgttttagacttaattctactagatatCTACTAGATACTAGTTTTAGATATCTTCTCCTAGGTGATACTTTGCCTAAACTAAAGATGGAGAGAGACACAGGATATATGTAAATTCCTAAGAGGCTTCCACTGAAAGGGATTTGGACCACTAGAAGGTTATCATATTACTGGTAAATGAGATTGCTTCACTGTATGTGTTGCTATACTCGCTGATTATTGCCTCACTAATTGTTATGCTCAAGGGACTACCTGCTGCAATCAGTCAATAAACCCATTTGATATTAAAGGGACGCTTTGTTGTGTGCGCTGAGAGTTACTCCTGAAGCACAAAACACGTATGGCAG…
>lncrna_single_sw_00032671	CGCTATGTTACAGTGATGTTACAGTGCTACATGGCAGATCCTCCATAGAGTATAGAACAGCAAGGCAGTGGGAAGTTATTTTAAGGCAGATTGTCCCCCCTGCTCCCAGGTTCCATCTGATAACACAGTTGCCAACAGAGGGAAGACCGTGGGTCACTAGGCCCTAAATGGTCCTCACTGTGTATGGCTTGATTCATGGGCTTGATTATTctgaatttgaacaactaatcaggctagaaatgctgcacattaaatataggactctgtaccaatgcaaaagccaacacatccctttaactgaggtttcttagctccccattgttttttctgttgctccacagcgcatgctcttggctgctTGTCTCTtataaatattaaaaatataaggctgattagtta…
>lncrna_single_sw_00032672	GTCAGTTTACATCTGATGTCTGTTTGCCTAGAATTGATTGCTAAATACAGCAGAATGCTAAATGTGATCATGTAACATTTATTACATAGATAATTATTTTTTTCAATTATGTAAAGTAGACTTTTATATTGCAGGTGATGAAGACTAGGCAGgcccggccctctgacacagctctttgcactgaacaccagatttttaatcaagtgcaaagtgcaCCCAAGGGCTCCTTTGATGCCATCCCCCTGGGCCCCCCCCTGTGCTTACCTTTACAGCGCCATAGGGGGTCCAGGGGGgaacagtttgatgcccattgtgcataggactgtgttccaaggttagaaaaactgtatggagccaaaaacagccaatcagatttcattcagtgacctcaattatttt…
>lncrna_single_sw_00032689	cagcccctAAGTGTGTAGACCAACCCCACGTTCACTGAAAAATTGTGGTTTGTTTTTTTTTGTTATAACATGTCTCGTTACACACATGTATGCTGTGGTTCTAATAAAAACATATCTTTATTATCTGCTGCGCATAAAATGTCAGTGATACCAGGAAGAATGTTTTTCTCCAAAAGGCAATTGCGTACGTTAATTAAATACACATAAAATGAATTTTGCAAGGCTTATACACACACACATCTCATACAGCTTCAGCCAGTCAAAACCTAATTATACTCTAAATGCTCAGGGACTTTTGATCTTCATTAAGAGTAGTACGATTAAAATAAAGGGCTCTGAGAAATAGGCACTTCATGAACATTACACATAAAAGCTGAAAATATGAACAATTAATACTTC…
>lncrna_single_sw_00032690	aatgccaaaatgactttccttctcctttTAAGACAGCTTCACAAGTATGTTTTCAATTTCAAATACTGTTATCTATATTATTGTTAAAAGttgtcacagcaaatggcaggtgataatcctttgccatttaatttctggtattatttgatgtatttcccatgcccagtgcatttgcagtgtccggcattcagttataaaTAAAACTATAAATTTCGTTTAGATGTTTTTGGTACAGGTGAAACAGACGGCAAGGATTATTGATGAGGTTTTTCCTAATAAAACTGTTGCCGACCTTCACCCGCATAACTGTGTCCCTGTGTTCTTTCTATCAGCTCGTTACATTGATTGAGGTTATGAAGGGAGAGAATAAGTCTCCACAGTCCGGCCGAAAAATGCTTG…
>lncrna_single_sw_00032693	ATTAGCCCCCTCTATAGCCCTGGCAGGATATAATATTGTGATGCCACATGCTGACAGGCATGTTGAGGCAAAAAGCTTTAGAAGCACAACAGGGCAGATTTAGCAATAGTTTGAAAAACCTGACACCGgggagccatttactaatgcttggattttttttttcccagttcagatttttagcgctaaaaatcacaggaaaaaagtctcaaagttttcgagatttactattctgcaaacagctaagaatccaaataggacaattcagccgctaaaactttccgagatcatgtagaagtcaatggcagatgtcccttccctggaggatccttgtgcaacaattcaaaaaagtaaaggtttcggtgtgacaagtaaaaaaaaatggagtttcttaacttttct…
>lncrna_single_sw_00032774	atagcagcaagagaggtgtagttgcacaacaccctcaccttcctcttccacttagcgaaggcccattctgggtaagagagtacagtgtaacccatgttctactggtactagtccgggaaaacagctattgagctgaaataggtgttacaTTTGGCGCCCAAAAGGCGTGGGGCTCGAAGGTTAAGCTGCTGGTGCATGTTTCTTTAATTTTTTGTGACAAGCGCAGGCACTGCTGGATGCAGGAGAGAAAGCTGCTTGGTCACTTCGTGAAAGGCGCAAAGTAATTGGCCGTGGGTTCGGGTTCTGAGGTTCTTTTCCAT
>lncrna_single_n_00023130	tccccaaccagtggctcaggggcaacatgttgctccccaaccccttggatgttgctctcagtgcccccaaaccaggtagttatttttgtattcctgacttggtggcaagttttgtttgaataaaaacgagatttactaccaaataaagcctcctgtaaagctgatagtgagcatacaggctgcctaatagccaatcttagcccttatttggctcctccatgaactgttatgatgcttgtgttgctctccgagtaaaaaagattggggatccctggtttaGGGAATGATCTGAATAGTTTATTGGGCCTATATCAGAGTTCATTTATTTATTGCCATTGTTTGAAATCATTAAAAAGTGAAATCTCTACCTCATGAGTTAATAGCCTACAAGAAACTATT…
>lncrna_single_sw_00032781	ggcagatttatcaaatcatcagattagagctcaccgcagaaaaaattcctccactttctattcatttctatggaatttttagaagtgtatttatcaataggtaaaagagatcaccatttcataaaaattctataggaataaacagaatgtgagggaatttttctgtggaacatgagaaccatgagctttaatctcatggtttaataaatctgcccctAGGTTCACATTAAATTCTTAAGAAAGAGCTGTAAGTCAGCCATGCAATTTAGGAAACTGTATCTGTTTAATAATGTTTAATACAATATCATTAAATAATTGTTTAATTTACTGCAGCTTATAAGGTCATAGAAATTAAAAGTTCCCCTGTTAGACCCATTTATGCATCTTGGAAGCTTTTGA…
>lncrna_single_n_00023132	CTGAAATCTTTTAAGAAGCTCAGACAGGTTGATAGTTGGAAGCCCTTGAACTTTAAGACTAACTGAAAGACTGAAGACAAGATTTGCTAGCATGAAAACATCAGTCACATATGTGAGGTGGGAGAAAAAAAACGGGGATAAAATTAGAAGGAAAAGGAAGATTCAGAAAAAAATGAGAGTTTTATGGGCAGGTGAAGACAATAAAGGGAATTTTGATGAACGCAGACACCGGCGTTACTGAAGCAATAGGAAATTCTAGCAGTTATACAAAACTCATTAACAGTCAAAGTAACTCAGCGCCTGGAGCTTGGGAACATAGTCTCTAGTGATTAGGCCTTGCCATTCAATGCACAGCCAGGGTCATCCAGGGATAAGCATTTCCTCTGAATACAAGTCAAA…
>lncrna_single_n_00023133	gggattttttactgtacattcatattatgaaGGGCTTGTTTAGTTAATTGAataaaaagaatcacaggatttcttgtctctttttttgtaaacatgatgttccagtgtctgacttcctctctcaaaaacatccttaaatcccgtgatcagagtctgcgcagttctctcctctctcctgctccccctcccagtataatgctaagaactcccaccccctcccttaggaatgtgtgatctcagctataatagctagactgcagctagactgcaggaaggaagcttcttaaaatggcagctgctatcttaagcaatcggagaaagcttctaaagcagtttactcaggtattgtaatggtttctgcagaataaatatattgttctaggcggcactaatgtggca…
>lncrna_single_n_00023136	tcagaacccacgtacgtgtcaaataaatcttacctatttacctcaaacaactttcagtatctgaaatttccataaAGgggttacacaaagaaaggggcaaagtttgctacaggtttagtcatttatatcagtcgttcagctggtataatttactggtcaaacatcttttgcttgctagggattcctgcgtctggacaacctttgtgcttttgattagataaggagGCTTGACACACCAAAAACAGTACATATTAGGGCTCATTTAATAAAGAGCTAGGAGCAAAAACATTTGAATTTTATGGAAAATGCCACATTTTTTCCAGTCCAGTGCAATAATGGACTTACTTAAAATAGTGGGTACCACAAGTTATTACTCTTCTACGGTAATGTAATGCCAGA…
>lncrna_single_sw_00032855	agtgcattatatttttattactttaaagctctttcattttttggagttactgttcctttaaggccgaacagactggtccactagcaatctagatacatGtgcttttttcctcagctctctcagtggcatgcccccccacttcctggacagagagctcacccacagctcctccccttttcaccagataagaaataattaattccaaaacttttagtggtttttccagcctcagtgaactcggctcctgtcattctcgccctggtgtcttgtagaaccttctgggagagatattgctttcctttagggtcttctttccagcttttgtgcTCCAATAAGAACAGCTAGAGGACTGAGGGTTGGACATTCCCAAGCTATTTATCCCATACAGTAGAATGCATT…
>lncrna_single_sw_00032856	TTCTGACAAATCTTATGGACTAATGACCCCATGTTCAGTGCCAGTTTTATGTAGAATAATAGGTGGAACATTTCAGACAAAATCAAATTTCATATAAATGAAAAAGAGAAATTGTGTGGGCCCTCCAAACTTCCAGGTTTCTGAATAATGATGCTGAAAATGTCTGAGACTATTAATTTGCCTTTTCAGCAGGTCCTATGTATCTACCAGGGGCTTGGCCAGCCCATATTCATTGACTTTTCTGCTGACTGTATTTCTGCCATATGTGTAGGCTGTGTTAGCAAGATGTTCTGGGTCCTTTCTGCCTGGTCATTTCCAGAGGAGGGATTTAGTTTTCTCCCCTCGTTGGAAACCTTCTCTCTTGGCTTCTCACTTGGATATTCAATGCAGCTTTAGATA…
>lncrna_single_sw_00032857	cttaggtagtacaatatgagggtatagcacattttgcatctgatccagctatttcaactatataaaaggagtattttttggaaaaaaaatggatggggtgtgttaattgggcgtggccacaaaagtgggcatggtctttttgtccctcttttaatttttcaaatgttgggaggtatgGCTGGACCCACCTTGGCAGGAAATTCATCAAAATACAGCTTTCCTGTGGAACCGATGTGGCAGCATGGCGGTGTCATGGTGAGAACCAGACAATTTTTCATTTATAGGAAATGAGCTGTTTTATTAGACTTTACCTGAAATGTTCCACCTATAATGTCCAAATTATTCTACATGAAACTGCTGCTGAACATGGGGTCACTGGCACATTAGTCCTTTGTCAGA…
>lncrna_single_sw_00032859	TATGTCTGATATACATAATTTATATTTCTATAAAATGGGCGTAGCTCACATAGAATGCCTTCTAATCATATATGTAAACATTATATAGAGTCTTTTCAAGTCTACTGGGCCTTCTGCTAAAAAGTCCAAAATGACACAGGATTGAGTTACttaaaggaacagtaacaccaaaaaatgtatatatttcaaaaaaattaaactataatgtactgctgccctgcactggtaaaagttttgtgtttgctttagaaacattattagagtttatataaaccctggtgtgtagccatggg
>lncrna_single_sw_00010507	agacgccgaaaaaatcgcaaaaaatacgaaaaagtcgcaaaatgttcgttttcaagtcggaacttttccaattcgggtcggattcgtgggttagtaaatcagcccctAAATATACAAAAGTATGTGGCCACCATAATTGagccgtagttgctcacacagttacatataatgcagtgatattcctaacaagtccctgcttcctactgtgtggctgaagtttacagaaggcccttacctgtgtctgcccaacaatgcctcctgtgcgggtcggtacaacattgttttgctgaaatgggagtggaagaacctgattggcctgcacacagccctgacttaaacccaactaaacctctagcaagccaggcctgctccctaacatgaatgcccaaccacattaaa…
>lncrna_single_sw_00023221	GGACAGACAGACACAAatatatacatatagatttaatatatatataAACTGTGCTCATACATCATCTTATTATAGAGAAAGGCTTACTTGTGAACCCAACtacatatatacatatatatattttatgcgtttggtgacacacatatctagacacataccgaaatgatataaaatatacatttatattagtacatatgtacatgtacaaatcaataatctgtatataaatatatatttaAAAAATGCAGTATAGATTTAGCCAGTGCATTTAGTGCATTCCAGAAGCCATAGCAAAGGAAGTCTTTTATAGATATGAATGGGCTTACACTGCTGCCAGTTTGTGGGCTATGGGCTACAGTCGCTGGGCTGGGACGCGCCTGTAATATTCCAAACTCTCAC…
>lncrna_single_sw_00032894	ggcagttctaccccctgctctatagggtatgtgattgtactgttactttctactgggatgtggggcagttctacactctgctctatagggaatgggattgtaccgtaactttctactgggatgtggggcagttctacaccctgctccctgctctatagggtatgtgattgtactgttactttctactgggatgtggggcaGttctgcagttgatcatcaagctataactcttaggatatcctgtataactctcagaatatactgggactgctgagagttgtagttcaatacacccatatgtatattatgtctagggttaatgcaacattctaaatctatttctgtagtgacttcccagctggactgggcacagagggcagggaattatcagccatccca…
>lncrna_single_sw_00032912	AGGACCAGGTAGGTGTATACAAGTATGTACAGCACAGTTACACTGCCATCCCAGCTAACATGGAGATTCTGCTTTGGTAGTGCTGGCTCAGCAGCAAACAAATCAATGGGGGattaataactttggcatcaggcttcatttttaccagccagggggcaacGGTAGTTGGAGATGTGGCATAGGCACACAATGTATAGTGAAGGTCCTTCACTGAAGGAATGCTAGGTGAGGGTAAGGTTGGGGGAAAGACaaagtcctgtcctgatttctaaatgtgtaaatccttataggcagttttcgcaccagcagctcagttttcataaggccgggcAGGTTTCAATCCTAgacacaacagacaggtcctgggcagagagaggtgagaaaaggtaaaactgggac…
>lncrna_single_sw_00032962	tttcaccattgttttgtgaaacttcattgaaaatttgcagcggaaaaatttgttgtgctccaaaaaaatcgcaatcgcatcaaattggacataggcacgtaaaaatttgacgcagtcgtgaaaaaaagcgcaacaaatgcgtttcacatattttttccgtttcgctcatcactaGTCGAGACTCTTCACTTCCTAAAGTCCGACTGCCTGAATGACCAGGACAACAGAATGTTTGATAAATCCTACACATCTGCCTGCCAGCTGCGCCAAGCACAACTCTGCATGGCAGACGCAATGACACAGGATTTATATGAGAATATCCTAAATAAAAAACTTGGAAAATAGTAACTAAAAATGCTTTTTGCACAGGGAACTTAGTAAGTAAATGAGCCCTATTGT…
>lncrna_single_sw_00032967	AATTAAACCACAAGGATGGGTGTAATGATCATTTTCATTTTAATGTCTGCTATAAACTGCAATTAATTATATTTGCTTTTCCCAGTTCCAGGAAAAAAATAAATATACTGGGAAATGACATATTAGGCTATGCCAAGGTAAAGTAAATACACAGAGACATATAATATTAGTCAGTCCCAAGGATAAAGTAAATACATATCAACTTAAGTTGATATTAAAGCAGGAGGTTCCTTGTTCCTAGACATGAAGGCTCTGCCCAGGATTCTTGGCCAAAACAATCAGCGCATCATTCAACATTTTTAATTTTAGTCAACTTTACTGTAGAAACTTTTCCAAGTTTGCCTCATGTTTGGCTGTCGTTAActaaaaattacctccagcatcagactggggtgtccg…
>lncrna_single_sw_00033058	GTGTGTGTATGGGGATTGGAGAGAGTTGCTGTCCCAATAAACTGAAAGTAAAAAACTTTACAATGTGAATGAAAGCTGCAAAGTGTATATAATTCGAACGAATGGCGGTAGGGATTCCGCCCTAAATGCGGCGAAACATCGGAACAGGTGTCAGCTGTGCGGGAGTGTTTGTAAGTGATAAGTACGGGCCGGATTGGTAACAAGGGCTCCCAACTCCCCCACACGGATTCAATCTCTATTGTACCTCATGGGGAGGCtatatatatatatatatGGCTGCTAGGCACATGCCCCGCCCCTAGCAACCCACCGGGCTGCTCTACCGTGTGCTTTCCTACTGGGGATGTGGCTGACATaactcccggagtgggcagggccatgttgggggacacagttgca…
>lncrna_single_n_00023139	CTGACTGTCGTCTGGTCAGTCACCGCCACCCATGAGTTGGACTTAGCCTTTCTCCCTCTCTCTCCCCGCCTTGCCTTTCTCCCTTTGTACATACGGCCTCTCTGATGTTATTAACGTGTCTATCCAAACATTCACAATGTGTAACCCAGAGACAGGCACAGCCCACATTAATATATGAAATATTGTTTTAATATAAACAACAGTGTTTTAACATATACAATTAATATTGATGTCTGCAGCAAACCTGTAAGATCATAAAGACTAACGAAAGGATTAAGGCATATTATCAGCCCATAGCTGCAGTACTAGCCTGGGAATTCAGGAACCCCCTCACAGTAAAGATCCAGGTCCCCATTATTACCCTATAAGGGTCCCCATTGTTACCCTATAAcagtggtt…
>lncrna_single_sw_00033121	GAGCTGGATCTAGAGAAAGATGCAAAAGCTACTAGAGAAAGGTGCAAAAGCTGATATCCTTTGTTATCAGATTAGAATTGGATACATTTCCACCCTCTCCCCAAATACAGCAGTGTGAAAACCTGACTATCAATGTATTTATTTTACGATGACCCTCTTATCTGCACCGGTAATGTAATTCACATTAGGATAAAGTAAGGGCAATGCCTCATTTCAGGATTCTGTGCAATGCTAGGGTGTCATTTTCTTTCTTAAAAAAGCCCGGCCTTTAGCAATCTT
>lncrna_single_sw_00033128	TGGGAAATGGGGTGTAAGTCATGCAGTATAATGACTGACCGAAGGCTAACTATTTATGAAATGCTCTGTGTTACTTGACTAGAGCAATGTTACAAAATATTGCCCAACAGACAAACCTTTTCTTTTCACAGAGCCTAATGTTGAACCTACAGTTAAGGCTACTGCTTCAGTTCTATCACTTTGTGACTACATCTGCGCCATCTTCATGTTCCACAAGAGCTAATAAACGAGGCCACTTTTCACAGTTTGTATAGTTTTATGCTCTGACCTGCGACTCTTGTTGAGAATCAGCTGATTTAAATCCATGTGTTGACCAGATGAAGATATTTTTATGAGATCTGAACAGTAGAGGTTCTTAGAAGGAAAAGTAGTTTAAATCCCTGCTCTTGAATTTATGGT…
>lncrna_single_n_00023142	AAAAAGCATTTAGTGCCACAACCGGTTATTTATTAAAAATATTTATTTTTCCTTTAACCATACTTCCCTGTCACATTGCAACACTCTATGTATTTTTACTTATCCCCCCTAGGCTTTACAAACGTGTTGTTTTATAATTTGTACATCATTATTACGGCTGTCCCTGGCCAATACGTAAGACACTAAAGGCACATTGTAGGTCCGATTCAAACGCTCCCACATCCAGCCCACTTTCTACCCAGCTATCTGGAGTTTAGTCCGAGTAGCACACCCAGCAACAATCATCTAATCCCACTACCGCCTATAAAATTCATACATCTTCTACTCAAACCCCATTCTTCCCAACTTCC
>lncrna_single_sw_00033255	GTGTCATTCACACTGATTGTGTTTGAAATGTGTGGCAACTGCTGCTTATATGTTATATATAGCACTAATATCCAGACACTGACAGAATAAATACATTGAGAAATACTGAGACATATTCTCTCTGTAGGTAAGTGTAGGTTACATTTGTATCCTAACAAATGATGCTGTATTTATCCAAAGGCTTGTTACGTCACCTACACCCTTTCTTTAAGAAACGAATTTCTGTGTGAAAATTTCCATCTCCAAATTCAAGAAGTGAAATAAAGAATTATTTTAAACACGAACATGTATTGTACTTATTGTCAATCAACTACTCAAACCATTTATGGAAAATCGCTGAAGTTTGAATTTATTTCACTCAAGCAAAGAAGTTCCATCACCAAAACACCCATGAAATGA…
>lncrna_single_sw_00033260	tggagctcattttccacaggaaggctgtcctgtaaaaaggtatttaattgtaAGGCAAAGgtgtgtatggtctctcagagcagggcacagagcaggaaggctgcctgtctgtgtgaggactcccagaggggctttgggtggtgcctgtcactgcaacgagcagagggagccTTTAATGTTTACATCACTCTATAAAGGATGTCATCAAAATTGTTACTTTTGTATGTTTAAGCTGTTGCCTCTAATGGCAGGCTATTACACACTTTATCAAAATGTATAAAAGACAGATCCCTAAATCATGTAAGAACACTGACCACTACGTAAGTCAGACTTCCATATGTACAGGAAGAGTTGACACACTGCCGATATCATGTGTATGTTAAAATATATTCAGTGTTA…
>lncrna_single_sw_00033264	GTTTTTATTTTTATTTTCTACACTTCACACTGGTTCCAGACTCTCTGCTCACTGCTCCCCAACCCCCAACATTTCTGAAGGTTTCCATGTCACACACAGAGGTTTGGATCTGCCTTGGATCCGCCGCATGTTGGGTTCTTGTTCCGTCTCCTTTTCAGATTCTTCTGAGGAGGTATCAGTGGCCTGCTGGACAAATGAAATCTCTCCTCCGTCAGAGTCTGCTTCGTCCATTTCCTGAAGCCAGACCAAAGCCTGTTGTGCAGAGAGGTTCCACACTCTCTGCTCACTGCTCCCCAACCCCCAACATTTATGAAGGTTTCCATGTCACACGCAGAGGTTTGGATCTGAGCTACTCTGAGTAAACAAATGCAAATGTGCCAGGCCTCACAGGTAATGGGT…
>lncrna_single_sw_00033283	TTCAGTTAATATGTACATGTATGTGTAAAGTTTTATAATTATTGGTCAAAATTTATATTTGTTTAGTTTTAAAAAATGTGATGTCACTGAAATGTGAAACATGCTGGGAGCTTTGGGTATAAAAGGCCACTCCCGGCAGCAAGAGTCAGTCTGGTTTTGGCTCTGTACAAGGAAGGGTCTGTGAAAGCCTGTAATGTCATGCTTTATTGAGCCATTTAACATTTTTTCTTTTGCCTTAATGAAATAAAGCTATATTTTTTTGACAAGCAAGCTTTGTAAAAGGACCCACACCATCCTTTTATGTTAATATGCAACTggcatgtcaacaccaagaataaggtgttgcctaataatcgaaaacaacattctaagcaacttccaatatgagtgtattcaaaa…
>lncrna_single_sw_00033342	ATTATTTTTTGGAACCCAGTTATAGGAAAATGAGGGTAAAGACCGTTCTTCAGATTGTCATTATGTATTAGTGAGTCCCAGATTTTAATTGTGGCTGTTGTCGCAGGTAAATTTTTTTTTCGTCCAGTGCGTAATTGAGGAGGGATCCATATTGTAGAGGTGATTGAAATCTCTGTGGTGGGTATAACTGAGAGTTCTTGAAATACCCATTGAGGAGGATTGTCCATATCAAAAAATTGTTGCAAAAGGTTGAGATGACAGGCCTG
>lncrna_single_sw_00033353	tttccttctcctttaaAAACATGATTTAACCATTTTAAGTGGTATCCTCTagttgaagctaagaaaacctgtggcagctgcctgcatggtcctccaaacagttggacaatgggcacatttcattgtaaaagaccaaaattttcaaacctgaccaatcaaaattctgacagatcttggatgaaagatcgttagatgtacgattgttcggtgcatactaaccttacaataatttgacggttgtgttagattgcacttcattggtcattaagtaaagagaaattgttacgtttatggccAGCTTAAATAGATCACTTCTTCAAAGAATAGTTTACCAGACAGACCAATTGCCGTTTAAAACTAGAGGATCCTTTAAATTTTTGAACTTCTTTACACAGTAAC…
>lncrna_single_sw_00033384	CCAGTTGTGGGCTATGCCTTCTTCTCTTACTCATTATTAGAATTTATATTAAAAGGATGATGGATATGAGCCAACAGTGGGCTTGAAGGTTATTATGGCCTCCCCAATAAGAAAATCTAGCATGGATTGATATAATCTAAAGATGGAATATTTATTGTATAAATCAGTACACAATAAAGATTTCTCAGATGCAGTTGTTAGAAGATGCTGTTGTCCATGAAGAAGAGAACATAGAGGGCTGCCATCGGGACCACGATGTTATGTGGGGGGCCCAAGGATGTTAAATAGGCCCCCTTATTTATGCCCCAAACCCTCCCCCGATGGCTGCCTTCTTCTGTTCTTTTAGTGCTTCATTCCTAAGGAGAGATTGTTCAGCGTTATTCATGGAATAGGTGAATT…
>lncrna_single_sw_00033408	ACTGTATGATATTTTTTTTTTATTACAAAGTAAAAACTACTGTAAATTATTGTAAATTAATTAAATGAACATTTCCTTCTCTCTCAGGCTTTCTTTGACTGTTCCTTTCCCCACCAACTCAGGCCTTCTCAACAAATATAGGAATATGTATATTCATCCGACTTTTTAAACACGTTTTGATGGAATATGTTCAGAATGTAAAAAATGGGGAAAGGGAACAAAATTCCAGTCAGTGTTTCTCTTTATAGGATACTTTATCAGGATTGTTTTTAATTCTAATGAGATGTCAGTGTTGTGATGGAATGCATACGTCAGTCTGAATGTCTCCAAGATTTTTGTCCTGGAAATTCAGCTGGTTCCACCCACAAGATGCTCCTTTGTCCAGATTTACCCCCACCC…
>lncrna_single_sw_00033412	GTGACATCATATGCACATTAACCCCATAGTGACCATTAATACCATATACCAATTATATATTGTATAAAAGTGCATTCATACTTCATAATAAATCTGTTGCACATATTCAATACCCCAATCTAGTTAAAACTGCAATGATATTAAACAGCATACATGTGTATAAAATTGCCCCCACATCTATAAATACTCGTGCAACATTGTATATTATGTGAACGTTATGTGAACCATATAAAGTGCAATTTTGCTAAAATAGTAAAATTTA
>lncrna_single_sw_00033494	ttcggggaccgcatcaacgagccgatgcggtccccgatccgactggattttctaacctggccgatcgagatctggccaatttcaggccagatatcggttggccaggccgctctgttctgcccatacacgggccgattagctgctgaatcggtccaagggacccatatcggcagctatagtcggcccgtgtatgggggcctttaTACCTGCTGCTGTACTACAACTCCCAAATCCCATCAACAACTTATCAGGAAGTTACTTTTTTCTTAGTTTCACCCCCACCCTTCAGACAAAGAACAATAGATATATGCAAGGTAAGCATCTGTGGGATACAAAGGGAACAAGTGTATTATTTATGGAGGGGGCGGAGACTGAGCATATTGTTTAGACTGTAAGGAA…
>lncrna_single_sw_00033528	TAGTCTGACACTGGAGTTAGATTATCAGCTCTTATGTCACTTTTATGATTATGACCAATATGTTGCTCAATATTAGCCTTTGTAGTGACTTTACGTACCATATAAAGGCATCCCAGCCCTGAGTGCCACTCCTGTATTGTACTGTATATGGGAAAACGTATTACATGCTACAAAAAGGTCGTTTTCAAGGTTTTCTTTACATTTTTGTACATCTATGTTTATAAGTTATAGTAAATAGCTATTGCGTATTATATGTTTGAAATTTCAATGCATTCCTCATCAACTGCATCACATCCACAGACACAGCTTTCCAGCCTAGAGCAATTCCATGCAGAGCaatgtgcaatgtaaatgaaatgtgaatgggaCCTACAATAGCATAAAATGGAAATCTATCTT…
>lncrna_single_sw_00033588	aagaggcagagAGTATGTTTTTTTCCCATAATTTTAAGTTATAATCATAAATTCATGGAGGGATATCAGTAGCCAATTTCAATAAAAAAAAGAAAATCATTTGGAATAGAAACAGGAAGGAGTGGAAAATGGCAGGTACATAATCTGCGTTTCAGTACAAAAATACACAATTGCCATTGAGAAAAGTCACAGTGTAGTGCTTGTACTGCTCAGTAAACCGCATTTAATTCCTTTGTTCCTACTGTAATAGTGGTTAGCCCTTTATGTAAAAATAGTAATGGTCTGCATGTGATCTATACTCACTTGACTAATTGAGGTTTTGCCATAAAGCTATATAACTCATTACCCTCCTATCCTTTCCTTTCTGTTCCTGGTCTGTGTTGCAAATGAGCAGATTAG…
>lncrna_single_sw_00033597	gcgagtcggccgatatcagcagcttcctgcgatatcggtcgactcgctgacataccatacacgcaccgattatcgtacgaaacgaggtttcgtacgataatatcggtgcgtgtatggccaccttTACAGATGCTTTCAATAGCAATTGCTATCCAAGCATTAGTCCTAGCTGCCCCAGTAACACTATGGGAACCATGCACTAAACTTCTATAGCACAACCCTATTCAGAAAATGTTTTGTCTCCAGCTGCATAAAACAAGTATTTGGTAACCACTAAAAATTTAAATAGTTTTTATGTTAACATTTAAAATTGTACATACACTGAGTTCTGACCTTAATGGCTAGTTTTCTTAACGTCCTGTAAGTTCATTCTACTGTACTAAGGTAAACGGATGTGTT…
>lncrna_single_sw_00033598	TCCTCTACCCGCTGGAAGGGCACTTCTCCGCCAGCTTCCGGGCCGCGATATCCAGCAAAGACTCCGGGTCCTGAGTCCTGCCGGACAAACCGTGGGCAGAGCGCCGGCCCCACATGAGGCTCCGCCCGTCCGTTGCCCGGGCCTACACGACGAGCTAAAGCCTGGTCTGCAGCAGAGCCGTTTAGCCGGAGGCTGCTGACCGCGCTCCGCCATGATCGCAACCGCTTCTGCCCAGACAGCGGAAGTGCCCGCACGTTATAAACTAGGGGGAGGAAGACACAAGGCACGCCCACATCCGTCACACAATCACGCCCCTTTCTGCTCCTACCACACCCATATTATTGACAAAAACACCGCCCTCCTCCGAGCCACTAAAGTGAAAACATGGTGTGGTTAAGC…
>lncrna_single_sw_00033665	TATATTATATGTCGGGCTAATTCTGCGTATATCTAAAAGAATTCAAGGCTCCTTATTAGTAACAGGAGGAGTCTTAAATAATATATGCCCAACTCTGAATTCGATATCGAGCTTTCCCAATCAATTGGTACAAAGGTGAGAAATCATGACaattatttaataaaataattaatttatttaaatatgaatattacaaaaatgaaattattacttaaCACTCCCTGATATCTATCTAATAATTAATCAAAATGAACATTGACCAATAGACATTCTTCAATAAATGGCAAGCATCCACAAGATTATATATGTACGTTCACTTTCAATACTTAATAACAAGGTAATTAAATATGTTGAATCAAAGGAAGGGTAAATAATTGATTTTGAGGTCTTAAGGAATTC…
>lncrna_single_sw_00033698	TATCCCCTCACAAACAGACCCATACTGACCTATCTATCCACTCACAAACAGACCCATACTGACCTATCTATACACTCACATACAGACCCACACTGACCTATCTATACACTCACATACAGACCCATACTGACCTATCTATCCACTCACATACAGACCCACACTGACCTATCTATCCACTCACATACAGACCCATACTGACCTATCTATCCCCTCACATACAGACCCACACTGACCTATCCACTCACATACAGACCCACACTGACCTATCTATCCACTCACATACAGACCCATACTGACCTATCTATACACTCACATACAGACCCATACT
>lncrna_single_sw_00033784	aacgttttcaagaaaaactcagaaaagtccagttgttttagacttaattctactagataacttacacataatgcttacaaagccttacgggtttcatactcaaaggtacttagtcataggctatCAACATTTTTGAACTACTATAAAAAAATTTGAGTTCAGGAGTGCCTGCCTTTCATTCGTTTTTGGACTTCCTAAATCACCATTAAGGCTTGTGCCAGACTGAGTAATTTGATTGTTGATGCCATCAAAAAGAAGACAATGCAACTTATTTGCATTTCTCTGTGTTTAAACTATGGGGAAAACCTCCACTTCTAAACCACATATAATGGTAACAGATGGACTCCTTCTTCAAAGTACTTGCAACAGTTGTGAGTTTTTACTTCTATAACTCTGGGA…
>lncrna_single_sw_00033874	CTGCTATATGCCTTCCTGGCTACCTGGCACGCCGGCCACCCAACCCTGtagggggcagatgggtaagtgagaaccaggtaaccaacttgtcacccctcttgcgggacccatgcctgacaagagcttgcatcaccacctattcaactgtaACAATCCAAAGCCATAGGCCCCCAGGGCAAACATTCCACCACCTGCTGTGGCAAACAAACACTCTGGGTCCCCACAGGTATCTACCATGATCTCCCCTATAGAGTGGGTGGGAGGGATGCTGCGCCGGATCACCTAAAATGGTGCCACTTCTCTCCAGTGTCTCCACTCCCTGCCCCTGATGTCACTTCCTGCAACTTCCTTCCTATTCACTTCAGGCTCTCTCAGGGTGACTAGCAATACTGGAACTAT…
>lncrna_single_sw_00033923	CTTAAAACACCTTCAAGATGGAAGATCTAAATGCAAAACTGTCAAGAGAACTTCAGAAGTTAAATATCAGCAGCTCCAATGGGATCGGTATTTTTCAGCTTCCCAAAGCAGAGAAGTGTTTACAAAAAGCATACAGAATATTTCATGCATAAGGAGTCATTATGTTGTGCTTTCCCATGTTCCTTGGGTTTGGGGAAAAGGAGCTGGTCTCTGTAACAAATGGCATTACCTACATCAAACGAAATGCAGAAAAAAAATCTACATGTTTCTAAAATTTCAAAGCAGGGCTGAAACTGAAGTCAAGGAAAATGATACAAGCATATGTTCTACACTATGATGTATGAGGCAAGTACATTATAGATAGAGCTCTGTATATGTTTGAAGTAGAGGATAAAGCAT…
>lncrna_single_sw_00033941	tatctatctatctatctatctatctatctatctatctctatctatctatctatctatctatctatctatctatctatggatcatctatctatctatctatcatctatctatctatctatctatctatctatctatcatctatctatcAAAATCTTTCTTTCTTTTTAAGTTTTTTAAAAGTGCAGAAATTTTGCAGAAAGTCACTAAGTGAAATTGGTAGTTTTATCTTCCCCACCCCCTATGCCCAGTGCTAATTATGTATTTTATAAACCTTATTAGCTAAGGAATTTGAAATGATAGCTACCTGCAATGTGGGTGTAACAAAAGTAAAAATGAAAAATAATTAGTTTTATTGGCTCTAATAACCACTCATCTTTGTACAGAACCATGTCTCTCTAT…
>lncrna_single_sw_00033958	aaaaaatcgcaaaataccgatcattacgaaaaaaacgcaatcggactcatttcgacccgttcgtgggtaagtaaatcagcccctaaatCTTGGACTGAGTATACTGTATGCAATATTGTACTAAGAGAGAAGGTTATTCCTTTGAATAAGAGACACACACATACTCATTGAAActctctctctctctctctctctATAGCTATATGGCCAAAAgtatgtagacagctgcatagcaacatctaattccaaaaccaagggtattaatatgaaatgccctctttgctgctaaaatatcctttaccttctactctttagtgaatgcattccactagatgttggaacattgttgatggaattttattccattcatacagtgtattacaggttgggcactaatga…
>lncrna_single_sw_00033986	CTACTTCAATATGGGCCAAACGGGCCAGTATTTGATGAATGTCTCCGTTAAATTATATTTTTGGTTTTCATAGGGAAATCTGCTCAATAATTGGCCACAAGCCAATAAATATTCTCTTCTCCACTGAGTACGGTGGTTAAATGTGAAACAGACCAACTGCTTGATGTATTTATTTAAAAGAATGTTTATTTGTTTCATATGATACTTCAGTTCCACATTATGTAATATTGAGTAAAATGCTTTGGAACAAGTTGGTTTCTCCTATTAAGAGCCTGACATACAAATGTGACCATTTCTGGATTAAAGGGGAAGTTACCCAGTAAAGGAGTAGGTTACAGTAGTCTAGGTGGGAAATAATTAGAGAATATAAGTGTTTTGACTATGTCTATAATAAGTTAC…
>lncrna_single_sw_00033987	attaacccatagcaaccaatttgtgattagattgtcccagccagctgtaggcagaacaatgaaagcaaacttccaattagttgccatgggttactggccaggtgcaaatttgcccagtgtttgtaaattaccccATTGCGAGTAACTTTTGAGGGACTGGTAAATTTGATGGTGGAAATGCAATGAATTCTGATTTGGAGAGATTAAGATTTAGATTTGGGGTAGACACGCAGACCAGGGTCTTATCAGCATAAAGATGGTAGCGATAATAAAGCTGCTTTTCAAATGTTTGCCAGATATGTAATTTAGAGAGGTAACGCCAGGGTTAGAAAGTAAATCTGTAACTGATATCTTCAAAGCCCAGTGGATTAGAAGCAAATAACTCTTAATCCCCATGAT…
>lncrna_single_sw_00033988	aaccatgtatatcctttgatatacatcataatatatgcagctttgtgatataatcagttataatcagtgctcagtgatgtaatttctgtcacatgactcactaaaacttgtgtataataataataaataacgcacctcctattttaagatatgaggatattaggagtcccctcagagttccatgacctgtataaaagcctcacccttcagcctcaagcctttacatagtcatgaaacaccttggtgactaatatccttagattttccaatagggggtacattattcattgtataaACTGTAGTGATTTCCAGGGCATTTTTGTATATATAATATTTCTGCCtttttttttttttttttttttttAAAGCTTTAACAATTGAAAAGATGCATTTGCTCCC…
>lncrna_single_sw_00034011	ccgggtttgagctgcagagtgccattgagccctatgggagactttccttgggccgggttggagctgcagagtgccattgagccctatgggaggctttccttgggccaggttggagctgcagagtgccattgagccctatgggaggctttccttgggccgggttggagctgcagagtgccattgagccctgtgggaggtttccaaaatcatgctaagtctgaaagtttcggccgccgcttacgagcgctcaatacgaaaaagtcgcgacaagatacgagcgcatcgtaatggctacgaaaaacttgcgttttttcgcgcaaatcgtattggtaacgaaaaagtcgcgacaatttcctaaaagtcataaaggcgccgaaaaaatcgcaaaaaatacgaaaa…
>lncrna_single_sw_00024424	caacttaccaatgttttacagccctaaatttaaattgctgtggggcctagtaacatctacttacatcactTGCACATTTCCATAGAATAACACTGCCCATTCTTTAGTAAAAGTTTATTTTAACAGGCATTGTATAAGTGGGAAAtatatatttggttaattattttttattcatttttttatttatttatgttatttcatttTGCCCCCAGGCTTCTTCTTCGGAGTTCCAGAAATCTAAGCAATGTCAAACATGCCAATAAAACTAGAGCATTTTTCTTCCTAGGAGACATAGTTACCCACATATGCTTATTATTTACTATTGAGTTTTGAAACATGCACATAGTTTGCAGATAGACATAAACAATTTATCCTCTGCAGTATTTCAGGGCCCTTGTT…
>lncrna_single_sw_00034104	CTTCATTAACACTTACATTTTGATGGGACAGTGGGCTCAATTATACACTTTTGGGGACAGTAAATATTGTGAAATATTATGAAGCACCAGTAGGAAACTGTAAGGCCCACTAATTATGGCAAATAGAAACAGATTTGCAGATGATGGAATAAAGGCTGTTTTTATTGTTATCCTTGTGGTGCTCTGCTAAATTTTTCTATTTTCCTTGCTGTTGGGACCATCTGGGAGTCGGTCCGTGAGTAGCACACTAGGGCTAGAGCGGTAAGTGCTCCCGTGGATTGTTTGTATTTCCACTTATCACGGCCCCACATTTTTAACGgaatttggatgggtgttcgtgctcaggactgctggtaaacagcactaagaacttgcaccttgcagaacacaatggtgttg…
>lncrna_single_sw_00034146	CTGTAATACTGGATCTGTATCTGTAATACTGTATCTGTAATACTGTATCTGTAATACGGTATCTGTAATACGGTATCTGTAATACGGTATCTGTAATACGGTATCTGTAATACGGTATCTGTATCTGTAATACTGTATCTGTATCTGTAATACTGTATCTATCTGTAATACTGTATCTATCTGTAATACTGTATCTGTAATACTGTATCTGTAATACTATATCTGTAATACTGTGTCTGTATCTGTAATACTGTATCTGTATCTGTAATACTGTATCTGTAATACTGTATCTGTAATACTGTATCTGTATCTGTAATACTGTATCTGTAATACTGTATCTGTATCTGTAATACTGTAATACTGCATCTGTAATACTGTATCTGTATCTGTAATACTGTA…
>lncrna_single_sw_00034149	GTTTATTACATTCATAGTCTATCTGATATACAAAACAGTTTACATGAAATAAAGTCATATTATATGTGTGCAATATTATAAAGGCAACGAGTAATCAAAAATAAATGCAGCATAAAAAGTATGGTTACTATGGAAAAGTCATTCGAGCAGCAGGCTCTCCATTTTCAAACGGGGAGTTGTCAGAGCAGCACTTTCTGGATTCCTTCTGAACATGGCTGCCGATGGTTTGGCATTTGCCTTTGTCTGTTATTCCTATGAGTTCATTTAGTCTGTTTCAGCTGAGTTGCTTATTGTTTGTCAGTGATCCCTTATGCTCTGCGGCACTTAAGTCGCTACACATTAAAATTGACGGGGGGGCTTAAACCAAACAGTTTTGGCAAGGGAATAAAACAGACatat…
>lncrna_single_sw_00034153	CTGGGGCCTGGTGGCTCTGTGTCACTGATTAGGATGGAAAGGCTTTAGACAATATATAACATTATACATCCCATCAGGCTCCTGGGCTCATACAAACAAGATTCACAGAAGAGAGACAATAACAACAAGCTATAGTAATTGAGACAAAAACCCATAGATAAACAAGAAGTCTGCTAGCAAGTTTGTATAACAAAGAAGGATGTTGTGGTTTGGCAGCGGCTCGTGGGGCCACGGTCGGGTTAGAGCTGTTTTTGAGCAGCCTGAGCTTTAGCTGATGAGCTCCTGTGTGGTTAGCGCGAGACGTCTGGGGAACATGCTGAGATGGAGGCTGGAACCTTATTTGATGCCTCAGTCTTTGCGAGATACAAGTTCTGTTTTGATTACAACCTCTAAATGTTC…
>lncrna_single_sw_00034154	gcgctttgcgcatgcgcaatggggagctggcgctttgcgcatgcacaccgggggcgcgtttgcgcatgcgcactggggtgcgcgttcgcgcatgcgcatgggggactcccacaggggtggcctcggggagcaccaaagagaaatccggccctgATTTTATGAAAGTGAATTTTTTAAATAAAGTCATTTCCAAAAACACCACAAATATCTAATCATTTATTAAAATACTCACTCAAATGAAagtgtaaaaaaaccccaaaaagctttaaaaccacgaaggcgagagagaccttctaactgtacaacatacgcctgccgctgacttctacatcttttctttctaatttgtcgcagtttttgttgcataataaatggcgaaagatcaattggttttctgcg…
>lncrna_single_sw_00034172	CTGGGGCACAGAATCACCACACAAGAACTTGGTACCAAAATAATTTATTTCCTATTATACATGCACTGTGATTGGCCAGACAGGGTCCCCCATGTCCAGGCTTGTTGTCATTTTAATTGGATTGAGATAGTATTTATAAACAATTAGGCAGCACTTCTAGATACAGTCACGCCGTCAGTGAGCTTCCATATAGCCTTAATATATTGCATTAACCCCTGATGGTGGCTGCGGTCAAAGGGCAACTAAACAGTGGATACTGAGTGATTTTGATTTTCtaaaggggaagttcacccttacgttaacgttcagtaagttatagaataacttatttttagcaacttttcagattggtctacttttatttttataatttttttaaattatttgccttcctccact…
>lncrna_single_sw_00034185	ATCATTTCAAAAGCAAACATAAAAAGTAATTGTTAATGGGTCGTCTGTTTTATAGCCCAGTGGCCCCTCTGATGCTGGGGCCCCACAGCTTATATTCTGCCCTTTGGGGTTGGGTTGCGTTTCAGTGTGGCAGCAGTGTGCATCCATAACGGATTGTGTAATTATCAGCTCATCCATAACAGATTGTGTAATTATCAGCTCATCCATAACAGAGTGCGTAATTATCAGCAGGAAAATTATGGATTAGCGTAAAAGATTATGTCTGCCAGCACTGGGATCAAAGGGCCCATTCAGTAACATTATCAACGCCTGATAGAACATTTGTATAAGGCATCAAGTTCCACTCACACACAGGGTTTTTGTACTCGTCACAATGAGTTGCAAATCTGTGAGCGTGCA…
>lncrna_single_sw_00034201	GTGGCAAGCGGTATGTCTGGCACGGCACATTTATACAGAAGTCTGACAGTGAAGGCAGGAGGGTCATGGTTCCTTGCTGTGGGAAGTGCAATGCAGAGGTCACCAGGGAGCTGCGTGATTTTGCTGCTAAATGCCCTCGTTGCCAAATGCCCTGCTGGGTGGGACCCTTCCAAGCCATTGGGAAAAGCAAAGACTCTGAACTGAGGTCTGCCCTGATTTCTGCTCTGGAAGGACTGTCAGTGGTGATAAAGGAACTGGAATAGGGGGGAGGCCTGGTACCCCATTCTGCTCCAATGTTATTGATTGCACTGTTGATATGTTGCAATGTTTGAAATGCTTTGCTTGTTTTTCAGTGACCATTGTTACCCGGTAGTGCTCTGGAGAGACTACCAGAAGAGG…
>lncrna_single_sw_00034204	TACAGCCCCACACTGGCCTATCTATCCACTCACATACAGACCCACACTGACCTATCTATCCACTCACATACAGACCCATACTGACCTATCTATCCACTCACATACAGACCCATACTGACCTATCTATCCACTCACATACAGACCCATACTGGCCTATCTATCCACTCACTTACAGACCCATACTGGCCTATCTATCCACTCACATACAGACCCATACTGACCCATCTATCCACTCACATACAGACCCATACTGACCTATCTATCCACTCACATACAGACCCATACTGACCTATCTATCCACTCACATACAGACCCATACTGGCCTATCTATCCACTCACATACAGACCCATACTGACCCATCTATCCACTCACATACAGACCCATACTGACCTATCTAT…
>lncrna_single_sw_00034205	GGTCTGTATGTGAGTGGATAGATAGGTCAGTGTGAGTCTGTATGTGAGTGGATAGATAGGTCAGTATGGGTCTGTATGGGAGTGGATAGATAGGTCAGTGTGGGTCTGTATGGGAGTGGATAGATAGGTCAGTATGGGTCTGTATGTGAGTGGATAGATAGGTCAGTATGGGTCtgtatgtgagtgtatagataggtcagtatgggtctgtatgtgAGTGTATAGATAGGCCAGTATGGGTCTGTATGTGAGTGGATAGATAGGTCAGTATGGGTCTGTATGTGAGTGGATAGATAGGTCAGTATGGGTCTGTATGTGAGTGGAtagataggtcagtatgggtctgtatgtgagtggat
>lncrna_single_sw_00034206	TTTTTCTTTAAAACTTGACTTTATCCCTTTCTGTGTTTAGATGCCGATCCTACTAACTTGCTGGTCATTCAGCTCAGGCTGATTGGGGATAAATGTGACGTCAAACAGAATTTGCAGAATCTGCTGGCGAAACTCTCTTCTTCCGGTACTTGACACAAGCACCAAACGACGGGTCAGGATAAACAAAGCAACTTGTGTTCTGCAATAACTGGGAATGAGGTACAACAGTCTCTCAGGAATCTACTTGGGAAAAGGAGAAAACAATGGAGAGATTGGAGACCCCTCGCCGGCTGCTCTGAGCTCCATCTGCAGGAGGGAAAATCCCCAGTGCATGCTGGGAAGTGCAGGCATCACTGACTCCATAGGAAACAATACACTGGATGAACTGCCCACTGACTT…
>lncrna_single_sw_00034212	CTGCAAACTTACCACTAGGTGGAGCGCTAAGAAAAGGTAGCGGCAGCATTTTCTGCTTCTGTATAGTTTTATTTATATTGAGCTACTTGTGCATAGACAGTTCTACGGTAAAACATTATATTAATAGAACAACAGGGGTCACtataatcatacattcaaaatacagttacatccaagcttaaatgtgttagagaagaagaaggaggtcactgctctgtagaggttgcTAAATGTTTAATAGCCAGAGAGTTTCTGGGATATGGTCAGCAATATAGGGGGGAGCCACTGTTATAAGAATGAGGGGCCTAATCTAGAAAAAAGACAAGAAAATCTATTGTTACAGAATCATTCCTTGTGTAATAAGCTTATTATATGTCACTGGTTGTTGTTGTAGCATCC…
>lncrna_single_n_00023224	tgATTGTATaatactgtacattctattgtaaaatataaggatattagaagtcacctcagagttccataacctgtatgaaagcaatttgccttcatcctcctttatatggtcatggaactcctcggcgacttgtattttactctagggggtacattattccttatattCCCTGCATTGCTACTGGTCCAGCAATCTTTTATTTTTGCAGTCTATGAAGCCAACTGCCCCTCCCACAGATGACACTTTGAAATATTTACAGGATTTATGCTATCCAGAGAGTACAATATTCTGTTTTGGGCCTTTGAAATATCGACAAAACGTTTATGGATGAATGGAGCTAGTTTATTCATTTTACTTGACAAGAAAAAACAGAGGTACATCATTTCTGCTTGAGTTGGT…
>lncrna_single_sw_00034280	ctcggatgagtggtgaaacgttttcaagaaaaactcagaaaagtccagttgttttagacttaattctactagatagtgaatTAGTTGCTATTGTGCTACATTGTGTTTCATGAGTCCCTTTCTCTTCTCTTGCTTAGGACCTGCTCTCCTTGGACACCTCAGGTATCTTTATGTGCATTTTACTGGATCTCATCTTAAGTGTAATGTTCTTCTGGAAGGGGAAGCCGAAGGATGACGATGAGGCCACTGCCGAGAACGAGGCACAAAACTAAATTCCTAAACATGAAAATCTGAAAAGAAAAAAGGCAATACCTAAAAAGAGAAAGAACCAGCAAATTCAGAGGCCCAAAAAGAAGACCTTTGGCTTCAGAGTTAGAAAGAGTTTCTGCCACGTTCCAC…
>lncrna_single_sw_00034339	CAGGCCAGACCGGGGGTGAGTGAGTCTAGGACAGGCCAGATCGGGGGTGAGTGAGTGTAGGACAGGCCAGACTGGGGGTGAGTGAGTGTAGGACAGGCCAGATCGGGGGTGAGTGAGTGTAGGACAGGCCAGACCGGGGGTGAGTGAGTGTAGGACTGGCCAGACCGGGGTGAGTGAGTGTAGGACAGGCCAGATCGGGGGTGAGTGAGTGTAGGACAGGCCAGACCGGGGGTGAGCGAGTGTAGGACTGGCCAGACCGGGGGTGAGTGAGTGTAGGACAGGCCAGACCGGGGTGAGTGAGTGTAGGACAGGCCAGACTGGG
>lncrna_single_sw_00034342	ATTGACAAACCTCATCCGGCCTACTATGTCGCTTTCAAGGTGACCAAAGATAAGTATGACCGCAATCTCCACTGAGAATCCCATGCCGGTCTGGATCTTCATCCCAGATGGGATTTTCCCCCGGGTGGGAGGTGGGTTTATACTTCCTTAAGGTTAAGGGAAAACCACCCACCATTTTGGGCACACCTCTAAAGAGACTGCCGTGTTTTGCCGCCATAGGGTGTGACCCCTTCTTTCAGTTATCCACAGTGGTGGATTTGTGTTCTTAAGTTGAAGCTCTCAAGGAGAGACTGTAAAATTGTTAATAGTTGGGTGAACAATCAAAAGACTGCTGCGCCCCACCCCACTACAACTTCTACTTCATTGTCTAATCCACACCACGAAGTGCATGTCGAGACA…
>lncrna_single_sw_00034345	CAGCACCCTAACACAGGTTACTCTTCCTCCCTGACAGCACCCTAACACAGGTTACTCTTCCTCCCTGACAGCGTCCTAACACAGGTTACAAGCCCTCTGTAGTAAATACTTCCCAGGGGATTCTTGTCTGTAGCCAAACTTAGGGCTTGCTGCCATCTACTGGCCAAAGGCTGAATTAAACTACACCATAACTTTGTACAGAAATACTTATTTCTAAGAATTAGGGGGGGAATTACATTATTGGACTAAATTAAACAATCCCATGGGTCTTGAACCTTTGTTTAAACGGGAAGTTCACCCATCCAAAAGAAAGGCAAAACCTGGGCAGATTCAAACTATTAAAAAGACTGATACATTTTCCGTGTTCCGGATAGAAGTGATCAGAGCAAGTTGAGCAAA…
>lncrna_single_sw_00034357	TATCAATATATTATTTTTTATTCATTTTTTTTCAACTTCCAATGCCGGCGCTTCCGTAACATATTACAGTGTCAGTGCAGCTCCCATTCAGTTTCATGTATAGTTTGAATTTCATTGTAAAATTATTTGTCAGGTAATGATCTCTGATATAAATCTGCCGCATTGATACGGAGAAACATTTCAAAATGTCGGTATTCAGTATCACAAATATCTTTACTGAAGACAGAAAAAAAAACTCATAAATATGTGTTAAAGTGACTCAGTGACAACAAATATAGAAAAAGGGGTGGGGGGTTAGGGGGTGC
>lncrna_single_sw_00012044	GGGATCTTTGCATTCATCCTACCCTCCAGCCAAATGTGTCACCTCTGCAAAGATCCACGTGCTCAGGAGGAACCCGAGACACCCCGGCCTCTCAGCCTTTGCAAGAGATAACCTCTCCCCATGCAGCACTCTTTTCCTTTTCCCTCCTAATTAGCTTCTTCACTAAGGGAGTCTCCACTGGCTAGAAAAGGTTACTTGGGTTTGGGAGACAAGGAGATTACAGAGAACCCTCCACAGCCAAGGATACGAGAGACCTTTTGGAACACTACAAGGTATATTTCACGCTTGCAGCCAATTTAAGATTTTTTACCTACAGCTTGGTACTAGACTGTTTGTAATGTTCTTTAATATTGATTTAACTATGGATATTGTAGTCCAAAATGCCAATCTATATTCCCA…
>lncrna_single_sw_00034391	GCACTCAGACTAGCGATCCCTTAACCCCTTCCTCTCCCCTCTACTGCACTCAGACTAGCGATCCCTTAACCCCTTCCTCTCCCCTCTACTGCACTCAGACTAGCGATCCCTTAACCCCTTCCTCTCCCCTGTACTGCACTCAGACTAGCGATCCCTTAACCCCTTCCTCTCCCCTGTACTGCACTCAGACTAGCGATCCCTTAACCCCTTCCTTCCCCTCTACTGCACTCAGACTAGCGATCCCTTAACCCCTTCCTTCCCTCTACTGCACTCAGACTAGCGATCCCTTAACCCCTTCCTTCCCTCTACTGCACTCAGACTAGCGATCCCTTAACCCCTTCCTCCCCCCTGTACTGCACTCAGACTAGCGATCCCTTAACCCCTTCCTCCCCCTGTACT…
>lncrna_single_sw_00034435	CTCCCCCCGAGCATACAATCTACTTCTTTATTATAAAATGATTATCATAATAGACTTTGCTAGGGATATCTAACTGAGAACATAGTCCTGTAACTTGGCAGGCTTTATTACAGTTCGTCCAAAGCGAGTGCTTCTTTGTTCTCCTGTTGGCTGGTGAGCTGCTGGGGTTGGTTCATCAACTCTAGGATCAACAGGTACAGC
>lncrna_single_sw_00034438	NNATTTTGGCCTATTCGGACATCTCTTTTTGAATATTTCATAAGCAGATGGGTTTCACTATTGTAATAAATTGTTTAAAAAGAAGTTTTTTGTCTGTGAGCACAAATAGGGCTTGTGGTGTATCTCAGCTGGGATTGCTGCGCACCTTTTACACATACGCCTATTACGCATGTGTCTGCAAAGACAGTGAACCCATAATCATGCAACCTTTGTTTTGCTCTCTTCCTGGGTTCCCATCAGGGCCCGGGGCAGTTACGTACTTAAATGATATCCCAGGGGCACTCTATATTGTTAAACAACATAAATAAATTCTGTTAATTATACTAATAATTGTAGATATGATAACCGCTTAGCTCATTCAGTGTTCCCATGGGGCCACAGTAAAAAAAACTTTTACTG…
>lncrna_single_n_00023243	CTTCAATGCCAGGGGGCACAAAGAGTGACGTAACGCTCTAATAGGCTGGCAGTGAGTCAGATTAGGTCTGCAAAAAGAAAATTAACCCAATCAAACATTGCGTAAATGAGGAACTTCTGGACCAATCCGAGAGCATTTCTTCAGTACAGTGACTGCAAAGCTTTGTCCCGGCCAAGTGTGCCCGAAGGACGACCATGTGATTTATCAGTATGGCAGCTCTGTCATTAATCAGGACTGTAGAGAAGGTAAATCCGTTCCTAATTAGCCACCATGTTTGCTGGGGGGGTGGGTGTCAGTGGCTAAAAATACAGCAGTCGGTGGCTAAAGCAACGTTTCCAGGAGATGAATGGCCACCTTAGTGTTGTTAGAATTAGCCCAAATCTTTGTTGTAATGGGGGC…
>lncrna_single_sw_00034467	CTGCTTATTATCTGTCATTTCTTTGTAGAAGGCTTTAGGCAACCAAACAAAGATGCCCCAGCACACTGAGTTACTGGCGTAAATCCAACAACCAAATTCCTAGAGTAAAGAACGATAAATCGTTAACATGAAGACTAGTGCTTGCATGTGAAACCTCCCCAGTCAACCACACAACTGATATCCATGGTACTATGACCCCCCACAATTGGGGAAAAGCCTTGTATCTAATGACAATATTACATGTGTATGGCCAGCTTTAAGCAGGCTTTCCAAGTCCTATGCCTGTTATGTACAATTACGGGCCATTCCCATTGGCCCAGGGGTGCAAATCTTAGATAGTGTCTGGTTGTAGAAGCTTGAAAACAGCTAAAGCTCTGATCAGCTCTGCTTTACATATCT…
>lncrna_single_n_00023256	ATAACATGCTTGCCCATACTATAACATGCTTGCTCATCCTATAACATGCTTGCTCATCCTATAACATGCTTGCTCATCCTATAACATGCTTGCTCATCCTATAACATGCTTGCTCATCCTATAACATGCTTGCTCATCCTATAACATGCTTGCTCATCCTATAACATGCTTGCTCATCCTATAACATGCTTACTCATCCTATAACATGCTAAAAGGGAACAAGCATGTCTAGGGCACAACACATAACACAGCGTTGTACAATAGAAGGGCAGGGAGAGAATAAATACAAACACAGGCAGGTACAGGGGGCCCCTAACGCTCATAGGGAAAGGGGGTACAGTAGGAATTCAGGGGGTGTTGGAGAGGTTGGGAGGGATAAAAAAAAGCAATCTTCCCTGT…
>lncrna_single_sw_00056637	CATGGGTTTACTTAGTCTTTAAAGGCAATGTCACAGGGCACCACTGGGGGTCACTGTAATGTGCCCCATCCCACTAGCACTTTATTGGGGGACAATCATTATTAATAACAATCACCATGatacatatatatagatatatagatatataCTGTTCCCCTACTAGTGCCACATGGGACCCACCAGAGAACCTGACCCAAAGGAACCCAATAAAAGGCAGTAGCAGCGCCACAGCAATATGCAAAGGTTACTTGTAGAAGTGAAACCCACAGACAAATAACATACGTGTTGCATTTTCATGTGACTTTTTCACTTATATTATGGAGGCGGCACCTATATCTTTGCCCTTTGCCCCCTGTGCCCCTATTTGTAAGTGACTGGGCTCTGCTTCTATTGGCCCAA…
>lncrna_single_sw_00056649	CCGTCTGAGGGACGGGGAGATCAACGCCCTGGCGGAGCTGATCCGAAAGCAAAGCTCCTGAGAGCAGAACTGGGCGGAGCTTATCCGAAAGCAAACCTCCTGAGAGCAGAACTGGGCGGAGCTTATCCGAAAGCAAACCTCCTGAGAGCAGAACTGGGCGGAGCTTATCCGAAAGCAAACCTCCTGAGAACTGGGCGGAGCCTTTCATCTCCTGGGGCCACGGCTCCGTCCCATTGGCTGCTCCAGTCATCATTACTCTGGCGACCATTTCTTGTTTCTTATCTTTTATACAAATCCTCGGCCATCGGCCAATAACGTGTGTCCCCCGGGCTGGGCCCTTGGTAGTCACTGCAGTGAATGTGGCCCCTAGCGAGGGACCAGCTGTGATGGCCGCCAGTC…
>lncrna_single_sw_00056650	TTTAGCAACATCAACACCTCTTTCACACGGAACAGAAAACTTGTAAAAGTCGTTTTTTTTCTTTTTCGTATTTAAGGCGTAATACTTCTGTATAAAGTATATGCAAGAGATAAAACTTTCACAGTATTCAAAAAATGTCACAATAGTAAATATAATAGAATATTGAAGCGCTACAAttattttctgttttttttttttttttttgtgattttttttttCCTGTTTAAATAACAAATACGAATCACAGGTAAATATGGGTGAGAAAGATACGAGGCGAATGATAGGTGGGAGTCAGGGGACTGGCGAGATGTGTGTAGTATTTCTATAGTTTAAAGCACTTGATAAAAAAGGCGAATGCAAGTTTTTTTTTTTCATCTTTAAATTCTTTTTTTTTCTGTT…
>lncrna_single_sw_00056652	ATCACTCTGGCCTTTTTGTGGCCAAATCAACAGGGCGATGGTTCATTTCTACAATAATAATACCTTGTTGGTTAGATTCCTATCATAATTCATTCTATCCCGAACCTATGAAGATCAACTCAAACAAATAAAGCTTGACGTAGCCTATGGGGTTTGTAGTCAACCGACTGGAAGGGTTGATGGCTGCCATTTTACATTGGGTGCTCGTGGGTAGATCCAATGGACAGAGATCATAATATCCATTATTCAGCCTAAAACTGATGGCATCTCTCCATGGATACCCAGCTGTAGATGTTATATGGCCATAAGGCCTTCTCCATTTCCATTCTGGGTTTGGTTTTTCCTCATTTGGAAGGAAAAGAAGGTAAAAACAAACAATTGCGTGGACTAATGAAAGGT…
>lncrna_single_n_00042679	AAAAAAAACCCCAAAAACAACGTGAAAACACAACGATCCCTTTTCTACTTCCTTCGCAACACAAAATTAACAGCAGTGGATACAAATATTATCGTAACGAATACAAAAACTCTTCTGCCATCTTGAACACTCATCGACAAATCAGCTTTAGTATCTCGGAAGTGCAGCATATCCATAAGGGCAAACATAGATTGTTTCTTTTTTTTTTTTTTTTGATTTTCATTTTATTCTCATTTTTTACATTTTTTTTTTAATTAATGCCTTCaccaaagaaaaaaaaacaaaacaaaacaaaaaCAGTCTCATACCCATAAAATGCATTCAAAAATAGAAAATTTTACACAACAAAAATATGTTTCCTTCCATTTTTTTTTCTTAAAGATTCTTCACAAACAGAAA…
>lncrna_single_n_00042680	cagattcgctcatcactagtgaacatcgTTTACCTTCCCGCCATAAACTATTCCCAATGGAGATTACATGGCAATACACATTGCACAGCAGGATATAAATCTGTTGCAGATACAAACTACACGTTTTCTTGCTCCAAAAACAAATACAAAAATGTAACTGAAAAGCGTAATTAATATCGAGTAGTACTGAAACCCCCCCCCTAAGAAATGGCGGTTTAACCAAATATTCAGATAGATTCGCTCTTTTTTATTCTTTCTTTTTGGTCTACAGAAGAATTAAGAAATACACATGAATTTAACATTGAATAATAATAGAAAAAAGTTGGATACTGCGTGTAATGGATAAATATGAAGTTGGTGTTAGTTAGGGGCACAGATAGAAATCTGTAGACAGGTAGG…
>lncrna_single_n_00042681	CTTGCAGCAAGCAGGCGTCAGCTTATGTGTTGTCAAGAGAAGCAGAAGACTCAAAACTCTATTGAGCGATTATTACTAATTCAAATATATACACAGATGTAGAAGCCACATAAAATAAGAAATAATTTACAACTAAAACCCTAAGCCTAGCAACGTATTAGTCTAGTTCTTCTTCAGTCTGAACTGGACGTCTACACGGACGGCCGTACGTTCCTACGGCTTCCTACAAACTCATCTTTATGAATGATTTATGGTGCCACGGCCGCGCCATTTCTCAAATGGAATCTACAACGGCCTCTGACACAATTTGTATATGTACTTGGAAGCCAAAGTTCTGACATCTTAAGAGCCCAAATTAAGCAATAATTAAGCAACTATTCAAGCAGTTTCCTCCTTGTA…
>lncrna_single_n_00042682	GGAGAATTGGCTGGAGCCTCTGACATAAGCTTCTTAGTTTTAATACAGTTTTGTAAGTTGTGAGGAGATACCGACGTTCATTGGGTAGGCCAAGTGTCAGTCAAGCTAGCTGTCCCACCAGCAACCATCATGTTTGTGTGTCCGCATAGCGCTCTCTGCGCATTTCTAATTCACAGGCCGATTTATTTATTTATTTTCAGCCTGTTAACTTAAATGACCCCACGAAAAGACGCCCATCCGTGACTGACATCTCTAGTGGCCAACCAGCTGCCTACATTGGTGGAGACGACGGCGCGGCCAATGACAGATTTCGGAGGGGTTAGCGGGGCCGCCCAGCAGTCTGGCGCCTAGAGCCGCGGCAGGTGGAAGGGGTCAGGCGGGGCCCGGGTCAGGCAGGGT…
>lncrna_single_sw_00056695	TCTGTCCATAGGGATCATTGATACAGACTCACACACTTATAGTCAAATATTTTATTGCTTTACACACAGAAACCAGTTTAGTCTTGGAAATTTCACTTCCCGGCACATTCCCCTCCTTCCCTGGCCGGATTTACCATGTGGTGCTATTACGGGGCAGAATCTTCATCTCTAATTACCAATGTTACATAATTACCCACCTTTCCCCCCAAAGCCCTCCTTTCAGTTCTTCCTAATAAAGCCAGGGTTTTGACCAGAACAAGAGCAGCCGGTACAGAGATCTGGGCCAGAAGGAACATTACCCAATGAGTAGCCTTGTTAGAGACAGATGATCTTCAGACGATCTTCCTGAGGAAGGCCATCAAGCATGACTGAAACGTTGGGTCTCCTAATATCCGTAGC…
>lncrna_single_sw_00056703	CAGGGCACCAATTGGATCAATGGATATTGGCCCTAAGGCCCACCAGTACCTATGAATGCCTTACTACTGGTTGCTATGGGTTACCGTACAGTCCAAAATGGAAGGGCCACAGAGTCAGCCATGAAATTCACCAGATGTATTCAGACCCAGCAACCACCATGGCAGCTCCCATTCAAAACACATATATAATGTCACACAAGTTCTATAAAGGATAACAGGGGAGATATACACCCCCCCCAACAGGAACCGCCTACTAGTTACAAAGGATGCTGGGACTTGTAGTTTGACAAGTGGAGGTTCCCCTCACACAGAAAGTTCGGAGCCATCAGTACAAGCCCAGCCGGGAGCTACAGGACGGCAGAAGTGCGATAATACCTGTCGGCTCGATGCCTCTCGGAG…
>lncrna_single_sw_00056705	TTTTATAAACCACTAAAATCCAACCCGCAGAACTGCAGCCCGCTAAAGGGAATATTGACACCTTCTGCTTTTCTTTCTCTGGGTACTTATTAAACTGCTTCAGTAAGGAGCTTTGCTATAACTTCTGTAGCTGCCGATAGAGAAAGTTGTTGCACTTTATGTATTATTTATGTAGCTGACGACTAAAGGGGAACTGTCACTGTGATCAAAAAGCACCTTTTTATACGCTTATAAATCTTTTATTATCCTACTTTTTATCGCCGTCATGCAGTCAATTGTAAACAGAGGCACTTGGAATGGAGCCCAACCAGTTTATTAGATACCTTAGTACATATGTAGCATTATTCAGGTTCTTTTATTTGCTGAAAACTCCCTGGGCTACTTCTATGGAAGGGGATC…
>lncrna_single_sw_00056714	CGGCTGTCAGTCTGGATTCTGGTAGTTGTAGTTCAACAGCCAACaatctacacctacatttaaccaaatacttaattcattttgagtctcacttcatggccgtttagacaccagcacagtctgcatccagtatcttaattaaaggctaattagttaagcaggatgtggttattgtgtctggcatttaaaggtgagaggtggcagccctaCAGGGATTCTGGGATTTGTAGTTCAACAATATTAAACAATAATTCGTACTTTATTTTCCATTTGATCCTCAAGGGTCCAGGCCAAATGCACCCCAAATCCTAAACACTGGTCCCCCCAGTGCAGCTGCTGGATATGTTTTCCCTATGTCAGCCATGGCCAGTCTCAGGGGATTCTGGGATTTGTAGTTCA…
>lncrna_single_n_00042691	GGCGTCCCCGGGTTGCTCGGAGACGGCAGTGCCTGTCAGTGAGGGGGAGAAGGAGGGAACACGTGTGCTCCCGGGACAGTCCGGATAACGGGACGCAGCTATCGGCCACTATGCAACCTGCCCTCTACCTGGGATCGAGCTGACTATGCAATGCGCCCTGGGTGCGGGCTGTAGCGGCGCTGCGGGGGGATTGTGCTCATACGGGGGCATCGTGCTTACTGCCCAGTGACTGGGGCTCGGCAGCTGGCAGGGGATTGGTGCCTGGCACAGCCTGCAGGGTGGCACTGCCCTGGGATTCTAGCGGCACCGCAATCCTTAGGCATCACCCAGGGCACCCTGCGGAGCTTTCTTGGCACCCTGCGGAGCTTTCTGGGCACCTGCGGAGCATTCAGCCCTGGG…
>lncrna_single_sw_00056768	GGTCAGTATGGGTCTGTATGTGAGTGGATAGATAGGTCAGTATGGGTCTGTATGTGAGTGGATAGGTCAGTATGGGTCTGTATGTGAGTGGATAGATAGGTCAGTGTGGGTCTGTATGTGAGTGGATAGATAGGTCAGTGTGGGTCTGTATGTGAGTGGATAGGTCAGTGTGGGTCTGTATGTGAGTGGATAGGTCAGTATGGGTCTGTATGTGAGTGGATGGGTCAGTATGGGTCTGTATGTGAGTGGATAGGTCAGTGTGGGTCTGTATGTGAGTGGATAGGTCAGTGTGGGTCTGTATGTGAGTGGATAGATAGGTCAGTGTGGGTCTGTATGTGAGTGGATAGATAGGTCAGTGTGGGTCTGTATGTGAGTGGATAGGTCAGTGTGGGTCTGTAT…
>lncrna_single_sw_00056771	CTGAGATCTCTGCCCCCCCACATTAGGTGTATCCCCCCAACATTCCCCTTTATATAGGGGCTTATGGGAAATGTACTGGGCAGGGCTGTGCTGAGATCTCTGCCCCCCACATTAGGTGTATCCCCCCAACATTCCCCTTTATATAGGGGCTTATGGGAAATGTACTGGGCAGGGCTGTGCTGAGATCTCTGCCCCCCACATTAGGTGTATCCCCCCAACATTCCCCTTTATATAGGGGCTTATGGGAAATGTACTGGGCAGGGCTGTGCTGGAATCTCTGCCCCCCACATTAGGTGTATCCCCCCAACATTCCCCTTTATATAGGGGCTTATGGGAAATGTACTGGGCAGGGCTGTGCTGAGATCTCTGCCCCCCACATTAGGTGTATCCCCCCAACAT…
>lncrna_single_sw_00056772	CTTATGGGAAATGTACTGGGCAGGGCTGTGCTGAGATCTCTGCCCCCCACATTAGGTGTACCCCCCAACATTCCCCTTTATATAGGGGCTTATGGGAAATGTACTGGGCAGGGCTGTGCTGAGATCTCTGCCCCCCACATTAGGTGTACCCCCCAACATTCCCCTTTATATAGGGGCTTATGGGAAATGTACTGGGCAGGGCTGTGCTGAGATCTCTGCCCCCCACATTAGGTGTATCCCCCCAACATTCCCCTTTATATAGGGGCTTATGGGAAATGTACTGGGCAGGGCTGTGCTGAGATCTCTGCCCCCCACATTAGGTGTATCCCCCCAACATTCCCCTTTATATAGGGGCTTATGGGAAATGTACTGGGCAGGGCTGTGCTGAGATCTCTGCCC…
>lncrna_single_n_00042697	GGAGAGACCTATCTGGCATGAGAATTGCTCATAGACTGCCCTTTGGATGGAGAGTGCAGTGATGGACCCCTCTATTCCATTTATGCCCCGCTCTGTGCAGCATTGCTATAGAAGAAGACTTGAAAAAAGATGCAATGCATTGTGGGGGATGTCATTTCCTTTTTGCAGAGGGGAAGAGTCATTAGCAGCAGTTGCTCTTAGTAACTATAATGTGACCTCTGAACATTCAAACTGCTGAATTTTAAACAAATGAGTCAGGCAAATGGGGATGCAATTGGAGTGGGGGTCTGAGCACAGGAGCTGGAGCAAATTATTTGGCCAATACTTTACTTTCCCTTTAAAAGTTTATAGTACACAATGTGCCAGTAGATGGCAGTGCTGGTAAGAAATTCTGTCAAA…
>lncrna_single_sw_00056783	GGAAGGTGTAACTGCTACATGGGTTCATTACAGACAAGCTTGGGCTTCCACCCCGGCAGGGAAGGCCTATGGGGCACAATGCCAAGCTGCAGACCAAAGACACAAATAAACAGATTGTACCTGTGAGACCCCAATACCGGTACCTGATAACAATGGGATAGAACCTTGGGAGCAATACAGTAACTTTATTATATTATATCCCATAACAATGTGACAGTAGGCAAGGAATCAGCCCCCCAATAATCCAGTCATTCCCACCATTATCTTACAGGTAACTTCCACAGAGAACCCCGAAGAGAAAGTCGAAGAAACCCCCGAAATCAAAATGGAAGAGAAAGCGAGTGACTTGCATTACGCCACCATTGACTTTGGCTTCACCGGTTCCATTAAAGTGTCCAA…
>lncrna_single_sw_00056786	ATCCTCTACAATGACAATGAAATACAATGAAAATTAATTACTTTTTTGTTCATTAAATAATACAAAACTTTCCTTCATTGCGCTGAGAACAGAACAGGGCCAGTTTAGCTGCACGACGATTGGTCGGATACTGGCGCAATCTGTTCGAACAAGAGAACATCCATAATGCACTGATTTGGGCAAATGGAGACGTGATTGGTCAGTTTGAAGGCTCCTCACCCCAAACAGTACAACTGGGTCGGAAATTGTAAGAAAGTTCTGTTGGCAGCCAGCCTTACCCTATACTGAGGCTTAATAACTAACACCGGCAATAGTGTCTGTAACATAATACAGAAAGGCAACATTTGTTCTCTTAGAGACATTACAAAATAAACTGGATTATCCTGAGTATCAGGGAAC…
>lncrna_single_sw_00056790	TGGCTCCCTGCCGGCTATACGGACATGCTGCCGGACTATGTCGGTACCGCTATTTCTGTGGGGCCGGAGTGTGAGCCTCATCCTCCTGCTGTTTGTACCGGGGAGCCCGCAAGGTGAGAGGGGAGGGGCCTGGGTTTGTAAGTAATTGGGGTGGAAAGCAAAAGGACCTTCGCCGCAGCCTCCAGAGTCTCCGCCAATAGGTTCTCTATTTACCCAACTTTCCTTTCATGTATCCGCCTGATATGATG
>lncrna_single_sw_00056832	TGCCCTCTGTATCTGCACTCTGTATCTACCCTCTGTATCTACCCTCTGTATCTGCCCTCTGTATCTGCCCTCTGTATCTGCACTCTGTATCTGCACTCTGTATCTACCCTCTGTATCTACCCTCTGTATCTGCCCTCTGTATCTGCACTCTGTATCTGCCCTCTGTATCTACCCTCTGTATCTACCCTCTGTATCTGCACTCTGTATCTGCCCTCTGTATCTGCACTCTGTATCTACCCTCTGTATCTACCCTCTGTATCTGCCCTCTGTATCTACCCTCTGTATCTGCACTCTGTATCTGCCCTCTGTATCTGCACTCTGTATCTACCCTCTGTATCTACCCTCTGTATGTACCCTCTGTATGTACCCTCTGTATGTACCCTCTGTGTCTACCCTCTG…
>lncrna_single_sw_00056842	CAAAACCCTAAGGCTCCGCTTTGTGGCCCTAAATAAACAGACCGCCCCGGGAAGCTGCACTTTCCCGTCCCGCCCAGCAGGGGTCTCTGCAAGTCCGAGCATTTCAGCCCTTCAGCAGCCGGCGTGTGACGCGCAAAGGTAGGGCACGCCTTGTGAGCGCACGGCATTCTGGGATATGTAGTCAGAGATCATTAGCTGAAAATGGAGGCCAAGGAGCGGAAAGCGACAAGAGAACTACATTACCCAGATACCCGGCTTGGCGCCAGTGTGGAAGCGACTGCCGGCTTAACCTGTCACGGTCCAGAGGGCAGTGTGGAGTGACCAGGAGTAGGGTTCGGATCCCTGCCATCCCGGGGATAGAGAATCCCATCGATTCCCCCTCAGCTAAAGCGGTTACTT…
>lncrna_single_n_00042706	GTCAGTACAACGCTGCACGTTTGTTACATAGGAATCTGCTCTGTAACCCTGTTCCCTGCAGTCGAGGGAAATGAATGTTGCCCCCATAGAGGGTACAGTAAGGCTTGGCAGGTTGAATGCTGGGAGAGGCTTTCCCTGTGGGGGGCCCCCATGTGTCAGGGCTGCTAGCGGGGCCCCTCCCTATGGCAGCAGCGCTACAAGCAGTGCCCGACAGAACTGCCCCATCCCTTGGTGCCAATCAGTGTGTATCAGCTGGGGATTTAACCCTGAGAGTACTGGATACAAACTACAGGCACAACGGGGGCCCCTAAAGCAGCTGGCCTGGCACACAGGGCATTAGGGAGGGGCACACAGGGCATTAGGGAGGGGCACTGCCCAGGCAGTATTGGGCAACTAAAA…
>lncrna_single_sw_00056852	tgagagcctgcattcactggtAAAtagtgatgagtgaatctgttccattttgcttcaacgaaaaatttgcaaaatggcaaaaaatccatgaaatgcggttcttgtgagaatttttggttgtgcgcccctattttgacacgCAACAAATTTTTTTGCTGCTAATTTACACCAATTTACACTAATTTACACTAATTTACAGCATTATCATTGGGTTTACAACTCCTTTTCAGTCTAAAATGGCCAGAACGATTTAGAGTTTGTAGAGCCTCTCTGAGGAGGAACTTTCAAGGGTCTCCCCTGCAGAGGAACTTTTGATGCCTCCCCAATTATAATGTCAAATGACAACGATGATTCTTATTTTTTTTTTATTAAAAGTAAGGTCTGATCATGTATGGAATT…
>lncrna_single_sw_00056856	AATTGCCCAATATACAGTTTATAGAAGGCTTACCTAATAGTTTTACAGATGATGTATTATTTCCATCTGATAAAATTAATTTAACAGTTGTTGATGATCTCATGGAGGCTGCTAGCGAAAGTTCTGAAATTGAGAAAGCATTCACCAAGTACGTGCACCATAGAAACCTTAGCATCATGTACCTTGTACAAAACGTGTTTTGTCAAGGTAAAAAAAGCAGAACAATTAATTTAAATACCAA
>lncrna_single_sw_00056858	GGTCAGTGTGGGTCTGTATGTGAGTGGATAGATAGGTCAGTATGGGTCTGTATGTGAGTGGATAGGTCAGTGTGGGTCTGTATGTGAGTGGATAGGTCAGTATGGGTCTGTATGTGAGTGGATAGATAGGTCAGTATGGGTCTGTATGTGAGTGGATAGATAGGCCAGTGTGGGTCTGTATGTGAGTGGATAGGTCAGTGTGGGTCTGTATGTGAGTGGATAGGTCAGTGTGGGTCTGTATGTGAGTGGATAGATAGGTCAGTATGGgtttatgtatgtgagtggatagataggtcagtatgggtctgtatgtgAGTGGATAGGTCAGTATGGGTCTGTATGTGAGTGGATAGGTCAGTATGGGTCTGTATGTGAGTGTATAGATAGGTCAGTGTGGGT…
>lncrna_single_sw_00056859	TATAGATAGGTCAGTGTGGGTCTGTATGTGAGTGGATAGATAGGTCAGTATGGGTCTGTATGTGAGTGGATAGATAGGTCAGTATGGGTCTGTATGTGAGTGGATAGATAGGTCAGTGTGGGTCTGTATGTGAGTGGATAGATAGGTCAGTGTGGGTCTGTATGTGAGTGGATAGATAGGTCAGTGTGGGTCTGTATGTGAGTGGATAGATAGGTCAGTATGGGTCTGTATGTGAGTGGATAGATAGGTCAGTATGGGTCTGTATGTGAGTGGATAGGTCAGTGTGGGTCTGTTTGTGAGTGGATAGGTCAGTGTGGGTCTGTATGTGAGTGGATAGATAGGTCAGTATGGGTCTGTATGTGAGTGGATAGGTCAGTGTGGGTCTGTATGTGAGTGGAT…
>lncrna_single_sw_00056872	cactccgtttagaagaagggaggttccatttaaatattcggaaaggatttgttactgtgagagctgtgaggttgtgggattccctccccgaatcagtcgtactggctgatacattagacaggtttGGGTGTGTGACCTTAGCCCTTCCCTCTGGTGCTACCTGTGGCTTTGGTTTCAAGTGGTTTGGGTTCCTGTAGGTGTAGCTATGCTATGTGTGGGTTAGGGACAATACCATGGGTCTTTTAAAGATATATATCTTGGGGAAGATCTGTGACTTCAACTCTTCAAATGCATTTTTTTAGTATCCCAAAGTTCAGTTTCTTTCATGCCTGATCTGCCGGATATGAAAGTGCTCCCACTATGGCACTGTATATAAGACCTATGTCTATACTGTATGTA…
>lncrna_single_n_00042713	ATGCACTGGGGATACACGCTCTATGTTCATTTGTTTAGAGAAATGTATATACAGAATAACTGAGAAACCCCATTGGCTGAGCTTACCCGGGTGTGTCATCTGGGCAGTGTGTTAGTGTGGGGGCAGGAGCAGGGCCAGTACATCAGCTGTGAGTATTGGGAGACCCGTATGTGAGTGTGACAATAATTGTGTGTGATAGTAATTGTGTGTGTGTGTGTGATAGTAATTGTGTGTGTGATAGTAATTGTGTGTGTGTGATAGTAATTGTGTGTGTGTGTGATAGTAATTGTGTGTGTGATAATAATTGTGTTTGTGATAGTAATtgtgtgtgtgtgtgtgtgtgtgtgtgATAGTAATTGTGTGTGTGATAGTAATTGTGTGTGTGTGATAGTAATTGTG…
>lncrna_single_sw_00056895	gtgagtgtaggactggccagaccgggggtgaGTGAGTGTAGGACAGGCCAGACCGGGGgtgagtgtaggactggccagaccgggggtgagtgagtgtaggactggccagaccgggggtgaGTGAGTGTAGGACAGGCCAGACCGGGggtgagtgagtgtaggactggccagaccgggggtgagtgagtgtaggactggccagaccgggggtgaGTGAGTGTAGGACAGGCCAGACCGGGGgtgagtgtaggactggccagaccgggggtgagtgagtgtaggactggccagaccgggggtgaGTGAGTGTAGGACAGACCGGGGGTGAGTGAGTGTAGGACAGGCCAGACCGGGGGTGAGTGAGTGTAGGACAGGCCAGACCGGGGGTGAGTGAGTGTA…
>lncrna_single_sw_00056907	ataacaattatttatacaaataactcaaaaaaacattgcaaatttgtaatgaatgtataatgcaaagttgcttaaaatgatgttcttttattagggaaaaaatatatttaggcctgacttgtcctttaaAATGGAAAGCATGAAGGCTCTTCTGTATGATCCCAACTGGAGaatttaaaaaattgctaaaagatggatagttacatagttacatagggttgaaaaaagaccatagtccattaagttcaacccatccaagtaaacccagcacccacaccctatacttacctatctatacactcacatacataaactatatatacaaccactaatactaactgtatgtattagtatcacaatagccttgaataGATGTGGAGACACAGTGGGCCTCATTCa…
>lncrna_single_sw_00056954	TTACCTTCTCCTGATGCCCTGGATCAGCCTCTCATGATGTTCTGTTGCTTTGGAGGGTAATTAGCCAGAGACCAGTTGCTCAGCAGCAGTGAAAGAGTTAAAATGAGGAGCTTGTTGCCCTCACTGGTCCCCTATCCCCCCCGCACACACATCGCTTCTGTCGCTGCTCCAACATCGCTCTGTCGCTCTCACAGACATGTATTTGCAACCAGATAATAATTATCCAAGTGCGACCAACTGCGCGGCTGCGACAAAGTCGGAGGGTGGGGGGGAGGGGTGTCAGGCAGCAGCTAAAACGCCAAGAGGGGGGAATAAAAACGGACCAGGCAAGAAAAGTGCTGTGAAGATCGTGAAATCCGCAGATTGAATGAACGCTACTGAATCGCACAGGAGCTGCAT…
>lncrna_single_sw_00056956	CTGCTTCTACACAGAGCCTATCTACTCCCCATACATGGCTATATCTACTGCTACTTCTACACAGAGCCTATCTACTCCCCATACATGGCTATATCTACTGCTACTTCTACATAGAACCTATCTACTCCCCATACATGGCTATATCTACCGCTACTTCTACACAGAGCCTATCTACTCCCCATACAAGGCTATATCTACTGCTA
>lncrna_single_sw_00056979	TACAGATTCCTGCGGCTCCCCTTAGCTCAATCCTCCAGCGAcaaccaatcagggcccataattctttaaagggggccagagtcggcgggctaaggcctaaggccatactgctgggtgtggGGACACGTTCTGAGGAGCTTAGTGGACCTGTTGTTTACCATCTAATAGTCTGGGTGCTGGGAGAAtaaatagaaaactgccattttaagtattaagggccgccccctgggatcataggattcacagtgcacacaaacaagccaaggcacacatacatgctaggccccctcagagttctgccttttgctcccacactacttcctgttacagttagagctgcatcacttcctgtcagctgatctctgagggggcacacagcccatcactaaatggcggctc…
>lncrna_single_sw_00056982	TGAGAATTGTCGCCAACCCAATTCTGAGGAAACAACAGAAGAATTTCAATACAATGGCACCCAGCTTTCTGTAAACACCTAAGAGGAAGCTAAACTATAAATCAAATATGTCCATAGCAGAGAAAATATCATCATACACACAGGTCTGGTTGGAGAGTTGGTCCAATAACAAAGGGACGAGTTTGATAGGAAGATGATGCTAGAGCttgtcagctctaatgatcagggccttctttacctcctgtgttgatgagtttttgtatgttatttgtatgtttcatgtatacacctttgtactgtatagcactgggtaatctgttgttagaaagttttattaataaatTACATATTAGTGCCTCTGTGACAGGCagtttaacatgggca
>lncrna_single_sw_00057012	gcttgttgttgtctatgtgacatatgtgatTTGTCTGACTGTGACCATGCCACTACCAATATGATGGCCAATTAGGAAATAACCTGTACCTTCAGCATCCTCTAATGAGCAGAAGGAAGTTACAGGAAGACACAGGGAGTCCCTCACTACTTACCCAGGATCTCCTGCCTCTGCCGGCATCATGGGAATCATTTTCCATCTGGGCCACTAATTCTGGCAGATAATGCAGAAGATTTGCTGAATACATGAGAACAATATTATACGCCAGCCACATGTTTCAGTCACCCACAAAACTAACATTCATGAAACATTTGCACCGGCAATAGCAGGAGTTTAACTAAAGACTGAGGAAGAAGATCTTGCCCCTGATAGGCTTGTGTGTCCTTCCCATGGGCCAAT…
>lncrna_single_sw_00057038	CTTTTCTTAGTCAGCTCTGTTGTCCGCTTTTACACCTGGAACGCACGGTGCAAGGTTTCTCTCAGGCGTGAAGTCCTCCCCGGTCCAGTGGTGGTGGATATGGTACTGGGTGAGCTCGGGAAGATACGCTCTTTGGAGAGACAAAGGATGGATGAAGCAAGGTGGAAGGGTCTGTGGAGGGGCATTCAGTTTGACCCACCGTGAGTCTCTTGCTAATTCTGATGTCTCTTTGGTGTTGGGCTAGTTCTTTTCACCCCCCTTAGATTTTTGCCTTCGTCGTATTTTTCTGATGGGGCTTCATACAGTTTTAGGTGAGTAGCCCAATCTTTTGCCTTCCTGGAGTCAGAGCCATGTTTTGTGTATATAGTTGTTTATAGTAGAGTGGCCCCCAGCCAGGCT…
>lncrna_single_sw_00035055	aggccgcaacttatgttgggggatgggctcagaacttcaaactcttgcctcagagggcacaaCAGATCActcggtaacgtactagggttttctctgtgtttttatccccgtttattttattgactgttttgcatgtatgtttctcttttataacatcttttgaaaactgcactgtttaccctgtaatattaaatataaaatttaataaatttagtcctttggctctatatcaattcccacgtacctcgtatgactgctcaggcctaggtgtattaaccgtttggtgtgtgtatgtgtattgggtagagggcagattctgtgtagatactaattaactagtgggctgctagcaggggggtaggtttGACTGTAATTTTAACCCTGTGGCTGCTAGTGTGC…
>lncrna_single_sw_00057063	caataaagtatttgaagggcatagtcccgtattaagctcttgagtgccgttgctACAGTATCTACCTATACAGAACAGTCTCAGAACATACAAAGTAATGGCAAAAGGCATAGAGTATATGTCTGAGATTGATTTCCCAGGTGAAATGTTATCCTTTTATCCATTACAGCGTGGTGCACTTTATCCTCCTTTCTGCTGATTATCCAATCGCACAGATATCACGTATTGTGCCGAATTACACTGTAGATCGTATGCATACTTGATTTGGGTGGTAAGTCTCTCCTTTTCGGCTGGCTATAAATGGCCTG
>lncrna_single_sw_00057105	GACAGGCCAGACCGGGGGTGAGTGAGTGTGGGACAGGCCAGACCGGGggtgagtgagtgtaggactggccagaccgggggtgagtgagtgtaggactggccagaccgggggtgagtgagtgtagggctggccagACCGAGGGTGAGTGAGTGTAGGACAGGCCAGACCGGGGGTGAGTGAGTGTAGGGCAGGCCAGACCGGGGGTGAGTGAGTGTAGGGCAGGCCAGACCGGGGGTGAGTGAGTGTAGGACAGGCCAGACCGGGggtgagtgagtgtaggactggccagaccgggggtgagtgagtgtaggactggccagaccgggggtgggtgtaggactggccagaccgggggtgagtgagtgtaggactggccagaccgggggtgagtgtgacata…
>lncrna_single_sw_00035273	ccgaaaaaatcgcaaaaaatacgaaaaagtcgcaaaatgttcgtttttttcaattcggattcgaaatcgtgtcttagCTGCCCTTAgtgtttgtgaatcatgcgttagtgttattcctgcgcactaagtaacgcacgcgatatgtgacttaacacatgcgataatactttagcgaatcgcacgtttttttcgcgtcaattttaacgcaaaaaaatcgtgtgataaaacttatcgatctttagtgaatcagccctaatggcagatatcccttctctgccctggaggattgttcttttgcttcgaaacttcagagattacagatctttgacactgtttgtttctgcaacaatttgaaaaagtagaggtttcggcgcgacaattagaaaaagccgcactttt…
>lncrna_single_n_00042738	ctgagttggcctgtctcaaggatttgcttttgattggcgctctcccagatctttgtctgaacttgaactttTATTCTATCATCCTGCTCCATATGGTAGCCATTAAATCTTGTCCCTGAACCTCACTTTGTTGCAAACAGTTCCTTACAAACTAGCACTTCCCAACAGCCAATCACATGGGGGGGGGGACTGCTGTGCTCCTGGTACTTCAAACAAACTAGTAGGGTAGCTTCCAGACCTGTCCTCAAGTCCCTTACATGGGAAATCCCCAAGCCAGTCACAACCCAGGGGAAGGGGGCTGCTCTCATTACCCTGTCATGCCTCACTTCCCTCCATTACTCTCCCGGTCATTAAACTCCCTGGAGATCAATATCTACATAGACAAATAGCACCAGACCA…
>lncrna_single_n_00042739	AAAGTATGGCATTCGCTGATAATATATTGAATTTAATGTTCTTTTTTTAATTCCTGTATGCTTTAGCTTTTACGGTTCCCCTTCTGTGCTATCCTCTGATCTCTGTCTGCACCCTTATCTTGAAAAACAAAAATTAATTTAATAAAATTCATGTAGGAGAAAAACACATAACAAAATTACCTGCATGAATTTATTATCCTCTCTTAAACGAGTCCCGGCTGTGGCAAATTAAACCATGTGCTGGTCATTAGAGACAGTGACATCAGAAGGACCCAGAGCATGGCTTACCAGTTAGATCAAGCATGACCCATGCTATGGCATGTTCCAATAACACGATATGTTCAATAATGTAAAGAAAAAGTAACACAGCAGGTATTCACTGCTTCCAATTACTGCTTC…
>lncrna_single_n_00042740	GAaaaaagctgctcagatgagaggtgaaatctcttctagattgctcagaaagtccagatactgcatatcattacctggatgaatgaaaaccatcatagaAGTAGTCTGTGCTCCAGGTAAAAATAGGAAGAAGCTGCTCAGATAAGTAGGGTGCAGGTGCTCCAAAAATAGAAAGAAGCAGCCTGGATTAGTGGCAAAACATTTTCAAATTTACTCAAAAGGACCAGAAAGCATCAATCATaattgcatcaagcgaattaactgtttgcatctgcaatgattccggaattctgggaaaaaaacatggcgattccatttgatattgcagtttgTACAAGGTCAAGATACAGTAAGTGAAAGCTCCCTATGGTCTGTAGGTGCTCAGGGTGAAAGATCGAA…
>lncrna_single_sw_00057151	gaggaaaggatttctgcacttcggatcaaccgcttcagttactcttcggccattattttcctcagactatggatatacttctgtgggactttggaactgcctttttgctattttacttccttagaagaatttgttgctgcgtgatgtcattggactttacaaaaataaagtgctagaatgctacaccacaagtgtttgaacatacggttgataggtcattttcatgacAGTACCCACAAACACAAAAGTGTCCCCCTATCTTCATATTCTATTCCATTCCAGCTTCATCTTCCATTCACCATATTGTATTGAATCCCTTTTGACAAATTCATAGGGGCATGTAAGCAAAATTTGTCAGTTTGTGGTTGCAAATTGATTTCAGATACCATGTACTGTGAG…
>lncrna_single_sw_00057223	ggccaattggattgcagggaagggcgccaaacagagccaggACCACACGTGTAAGCCCACGTTTGTGAGGGGGAGGCTGTGCTTAGTGATTGGTGGGTGCCGCCCCCTTGAGCGAGCAGCCTACAGAATCCTTGGAAAAGTGCGCCAAAGTGAGTGGGCGTGACTACGGCCGGTGACATCACCGCGGCCATCTTGGGAACAGCGCAGAGCATTGTGAGTCACGAGTGAGAGTGTGACATCACGGTGGCCATCTTAGAGCAGCGTGAGTCAGCCACAGAGAAGTATTGTGTAAAAGAGTGTATGCAGATTTTGGAGCCTGCCCAAGCAaaaaggatggcagcctggcggtttgtcagggccctggagaaagagtggttgtgggggtgcactatcttgcgc…
>lncrna_single_sw_00057231	ATACTGACCTATCTATCCACTCACATACAGACCCACACTGACCTATCTATCCATTCACATACAGACCCACACTGACCTATCTATACACTCACATACAGACCCACACTGACCTATCTATCCACTCACATACAGACCCACACTGACCTATCTATCCACTCACATACAGACCCATACTGACCTATCTATCCACTCACATACAGACCCATACTCACCTATCTATCCACTCACATACAGACCCACACTGACCTATCTATCCACTCACATACAGACCCACACTGACCTATCTATCCACTCACATACAGACCCACACTGACCTATCTATCCCCTCACATACAGACCCATACTGACCTATCTATACACTCACAGACAGACCCATACTGACCTATCTATACACTCACA…
>lncrna_single_sw_00057235	GAAGGATTTTGTTAACAACAAAAGCTCTATTTTACTCATGTAAAGCATAAGAGGTAATTTATTATGGGAATGTGCAAAGTGCAAAGAGTAGTGATGAGCTAATCTGATTTGCTCTGAAAGGAACATTTTAGCAGCTACTCGTTTCATGCAAAATACATtagaggctatcccccatatataataaaaggcaccaaggagcagtaacctatagcaaccactcagCCACTTTCCTGTTTGAGAAAAGTGAATTAGTCTTGGGTCCATGTCAGATTGCTGGCAGATCTAGATATTTCCATCGTGGGGCTTTAGAAAGCTGTGCTAAGCTGGAAGGACGCTGTTTCCTACCTCATTACAGCTTTAAAATCCAAAAAAGATCAGGAGAGAACTGAGCAGAGAACT…
>lncrna_single_n_00042748	ggaaagtctcccatagggctcaatggcactctgcagctccaacctggcccaatgaaagtcccgataacgaagcttgaatgaatccgaaacttttgtactcggcgcaacaatatgattttgtggcacaaattttgtcgcaaggtacgaaattgtcgcagaaaatatgctcggagcattcgtacATTAATAAATGTCCCCCTATGAGTAGGCTGCTAGTGCTTAGTGTACAGACCCTAAGGTGCACCTCATAGCCCTCCAACATTCCCATAATAATTAAGCCCTAAAGACACAGATATGACCAAATTAGTTGTGATTGAAGAAATGAACATATTGGAATTGGTTTCATTTAAGAGAGATATGTCAATAATGTACATGTAAACTCATTCCAGCCATAGCATG…
>lncrna_single_sw_00057236	aattacagaaagaccccttatccagaaaacttcaggttctgagcattctggataacaggtttccctgtaACTTGTGGAAGTTTAGCATCTAGTTTTGATATTGAAATGTAATGTATCTAGTATTAATATTGTAATGTCTGATCGACATTTCAGCTTACACTTGGACCTTTCTCAAGATGGGAAACTAAAATAAAGTAATTTAGATTTTTTTACACAAAGTCCTGCGAGTTTAACACCAATAATAAATATTTGCACACATTTTTAAGTGTATAAAACATCTATGTGGGAGGACACTCCCTGCAGTAAGAACATGATCCAAATGCTGAGCTAAAGTTCCATGTATCCTTATCGCTGACCAGCACAAATGGGACTTGTGCAAAAGCAGAATATTTGCTAGAT…
>lncrna_single_sw_00057260	agataggtaagtataggtttgtgggtgctgggtttacttggaagggttgaacttgatggactttttcaaccctatgtaactatgtaTGTAATTAATATGGGTAATAGCAGGTGCTTAATTTAAACTCCTGCAAAAATTTCACAGTCATAAAATGAATTACCATCCCTGCTCATATGTATGATACATACTCCTTAGCACTGAAATATCCAGAGGCTAAAAGGTCTGACAATGACTTAATTGATCTATATACATGCCAATAATATCCCCTGTCCGATTGAGTTTCCTGAAGCCAGCGCTACTGGACATATCTATATCATTTAAAGGTTTGGTCAGTAAGTCTTGTGACATAGATACAATCATATTAAGCCCTTATTATAACTGATAATAGATTCACAGGTA…
>lncrna_single_sw_00057277	gcaacatccaaggggttggggggcaacatgttgcccctgagccactggttggggatcactgctctaACCCATATGAACTGATTTAAGACAAAAACAAGCACTTCTTATTTTTAATTAAATTGCTTGATTTTTTTTTTTAAATAGCTTATTGTTATTAAATAAATATTTTTAGATGTGGAATCATTTGGCTACATTGCTTGTCAGAACTGAGACACAGCCCATGCGTTGCCTTTTTTCTAAAAATACACAATTATTAGAGGCTGCAATTAGGGATTTCACTGCCGGAATATATTTTCATTATTGCCATTTTGTACATTGCCAATAACATGACACCTATGGTTTGAACAGGTGCTGTACATTTCCTGAGCCGCACCACCTGACAGTCAGCGCGGCGGGTTC…
>lncrna_single_sw_00057287	GTTCTGTCAAAAATACTTTCACAAAGTTTATTATAAAAATATAAATGTTTGCACTACAAATCCTTTTACATTAGTCTGAGGCCATCTACAATTGCACCCTAAGAAACTAATGAATGCTTAGAAAATACATGTCAAAGTAAAAGCAATATGTTATACAGGCCTAGAAAAAAGCATAAACTAAGTATATAAACAGAAATAAATAATCGGTAAATTACCTTTAAAATACTGGAAAGATAATATTAAAGACATTTATTTGAGTGACTCTTGAAGATGTGTTAAATATGTTTCAAATAATGGCCGTACAATACTGATAGCGATGCCATTTGAGAACTAGTGCCGAGGGCCCAGGATCTTTTTTCTCTCTGCCCAGCCCTAACACCAGCTGTGAGTGGATTTAAT…
>lncrna_single_sw_00057300	GTGTTTTCAAAAATATTTTCTTTATTAGGCACAAATTCCTTAGAAAATGTTGAGGTTGCTGAAATAATTGAGTCAACACTACACAAAATTACAGATTTGTACATTTGTTTATCATTTATTCAAACACAGAGTCCTTTTTTCTAGGGAACAACTAAAGTGAATCTATATTATATCTCTGTATTTTTACCAAAATAAATACCTAATGGTTCAAAGTTGAATATACTTGTTAGTATTTGAGACCATACCTGGTAGCTGTCCTTTTACAGGCAAACCAAATTTTTAGACAGAGACTGAGCTACTAAAAgattatatttgagtctatggaagatggctttcccctaaggccatctccagctttctggataatgggtttccagataaaggattccatacctgtac…
>lncrna_single_sw_00057394	TCTAGATACATGTGAAGATGTAACTGAATAGACTAATATTACTAATGCTCTGGGTAGGTCTAAAACTAGTGTGACTTTGAAAGGTTCCCAAGAGCCACAATGATGCTTCCAGTGTCCCAAATAAAAACCAAAAGCTTTAGCCAATCTCCTGTGTTTAGGAATAAGAAGTGAGTCAGTTGGGACCAGATAGCACTCAGTGTCAGGGAAGCAACACAAATGGTTTTGGGCTTCTGCACATTTATAATAAATACAGAGAACTCTGTAACTGTAAGGACTACACCAGACCTATGTATGAACCTATAAACATCCATCCCATGGCGCACCATTAGTTACTGTACTGCAGCTCCGCTATATAAGTGAGCTAATGAGGGCTTGAGTTCAGCCACCACTAAAGGGACA…
>lncrna_single_sw_00057423	GGACAAGAGAGTAGTTTCATTTTGTAACACAAAATAATTAAGTGAAGAAATTACACATTTAGGAAGTGATTTCCACTTGTAACCTTTCTAATAAGCAGGGAGAAAACGGAAGCTTTCATCATATTTTTATAATTTATAATCTTTTATTTTTCATTACAACCATAATGTAGCATACAGTACATTGCACACACCTTGGCAGAACCTAAGATGAATACAGCCCTTTGTCCACAGCCACCCAAAGCAATATGTTCCACTACTGTATATGAAATGCTGACAAGACAATTAAACCAAATATCTCTTTTCATAAGTTGTCCTTGAATTTTAAAACATTGATTGTGCCTAGATTTGTTTTTGCTCTTTGCAAAGAATTGTCTCCACCCTTGGTGACTGATGAACTGA…
>lncrna_single_sw_00057492	atttaatggttaaatgattcccttttctctgtaataataaaacattacctgtacttgatcccaactaagatataacgaatccttataagtggcaaaacaatcctattgggttttaattaatgtttttttaggtatggagatccaaattacataaacaccacttttttggagccccaggtcccaagcattctggataataggtcccatacctgtaccatctttcttaacttTCCCCAGCATTACTTGGCAGACTTGGACAGTAAAATTAAATTTCACTAGGGACGACTGGGAAAGGAAAGAAAGATGGTGGCACGGTGCTGATGTAGAAACGTCTCAGCCATTGCATTGTTGTTCCAAAAAGTAAGAAGAAAAACTTAGCGTTTCCTTGGGGGTTCATAA…
>lncrna_single_sw_00057493	AGAATTCTACCCACATGCAAACTCTCAATTCTACCCATGTTCTTCTTCTGCTCATTCCCACTACCTACAAGGTACCTCTTGATTATACCCTAATGCAAACTCCTTAACAATACCCAGCATGCTCCTCTGTACTCCTACTGTATTCATACTTCTCAACATTACCCACATTCTTCTCCTTATTCGTGCTACTCTTTCATAAATGACCAAAATGTCCCAACACCACGGTGGCAATAATATTTAGAAAATTAGATTCTCAATATCCTATTGGTCCTACTGTAGGTGCCTTAACTGGGCACCCTAACCTGATTTGTGAATTCCTTACTAACTGATAAAGTATTGTACAGACTGTGCTGTCATTTTACCAGAGTTTTCCATATTGGCAGATGGACTGGGAGCAAC…
>lncrna_single_sw_00057494	TTACCATTCCAGCTTATACTGAAGACTGTATTCTCTTTCTTCTGCTTCATTGATGTCATTGTTATATTTTAGCAATTGCTCTCTCAGTGTGGAAATCTCTGTATTATAGTCCTCATATAACTGATCAGACTTTTCCCACTCTTGTTGCTCCAGTTGATTTGTAAAACATTTGGCATCTTGTAACAGTTTCACTTCAGATTCTTGTACACT
>lncrna_single_sw_00046298	cgctcacactgcacctttcccagccgcaatcatgcaatgccactattttataaaaaatggtagaaatggggctggggaggagggactgtaatacagcagaccccactatccggacccccTGCCACTGGTTCCATGTAAATGCTTACCAGCACAGTTAACACGGGGTCTGAACAACTGACATTTACAAGGAAGAGATTCCCTTTTCCAGAGTCACCTTTCCCAAACTCAGTACATTTCTGGTTCATTTCAACATCCAGGTGCGCAGCTTAAGGAAGACAGGATTTATAAAACTCTGAAaaatgtaaaaggtaaaaataaaaaaaagtcaaataaTAATCTTAAGCGCATTTATTATCTCTTTAATATCCCCAAAAGGGGAGGGGGGGTCACTTACTCTGT…
>lncrna_single_sw_00057563	GGGCTTTAACCATTTATGTAGCGAGTCTGCCCAGAATACTGTCTGATACTGATATGTGACTGGGAATAGAAAGCTATAACCACACATACATGTCCTATTGCTGAGACTGCCTGTGTCTGTGCTGTCAATATAATGCCCCTTTGTATCACTTGCCTTTAGGTGGCTGTACTTTGAGGCAGCAGAATGCCAGAGGTAAAGGTAAGGAATCTCTTTCTTATAATTCAAATAAAGGGAAATTTATTGGACTTGTGAAGATTTCTCCAAGCCATTTACTGGACCAAGTACTTGCAAACAATTCTCATGTAAAGTGAACCCACAGTTACAGCCTCTTCCCCTGACATCATTTTGCCTAACTTaaaatgtaggtactgcgcacttgtgttcatgggggccccacat…
>lncrna_single_n_00042777	atcaggaagggggcaaatagtttttcacaccactgtatgacattaaggcattctgtgcattaggttaccaagaaatgtcctgcccctttaagcagaacagggattgtttgtccatatgttacaatataattcacgctgggcaactacatcagccatccctggcctggccagtcctacactcgcttatctgatttattaggaattctacttcaatatacatttaacagaaagaccattttacctgcaacttatttgcAGAGAGAAAGTGAATGTACAGATAGGAGCACAAACCAACTAAACTACTGCCTGGGTGCTGGTCAAAAAAATCAATGAAAGGAATTTTCAGTACCTAATTTAAATTTTTATTTAAAAGTGCAAGGTTTAGCTGCAGAACCACTG…
>lncrna_single_sw_00057604	CTGTGAGTGTGTGTGTCTGCGTATGTGTGTGTTTGCGTGTCTGTGAGTGTTTGTGTCTGCGTGTGTGTGTGTGTATCTGTGTATCTGTGTATGTATGTGTGCCTGTGCGTGCCTGTGCATGAGTGAGTGAGTGAGTGTGTATTAGTGGAATTAGTTAGTGGAAATGCTCACCCATTCCTTGAACAGGAGAACCCTGAGTTGAACTGATTCTCTTTTTGAATCTTCACTCAGTTCTAGATTAGAAATAATCAGTTCTCCCCTTCAAGGAACCAGTTAGTTGTGTCGGGATATTTCTATAACCTGATGCTTCACCAACTGCAGCCAATACGGGATCAATAGAGCCCGTACCCTCCCCATGTGGCATTGTATTTCCTTTACAAGGCTACTGTGATAAATACA…
>lncrna_single_n_00042784	CTAAAGTAGATATCTCATTTTAATGCTTACTGGTTCTAAAGAGCAGTGTCTGATAAAAGTAATTCTGATAATGAGCTGCTCAAAGACTAaagctgcccatacacgggctgatccgctcgctcgggtgggcgatatcggggtccctgtaggtgaattcgattgtttggccctggggccaaacgatcgaattctaacggcggcaatggggcagtcggttggggaccgcatcgtccccgatccgactgaattttcaaacctggccgatcgataaatggccaatttcaggccagatgtctgccaggcccctcgtttctgcccttacacgggccgataaggtgccgaatcggtctaagggaccgatatcagcagctacaatctgcccgtgtatggggaccttta…
>lncrna_single_sw_00057702	GTGGTTCCTTCCCAGTTACTAAAAACCAAATAGGTTCATCCCCCAGCCCATGCCCGGCTTCATAAATGGTGTGCCCCCCACCCTAAGCCAAAAAGGGTGTGTCTGGTTTGCTTGTGCCATGTATGCAAACTCTTTCAAACTGGCATTGATAGTAATAGTACTCTTGTGCCAAAGTGCATGCACCCTACATAGGATAAACAGCATTATTCCAATCAGGCCCTTATGACTTGATGATGTTAGGATCTCTACACCCCCTGAACTTAGCTCCCCTATCATTAGCAACTCAGGGACAGGGCACAATAACTGCTTTTGGTGGGGCTGCGCTGTATTTTCTGCACAACACTGGCTCCTACAGGGCTGTGACTTACTCATGACTGGGAGCCTACTCTATAGCAGAGC…
>lncrna_single_sw_00057707	cacatataactgtctacatcatatttaagttcagtttgaaggaaaaatatccctttAAGACCAGAAGGTATTTACAAAAGGTCACAAAATAGGAACCACAACTTTTTTAGGTTTTGCTATATTGCCTTTCCTTTCAGAAAGTTTAATCCAATAAGACTACACTCTGCACTAACTTACTTGGCATCCCTTTACCTTTGTCTCTATCTCTGACACGTAATGTAACCAGATACCACTTTAACTACATCTCAGTCTCCAACAACGAGTGTACAATGGTACCCCTACATCTCTATCTCTGATATCTAATGTACCCTACTACCCCTTTGCTTATGTCTCTCTATCTCTGATATCTAATGTACCCTACCCCTTTGCTTATGTCTCTCTATCTCTGATATCTAATAT…
>lncrna_single_sw_00057709	GGCTTCTAAAATGCTAGAAACATCTGCAGGTAAAATCAGGACCAAATTGTCTTCAGTTGTGCCTCACTTATGATTTCTGCACCATTAAATAACTCACCACATTCAGTTGCCCATGCAGATAAGTCAGGTTGTGGCTAGTGGACATAATTAAACCTGTGATGAGTCAGCATGCAATATGCTAGAATACAGGCATATTTGTAAGTGGAGAACGCTATACCTAGCTCATTATATAAGGGTTATGACTCTTGTCTTATGAGCACCCTTATTTTGTGCATGATTTGCTGCGCATGCAAGTTTACCCAATAACTAGATCAGCCCTATAAAGCATTTCTTCAAAAAAGCAGGCTATTATGGCACAGAGCACAATAATAATGAATCAAACTGAGAATTAGTAAATAA…
>lncrna_single_sw_00057722	TTTTGCAAAACATTCACTCGAGCCAGTATAGTCCTCCACGACCATGGAGATTATTCATACTGGCTCCCATTCACTCAAGCCAGTATAGTCCTCCACGACCATGGAGATTATTCATACTGGCTTATCACTCACTCAcacattcacacactaagggtagggggatcctatctgtatgtttttggagtgtgggaggaaaccggagaacccggaggaaacccacgcagacacggggagaacatacacttaaactccttacagtgccctggccaggattgaactcgcaaccagtgcatctgtaaggcgacagtgctacccactgcgccaccgtgctgcccagttaACTGACTGCCCATATAGTAATCTTGTCTTTTACAGCTCATGATGTCATCAGTGCAGCTT…
>lncrna_single_sw_00057749	TTTTAATATAAAGTTCAAAAGTATTCTTCCTTTTCATTATTTTGAGTTGCTAAATGTTCCAGATAAATTAAGCAGAGGATTAAAATGCTGAAATCTTAGATAAGGTTCCTGCTTGCCCTTTCTGAAAAAGAATCAATACCTCCTTATCTCATTTGGATCAAATAGCATTTTTTTCTGGCCAAATCGCAACCCTATCCCTTACACTGTTAGTTTCTGCTAAGGCTTAGTACCTGGTAAATAAATTAACCTTCAACAACCTGGCACAAAAAAAACAGAAAAGGTTCCTAAGTGGCACTTCAACGTGCAATCCCATCTGGGGGAGCATTCTGGCGCTGCAATTGTTTGCTAGGAACAAGCATTAC
>lncrna_single_sw_00057761	CAGTTACCAGCAGATGCGGGGAAATGTGAAATATGAGAATTCAACATGGAGCTCAGCGGCAACGTGTATTTTTAATCCTTACTATCTCTGGCTTTTGGAGAAGGCTATGCTGGGCAAGCAACCAACGCTGCCGACACAAGCCAACGCACATAATCCTATTTCCAGTGGTAGAGCCCGGCCTCTGTACAAGCCAATGGGTTGCTAGGGCCCAGCCCAAAGATTAACATATAAACGTGGCAGCACAGGGATCAGAATGTGACACCGCCCACGACAAACAGGAGACAGTATAATCCATCCAGATGCCGGGGCTAGGCAGACTGCCTTTGGACGCTAGCATATGGAGCACTGAGTAACATCATCAGCAACTTTTACATTTCCCAGCAGCCTCAGTCAGACAAA…
>lncrna_single_sw_00057767	GCCATGCCCTTTGTATCTGTCAAAAACATTATGAGATCTTAAAATTTCCATAAACTTCTGTAGAATGTTTTCTCGCCATATCATTCCTAACCTCCTCCTTTATGCCTCATATAAGGTTGAAGGGTTTTAAAATGAAGCCACAAATCAGGTGTGTTTATTGTCTCTACAGAAAAATCTATAAACCGGTGTTGCTACCCAAAATTCATTTTAAGCTTTGTAGAATATTTAATGCCATTACACACTGGTGTAAAAGATATAGCTTTTTGTAGTGTAGGCTCTTTGTCATGTAGGCAGCTTTTAAACATAGGAATATCTTTATTTTATACAGGAAgtactggcataactatagaggaagcagacccaaggacaggggggcctgaactgtgggttctgcttcct…
>lncrna_single_sw_00057832	TCCACATAACTACAGAGGGACTGACTCTATATAATCTGCTATGAACATACAGAGTGAATCGCTATTATACTTGGCACTAACGAGTGTGTTGCTACCATTTTTATAGGACTACAGAGTTAACATTTTTTTAAAGCAAACATTGAATGATCCGCGGCTTTCATATAGCGAATACCCAGACGATTCTTTGGATCTGGACCCTTCCATGTTGGATTCCATTTGGAAGCCTGATTTATTCTTTGCCAATGAGAAAGGAGCAA
>lncrna_single_n_00042791	GTGGTTAATAGGCTTTATTTTGGCTTTTGAAACACCTCAGTCCTTGTATAAACAAACTCGGCACAGTTACATTGATACATTCTTTATATACATTCAGAAAATGAGAGCAATTTACCCATATTGTGGATGTTTCCATACTTTTTTGAATCCCGTATCCTTCAGTGTTTCCCAGGCTTCCCTATGCTGCGTTATCAGGCACTCACTTATTCAGATACCATTTGTTGGTCTCCTGGTTACAAATCTGTAGCTTTACGTAGACTTTACCTGGTGTTTATATTTTATTGTTGTATTTGAAAACATATTTCTACTTTTAGGTGGATTATAATAACCATGCCCTGTACAAGCATGGGAAAACTGGAAGGAGACAGTCGCCCGTTCGCATTTTCACAGATATTCCCC…
>lncrna_single_sw_00035963	ccacaattcaacaatggatagaactaataaatgggacacttccactgatcagactgacatacaatgcccggggtgtacctgagaaatttgagaaaatatgggaaccctggCTAGATGCCAACCCCAGTATATCGCTACCGGATGACTAATACGCACATAACCCCTGGTGTACCTTGACAAGTTGATACCACATGGAGTTCTAACTGTCACCAAGTATATAATGTAAATGATATATTAGTGACAAAGATGATGTAAGTGCCAAGtattttattttactttatctatttttcctttgtttatttttgtttgtttAAAAATGCAAAATAAAAACCTTTTAAAAAAAAAAGTAAAGCATGTGGATTACCTTGTAGGGATTAAAAGGGGCTTCAGGCTTGTCCC…
>lncrna_single_sw_00057912	CCTTTAGCTATCTGCCATATTTCATTTACATACTCATGTCTGCCCTGCCCCCTTCTGTGATGTCAGAGACAGGCAGTTTGGCTATGTAAGTGATGACAGCATAGCAGGTCTCCCCGTTTACGTGATTACTCTAATACATGGTATTTTCTGATTGATTTTCCCCAATCTTACCTTTTTCTTCCCCTGATCTACTCCATAAGCAGCCCTCCTTCCATCTATGCATCACTGCCCCACCCTTTCTTACCCCACCCATAATTCATCACGGTCTGTCCCCTTTGTTTCTCTAAACAACAGTAACCTTAGTAAGAGGGTATAGCATTATAATATCAGTGGCAAGCCAGGCAGGGCAGATTGGTATGTTGTTGTATAATATTGTGTTGTAAATCAGTCAATGGGTAT…
>lncrna_single_sw_00057915	gtgtagttcaaagctgtaagagtggcagcagtttTTTCCTTCATAGAACAGACTATGCAGACCCCCTGAGGTCACAGTGGGAAGTGCAGTAGAACTTTTCACACCCCTCCCATACCAAGCAATGGACCAGTCCCAGCACCCATGTGTATACTGGTAAATAGAACAGTGTATTTCATGGTCTAGGGCAGTTCTCTTTCCATGGGGCAGATGTGGGAGCCAGTTCATT
>lncrna_single_sw_00057940	CAACTCCCAAACATGGCTCAGCTAAAGGGCAGGGATTGGGTAGTGCGCCCACGGGAAACCTACCTTCTCCCTCTCCCTGCCCTTTAGTGTGCAAATATGGCTCTAGCCCCGCCCTAGGGGTGAACCGATACCTTCTGGCTAGGCCTGCGCGATGGAAGGAGCTGAATTGATGCCGGGAGCAGCAGCTGGCTGGAATGCACAGGGCCCTAAACAAACAAtgatccagagaaaggcaaaaacccttagcgctcaggccaatctgcactaaagggaaaaattcctttctgactccaaatggcaatcggttttacaccctggatcaTTGGTATATACGTAACTAAGACACACAAAGAAATATAAAAACACAAGCAATAATTgggggtgggagacagggtgagg…
>lncrna_single_sw_00057981	CAGAATTAGTGAAAGGACGGCGTCACTTCCGGTGGTGTGCAGTGATAATAACATTGGTGTCCAATTCACTTGGTGCAAGTCAGTCAGTATATCATACAGGTTGGCCCTTGTATAGGCACCTTAAGTCCTTGACTCTTCTGTCCTCCTGTTAAGTGTTAGTTCAATGTTGACAGTTCATGGGCTAATAAGACCCTGTGGGGCTAGAAAGATGTACCATCTCTAATGTGTAAGCAGCTTGGCACAGGATCTCCACTTACTTCAATCGCACAAATCTGGGGCTTTCTGGTCACTGTCAACAGGAACCTTTGCCTGATTCAGCACCCACTCTTGTATGGCATCTGTAATGTGTGGCACCACTGAA
>lncrna_single_sw_00057999	caaatatttgccatctctcaaatttttcaccgttttgcaaaccttttgaaagatccgcaaatttttcggcaaagtgaaacgggacagattttctcatcactaCTGTGGTTCCTGAATGCAATAAAGCTGGAGCAGATTATCTGGTAGACATTTGtagcacggtggattttattttgattttataatgatttacaatatacatctgctttgacatatgaatcaaatcttaggtttgagtcaagtaaaagcagtagattttgggacagctattgttcagtgttcaaggtacaatgtctttgttctatgtatattgctgggtaaacagtaaacacaggtattgttacccagcaaatatccttggaataaacaaacagacagcatatagacaatacactttat…
>lncrna_single_n_00042811	gcgaacattgctaaaagttcgcgaacttgcgaacacccgatgttcgcgcgaattagttcgccgcgaacagttcgctacatctctaATTATCCCCAGAATTCCCATTTAACCCAGACAGGCATATCTATGCCATTAAAACATCACATGGCTTGTTATCCCTAAACCTATCTGCCTTATTATGTGCTGGAAGCTATAGGGAAGCAGTAGCAGCAGACAAGGGTGAGAAATAAAGCAGGGAACTCATGGCTTTCAACATATAAATCTGTGACTTTCTCTGTAATAAATCTTTACCCACTGCCTTTAACTTCTCCCAGAGCTGCCAACCTttatgctagtacatgtatgtacataaacaggggtttttagttgcaaaattatgattgccaacaccacagcatt…
>lncrna_single_sw_00058005	GCCTGCCTTATTTCTCCACTTTTGCTATTGCAGGGATGCTTCTGCTCCGTGGATAACTTCTTTGATTTTGCCGAGGAGCTTAAAAATATGGAACGCTTCACGAATTTGCGTGTCATCCTTGCGCAGGGGCCATGCTAATCTTCTCTGTATCGTTCCAATTTTAGTATATGTGCTGCCGAAGCAAGCACGAAACTCCAGCGAGCAGCACCGCCTTATAAGCGCCGCCAGATGGAACCCCTGTAACTTAAGGAGAGTGACAGATGGAACCAAAGTGCCAATTTCAAAGTTTAGATGTCATCTGCTTGTAGCACTAAAGAAGCATTAGCCCAAAAGCC
>lncrna_single_sw_00058006	CGCCTAGATTTGCGGAAATAAGCGCAGGCGGCAGAATGGGGAGTTCCCTTTTGCTTGAGCTGCCAGAGTTTAGTCGCGCACGCCCTCGTGGGCTTTTTGGCCGCGCCACTTGGCGATGCATATTTTCCCACAGTGCTCTCGCTAGCATTTAATAAACAGCGCCGCCCTGCCGCCGCGGCTCCCTGTCATTTTAAAGGCCTCTCCTTCGCTTGTTGCGCCAGCTGTGCCGCGCCTTTTGGCGCTTCCTTTATCACACGGCCTCAACCGGATCCCCTCTCGCTTGCTCCTTTCCCTCGCGTGACAAAACATGGCGTCGGGCCATTCTAGGAGCTCATGTGAGCGCTTTCATTTCTTCCGCCTGCCTTATTTCTCCACTTTTGCTATTGCAGGGATGCTTCT…
>lncrna_single_sw_00058008	TTTTTGGCCGCGCCACTTGGCGATGCATATTTTCCCACAGTGCTCTCGCTAGCATTTAATAAACAGCGCCGCCCTGCCGCCGCGGCTCCCTGTCATTTTAAAGGCCTCTCCTTCGCTTGTTGCGCCAGCTGTGCCGCGCCTTTTGGCGCTTCCTTTATCACACGGCCTCAACCGGATCCCCTCTCGCTTGCTCCTTTCCCTCGCGTGACAAAACATGGCGTCGGGCCATTCTAGGAGCTCATGTGAGCGCTTTCATTTCTTCCGCCTGCCTTATTTCTCCACTTTTGCTATTGCAGGGATGCTTCTGCTCCGTGGATAACTTCTTTGATTTTGCCGAGGAGCTTAAAAATATGGAACGCTTCACGAATTTGCGTGTCATCCTTGCGCAGGGGCCATGCT…
>lncrna_single_sw_00058009	CACACGGCCTCAACCGGATCCCCTCTCGCTTGCTCCTTTCCCTCGCGTGACAAAACATGGCGTCGGGCCATTCTAGGAGCTCATGTGAGCGCTTTCATTTCTTCCGCCTGCCTTATTTCTCCACTTTTGCTATTGCAGGGATGCTTCTGCTCCGTGGATAACTTCTTTGATTTTGCCGAGGAGCTTAAAAATATGGAACGCTTCACGAATTTGCGTGTCATCCTTGCGCAGGGGCCATGCTAATCTTCTCTGTATCGTTCCAATTTTAGTATATGTGCTGCCGAAGCAAGCACGAAACTCCAGCGAGCAGCACCGCCTTATAAGCGCCGCCAGATGGAACCCCTGTAACTTAAGGAGAGTGACAGATGGAACCAAAGTGCCAATTTCAAAGTTTAGATG…
>lncrna_single_sw_00058010	CCTTTTGCTTGAGCTGCCAGAGTTTAGTCGCGCACGCCCTCGTGGGCTTTTTGGCCGCACCACTTGGCGATGCATATTTTCCCACACTGCTCTCGCCAGCATTTAATAAACAGCGCCGCCCTGCCGCCGCGGCTCCCTGTCATTTTAAAGGCCTCTCCTTCGCTTGTTGCGCCAGCTGTGCCGCGCCTTTTGGCGCTTCCTTTATCACACGGCCTCAACCGGATCCCCTCTCGCTTGCTCCTTTCCCTCGCGTGACAAAACATGGCGTCGGGCCATTCTAGGAGCTCATGTGAGCGCTTTCATTTCTTCCGCCTGCCTTATTTCTCCACTTTTGCTATTGCAGGGATGCTTCTGCTCCGTGGATAACTTCTTTGATTTTGCCGAGGAGCTTAAAAATAT…
>lncrna_single_sw_00058011	CTAGATTTGCGGAAATAAGCGCAGGCGGCAGAATGGGGAGTTCCCTTTTGCTTGAGCTGCCAGAGTTTAGTCGCGCACGCCCTCGTGGGCTTTTTGGCCGCGCCACTTGGCGATGCATATTTTCCCACAGTGCTCTCGCTAGCATTTAATAAACAGCGCCGCCCTGCCGCCGCGGCTCCCTGTCATTTTAAAGGCCTCTCCTTCGCTTGTTGCGCCAGCTGTGCCGCGCCTTTTGGCGCTTCCTTTATCACACGGCCTCAACCGGATCCCCTCTCGCTTGCTCCTTTCCCTCGCGTGACAAAACATGGCGTCGGGCCATTCTAGGAGCTCATGTGAGCGCTTTCATTTCTTCCGCCTGCCTTATTTCTCCACTTTTGCTATTGCAGGGATGCTTCTGCT…
>lncrna_single_sw_00058012	CCCCTCTCGCTTGCTCCTTTCCCTCGCGTGACAAAACATGGCGTCGGGCCATTCTAGGAGCTCATGTGAGCGCTTTCATTTCTTCCGCCTGCCTTATTTCTCCACTTTTGCTATTGCAGGGATGCTTCTGCTCCGTGGATAACTTCTTTGATTTTGCCGAGGAGCTTAAAAATATGGAACGCTTCACGAATTTGCGTGTCATCCTTGCGCAGGGGCCATGCTAATCTTCTCTGTATCGTTCCAATTTTAGTATATGTGCTGCCGAAGCAAGCACGAAACTCCAGCGAGCAGCACCGCCTTATAAGCGCCGCCAGATGGAACCCCTGTAACTTAAGGAGAGTGACAGATGGAACCAAAGTGCCAATTTCAAAGTTTAGATGTCATCTGCTTGTAGCACTA…
>lncrna_single_sw_00058013	CGACCCTTAAACGCGCCTAGATTTGCGGAAATAAGCGCAGGCGGCAGAATGGGGTGTTCCCTTTTGCTTGAGCTGCCAGAGTTTAGTCGCGCACGCCCTCGTGGGCTTTTTGGCCGCGCCACTTGGCGATGCATATTTTCCCACAGTGCTCTCGCTAGCATTTAATAAACAGCGCCGCCCTGCCGCCGCGGCTCCCTGTCATTTTAAAGGCCTCTCCTTCGCTTGTTGCGCCAGCTGTGCCGCGCCTTTTGGCGCTTCCTTTATCACACGGCCTCAACCGGATCCCCTCTCGCTTGCTCCTTTCCCTCGCGTGACAAAACATGGCGTCGGGCCATTCTAGGAGCTCATGTGAGCGCTTTCATTTCTTCCGCCTGCCTTATTTCTCCACTTTTGCTATTG…
>lncrna_single_sw_00058014	TTCCCTTTTGCTTGAGCTGCCAGAGTTTAGTCGCGCACGCCCTCGTGGGCTTTTTGGCCGCGCCACTTGGCGATGCATATTTTCCCACAGTGCTCTCGCTAGCATTTAATAAACAGCGCCGCCCTGCCGCCGCGGCTCCCTGTCATTTTAAAGGCCTCTCCTTCGCTTGTTGCGCCAGCTGTGCCGCGCCTTTTGGCGCTTCCTTTATCACACGGCCTCAACCGGATCCCCTCTCGCTTGCTCCTTTCCCTCGCGTGACAAAACATGGCGTCGGGCCATTCTAGGAGCTCATGTGAGCGCTTTCATTTCTTCCGCCTGCCTTATTTCTCCACTTTTGCTATTGCAGGGATGCTTCTGCTCCGTGGATAACTTCTTTGATTTTGCCGAGGAGCTTAAAAA…
>lncrna_single_sw_00058016	cttaaaggcattaacagaatctgccattaccccatcTCAATGTGAACTCAAATAGGAGCTCTGCATTAAGGGCTGGACACGTATAACATATAAATGGGACAAAGCTGAGAAGCATGTATGTGTATGTTATTGGTGTGCAGCAGCTTCAGCATGATTTGAAACCCCGTCTCCCAGCAGCTCAGAAAAAGCTGTTCTTAACAACGAAAGCAAGACTCAGCCACGTCCAGACATGAAACAGAGCAAAATAAGAAGAATACAGGTTGTGACATTACCTCTCAGGCCGAACAAGCTTCTCACACACACAACTTTTCCCTGTTCTGTTTTGGTTGTATGCGACCTCCCTTCCGGGGGCGGGGCTTGGGTGTTACCCTCCGGTCATAAGGCCATGCCCAGTGAGTT…
>lncrna_single_n_00042817	ctggtaggtacgaaacgcgtaaggctgttgcagttgttattatttttatggaataaatacatttttgatacttttattaaCATACAAGCTGCTCTTTTGAACAAATTGATTGACGCAAAAGGGATCCCAGATGTGCCTGCCTGTTTCTTCTAGTATAAAAAATGTATGCAATTAACACGCATAACAAGTAGCACATTCCTCTTGGGTAACTGATGTGCAATCTTACTTAGTCCCTGAATCTACTAGTCTTGTCAAGCGCAGAGCCGGAAGTCCCAAACAGAAATACTGGAGGTATGAAAAGATGCCTACATCAAGGAACAGATGGTCTTCCACACATGTAGGGGCAGATTTATTAAAAATAGAGTTTGATGGGAAAAAAAATCTGAGAAAACATAAGAG…
>lncrna_single_sw_00046908	caaaataccgatcattacgaaaaaaacgcaatcggacgcattcggcccgttcgtgagtaagtaaatgggccccataaggtattgtaatccaaattacaaaaagagcccttatGTTCATGTAGCATGATTATTAATCACTATATATGTGTTCCTGTAGTGTGATTATTATTTATTTTACATATCTAAGGCCAGATCCTATTTAAATAATGACACCGGCTATGCAAAAAAAAAATGTGTGGATGTCACTTTCATTGCACGCCCTGATCCCTTAACCATTACGTCCCCAGTTCTGTTGCAGGATTTGCTATGCAAATCTGTGGCGGAGGCTGGTTCATATTTTATTTATTTTATCTAAAGTGTGATGTGCACCATATGCATCAGGCATATCTGTTCCATCTT…
>lncrna_single_n_00042822	GAACGCACTGCGCAGTGTAGTTTGGGTAGGACAGGATGGAGCTGTAAGTCGAGCAGCTGTACGGTGTGGAAAGATCAGTACGTTGTGTGCTGTTACTGGGGCTAGGATTCGGTTGCGGGCCGTGTTGGACTGCGGTGCCGGAAGATGGGGACTGAAGGGCTATTTTGCCTACGCATTCCCCAGACGCCTCAATGCTCACCGGGCTAGCCAATGCTTGTGCGTTATATTAAACTTGGGGTGTATTTGTTTCTTAATGGTAGGGGCAGAGGTTTATTAGCAAACGTAAGGGACAGCGGAAGTTACAAATGAATGGGTGTGAAGGAAGAATTAAGGGGGGACCTAAGGCAAACTGGAAAGTTACTTCATTAGCCAAATGGAATGAGGGGGAGAGCAGGCGGG…
>lncrna_single_sw_00058121	ttcagcatctctccagtttggagtttaagcagctatgtggttgctagtaaccaaattgctagcaaccagggcatggtctgcatgggagattgatatatggacaggagaggacctacattgaaaaataagatataataagttacaataacaataaaattgcagccttgcagagcaatgctgggttcagtgGTCAGGCTGGCAGCAAATTTGGGTGAACTGCCTCCATGGCAATTTATCTGCCCATCCAGCAGGATTTCTGGGCAGCCCACATATCACCATGCTCCTGGGACACAGTGCTGCCAAATCTCTAGCTGGCCCAGTGTGTGTGCCATATTTCTAGTTACTGGTAATAGCTAGGGGGCATTGGAGTGTGTGGCAAATGGGTGAGTGAGCAGCAGG…
>lncrna_single_sw_00058125	TGGGCAGCGAACGTGCCCTTAAAAGGAAGTGCCTATTCTGGTTGGCTTTGTAGGATGCTGGCAGAGCCGCCATGGCGAGGCACTACGCCTGCAGCTGCGCCGGGCAACTAAGAGCTTTGGAAATTAAGCACATCATGAAAGATGACTTTGAAGACAATACGGTGTGTGATATGTAAAGTAACAACCCTTCTGTGGTGCAATTAATCAGACGGGAGGCTTGGATCACTCCGGGTCTTTGTTGGTGGCCCATAGAACTTGAAGAACCCTCACCCTGCCAGACTTAATCCAGATTTACTTTGTATAAATGAAGAGCCATTTCCTCAGATAAGTATATTCTCCGCCTCATCATGCTCTCCATATAAATTCTCAGCTTCACTCGGAATCACTCGCTATCATCAG…
>lncrna_single_sw_00058171	cccgcaatgccaccccaccggctggaatgtaaatcgctggtgggatggcagacgcggtgtcgcgatttgccatcccatcggcgatttacattctagctggtgggatggaattgtggggagattagtcgcccgtgacaatggagatttgttagggcacagagctacttagtagcagctacttgtcacggccactaaactccagaaaataccctgccatagacaatactgagaattgcctctgctaaaacacacgtagagacagttatcagtgaatgatcagaattgtctattatagtagctgtgacaagtagctgctactagtagctcagtgtgtcttcacccttagaccaattcagcagcttatctgcacacttttgggaaccatgatggccctaccgg…
>lncrna_single_sw_00058188	ATGAAGGGTTGATGTGCGTCCGATTAGGTGCATTGTGCTAGGCATGGTAAGAAGTTATAGTTCATGAGGCTGATGGAGATGTATGTCTGCTGTCTGTGTGTTGGGCATTAAACTTCATGTTGCCATTTTGCATATGAATGAGCTCCACAAATAATGCGTGAGTGAAGTAAGTGACTTGTGTAAATGCCCTTGACCCTGTGCCTGTGTGCCAAATGCTTTCTTGTGCTGAAAGTGCATTGGCAGTATTGCACTTTATCAGCCCTCCAAGTGTGCATCCTACTGTACGTTCTGTGAGTGCTGCCAGACTGAATGCACTGCATTTGCACAAACATACATTCCAGTGAGTATGCTAA
>lncrna_single_sw_00058200	atatatatatatatatatatatatataatatatatTTGAAGTCTGTGCTGGTAACAGAGATGCAAACCAGGGAAACATCAATTAGGACAAATCAGCACCAACCCGTCAAAGAAGAAAGAGTCGGAGCAGCAAAATAAAAAAAACTATGTATGCAAATATGGCGATATACTGCAAAGCTGTCTCTGAcatcttaggcttccaatctctttcctgagtagagcaacatcagaacacttttttttctatttttcttctaaagatatttctgactgtacagttacaggaactaaccagcaggtggtgctgttattacaaaattcattataatggcaattaataataactttaaaagccctaaaactgaagaacaaattaatgtaatttgcttagaaaagcacc…
>lncrna_single_sw_00058207	ACGTAAACTCTCTCACCTTTAAAGTGTGCCCCCAAGTGATTGCGCTCTAGGCAGGCATGGTAACACCCAAGGCCCCACCCCCGGAAGGGAGGTCGCATACAACCAAAACAGAACAGGGAAAAGTTGTGTGTGTGAGAAGGTGAGAAGCTTGTTCGGCCTGAGAGGTAATGTCACAACCTGTATTCTTCTTATTTTGCACTGTTTCATGTCTGGACGTGGCTGAGTCTTGCTTGCGTTGTTAAGAACAGCTTTTTCTGAGCTGCTGGGAGACGGGGTTTCAAATCATGCTGAAGCTGCTGCACACCAATAACATACACATACATGCTTCTCAGCTTTGTCCCATTTATATGTTATACGTGTCCAGCCCttaaaggagacatttcatatcaccttcatatt…
>lncrna_single_n_00025079	ctggagaactgactacgtttcaagagtcagaaccagtaaacaataatgcaaggtaattgtaaatgctggaacttttgaaacattactttttttttataaatgaaaaaatattggaaagtagtgtaattttcttttattatgcaaaaaaAAGCATTTGTTGAAAGGCGCTCCCATTGAATGCTATGCATATGCTATGCAGCAGGGCAGTGTATCTCCGCCAGTGGCAGGGCAATGTTTGCTGGCTTTGCATCCTGTGCACCAACAAATCCCCGGGGAGGGACCCATGATGATTTCATCATTGCTGATGAGGCCATGCTCCCCTCCCCCTCCAGCTGCAGAGCCTGCCTTTCTAGGTACTTGCTGCTAGGAGAGGAGCCCCACTGGCAGCCCGGCAGCCCC…
>lncrna_single_n_00042832	gttatagttcttatttgcacccccaggaactttttccatgcttgtgttgctctccaacaatttttccatttgaatgtggctcacagttataaaaggttggggatccctgGTTTGCAGTATGGACATTACGAACATATAATATTTGTATTCACCCAGATATTGAATCCTCTGCAAATGAAGAAGCTGCATACTGAATCAAATCCACATCCTAATTTGGATACAAAATCTATAAAATGATTCTGTTGTCATGTGACAATAAGGGGCTCAgcttgagaaaacataaaggaaaccctgtgtgagttccttaaatcacgggggatttggggggggggggggttagggcaaaatacctagttgaggtttttatccgcaagtgggcttgcgtaaataagaaaaaat…
>lncrna_single_sw_00058250	ATAGAACAGACAGAATCATGTTTTATTGTGGAACTTTTATTCTTACATTGTTTTGTTGACATACTTACAGGAGAGGTACAACCTAAAAAAACAAGGAACATTGCCTCAAGGGAAGTCTGGCTCCTGGGGAGCGGTAAGGAGATACTGGGAGTTGGTAACACCCTGACACAGAATCACAGCCTACAATGGTTCTGTCTGAAGAAAAAAAAATTAAATGATAAAGGGCACTTAGGAGTGCTAATTAGAAAGTAGCAGTTTAAACAGTCAACTGCCTTAAGACTAATGAAGGCTATTTTTTTGTCATTAGGCCGAGGGCACAGTGAGCTTTTTACACAAATTATACTTGAGACAGAACTCTGCAGCCTAACTTCCAGTTCCCCACACTGATCACTTCCCACA…
>lncrna_single_sw_00058258	gtaaaagagagtcacataagtaccaaggaaGCACAAAAAGGGACTCTCTCCAAAGTAAATCATTTCCAGAACTACTTAACATGATGAACACAATCTGTAATATTATATAAAGATGGTTTATTCTGATGAAAGTATCCCTTTAAGCTGTAGCTCTTCATACAGTAGCCTTTCCCTGTACCTATACATCTATAATTGTGCAAAGCAACGGAACAACAATTTCTGAAGCACTACTGCAATTAATATTTGAAGGTTAATACAACAGCTgtgccaggtttgctctcattctagtgtcccatagcaaccagtcaccatatactggcctgctgagtggttgctatgggttactagaataggcacaaacttctgcaatttttTTAACTGTTATTATTCTAAGGATGA…
>lncrna_single_sw_00058264	CTGGGCAtattatatttatttattatttatttattatatatttatttttatatGCAAATAAAGCACGCTTTTGGTAGCCAGCAGAAAGAAAAGTGAAATATATTATATTTTACAATAAATTGCAATTTGCCTCTGCCTGCTGATGATTTAATTAAAGCTTAGCTACAAATGGAATATCAGGGGATTACTATTGCAGTACTTGAGACCCAGCATCATAAGGCAAAGAAGATTAAAGGAATTGGGAAGCATGCTATTTCATATCTGTATTAGAGCACTACTATGTGGGTGATAATACTCTAATAATTAACCACTGAACTGAACACTACATCCGTGTTACAAAAGTCTGGCCGTCGGCAGTGGTTCTGATTAATGCAGTCATACCAAATAAACACCTGAATG…
>lncrna_single_n_00042838	TTCAGATAAGGTAATAGCATGATATACAAACCATTCAGCTTACGTTTGCTTACTATTACGGTCATTGAACTGGGAATAGATACAGCATCAGTTGTGCATGACTGATCCTGTATGAGATCACAAATGAATGATATTAAAGATGCAAAGTTTCCTATTACCTGCATAaaacaatcacaggtagcatttactggtcacctgtgttatgaaaatgacctaagagaagcacaaaagaacactggagagtaactatgtggcatttttcagtatgtccaatagtaacaaaagcagcaacaaatccttctatagagaacaaaagggcagttctgaagacccataaaaagtctatctacattctgcagaaaaaaagtaactgaagcagtagatctgaagagcagtcct…
>lncrna_single_sw_00058310	CCCCTCATGAAAAGAGAGGTCCATGAAAATATTAAAAGGGGCTTTTGGGCTAATGCTTCTTTAGTGCTACAAGCAGATGACATCTAAACTTTGAAATTGGCACTTTGGTTCCATCTGTCACTCTCCTTAAGTTACAGGGGTTCCATCTGGCGGCGCTTATAAGGCGGTGCTGCTCGCTGGAGTTTCGTGCTTGCTTCGGCAGCACATATACTAAAATTGGAACGATACAGAGAAGATTAGCATGGCCCCTGCGCAAGGATGACACGCAAATTCGTGAAGCGTTCCATATTTTTAAGCTCCTCGGCAAAATCAAAGAAGTTATCCACGGAGCAGAAGCATCCCTGCAATAGCAAAAGTGGAGAAATAAGGCAGGCGGAAGAAATGAAAGCGCTCACATGA…
>lncrna_single_sw_00058311	GGGGTTCCATCTGGCGGCGCTTATAAGGCGGTGCTGCTCGCTGGAGTTTCGTGCTTGCTTCGGCAGCACATATACTAAAATTGGAACGATACAGAGAAGATTAGCATGGCCCCTGCGCAAGGATGACACGCAAATTCGTGAAGCGTTCCATATTTTTAAGCTCCTCGGCAAAATCAAAGAAGTTATCCACGGAGCAGAAGCATCCCTGCAATAGCAAAAGTGGAGAAATAAGGCAGGCGGAAGAAATGAAAGCGCTCACATGAGCTCCTAGAATGGCCCGACGCCATGTTTTGTCACGCGAGGGAAAGGAGCAAGCGAGAGGGGATCCGGTTGAGGCCGTGTGATAAAGGAAGCGCCAAAAGGCGCGGCACAGCTGGCGCAACAAGCGAAGGAGAGGCC…
>lncrna_single_sw_00058312	GTCAGCCCCACGGATCGTCTAGGCAGGTAGGAGAGAATAAAAGGTCATTTGCATATGCAAACGCCCTGCCCGTGTGGCAGATGATTGTTACCTAAAATATCAATTTCCCCTCATGAAAAGAGAGGTCCATGAAAATATTAAAAGGGGCTTTTGGGCTAATGCTTCTTTAGTGCTACAAGCAGATGACATCTAAACTTTGAAATTGGCACTTTGGTTCCATCTGTCACTCTCCTTAAGTTACAGGGGTTCCATCTGGCGGCGCTTATAAGGCGGTGCTGCTCGCTGGAGTTTCGTGCTTGCTTCGGCAGCACATATACTAAAATTGGAACGATACAGAGAAGATTAGCATGGCCCCTGCGCAAGGATGACACGCAAATTCGTGAAGCGTTCCATATTTTT…
>lncrna_single_sw_00058313	AAATTGGCACTTTGGTTCCATCTGTCACTCTCCTTAAGTTACAGGGGTTCCATCTGGCGGCGCTTATAAGGCGGTGCTGCTCGCTGGAGTTTCGTGCTGCTTTCGGCAGCACATATACTAAAATTGGAACGATACAGAGAAGATTAGCATGGCCCCTGCGCAAGGATGACACGCAAATTCGTGAAGCGTTCCATATTTTTAAGCTCCTCGGCAAAATCAAAGAAGTTATCCACGGAGCAGAAGCATCCCTGCAATAGCAAAAGTGGAGAAATAAGGCAGGCGGAAGAAATGAAAGCGCTCACATGAGCTCCTAGAATGGCCCGACGCCATGTTTTGTCACGCGAGGGAAAGGAGCAAGCGAGAGGGGATCCGGTTGAGGCCGTGTGATAAAGGAAGCGC…
>lncrna_single_sw_00058316	CGGTGCTGCTCGCTGGAGTTTCGTGCTTGCTTCGGCAGCACATATACTAAAATTGGAACGATACAGAGAAGATTAGCATGGCCCCTGCGCAAGGATGACACGCAAATTCGTGAAGCGTTCCATATTTTTAAGCTCCTCGGCAAAATCAAAGAAGTTATCCACGGAGCAGAAGCATCCCTGCAATAGCAAAAGTGGAGAAATAAGGCAGGCGGAAGAAATGAAAGCGCTCACATGAGCTCCTAGAATGGCCCGACGCCATGTTTTGTCACGCGAGGGAAAGGAGCAAGCGAGAGGGGATCCGGTTGAGGCCGTGTGATAAAGGAAGCGCCAAAAGGCGCGGCACAGCTGGCGCAACAAGCGAAGGAGAGGCCTTTAAAATGACAGGGAGCCGCGGCGGCA…
>lncrna_single_n_00042850	AAATTTCCTTCTTGTATTTATAGGATTTTTAGCTAAATTATATGAAAATCTTTATAAAGTAATACATTTGCACTGTTTAATTTGTGGTTCATTTAATTATTCTCTATCACATCAAAATAGACTTTTTTTCATAGTTTTCCTAAACTTGCACTATTGCTAGATGAAAAATAACTTTATgggccagattcactaaggtacgaatctgaatcatgaaatccgatcatttgatgatcgcaaaatttctgatggtcataaaagtttctaaaacttagaaaaaatacaatttttttgtattcggactcaatcgtactttgatgaatgtgcccctatgtgtagAGAGAGATGCTTGTGTTGGATGCCTACTTTATAAATTTTTTCACCATCCTAATATTTGTTAAA…
>lncrna_single_n_00042852	ATTTTTTCTGCACCGTGAATGGAACACAGGATTTCTGGTCGGCATAAAAGTCAGTGCACTGAGCTGAAACAACATTATTAATGCAGAGAGACTGTGAGAAAGTTGTTACGTACTGCTTTAATGCAAAACACACACAGACGTAGTtgtgtgagggtttcctccaggtacaatggattactcccacactccataattagacagacaggttaattggctcctgatggaacagactttaggaaatgtgataatgaccttaaattgcaagctccaccgaggcagagattggtgtgattaatctctggaactcactgcttcaatgtgttatatcaataaaggataataaataaAAATACAAACATTTGTATGCATTGATTTATACAGATCAAAGGGCCCTTACTT…
>lncrna_single_sw_00058399	gttccttcctgctttcccctgtggtgcgttctcccatgttccaccacaggggagcaaaggaaggagcgcattccattcttcattattgcctgaactgacacaggtgcatgtaagctcccaacgcaggtggaacacaggaaGGAATGCTCATGAGTATGAGCCCCTACAGAGCTGGGGTCCTAGGTTCCATTCTTTGCGTCTGTGAGGGGTTCCACCCACCCCAGAGGCAGGAAATGCATGTGAATGATGTGTAATCTAACATAAAAAAGTGCAGCTGAATATGTGGATAAATTGAAGTATGGCATTTGTTTATcagggccactcctgccacaggcaaggtgaacccttacctcaggcggcattaggcagccagttaccaggggcggcaaaaagccacct…
>lncrna_single_sw_00058483	NCTAAACATAACGCCCAGATTCAATTCTAATTCAGATGTTAGACTTACCTAAAAAGCATCCTCTCTAAAGGCAAAAGTGTACCTGTCCACCCTTATTATCTTTGCCAGATACAGAAATTCCTCTAACAGGTAACAATTTCCCAATGCGCTCATCCAGACAGGCATCTTGCTTATGGGTCACATTTAAAATATTCAAAAATTGTGTTACCTTATCTATGCAATGATGCTATGAATTTCCCAGTACAGAAACAGTCAAAAGACATACAGTACATTTTAGCTCTTGTTAGGAAATGTGTCCATCCAGCTTCTGACTTTCTTCATCTTCTGTTCTTTCTCATAACCTTGCCCCATTCCCAAATGCAGGAACTTTTGCATGTTACTATTTTTGTCATTGCCACA…
>lncrna_single_n_00042864	atttagggtgttttctcttggtacctagtgatttgtgggagataagttgctgcaaagtggaagctttgaggtgTGGAAGGATGCTTTGCCTTCAGCATAGGGGAGGGCGGGACATTGTTACTGGTTTTGTGACATCACAGCACGTTGTTGCCACTCCCATTCAGCAATCCCTTGAACTGACTCTGTGAGAAAGGCTTCTAATAGTCTGTAATCTTATTTCTTTTATTTAAAAAAGTAAGCATTTTTGGTAAACAAATATATTTGAGAATTTTATTATTTTGATTATATCTATCCATCTGAAAAA
>lncrna_single_sw_00058543	TAGTTCAAAAAATGAAGAAGGTGAGAATCCCCAAACCTGCTTCTCTAAGGACTTTAATGAAAATGCTTGGTTAGATGATTTCTGTTACAGAAGTCGTCCCATAGCCATTACAAACAAGTGATGAATAAAAAGAGGCTGCAGAGAACCAGTCTAGCTCATGACTCTCCATTTTAACAACTGAAATAGACATTACTGATGAGAGATGCTTCTCTTATACATTGGGTCAGTCATCTGAGTCTTGTGGCCACTCAGTTCAAATGGAATGGTCTAAAAATGTCCATGTCATTGAATTTCATTAAAGTGAAAGTCCTTAACTCCTTATAACATCTGTTCAAGGGTGAAGGTTTTTCAAGACAAACCAATGACAGTAGCATACGTCAACAAGCAGGAAGGAACCAG…
>lncrna_single_n_00042865	AAGAAATAGAGTTGAGCAGAGATCTTATTCAACTGTGACCCCCGAGAGGCCGAAGTTCTTAATTTCCATCTTTGTCGAGGCACATTCTTTTGATGTATTACCCCAGAGCGAAGGTATGACATTTCTAATGACGATATAATGCATGTTTCGCAGCATTTCTCCATCTCATGTTCAGTGTGTATTCATTAACCTTGGCTTCCACAAGTGGATGTGGAAGCTGTTTGGTGATGAATCAGTTTTACTGTACCTACGAATCTCATTTTCTACTCTAGCCATGATTGAAATTGCTATTTTATTCTCATACAGTGCACAAGTCCATACCTCTATGAAATTATGTGCAAGTCCAGTGTGCAGCATTATCACCTTAGAATTCATCCATAGCATCTGCAGTTGAATGTA…
>lncrna_single_sw_00058604	TTAAAAACACAGTATTTGTTAAAAACAAGCACTCGTAATCACTTACTTATATAAATAACATAGGGGTATATTCCCTGTTAAGACCACCTGGTGACAAAGTACCCAATATATTTATCCAGCGCATTTCTAGTTTCTTCAGCATCCACTGTCTATTACCTCCCCTCCTGAGAGGACCAACAGCATCAATAACCTGATATCTAAGTTGTGAAATAGAGTGCTTCATCTCATGAAAGTGTGCTGGTATAGGAAGATGCTGTAAATTGCAACGTATATTAGACttatgctgtttaatcctatccttgaccttctgagttgtctcccccacatatgcaaggccacagggacacttaatcaaatagaccacataagtggagttacatgtgaaataattcttaaTTG…
>lncrna_single_sw_00058682	TTAGGAATACAAAAGTATTACTACCCACAATCTTCTTCATTCCATACAAAAGGTTACAGAACATTTTTGGTGTGTCTTCTAAAACAACATTTCTCTAAAATGTTTCTTTCTGTAGCAGTAGAATTAATCCGTTTTCTTTTCGTCTCAACAGAAGGATTTAATCAATTAATATATATCAGGACAATGATAAATGATGGTCCATTTGAAAGAAGCAGTTGTTAATACGCAATTTATGTTAATGGTAAAATGCCCATCATTTGCTACCTATTAATTTTAGAGTTCCATGATCTGATGATGGCTATTAAATGTGCATTTATACATAGCTGTACAGTGCTATATACAGTATATCAACTAGATGTTTAGTTATTACACTTATAGCATTGTTGTCCCCTGTTGAGT…
>lncrna_single_sw_00058689	tttatacaagacagcactttatttgctgtagtagccacagaatgacactgcctggaattggacaacttgtgatctacaaaaacccctagatccttctccattaaggatacccccaacacactaccattcagtagatagtttgcgtttatattatttctGTAGCACTTAAAatttgttttagagaaaatgaatttagtcgtggttgctggcaagctgaggggattatatacaatacaaatgatgccacgtgggtgcgggagacatgcccaactgatacattgaaggcaactgatacattgtaggcaaatgtaggccttgcatgtcctttaaGCCATCTATATAAAGTGTATGTTGCAAAGAATTGAAAATAATTGCCATGTGTTGTGTATTTTCAACCAC…
>lncrna_single_sw_00058702	AGTTGGCAGAGTCCACTGCTTCTGTTACTTTATTAATCACTTTTGGTAGTTAATAGCGGGTGGAGGCTATTCCTGCTGCTGCTATACAAATGACTTTGATTGCTGGCCATAAAATATCACATTAGGAATTTTACATCTAGTCGCTGACGGAACTGCAACCTGTCCTGCCCACACACCATACTGCAGATCAGGGCTGTGTTTGCAATCCTTTATCCTTCCTACAGCCATTACTGAACTACAACCAGCATCCTCTAACAACCTAACAGGTTCAGGTGTGGGACTCTGGCCTGTGCCCACCTGGCAGTGGTGCCAGCTAGCTGATATGTATGGAGGGGTCAGAAATACAGCAtaccgtatatactcgagtataagccgatccgaatataagccgaggtacct…
>lncrna_single_sw_00047848	GCGACGTGCCGAGCGTACGTTCTCTGTTCTGGGCGGAGCTTCACGGGGCCGACGTGCCGTGCTTACATTCTCGGTTGTGAGCGGCGCATCACACGGGGGGGGGGGGGGTTGGGTGCGGCCGACGTGTGTACATTATCGGTACGGCTCGGGGTGTGTGTGCTGTGCCTGCTCAGTGCTCGATGCTCAGACATGTAAGTGCACTTACTACTTGCctcgagtataagccgaggattcctttttgagcacattttgagtgctggaaaactcggcttatactcgagtatatacggtaagtaCCCCACTAACTGGCACAAAGAATAAGGAGTAAAATTAATTCATTTAGGCCTAGAGAATAAATGTCACAGAAGCAATTTGCTTTTACACACCGTGTTTGATAAA…
>lncrna_single_sw_00058705	TTTTATCTGTATTCTTGCATAGCACAAATAATTGTACCTAGATCTAAACACAGCTGAGATATTGATGTACTTTGGCCACTGAAGATACTGACtaatttatctatggagttatataatgtataatttataaAAATATGCATATTTTTCTATGCATAACAATGTAAGAGAGAGCGGATAAAGAAAAAAGGCTACATTGTATCTCCTTACATCTGACGTTGCAACAGTTGAGAAGAGTAGCATTGGGATTCCTCTAGTTTCTGTTCTGCCAGTTTCTTCAGGTGCCTGTTTTATCTTATTCCTCTGGTGACTTCTAAAACAAAGGGCTGAGACACCATGATGGCTATTCAAAAGGACAAACCATATCAAGAATGCAAAAAAAGAGAAAAAGAAAAAGAAAAC
>lncrna_single_n_00042868	aaacattcctattgggtttaattaatgttttattgctttttagtagctttaaggtatggagatacaaattacggaaagaccccttggtcccaagcattctggataacgggtcctatacctgtacaacaaaaggtaaaaggagtccagtccaaaagagcttacaatctaagtgaagacggggtttaagacacagggtgtggggatAAATTAATTCATAGTGTAATGTTGGAAACTATAGAAAGTAAAGAAATTTAGATGGAGACTTTTCTTATTATGTCAAAATTCCATTGTTTTTTCCATCATAAAAGCAATTCCCACCTTTCCCACACTTTTTCTTCAGCTTTAGCTGTCAAATTTCCCTAGTTCCTACAGGCTAAAATGCCGTAAGTCTACTCAAAA…
>lncrna_single_n_00042870	CGATACTAATGAATGTATTATGTCCTTCATATACTCCAAAATGCACCCTCAAAGATAATTCGCACCCTCTTTGAACAAAAACTAAACCCACAAAACTTTCTCTATAACTTTATTTAAAGTAAAGAAACTAAAACTTACTTACCTGGTATATAGCTCCCTTATTTCATCAATTTCTACGTTTAAGCAAATGTTTGGTTTTCTTGAATATTTGGTGAAAACATACATTAAAGTGAGAGGAGTCTAAAGGGTGTGGTCATGCCCTGCAAATCCTACCTCTCATGCCCCCCCCCCACCAAAAACATCTTCTGCTGCCCATGAGTGCGACATTAACCTTAAGCCACATGCATTCCAATGGATCTTCCTCTGTCTTGTGAGACACAGATTTGATCCTGGGGGCTT…
>lncrna_single_n_00042871	gtttctttcatctattatctatatttctttcatgtattatccatgtttctttctatctatctatcaatcaatcatctatatctatctatctatctatctatcatctatctatctatttatcaatcaatcaatcaatcaatcaTATAGCTATCTAAAAGGGGAAATTGTACTCACCTAAATTGTGCCCAACTAAGAGATTGTCTGTCTCTTTTTAAAAACATCAGGTAATGTTTGTCCATGTATTTTTCATCCACCTATTACTTTAGACTGGTGAGCTATATTATCCCTGGCCTATATATATATTTATGTTGCATTCTTAATATTAAAGTTACCCATAACACAGAAACATACTGTAATCAGAACCAGGTTATTGATATATAGAAGATTGTCTAAGAAGGA…
>lncrna_single_sw_00048005	ctggcacagaaaaacaaagagacaagaaatcttatttcttttgaaagagaactcagtgcagcgtttatgtatgttcttatggctgtatttacatagacctttctgataaagcttacttagtttttacctttccttctcctttTATGTCAACGTTAAACTTTTATACATGAACCACTTTCACTAAACCTATGTTTCATGAACAGTCCTTAAATTCTGAGCACAAAAGGGCTAACACTTGGATATTCTGAATTGATCCGTGAATAAGGTTTGATTTACATTTAGGGTTATGGCACAAGAACAATTTTTCCCCAGCGATTTAATCTGTGTTACAGCTGGCAACAAATCTCCTGAAAATGACTTTAACATTAAATTACTCAAAGCTATCTGgctgataattaa…
>lncrna_single_sw_00058814	CTTTTGTTGCCCATACACCAAACTTGTAAATCATCAACTCTACAGCTCTAAATCTTCAACTTCCTCCAGAGAGGCATATTCCTAATGTCTTCCATTGACAAGCATGtaccatatatactcgagtataagccgagtttttcagcTGTTCTAGTAATCAGACAATTCCTATCAGGGGAAGTACTCAACAGCAGAAGGGGAAAAAGTTTCTTTTGTACAAGGATCTTGATATGTGCCATTTCATTATATCGGTAGGAATTGAAAAAGCCTATGAAAAGAGGGTCATAAAAATTTCAGCCTGTGCATATCAGCACTGAACTTAATCAGCAGGTGGTTCCTGTTCCCTGCTTTTCCCAACTGCCAATAAGAATAGTGCTGACATGCCTCTTACTGTGTGTGCCT…
>lncrna_single_sw_00058817	CAAACTTTGATGCATTGTATTATGCTTATATAATGAAACATGTGTTTATCTGTTTTACTCAGTATACATATAGAAGGAACCCTGCACTTGGAATTGAGAATATCATGCTATGCCACTTCCACTGATGTATTTTAAAAATCTGTTAAGGAATTTTGAATTGTTCTTCACATAGCTTAAAAAAGAGCCCCTTTGTTGCTGTAAATGTGCACAGAAATGGCAATGTAACTTTTTGTACTACTTTTTGCAATATATGCAAATGCTCTCTACTATTTTCATTTTATATAAATTGTGCATTGGGCCCTTTATATTCCTTGATTCCTATTATTCATTGAGAAAATTACACATCGGTCTTCAAGTGTCATATTTTTCGTCCCTAATACAAGTGTCATGTGTCATGTT…
>lncrna_single_sw_00058839	tataagccgaggtacctaattttacctaagaaaactggaaaaacgtgttgactcgagtataagccCCTCAATGGTGCAGCATGAAAAGCATCCATATACCGGTATACAAAATCTTTAATCCCATAACTAAATATGGCATTTCTGTATTCTTTAAATACAGTAAATTGCTGTTCTGGATGTCACTTCAATGAATACAAAATTATTCTATTTAAATTTGATAAAACAACTACTGTGCCACTAGCCATAAAGCTTAGCAAGTTATGTAAACCTCTCATGATATAGAGACCAGTACATTTCTCTCTCTTTTTTATTTTTTCATTAGTGACTGTACATAAGCCTGAGAAGAGCTGCATGAGCTTCAAAGAGGGGCCACTTGTGTCAAAGACATCAATTTCATTT…
>lncrna_single_sw_00058857	CATAGAAACTGCCCTTTATTGTTTGAATTTCTCTTATAGCATACAAACACTGTTCCTTACAATTGCACCCTGTTTATTGACCATACATTCTTTTTCAGCAAAACAGCACTTTAGAGATTAATCCAGATCCAGAACCATCGCCAAGTAGCAACCCTGGGTCCTTCACTTCTCCAGTATCACTGTTCATCTGCACACTCCTATCCTTCTTCTACCATATGCTGGCCAACTAATACCTGAGAAGAATCCTTTACTGGAAACCCAAATATTGTTCCTTTACTCTATCAAAGGTGTCTTGTGCTTCATCTATGACCAAGCAGTCCGTAAGATGAACCCTCAGATTGTCCTCTTGAATGCTTGCTTCAGCGCGGCTGGGCTCAATTTGATTGTACACTCCTCTGA…
>lncrna_single_n_00042883	tttttctgtaataataaaacagtaccttgtacttgatcacaactaagatataattaatccttattggaggcaaaacaactctgttgggtttaactttaaattattttttagtagacaaagtataaagatccaaattatggaaagacaaggtcccgagcattctggataacagattccatacctgtattttacttcccgaatgtactaaggtgcccaggAGCGCTTATTGTGCAAACAACTACTTTATCTTTGTACATGTTTTTGGTACTGGAAAGAACTTAAAGGGGTAATGTAAAACTATCAGTAGACAAAGTAATAGGTAATGGGCTTGGTTATGTGACTTAGAATTATATCCAATATCATGTATTATACCAAAATGCAAGGAGCATTGGACTTTGT…
>lncrna_single_sw_00058902	TGAGACCTCCCTCTGCCTCCCACCCCCCGCCCTCCTCTGCTTCATAATATTGTCATAACAGCTGGTTGGACACTTTCAAACAGCTTCTCCTAAGGGCTGGGGACTGTGTCATTAATGCCACGGGGGAGGGGGGAGCTCCTTTACACAACTTTCTATGAGCGCCCACTCACCGTTTCAGTGGGAAATCATTATATATAGCGATACACATTGATCCGAACGTTATTCAATAAACACTTGATATAATGTTTTTCTGAATTAGCGAGAAAATGGTCTATGCCACGTAAACGCGAGGGTTAAATCCATTACCATTGTATTTTATAATATATTTGTGTGTGTACAAAATGAAACGTTATTTTATAATAAATGGAGTAAAATTAGCCAGCGATGTTTATGTTCGCG…
>lncrna_single_sw_00058941	ttctgtgtccaaataaatgatttgtgggatcatttaataacacATGAGATTTTTCTTTACCAAAAATACCTGTTGAGGTACTTGTGGATGAGAGAGAATGGTCTCTTAAAAcagacctggactggcaatctgcagggtctggcaaatgccagggggctgctgtaagatgccatagacaaggcactatttagtagactgctggggggctggtgtgtacaacaatgtacaaatgccaTATACTGTCCGATACAAGATATAAATATTGCCCTGCTTAGTAAGGTATAGTTTGAGACCCAGAGCTGTagaaagaattatgggaaggaagccctggattgctcctaaactttccatttacatggaatacccttgagaccaagcctcatccactgaggtgtttaa…
>lncrna_single_sw_00058942	ttggtaacgaaaaagtcgtaaagacgccgaaaaaatcgcaaaaaatacgaaaaagtcgcaaaatgttcgttttcatatcggaatttttccaattcggttcagattcgtgtcttagtaaatgtgccccatagagtCCTCTTACCTTCAAATCTACAGGTAGATATTATGGGAATGTCTTGCTGCAGCCCCGAGTGTGCCTGAGGGAGGGAAAATCTGGAGACAGCATATGGCAAGGTTAAGGTACAAAAAATCCTTTCAATATGGCACCAGAATTCTGCCCCTATCTACCATGCGTGACTGTCCTGCTAAACAGGTGGCTCATCAATGCTCAGCTGTAGATGCTATGCTACAGAATTACCCTGTAAATATTTAATGGAGTAAATAGTTTTATATGCATAC…
>lncrna_single_sw_00058991	ccctaccctgcctgtgtgtgccatactctgcctgccctaccctgcctgtgtgtgccatactcaccctaccctgcctgtgtgtgccatactctgcctgccctaccctgcctgtgtgtgtcatactctgcctaccctacgctgcccacaggcaacatacagtgatacaatgttggcattgctcctacagtctgctcaataactatatattaaaaaacgttttaattgcagtaccacctcagtttatgttctttttatagtgtgcatggtttatttgtgggtttcttgggtgtgaacaggtaaacaatgtgggccttactgtctgagcctgaggtgtgaacagtgcagagggtgaacaatgtagggattaaaagctgtgaacaacccaggggattacatttt…
>lncrna_single_sw_00059014	CTATAtatgagaatattagaagtcatctcagtattccacaacctgtataaagcactcggaggtgaaactcctaggtatcttctaatatccttatGTCCTGTGCAAAATAATGGAAATATGTAAAAAAATGCTAATTGTTATACAAAacatcataattaaaataaatttaatggtgaacttcccctttaagGCCAATGGAAGCATAGGGTGTAAAAATATTCCTTAACAATAAAGTCACATCTAGTGGTTCACAAGGTGAGATGGACCTTTGCAGAGTCATGTTTTTCAGTAGTGCAAATATGTGTTGCTGAGAGAGCTTGAAGTCTCCCCATGTTCCATTGCCCTAAGGTGATGGAACATAAATAATTACAATAAACATATGACTGATTTGCACTTGAG…
>lncrna_single_sw_00059042	GACCATTGAAAATCAGTATGTTATCAAGTGCTACAACAATGCTGTTGTAGTGGGACAGGTATGGTTACTGTCAGTGTTCTGGTTCTAGTGCCAGTGTGACTAGGCTTGTCAGGAAGTTGTGTATGTGGCCCAATAATTTCTAAAAGCAGAACTGGGTCACAATAGATTATTGCACGTACGGTAGCCCACTTTTTCCTTTTTTTCTTTCCTTATGTTGACTGAGTACCTTTTTTTTTAGCATATGGGCCATTAGAATACCAGTCAGGTAGTAACCCTTCACTACACTGAAGCGATTTTGCATGTACTGTAAGTTAATGAGTCCTGGAATGTGTCATCTACATTTTGTTCATTGTCAATAGAAGAAGAGTCATTATAAGAGTAAGTTTTCTTTATTAAAAA…
>lncrna_single_sw_00059090	TAGGAGGCTTATTTTAAAGAATCTGTTGAAAAACTGCTTTAAAATGTTGTTAAAAACGATTTCTTTACTGAACAATCCAGGTAGTATAACACTGAAAATTCACAGGGAAATGTGCAACGAGTAACATTTTTATTAGACTGGCATAGTAAACACGTGCATAAATCATATTATAACAGGGCAAGCATGTTTGGAGAATTCTGTTTCATTTCTTGCAGTTACCTTACATTGTTCACAATCCTCTGGCACTGACAAATCTTGTGATCTAGTGAtcatttttattttcactttctatttttagcttcaGACAAAGTTGAGCCATTGGGTGGCAAATGTAGAGATAAAGAACTATTTACATATACATTTTAAGTAGCAACATAGTTTAATTACTTTGACTGTAAG…
>lncrna_single_sw_00059147	aaaaaatacatttgttggttcaagaataatattttatttgctatgtaaccagtgtaatttataaataaaaaggacaccataaaaatcatgaccgtattactttAACTTTTTACTCCGACCAGTCTGGTGCTTCTATAAAAAATGAACCAGCCTGGGGTACCGAGATGGGGAGCAAAATGCACAATGTTTTTTTTCTCCCAGGGGTGGCTTCACCAGTTCCATCTACCTCTTAATAATTTCTCTACTTTGCATGTGTCCAGCCCAGTCCCCTATTAAAACAATCCCTGGAATGGGATGCTCCCTATCCCACTACCCAGGACTGGTTTGTATTTTTaaaaaaaaaaaaaaaaaaaaaaaaaaaaaaaaaaGCAGCCTTGGGAGAGAAAAAAAACAAATATG…
>lncrna_single_sw_00059210	gtaatcactactcatctgaATATAGTGGGTAGTATATAAGAGCTATGGAAGCATTCTCATGGAAAGAGTAGACTATGGGACCCCTTTACAACAGGTAATTTGGTTTATGAAGCCATAGCAGTGGGGCTATGGGACTACACTGGTGACACTGAGTTCTGTAAAATCTTTATATAGTGGATATAGTGGACAAGTGCAAAGCACAATACACAAAAGCACATACAGATCACCATTGTTTCTTAGCGCAATGTAGTGTTTTCCCCAGATTTTCAGTGTAACAGTGAACATCTCAAAAATAGGattcatcaaaagcaggctgcactgacgtgtttgcactagggacaagttgtataggtcttggtgaataaggttaaagtacaagcacattttctgcactgtccc…
>lncrna_single_sw_00048683	TAACAGGCTCTCTCATGAGTGTTGCAGTTATAGTATTCTTTTCATTTCATAGATCAAGTTCCAATCCAATGAGCTTTCAATAGTGAAAAATTTTATTTTCTTGTACAAGTTTCAATAAATTAATCTTAAAGTTTAAGTCTGATATAAAGCTAGAAACACCCTCTTTATAATGAAAGCCTCAATTTATAATGCTCTACACACACCAAGAAAAGACAAAGAATACTTTAGAAAAGATTTTATTAGAAAATTAACAATAAAACAATAATGCAAGAAAAAAAAAATCAACAGTGCTAATACTACTTATCTATggttctttaaaggggaagtttacctttaaatttattttgagtgtgatgtagactttgTTGACTGGCCTCGCTCCAGACTGGCCAGATTAAT…
>lncrna_single_n_00042919	GTCATAGCTTTGATTTTAAAAGACATTTTTATATTTCTGCCTGGAGGAATGCAAATATCATTACTCAGGTTTCTATCTACATCAGCTAGTCGTAGGATTATAGCCCATTGTAAAACTGAGAAGAAGCCAGAAGTCTGACACAAGATCAGTGATCGTCTTTCTGTAACATTGCAGCCTGGGGAAATAACAGATGGTAAAGGGATAATTGCAATGCATTATTGACTCTTTCTTGTTAAAATCATGTTATACTTCACTTAAAGTGATACTGACCCTTACCAGTGGCAAATGGGCCCTTCATGTTCTTCATACTTCTGTTTATCCATAACAATTATCAAAGCTAAGATTCCTCTAAGCTGTAGCTGTGTGCTAGTTTGCTCAGGCCTGTAGAAAGACAGAAAC…
>lncrna_single_sw_00048893	aaaaactgatactgcgcatgcgccggcccagggatcttgccggtagtgtgaacatggaaggaggaagcgctcgctacaggtaccccgggctggggggtgcctaacattttggcacccccaagtgacttagcctttccttctccttttaatacccagatacatccagtcaaatgtataaatataaAAACATTGACAACTTTGATTTCAATTATGTACAAATCTGAAAGTGGTATGTGCATATTAATGATTATCGTATTTTACTTATTGGGAATATCCCAACTGGTCATTTGCTCTTCTGTATTTATTCACATCACCTCCTTCACAATAGATGAAAGAAACATGTAATTATATGCATCTATCTGTTATTATATCCTGAGGAAAAAAAACATATGCTTCACG…
>lncrna_single_sw_00059321	gtcaaaataaaccatttttaaggaaaataaactaaaaacaagcagtaaaatggaaaaaaaaaataaatacaaaaaaaagtttgtgtaacacgtgtgtacatatgtaaaagtagtgtgacagtatgtaagtgtgtatgagtgtatattagtggtgtgcaaaatggaaaaaaaaaaaagtgctaaattgtgtgctgtatgtaggtataaatgtgtgtaagtgtgtaaatacaacaaataaaaacacacttacctgtccagaagatccagatcgcatggctggccctcctgctgcagtcccggtgagtggggggagtggaagcaggacatggcagcaagcagcagacgcgatcgcgtctgctgcttgggggggggccctgcgacgatcgagtcgcaaggccg…
>lncrna_single_n_00042922	ggctactgtgtatgggggggcaaaactggtagatagttagaactcacttataactcactgccttctctctatatttgtattttatatgtaggagttgctatattgtttcccttaggcagtacagtatgagggtatagcacatttgtgtctgatcccgccatttcaactatataaaaggagtatttttttttaaatggggagtggcaattggggcgtggccacacaaagtgggcgtggtcaaaaaatttggcgcgctaaatatttttgtccctcttttcatttttcaaatgttgggaggtatgCTGTGGGCCATGgcacaacaccagcagcagtacagcaacaaaaaaaatcagcagcagcagcagTACTTTGCCTCCTCTGCCTTTGCTTTACAATAAC…
>lncrna_single_sw_00059371	cgtaccgccagtatgtgaaacgcgtcgagtttcctgAAACTTCACAGGAGGAAGAAGGTCTGGTGATATCCAGTTCATTAGTCTTTACAGTTACACCACAAAACTTAGTGACCTCATCCAGTGATTCAAGAAATACTAACATACTTACGTAGATAATGGCCATCTGTTTTACCAGGACACCTTCAGTCATACTACCAAGTGAGAACAGAGTTGCCACCTTGGAAAGGTGTTTGTTTAGGACAAGGGCACAGGGCAGTTATTCCAACTGCACTGAGGCCAGCAGTCCTCAGGATGGCCCATGAAGGGCATTTAGGTGTGATGAGAACAAAACAGCTTTGTAGAGCAGCAGTATGGTGGCCTGGCATAGACAAACAAAATGAAACTTTGATTTGAAACTGG…
>lncrna_single_n_00042927	TTTACATTCAAATCCAAAGCATGAGCTCTCACAAAGGCAAATCAGTCGTCGCTACCTGAGGTTTCCAACAAAACGCAGAATCTGTTTCCCAGCTGTAGGCAGCGCTGAAGGTGAGGACTGTGTGGGCTTCACTTGGCAAAGGCGGGTGAGTGATGTGGCACAGAGCGTGGGGGTGCAGCTCGCAAAGAAAGGCTCACAATCACCCACTACGCAGGACTTGAGGGCACAGCCACTTAATTGTGAGCTGCCTGGGATCTTTCATTTTACCGATTCCTTAATCCTTCCAAGATAAATGGATATTTCTAACCATGTTATCATTTTGTCCCTTTGCAAATCACTAAGCACTGACCTGCTTATATAAAGCCTGCTATTTCCTTGTTAGGCAGGAATAGCCGGAAA…
>lncrna_single_sw_00059407	TACTAATACGAGAATACTGTTATTTCTCAGATGTTTTATCACTTGCACATTTTTTTCAAACAGGCATTTAAGTACAACaagaaaaagaagagaaaagaaaaacatataagagggaaagagatagagggaagagaagagagggaagagCTTGTGGGAGAAGATGACTAACAGTGTTCCTTCTGTTGCAGTCAGGTTTCCCAAATTTTCTCAAATTTTTCTGTGCACCACCTAGTGATATATACCAGCTTTTGTTTGGGAAGGGTTTCATTGATCCAAAAAGCCAGAAAGGGGGATTGTTTTTCATAATTTCTCATATTGAGATTGCCAGTAACACCCAACAAGCACAGGCTTAGTGACAATATGTTGGGCAATGCAATAGTATGTTCAAGTATGTCAGTA…
>lncrna_single_sw_00059410	CTGCATTCTCCCCCCTTGGAGCATGTTCTCCTTGCTGGCCGTTTTCACTATTATTGGGGGACCCTGGTCTAAGTATAACTGGTCCAAGATCTCCCCACGGGCGCCTCCTACTCAGGGTTACCACCACGATCCTGAGCGGTGACTAGGAAACATATGTGCACAGCGGCTATATAGAGCGGCTAATATGGGAGATTGTGACAGCCGCGCGCCGCCTTGGGTTGCTAAGCAACATGGCTATACGAGCGTGCAACTTCCTAGCTTGAGAGCAGACTAGTGGGGCTATGATTTGCCTCCATTGTGGCAGGGAATTTGATCAGACACCTTGGATGCAGTGTGCCTGCCGATTCGCTTCAATATATTCCACACCTCTGATTACGCGGTGGCCTTGAGAGATGTGCG…
>lncrna_single_sw_00038051	CTGGGCGGATGTAGCCATGTTGTAGTTGGACTTTTGAGTTAATGTGCGCCTATTTTTTACAACAGACTAAAGGAACTTTTGTTTAGTAAAACTAAATAAGAAAACATGAGTTTTTTTTTAATTCCGCTTGAATCGTTGTGCAATTTCACGTAAAAAATGCTATCAGTGAAGAACAATAAAGAACGAAGTACATAGCATGACACGTGTGCATATGTGTTTGTTGTAAATATGCAAAAAACCCTCAATCCAATTAAAAAAAAAAAAGTGCGGGTGTTTAGTGTTGTCAGCGTCTACCAAGGAGTAGAAGCCAGCAGGGTAAAAGGTC
>lncrna_single_sw_00059466	CACGTGACATCGCCGATCAATACAATCGCCAGGAGCTTCGCTTCCTGTCGTCTATAACATACCTAAAACCTCAGTTGCGCACACAAATTCTACAAATATTACATCGTAAGTATCTAAGGGGCGCCTAAATCATCTAAATACATGTCAAAAGTCATCTACCCTTAAGCCTCATGTGGACACTTTTGCGAACATGTATTATAAGGTTATAAGATCCCCTCAGCTTACAAATGCCTCACGAACTAACGTGTTTGGTTGTCAGACCATTTTTTAACGTTAGTCTAAGGACGTCTTTCGGCTGGCTTGTTATAATTACAGGGATCATAGGAAAGTTACAAAAGCACTTTACTTAACCCACGAAAGCAGAAGTGGAAAATTGCTGTAAATAATTTGTGCTGTAAA…
>lncrna_single_sw_00059487	AGCACATATACCTTACCAAAGTAAAAAGACATACTGGATATAGACTTGTATTGGACTAAATATGGATTCTCAATGTATGTCAGGCACACTCACACAGCAGTCCTTCTCTGTACGCTGATTGGcctgggatcatacgaattatggtgcacataaacaaatcaagggcacacatacatgttaggtcacatcagccaattaataggcaaagtcttttactcttaaaagttagagctgcataatttctggtcaggtgatctctaagggagcgcacagaccatcacaaaatagtggctcaaggtaatagatgtaaaagggcaatatttaatattaatttacattatcttccagtttgacaagattctttaataggccactcaatatgatattaactgtatgata…
>lncrna_single_n_00042939	GTCGGCTAGCTTTCCTGTGCGTCTACCCTTCATATTAGTGATGATGGAGTTAAGTGAATCGAATTCCCCCCTCACTCATTTTGCACTCATTTCTCACTTTAAATCTTCTCCAAGAAAGTGAAATGTACCGCTGCTCTGTATTGTGACACTGATATGGAAAATCAACCTGTGGCCATCCAGCTCCTGTGCCATCAATCCGTTAAACTTTTAGGGCAATACTTCCAGTTTTTGTGACATCAAATGCTTAAATGAAGTAGACAAATGAATCTGCTCTTAATGGCGCACCGTTCCACTCTTCCTATGAACTAATATTACATTTTGTTTCTAAGTGGGTAGCATTCCCTGTCAAAATGCAATAGGAACTGCAGTGCAATGGATCATGGTATAGCTGGTCTTTTC…
>lncrna_single_n_00042940	CAGGATTCAAAGGATGCTAAATCTTTACATTTAGTATCTTTGAGGGTGTCAGGCATTCACATATTGTACTATATATTGTATATTCACATGTTGTACTTTTAGGTTCCTCCGGTGATCTCTAGTGGACCACAAGTCTTTATTTTGTTATTGCTAGGGATACTGGGTCATTCTTGAAAATTAGTAAGTGCCTAAGTTTCAAGTTCCTGAGTCCAAAGTTCATCTTATAATCAGGGTCTAGTATTCCCACTATGTACTCTACATTGTTTCTAATCGCGGTTAGTGGGGATGGATAACAGGCTAGCTGATATCCATAGGTGAACACAATTGCCACTGAGGTGTTTAAATACTGGGGATCGGATGTTTTTTTACCCATACCAAAAATTCTACTACATTTTATTT…
>lncrna_single_n_00042943	CTTTAATGGTGTAACATGTTCTTGGTGCCCTCCATGCTTGGCGCAGTTTATTGCCAGACACATATAATCCATGTAAGGATGTTAATAACACATTATTTCATTATAGTGTCAGCTATAATACTTATAAGATATACTTATAAGATAAGTACAAAACCCATCACATGGTTATTAACACTTCTTGAATCCTATAAAGACATAATGTACTTAAGGTACTTTATTTCCCCATTCTCATATAGGACAGAAGTCCTGTAAAAAAGCTGTGGCCATGTACTACTGTATATGGGGTATATCAGAATTGGTAGGGCAAGGACAATTCCCGCCTCTCACTGACAGGATCTGGCTACAACACTGGATGTAACATTTGTAACAGTAAGTCCCTAATACATTGTAACCGCTCCT…
>lncrna_single_n_00042944	ctggtttagctgtgtgagtcactttgaaaaaggctactgaggtagccgaaacgttagtcttctcaataaacaccagattaattctataagtcctgtgagtgcggatctcttcactgctgtatctaattcttcatttggacctgcacccaggctattgtgacccgattgacgtgagtgccggctctctCCTGATGCatatatatatatatatatatatatatatGTGTGTGTGTATGTATTAATGATGGgcggaggcccatcctgggaaagggtgttgcatgtaacacatgctctacataatctactagcctggatttacccctttatagccaaaatagtgttacaTTTGGTGCCCAAAGTGCTTTTTGAACCATTATATTCAATCCGGAGCCATTACTT…
>lncrna_single_n_00042946	CTAAAAAGAAAAGAAGGATATGTCATCATAATATTCTAAAGttccatatttcacatacaagtatgggacccgttatccagaaggcttgggacctggggttttccagataagcagtctttccgCAGAGAAAAAGGAAGCCATTTTtggcattcccttaattctgaactttctggataatgggtttctgaataaggggtccgatacctgtacttgatagtttttgttatctATTTTGCCTCGCTTTGTAATATTGTGTTCAGTGCCTCACCTAATGAGTCACTTATTGGTGGGCATAAATTAAAAAAAATCTGGGAAATAACCTTTTTACGAGGTTCATGGTTTAAATAGGTTATTGGGATCTGGAGCTATATTCTCCTACATTCTGAACACATTGCCACT…
>lncrna_single_sw_00059607	CAAAAATACAAAACAGAAATATGTCTAACTAATTCAGAACAACTGTGCTGATCACTCTTATGTATGATGTATGGCTTTGGCTTTCGCTGTATAGTGGCCCACACATATTGTTTAGGTAGAGGCTATAATCCCTAGTCATGGGATCTTTGTGTGGTATGTATAGGAAAGTCCCTTCCTTAGAACACTTTTATAAAAACCTGTAAATTCAAGGTCACATTTCGCCCCACCCTGTGCGGTAATGTTCCGGAATGTAGTCAGACAAGTTACACCAGCCAAGTTCAACGCCTTTCAGTATCGGCTGTTGCTTTGTTAGCAATTGTGGATAGTCCAAAGTGAAATAGCCTTAATCACTAACATCATAAAGTTTTAGTAGTTTATTCATTAATCCCTTGTTGCTGA…
>lncrna_single_sw_00059619	TTGGCACTAAGACCCGCCTCTTACGGGAAGAGCCGACAGGTGAGAGAAAAGTAGGGGAAGTTCCCAGATCTCACTCGGTGATACAGACAGGGAATATGTCTGGCCTGTGTAGGTGTTCAGGGGAGGAGGGGAAATTGCATAAACCCCTCTAGAGGTTCTCTACTTAAGCAGGGCCAAAGCAATTTTTAAAAAAAATCGAAATGATTGCAGCAATTATTGCTTATATTGCGGGGTGTTTATTTAGCCTGCAGCACGGTGCGTGGTTCTTTTAATCCTCAGAAACCTTAGCTATATCCTGGTCATGCAATGCCCTGTGCGTTTGTTTTACAAATGAGTTCTGCTATAGTGTTGGATAGGGAGACGAGAACAGAccaaggggcacatttattaagtacgatt…
>lncrna_single_sw_00059635	tggatttctggataatgaatcccatatctgtaGTATGATATTGATAACATAATACATTAAGCCAAGTTAACAGCCCCTTTTAATTATTTTAATGTTCATTATTTATCATCTCATCTTTCATATTAGATTTTTCTTTTTTAAGCCATACTGTTTCATAAAACTTTCCTTTCTGACAAGTGAAAGATATACTAGTTATACCAAAGTCTGTTACAGGTTATATAAATACCGTAGATGCTGCTGAACAAGATGTAAATTTCATCAGGTAAAAACATGCTTAATTATTCCTGGCCTCAGTGCTTTTCCACAAGTTTATTCCTTGATGTTAAACATTATATTCATATTAAAGAGAAAACAAAATGTCTGCTGTAATTTTTTTAATGTTTTTTCCTGTGACTAAAG…
>lncrna_single_sw_00059640	GGGGAACAAGCCCTTGTTGTGTAATTTTTGCCATTTTGTTGTTTTGCTAAACCACTGTAATATCAGCAACAAAGCCTACACTGTAGTCCTATTATACAATCGAATCCTAAATGCATCTAATTGAGAAACTTTACATGCTGCATTATTCTAGGTCTAAATTACAGGATTTTCAGACACAATAAGAATCAACACAGATTTCCATAAAATAAAATATTTATTAAAAAAGAAATATACCTTTGCATTTATGCTAAGCATTTACAAACAAGCAGATAAAATGTAGGCTTTTTGGTTTTGCAGCTGAATACAGAGCTATATTTCTTATGTAATATAAAAAAATATGTATATTGCATTGCATTTTAGTCTTGTCCACATGTATTTACGCCTGCACAATAGACAATA…
>lncrna_single_sw_00038409	GTCACAGGGCACCCCAAACCCAGGCATGAGACTTCACCTTcagacagcagataggagacattagactgcaggcagctcagcagaTAATCTTTTATCTGAGGTACATGTTTTTATACATAAGCATGTTGTTAGTAATGTAGCACCAACATTACAATTTGTCCTACATGTATCACATACTGCAATTCAGACCACCATTAGTAGGATTTTTAGAATATATGACCCTCATAAGAAAAAAATACTATAGAAAGAAAACTCCATTTATTCACCTGTTATAAGAATGTGACTATAATGCATCACAACATGTAACAGAAAAGCTCCATATAAGAGTCCCATAGACTAATACAGGTTAAAACAAATCATTTTTACTCCATTATATATAATATAAATCATTTTCCTCCA…
>lncrna_single_sw_00038414	ATTGCTGaagtgattaaagtcacttggggtgcctaacattttggcacccccaagtgacttaaggtggccatacacgaggcgatttcgctcgttgtgcgatgaatgattatatcgacaaacgatcgtatggcgatcgagttcccatacgatatgccatccacgggcaacgataattcgggaaagattttgttgcatcattatcgtaagatacctacgatcgtacatctacgtacgatcgatgtcgttgctggcaatcgtgacatgcgcagagaacaatcgttgaaagacaaatgtctgacactcacaccaactggcagattttatcgttaaacgacaaaaatttttaaacctggccgatcgattttggggacgataatgtcggctcgtttagtgggccga…
>lncrna_single_sw_00038415	CTCGGCTCACTAAACACGGAACAAGTGCTCTGAACCAAGATTAATGGACACACAGTCCTCCCTTTTCTTCATCTGCCTTTTGTATTCAACATGTCTGCACTGAAGAGTACAGCTCATACTTATATTTAATGTACAGAGTTTGGTTATTTGTTACATTGCCTGATGAATATTGAGCATTGTACTCCGAATGCTGAAAAAGTAAAGGGTTCGTGTCCCAATAACTACCGTAACCTTTCAGTGTACTTATTTTTTTCAGGAATTTAAAGATTTCACACTGTACAGCTCTCATTGGTCACTGCTTAGAGCATGGTGAGGCAGAAGTCTTTTCTAATGAACTGTTACCTAACACCACATACAAGTCATGCAGCCTAAATTTTCCAGAAATCAGCCTTCCATTTC…
>lncrna_single_sw_00059730	GAGCTGATAAGCTATTAACTTAGCTGTGACAATTTGGCCTGTGTACAGGGAGTTCTATCTGTGGTCCATTACACTATCCTCTTTTTCACATGTTCAGCAGCCTCTAATATTGTTGAGTAATGAAAAGCAATCATAAATATATTGAttctgtaatacagtattaaggcaagcgtgcagtcacatattaagggggcatAAGGATAACTGGAGTAGTCCAACTTAACAATTCCTTTCAGACCATAAAAAAAATTCCACCAACAAAATTATTGACACCCCAAATTTAAAGGCAGGTTAATCAATTTTCAAATCCAAGTGGCAAAAATTGTACCAGCATTTTTTATTTCCAAGAATATTTAAAAAAAAGAGCCAGAGAATACTATATACATACATTCAAAGTGT…
>lncrna_single_sw_00059759	AAAAAAGCCTGCAATTGCTCAAACTGCCTGCCAATGAGGGGATGCACCTTTAATCATATTCAGGCCAAGATGAACCTGCAATCACTGGTGACAGGCAGTTGCCATCCAAGTCTAGGATAACAGGCATTTTTCCTCCAGCATAAACACAGTGGCAGAACAAATGCCTGACATTCCTCTGACCCCAATAACCCTCTTACCTTTGTATTACACCATAATAAGTATTTTAAAAATCTGTGACAATGCTATGGTAATATGGTGCTGGAGTACAGGTTGAGAATTGCTAAACACAAAACAGAATTACAGACAGTGAAACTTTATAAGATTTTTTCCAGTTTAAACAAAAAAGTAGCACGGTAACATTTGTAATTGCTGATTACAATCCCAGCCGCTCTCCAGAGC…
>lncrna_single_sw_00059771	ccaccttcctgccccaactggcaggtcccacattgtctgatgagtttgatgaatttgtaaccttccacagtcccttgttatgtattaaattaattaagggtctcttgtggacacaaagccaaatgttgccaggtttaactctggacatgccagggcaatattatgctgatatgacaAtgactttgagctttcttaaccccttggatactgcgaattgggctatcagtacacatcttccttcttggtccagattccaaccccactgagggttgttgggccttgacaTCCAATAAGTGATTGCAGCTATTTTATGAGATAGATGGATAACTATAAGTTAGAAAGCAAATACAATTTAAAGCAGAAAAAGAGTTAAAGACATATAACATAAAATGAATAAAG…
>lncrna_single_sw_00059775	ATGACACAGAGATTGGATTATTGGATCAGTCACTTCTTCCTGGTGAACCATAAGATGTAAACAGACAACCATGAGGCTATAGCCAGACCACAAGCAGCACTGTAACGTATGGAGTGGTGTGTTTGTATGTACATGTGTACAAAGAATACTAATGCCATCTATTCACGAAAAATTGCAGTAGCATATCTTGCAGTGGATGCATAGCTACAACAATGACGATATTCAAAAAAAAAAGGTTGCATTGCAGGAAAAAAATAGTTGAATTGCAACCAGTATGGTAACGTATAATAAAAATCATTCTTTTCCTTCCTGAATACCAAGCCTGAATGCAGTTAAAAGGTTAAAAGAAAGTACAACGTGGATCTTGGTTTAGACTAAAACCACATGTGAGAAAGGCGC…
>lncrna_single_n_00042963	CACAGACACAGCAACGTTTCGGACCTCCTAGTCCTTTCTCAAGCTAACAAAGAATcagttcatgggactccaagatgaattctaatatcctcataattacaacaggggAAAATTGCCTACACATTTAGTATTCTTGAGTTATCATTTATACCATTTAAAATATGTTTTTGTTTAAAAACCTCCACAAATTTGACTTAAAACAGAGGAATCTTGAGATTTTAACAGCATATCGTTCTCAACTTAGACGTCAAACACAGGCAATGATTTTACATATGTAGGACAGGGTTAGATTATGTTTGGTTGTAAATGATTTTTACGATTTTGTGATATGGCTGGTCTTGAAACAGATTTTTATATACTTGAAGATGACAGCTGCAATTGCTATTCTGTCAATGGAAT…
>lncrna_single_sw_00049696	TTTATTGAATTATAACATTTTGTTTTAAAACCAGCAGAAAAAAGACACAGACAGTCCATTTCAGGTATAACATATATACTGTATACATAGAAATGTTGGAGAAATTGTCTTACAGTATGAAAGTACAGTATATACATTGATACATATATTTCTATGAGAAGCCTAAGGCCACCAGAAAACCTTAGACTGTGGAGGATTATATATAATAACTGATATACTGTAATCCATAAACTTTGTGCTCTGGTGCAGTGCTAAAATATATGTCCCATTGTGCCTAGGGTATTATACCCCCTGACACAGCTGAGGTTAGAGATCCATTATTTTTATATATCACAGCTCCCAATAGCATCACAATTGCCTGATGCATTTGATGATTAAGGGTGGTGTAGCCCGAAATGC…
>lncrna_single_n_00042966	ttgaacttgatggactctggtcttttttcaaccctatgtaactatgtaTATGACCCCTTAGTCATGTATGTATGATATAGTATGATAGAGTGCTCTTATACTTACAGACATTTGTCATTATAGATAGGAGACTTCAGGGATTCGATATCTCAAATCTTCAAAAGAAAAACTGGTCTGACCTATGAAATCCCAAAGTATTCTATGGGCAATAGTTTACTATTCACATTTTTTTTAATGTTCATATAGTCTATACAGATCAATATATATAGGTTTTAATCGATTTAACTTAATTGACATTAATATATCCAAAACTTGTTGAATCAGGACAGAAATGTTGTAGTAAAGGGCAAGCAATTTTCTCTTCAAGCCAAAGAATCTTTTTTCTGAGGTAACCGATTG…
>lncrna_single_n_00036528	AGCTCCCAAactcgctgtgcagtcagaaacttattgaggttcaaaaaaaacTTTGGCTGACCCCGCATGCGTGCGCGCAACCCTACCCCCCCGCGCTCTTCACACAttgcgcatgcacacgctcctcgcacgcattgcgcatgcgcacttggggggaggggggcgtgcgactgggggcggcctaggggtggccggtttagaaatccggccctgtgaagaagtgtgaagagtctgggtgttgtacccctacaactgtaggaggagtagcgtttagaaaatgggggggagcgctaagaagaagcggaagaataagctgaagtcgaagaacagtatgttggggGTAACATAATTATTTACCTACAATAAAATATTCCATCCCAGGTTTATAGTGTAATTCTG…
>lncrna_single_n_00042967	TTTCTTTTATCCTCATTAATATCCACAGCCTCCATGAGATTTTCAAAACGAAGTAACCATTTTTTTACAGTTTTGTGCTAGATTGTTTGGATCAGACATGTCAAAGCTGGGGAATGTGTGCAGCTGCTGCGCCATTTTGTGTTCAGTTTCAGTAGGGAAAGGTGAAAGTTGCTTATATTTTGATGTAGCTGATATATAAAATGCAGAATATTGCTGAATTATATGCAGCAATGATGATATTTTGTGGCTGATGTGACTTTGGACAGGAGTTCATTTGTAACTTAGTTCCTTATATACAGTTGTGTTTTATATCAGAGTACTCACTTTGCAGGGTTTAATTTCCTTTTCCTCGTCGCCAGTTGTTATGTCTGAGTCTCTCTGTGTATGCTTACAATAAGG…
>lncrna_single_sw_00059853	tttccttttgatgtgctatctgccactgttaaaataaacctaccattgaaatgatactgttctgagacttttcatttctttgtcattggacaaacttacaaaatcagtgaggggtcaaataattatttcctccactgtatataTTTTTTGCAATAGTTCCCTTTTGAGGACAGTGGTGCCTATAATATTTCAAGTAGTTTTGTTACCTAAACTCGAGGGCAATGAAGGACTCAGAATTACCTCCCATTCATTTTATTTGTAGTTGCCCCACTGGTCAGGTGATGAATGGCTGTTCTGAGCATTGTCTCTTGCCCATTAACGTGGAAATTCCATGGGGAAAAAATGCCCTGAATGAAAATTCCCTGTCAGGGGACAGTTAATATAGTCTTCAATTATCAG…
>lncrna_single_sw_00059854	agagaagcaagcagggatctgggaatttagatatgcagtaaatacttaaaaagaaGGTACATCTTATTAAAGTTGTGTTAAAACACACTGAACATAGTGGGTTTACTGCATATAGTAAGAGCAAATCAGAAAAGAAAGAATCTTAACCAGTAAAGTTTTCACTTTTGTTGTGTCTTTTATTATACCTCTAGACTAGGGTTGTTTCTGGCTGGTTTTGTAGGGATAATCTGATCCAGGACACCCAGTATAAAAGACCGTGGTGACAGTACATAAGGAAATCCTAGGTCATCAGCTAAAATAGATATGATGTCAGTCCATTATCTAGTTATTAGGAGACAGGCCCAGGACAAATGGAAAAAGTCTGCATTGCAGATGGCCCATGTTTTCTTTTAGACACCT…
>lncrna_single_sw_00059857	TTTTGGTAAAGCTTTTTGGCTGTTTTATTACATAACCAACATATCTGTCCTTGCATTTACAATTGCTGTTCTTATTATACCAGTAAGGGTTAAACTTCATTAAGCCTCAGCCATGCTGTATAGTGTGGGATGACCTTCACATACAATTATTAGAACAGTTTGTACTTTGTGAACGCGTTTGGCTAGAGACATTGTACTTGAGCAGTACTACACAAATGAAGTGTCGTTCAGTTTTGTCTGTGTTGCCAAATTTAGCTTTGGGGAGTTCTCTGCTTGGATTAAAGCATCACTGTAGGACCGGCACACAGCACAGTCTCCTCTTTCACTGAAGTATCATATGAGCTCACTTACTGTCTTCCTATGCAGCGAACCAGAACAATCTGTATTTTTATTACAGCT…
>lncrna_single_sw_00059866	GAGCCCTTGACAGGTGGGTCGGTGGGGAGCAGCCGGCGGTCAGGTGACGGTGTTTGGCAGCCTGTGGGCGGGCTCCATTTGTAGGCTGCACACACCAAagagagagagggagagagagCGGTGGCGCCCCAGTGTATCACTCGCCATGTGACACAGAGGAAGAGGTGGGAGGGAGAGTTGTAGGCAAAGTGCTGGGAACGAGCGCCTCTGAGTGTGCGGGGGCCAAATAAAAAGTCTATTAAAGGCAGGTGAGGGGAAAGTGACATGAGAGGAAATAAAGGTGACTATTGTCGGTGCCTAGAAGAGAAGGGAGCTTTCCCCGCACATTAGCCAGACGAATAGACAGAGCATACAGGAATACTGGCACAAGTACATCCTAGGGCAGGCAGAAAAGCGCTA…
>lncrna_single_sw_00059964	CACACACAACATTCCTGCCTAGTTGCCTTTCTCTATAGCTCTATGCTCCGCTAGCGCTTCCCCGGCTTTATATAGCAGCGAATTATCCTCTTTGAAAGCTTCCAGTCCAACCCCTTTTTAACCCACGCAGAGACTTCCCAGTGCGCATCAGCTGCTGCTACGTTTGTTGCAATGGACTTGCGGCAAGGTGGGGGTTAAGCCAAATGTGTCTGCGCTGGCTGCACCCCACCGCCTGGCAGAGTGATGGATGGTGCCTGGAGGGGGTGATTTGCTGCTGATCGCACATTACCACTGGCAGGTCAGACTGGCTGCTGATAGACGGCTGGTAGCGGAGGCTCTTTCACACTGCCCGCCTGCCAGTCCTGTCTGCGAGTCTGTGATCCTCCGTGTGGGGATAAG…
>lncrna_single_n_00042974	cATGCTTATGTTTCCATAATACTATAAGGCTCAATAGACATTACTGCTGCTCCTGTGTTCTTTGGTATAGCTTTCATCATCAGGAGGCCAAGTGAGTATCCCAAGTACACAACACATCCCATAAATGTGGCGTTGGCAGATCCTGCCTCTCATGCTCTGGTGGTGACATCCAGTGAGTGTAGACAGTTGAGTGAAGAGTCTTGTAGGACTAAATGTAATACCCTCTCCCACTGGAACTACTCATGTATTTATCTAAACTGAATATTATAAATGTTAGAAGCTTGGCCTTTCCAGACAGTGCTCCAGCCTCTACATAAGAGCCTCTTCTGCTCCAGCCTTTGCATACATTATGCTTAGAACCTGCATCCCCCTAGGCTTTCATTACTAGTGCAAGGGCCT…
>lncrna_single_sw_00059981	TAGAAAGATCTGGGACATGTGATGTAAAGCTGGCCTTACAAGGCCCAGATTTGGTCTGGCATGTATAGCAAGTTGGGAAGGCTATTAAAACTGACCATATGATTATTGACATGAGTACAGTGGCCAGCCAATCCTgtctgttcaaaaatcggccaactctgaagattttgtttgctgatgcatgaagttgtccagagctggtacattggcagaagaggaattggagaggagccctacctcctattcactttctgctgtgttctgattgaatatgaaaagagcaccatcatcagaacaatagaaaggtgtgcatactctgtgttgccccttatactctgtcttattagcccattaaccaatcactcagagggtatgCCCAATCAGCTGCCTTTTGGCTAA…
>lncrna_single_sw_00059982	TGGATTTTTACTTTATATGTTAAAAACGGTCACAATAGCTAGAAACAGCGGAGACAGAAACAGTTAATCTCTTTACAGCTCCTGCTATTGTTTCCAAGTGCGAATGTTGCCTGAAATTTCCCCACGTTGATGTATCAGTAAAACCATTTATTTTCCAATTTCAGGCTGTACATGACCAGTAGGGTTCCCCTTGTTAGACCAAAAACGATGTGTCCACAAACGCAAGCATACGTAGGCCGTGATTGCCAATTCCAGAAATTATTATATTTTAATACCAAGGATGTGGAAGTGCCATTTAGTTGCTACGGTCTGCTTATTCCCAGTCGGTAAGATGTTGCTGACTGTCGAAAAGTGAAATTCTCTTCGCGTTCCATGGCTCTTCTCCTGGGTGCTAATAGG…
>lncrna_single_sw_00049902	TTTCCTCTGTGCTGCCCTTTTCCTGCTACCTATGCTTATTCTCTTTTGGTAGCTAAACGTTCATTTCCCTCTCTCTTTCATGGTACGTTTAGAGGAGGCGTTTTGAAACCAGGACAAGCGACAATGTTCAGGTTCAGAGACCAAGCCTTTGGGAAGCGGCTGTTTCCTTCCTTCACGGCTCGTTTGAAATGCTCCCATGTGGAGAGATGGCTGCTAAGCCTAACAAAGCTGAAGAGGAATctgctccccctgctgctactcctgctcctctctccAACCTGCGGCTTGGGAAATCCAGACAAACAGCGCAGTGTCTCCTGAGGTGATGGGAGGCAAATGCACGGGCATTTATTCATATGACATTTAACTGCTCCCAGATGAAAAGCAATAGGAAGAAAA…
>lncrna_single_sw_00060016	tccacatcattgcgttcagtttttattcacaatttgtttagtgtcccaacttttttggaatccgggttgtacTTATGATATCAGATGATGAACAGGAGGATTTTGAAGGCTTTTAAAGGGAAACTGTCACGCTAGCAAAACCTGTAAAAATACCATAGCTTGCAGTTATGATGGGTGTTGCCAACTCGCCAGGGACTTGCTGGGCACTTGTTCTCTCTCTATTGTTTTTTTTTTCCTTCTATCATCATCAGTTTCAGTGGGTTGACAGCTTAGAAAACAAACAGCATGGCAGCTCCCATGGGTTTATTGTCTTATCCTTCCATTCAGCTTTAGAGTGAATTAGGAAAAGTTTAATGTACTGGTTTACGTTTACATGTTTGATGACAAACAGCCTTATGT…
>lncrna_single_sw_00060071	CTGGAAGCTGGGAGGGGAAGGGAAAGACTAGCTCAGACCAGCTTCATTCCACAGACTCATTAAGATGCAAATGCCAAATATTTTTACCAGACACACTGTATAAATTTACAGTTTCCTTTTCAGCTTTATGCAGAGTTAAAAAAAAAAGAAATTAAGGCCTTTGCTATTTAATAGATGCACAACTTTATTTCTCATTGAAGGCTTAGAAACATTAAAACAACAAGGTCGTGGTCTGGTTCATGTTTAATAATGCTTTATTTTAGACAAATATGTGGCTGTTTGTGATGTGTAAGATAGCCCTGCTAATAATTACAGCTTTATAGATTTGAGCAAAGCTTTTATAGCAAGGAAGGACAAAAGAAGATTTATGTTCAGCATGGAACTAAAATGTATGTATGG…
>lncrna_single_n_00042984	AAAATCGCCTGGAATTGGGAAGGATAAAGTGATTGCATATAACACTGGCTGTGATTACTGTTATCATTTATTTGTATAGTGCAGGGCACAGAATGCACAAACATTATATTAATAAGAAAATATAAGAAGTCTTACTAGTTGGAAGACATGTTGGTTTAGAAGGTCAAGTGAAATTAATTCAGAACAGCTGCGTAATCCATTGTTCTAAAACCCAAACATAGATTTATGAAACTCACCAAAATGCAATACCAAGCTTATAATGTGTTGGTGAGAGGAGAAAAATGAAAGTAGTTATAGTTAAACTAAAAGATGAAGAGGGTAGAGACAAATCCAAATATGTGGCAAAATACCTCAGTAAGTATTGCTCTTCTGTTTTTAGTTATACATACAAAATTGAAC…
>lncrna_single_sw_00060200	TCTCACTTTATTGGGGTCTTTGCCGGATGTCACATTCTAATATGGGCAAGTGAGTTGGCATTTTCCAATGTACTTGGTCTGTAACCACAAGTCACTATGTTGCAAGTCGCTGTGTCTCAAATTATATGTTATCTCAAGTGCGATCAGTAAGTGGCTGAAATGAAGTTATAAGTAGCATGGGAAAACGAGAAGTTATGCTTCAGCAC
>lncrna_single_sw_00060205	gaaaatgaaagtcaaaattaacaggctataccacttattagttctctttgagtaaaggtagatcgctatagttagggctcaccaaagagaagatctaagtagttattcaaattttaaagtttcagctcgtttaacccatcggcgtcgccatgttgaaagaggtattgcttctcctgttcgctcacagctcgatagtacgcatgcgCAAATTCTGCCCGCAGCTCCGTGTAAATGTAAAGGAATCGAGCGTTGTCATAGCAACAAGATGCTTTGATTCCTATTGGCTGGGGGGCGGGCTAACTGTAATCAGGGTGACGCGGCTGCAAAGAAAAGGAAAGGGGTATTCAAATAAAGCATGCGCAGTAGCAGTGATACCACTGGAATGCGACTCTCCTGTGC…
>lncrna_single_n_00042994	TCAATTGTTGTGTTCATATCAGTTGCCCATTTTGTGATAAAAGAGTCCTGTTCTGGTAAATTTATATCCAATAAAGTCCTGTAATAATGAGAAATTTTTGATGGCAGTTGTATTTGCGTAGTAAGGCACTTTTGCTCTGGTGATGCTTCCTTCAGAGACTGTAGAGAGTGCATTTTTAGATAGCTCCTAATTTGCAGGTATGTTAAAAAAGTTGTGTTTGGGACCTTAAATTTCTTTCTTAAATAATTAAACGGTTGGAATATCGAGTTATGGAATAAATCGGCGAAGGTAAGTATATTTGCTTCTGTCCACAAGGTTAGAGTTAAATTGTCTATCAATTTTTGAAGTCCAGATAGTGGAAATAGTGGGTATAGCCCATCTTTTAGGTTAGCCGTATGC…
>lncrna_single_sw_00060379	AGTAATTTTCAGAACTGGCTGCTGGGAACTGATTGTCATGGGGTCTCGGACTTCCAATTTGTTTTGCTATGTATATTTTGTTTTGCATTCCCAGAAGGGAAATTAGTAAGTATAGCAAGTTCTGTGAGTTGTTACTGCCaacttaacagtagcggctgcacttcccaccctaggcttatactcgagtcaatacgtttctccagtttacttaggtaaaattaggtacctcggcttatattcggatcggcttatactcgagtatatacggtaAAATGAAGATAATTAAATGttattattattattataattattaCAATTTACGTTAATATAATTTAACATTTTTGCTCTTGCAGCAGCAGTAACAGtgggccagattcaatttgatgagaaacgatgttc…
>lncrna_single_sw_00060380	aataaataaaagattttatttttactaagcatagttgtcttggcgtgctccatcccaccataccttttgttaccttttgtcacgcctggatcgggggcgttttggatgtgccagcacgggacactatgaacgcggaatctacccggtgagtgctccctgtttTTGAGCTTATAAATGCTTGCATTTTACAATGGCCCAGTGTAGGAAGCAAGACATCATCTCTTAATTCCTGTGCCAAGACTTAAATTGGAATTAATAGGGGGCATAGGAATTTTAGCTCTCAAAATAAAAAAAGTAAGCTATTTGATAGGAATATATTTGCCCTATAATGCTAGCCCCCTTCTCTTGGCACCTTATATGTTTTATCCAAGAAGCAGCAAGGAATGCTAAGGCCTACTG…
>lncrna_single_sw_00060417	GTGGAGGTACTTTACAATAATGTTTGCTTTATTGAGATACAGCATTTGTAGTGAAACTGTCATGTTTATATGTTAAGCCGGATATTATTTGTAGAATGTTCTCTCTGAAAAGGAATACGGGATAATAACAAGATTGCCTCAAAATCCTATATATCGTAAGCCATTCTTGGAAAATAACTGTGCTTGATATTATTCACAATTCATTTAACTGTTAATACATATTGCCCATTCTACATATAGAATAGAATATAGTATTTCCCTTCAAGTCACTATTATTTATCTAAACTGCCTTTTCCAGAAGGGTTTTTATAATCACAGTAGCATTTACCACATTGTGCAGCCCGCATTTACGAATTGTACATTACCCCACCCCTTTTTTAAAGTTTTTTTTTTTCAATG…
>lncrna_single_sw_00060451	TCTGTCGGTTGGTAATCACATCTTTCTTTAATAAGGAGTTTATACGAACAGCTTTTGCAACAAAAAGAGGGAAAAATAACTTCTTTTTTCCTGAAACATAGCCATCTTCTGTGTATGGTTACTCCCAAACCATCAATATTTTACTAAAAGGAATAGATATTCCGTTGTCTTGTTTCCTGTGTGATAAAAGGTGACAAAAAGGAGATTAAGAATATGTTTGTAATGCTATTATACCATAAAACTTGCTGTTACTAAAAGGCCACATGTTGAGAGATCAGATTATTTAGCCTACAGTGGTTTGAGTGTATACTCTCATGAGCGTCCACATTTTAGCAATCATTTGACTGGTGAACCCTAAAACAAGAGAAGCCATTTTCACTTATACATGGGCAGATGTGT…
>lncrna_single_sw_00060474	cacccttttttgacgcgactgcacccttttttgacgcgactgcacccttttttgacgtgcccaacttgacacgcaactaatttttttactgcgaattttcacagaagttttgcaaaacaattcgccattggcgcaaatgcTCATCCCAACCTATCATACTGCGTTTATTTATTCCCAACGTGCCACAGATATGGGTGGCTAAAAGACGCCCGTATTCACTTTAGAAGCTATTGAGGGCTGTTTTTCTTTCCCTTGACCTTCAGCTTGCAATCACCTTCCCGGATTTGAATCTGCAAATCTCCGGAATGTCCCATTAAGACGCAGAAGTCTCCCAACCAAAACAGAGGCTACTGTTACCGACACGGAGACCGCGGGGAGGGACGGGCCGCGTTGCTGGCC…
>lncrna_single_sw_00060482	AGTAGACAAACCCTGCTAAAACAAGAATTTTGCTGAGGAAAATGATGAGGTAGATTTTCAGACTCGATCGCCGTTTCCTTGGGCGAGGACTGGGTAGGGCCTCAAGGGGGGGGGGTCGCCGTTGTCATCTGAGGATGGTGTATCCTGTGGAGTAATCCTCACGGGGTGGGGGCCCTCTTTAGGTGCATTTTGTGTATCCATTGATTGCTGTCAGATGTCAGGACTGCGGTTCTGGTGATGTCTATCACGGTCGTGAGATCTCCGTATGGGGTGGTTCCCCCTTTCTTTGGATGGAGTCTCGCACAATGTCTCCTGGTTAATATGGATGTGTAGGTTTCTGTGAAAAGAGAGATAAACATCATTGTTGTGACTATTCAAAACCTTTATCAATTCAGTTAC…
>lncrna_single_sw_00060485	TATTGCAGGGGAGTTGACCCTGACTGATATCCCCAGCCCTTTAGAGATTCGCGGAGTACATACCCATAAATCACGCTGCTAGCGGCGTACTTCATTGCTAATTGCGCAAAGGTGATTGACGCCGATCGCACGTGAAGGCAAACAAGGGCCTTGTCTTCTCACTTACTGATATAGAATGGTATGCATTCCCTAAATTTATGACACTGTAGTATGTTGAGTCTGAAGGTGTAGCGGTAAGTAAGGGGTTAATGTCTGTTACAACGTGTACCATCGGGTGCATGAGTCTGTTGATACCAGGGATACTGTTTTTGATAAGCAGGTGTGTGGGTCTTTAAGAATGTTTTGTAGGGGGTACAAGACACACATCCTACATGGATTTTGGAAAATAGCCCACACGGC…
>lncrna_single_sw_00060486	caaatacagggcaatcttggaagaaaacctcttggagtctgcaaaagacttgagactggggcggaggttcaccttccagcaggacaacgaccctaaacataaagccagggcaacaatggaatggtttaaaacaaaacatatacatgtgttagaatggcccaaagtccagatctaaatccaatcgagaatctgttgcaagatctgaaaactgctgttcacaaatgctgtacatctaatctgactaagctggagctgttttgcaaagaagaatgggcaaggatttcagtctctcgatgtgcaaagctggtagagacataccccaaaagactggcagctgtaatagtagtaaaaagtggttctacaaagtattgactcagggggctgaataattaggcacac…
>lncrna_single_sw_00060487	CCTTTTGCAAGGGTGTACATGCTCAAAGAGGTCCTTCATTGCGGGTTGGTAGAGGGCGGTATGATGGACCTCTTTGGTTTAGTATGTCACCCCCAGCAATAAGGAAAGGGTAGGGATTCCCTAGGGGCCTTGCAATTCAATTGTTGCTACATAAATGTATATAGATGTGTATAGATATTTAGATTATTCTTGTGTATGTTTTAGAATAGAGTTTTAGCATTTTATTTTTGTAGTTTAGATATAACTGTAAGGATAAACAATTGAATTGCTGGGTCTCCAAGGGGGTGGGTCCTTTTGCAAGGGAGTACATGCTCAAAGAGGTCCTTCATTGCGGGTTTGTAATAGGTTTTCTATTCCTGGGCTAAATGTTTATTTAGGACAAACCATTTGTCAGTTATT…
>lncrna_single_sw_00060568	GGTGAATACTTTTTGCATCGGTAATAACGTTTTAAGGAGCTACTTTAGAGAGCTAGAGGATACATGCAACATTGTTACAAAGGGTTTAGATCTCCTTCACTCACACAAAGTatgtgcaagggtaggctgggagttgtagtccagcaatagccaagcaaagttacattactatataaagttcatatcccctttaATAAATATTTTATAAACATATAACCTGTATTTGCTTAAGAAGGTGTAAGAAGCAACATGTCTTTAAAATAAATAGAGACAGCTATACTTGACGTCTGCCTTCTGAATCAGTGAGGACTTCCTCATCCTTACTACATCTACAGGGAACCTACTGAAGGTTTGCTCTCAC
>lncrna_single_sw_00060589	TGACTGCAAATATATGCACACTGGACATTTCTATTTAATATAAATTGTTTTTATTAATATTGAATATATGCACACACTTATAAGACCGGACATTTCTATTTCATATAAATTGTTTTTATTAATATTGAATTATTGTTATTTGAATATAGCCATAGCTGACCTTTGCACATAGGTCTGTTGAAAAGACATTAAATCTTATTAGAAACTGCTTTGCCACAAAATAATAGTGCCATAGGTAGTATAATTTTGTAAAAGTAAAAGTATCATTATAATAATAATTCTTTATTTTAAAGAGAATAAAACCCACTGCAGaggcctcttttcccctctccttatcatggcttcccataaaacaaagattaaatctttctcatatccttcaaatcccttcattcctct…
>lncrna_single_n_00043012	caaacaatatttccttgtttcctcactcaacctctttattctcctagtctcttttatatacatgctaacatctatccttccatctatttctcctccttcttcccattcagaaatagcaaatgaccttgaagtaggccaaatggtcaggagcaggagggcccactgacacctgggcccaccgggagttttcctggtatcctggtgggccagtccaactctgtatatatatatataatatatagatctctgagttagcacacagcccatcacaaaatggtggctcactcaaggggagtggcaatatttactgatatatataatatatatatgtattccagttttataagattccttaataggccactttattaactatctgttgcttaaatattaattctg…
>lncrna_single_n_00043015	CTCTTGGATATTGGACAGTTTGGGTTTCTTTTGCATTTTTGGGCTTTTGTTTGGGAAAGCCTTACATGAAACTTAGTTGTGGCTTGTAAGTGGAGGGTTTTGTGCTTAAGGGGTTAATGGTTAGCTTGCGCTTGATTGTGCCATTTTTAATATGTCTATTGGACTCATGCACTGGTACAAGTAATAGTCTAACAGAGCAGGAGCTTCAGCCTTTAAGAATGTGATATGTGATATAGTGGTTTGTTTTGTTTCAGTGTATACTGCTTTAGTCTCCCTGTTTTTGACCTTGAAGGCTAATTTGGCAATTATCCTGTTAAGGATAgtgttggactggcccaccaggataccaggaaaactcccaatgggccgaggtgttagttagcccttttgcttggccaa…
>lncrna_single_n_00043016	GAGCATGTGGTGCGTATGAGCCAGGGCCTCTATTTGTTTTAACAGGTTGGGCTTTAGTGAAAGAAGTCTAGCTGCAGATGCAGGTAACATTGAATTGCTGGAACCTGTGATCAGTATGTGAGAAGAAGAATAGACCTAATTGGATAAGAATAGTGAtttttttttttttttttttagccttttcattaatttctttttACAGGCTATCCTCTTCAGGCACATGTCTGGCTGCTGTGCTACTTCAGCCTTGGCAAGTTACTTGGATTCCTATTTTCTTTGGTAGGTATGAATTGATGGGGTAATTTATTTTGTTATTGTCATTCTTCAGCCAGGGCCTCTATTTGTTTTTACAGGTTGCCCTTTAGTGTAGCAGATGCAGCTAACATTGGACATTTTTCA…
>lncrna_single_n_00043018	GAGTATTTTTGTTTGTTTTGTCATTTTATACACAGGGCTTCTTTTTATAGGTTTTCCTGATTTGCCAAATGTTACTGTGGTACTACAGACTTGGCAGGTTGCTTGAGATCCTATTTCCTTTAGTAGGTATGAGTCTATGGACAAATTCATGTCGTTCAGGCCCAGTATCTTTGTATTACAGGACCCTCAATTTTGCTTGTGCTTTTGATGCAGTGTGAGAAGGGATAGATGGGAGGCATGACTCCCATAAGATCTTTTGGATATTCAGTCTGGGTTTCTTTTGCATTTTTTGTGTTTTTGTTTGGGAAAGCCATACATGAAACTTAGTTGTGGCTTTTGAATGGGGGTTTTGTGCTTGATAGGTTAATGGTTAGCTTGCTTTTTATTACGTGTGCCATT…
>lncrna_single_n_00043019	GATGGACAATGTCACTATACTGGTATTGGTCTTCAGCTCTTTTTATAGGTTATCCTGATTTAGTAAATGTCAGTGTGGTACTTTAGACTTGGCAGGTTACTTGGGTAGCTGTTTTCTTTGGATGGTATCAATGGATTGGCCCAAGTCACTGTGGTGGTGCTATCCTTCAGCTAGAGCGTCTTTGTTTTGCAGGTTTGTCCCCAGTGTAAGAAAGTCTAGTATCCGATGTGCATGAGTTAAGAGAATCTTCAGACTTTTCATGTATCTATTCTAGGTTTTTGTGATTTGGCAAATGCCGCTGTGAAACTTCAGCCTTGGCATGTTACTTGGGATCCTGTTTTCTTTGGTACATATTAATGGATGAACCAATTCACTATGGCATGATCTTCAACTACGGCA…
>lncrna_single_sw_00060619	CATATAAAGGTTAGGAAGAATAGTCTTGATCACCTTTGGTTCACAGAATACACTTTGGGACAAATCTATCTAAACAGGTGTTTTATCTTTAGTAGAACAGGGATAATACTGCTTATGAGTGGTGAGCAATAAACAGTTTTTTTGTTTTCTTATGTGATATTGTGCCACTTCAGCCTGAATGTCCTTTATTTTACAGGTTAACAACAGTGGCTGCAGGGGTAGTTTAACTTATTCAGGTCAGTTTTGGTGCTTGTATGAGGTGTACTGATGATGGTATTGATTGCCTTAGATGGAAAAAAGAGTGTATATTTTTAATCTGGGTGCTTTGGTTTTATAGGATGGGTCATTGCTTGGGTTAAGTCTAGTCATGCAAGGGCCTCTGCCTTGATTTGTTTGGCT…
>lncrna_single_n_00043022	ccataaccaaccagtaggtagaataatactggtcacttgtttaaaaacttaatactgctcctgggcaaacttattgccttttttttgcatatgggggTTTGTGTTCTTTCTTTAGGCAAAGTTATTTTGGGGGGTTGGGCTTACCTCCTCTTTGATCTATATGCAATGCTTTGTCTTAATTTTTGTAATTTTTATGAAATGATTTCCACCTGAAAGTCAACAGGAACATAACGTAATTTTCATCCTCAGTTGTGAACATAGTTTGTTTCCAGTAAGACCAGACTGCTACTGCAGAGGTCAAATTGCAAGTAAGTCCTGGGACATTTCAGCTCACAGATTTTAGTTGAAGTAGAGGTGCAGGTGGGGATGATAACATTTTGTGTGTGCTTTGGCTTAATT…
>lncrna_single_n_00043023	AAGGTTAGGAAAAATATTTTTTAGCCTGGTCACCTTTGGTTCACACAAATCTAAAAATGGGTTTTATTCAGCCATTGTGCCATGTCAGCCTGAATGTCCTTTTTACTGGTTAGACCTTAGATTTAAACAAGTTTAGCAGGCATGTGCCTGGTGCTAGTGGTGGGTTGTGGATATTGGTGTGTAAGTATTCTTTATTGTGCAGTTTAGGTTTTGAAGTTTAAATGCCTACCAAGGAACTACAGCCTTGGTAGGCAAGGGTGGTTACTGGTGCTCATAGTTGCTTCCAGTGTGTACTTTACCTAGG
>lncrna_single_sw_00060661	CCCCAGCGAGCCCCGGGGAAGGGATTGCCAAAGGGAGACCAGGGGGAAAGAGGGAAATAAAAGTCCGGAGGAAATGGGGGAGGCGGGAGAACGAAACGAGAGAACAAGGAGGAGGGGGTGGTGGAAGGAAATATCAAAGAGAAATGATGCGGGTGAGAGAGACACGGTGGGAATGTAAAGAGGGGGAAGGAGGGAATTAAAAGTGTGATTCAGCAGTAAGTGACGTGTGAGTGAGAGGTAGAGGGGGAATGCGGGAGAACAGTAAGAATATAGGAAGGGCGAGAAGCTGGGTGTGGGAGAAGCGATGATGAGGAGGGTGCAGTTCAGAGAAAAATCATTATTCCAAATAGGTGGCAGTTTATTCTTAGGATCGCCCATTGCGTTGCCACTGTCTATTAA…
>lncrna_single_n_00043030	gtaaaataggatttgggtgcaaattaataacaaaggtgactgtgccattactgcaggtgacagagagttaaatcagggtaggtctcaaacaatgcaggtattgacatgtGTGGTTTGCTTTCATTCACCCCTCTAACACATGAAAGCCTTTTTTGCCCTAGATGGCCCTAGATCTTTCCCAAGTCTGTCAGGTGAGCTTTCTAGGTACTTGAGGACCCACCTACTATCACCTGTTTTTCACACTTGTATAGGACTGCTGTTACCTGGCAACCAGACATCTTTACATCCTGATGACACAAGGATACTGTTAGGCCACTCACCCGCAGCGTGTGTGACAGATCTGGGTGAAACGCACAAAGCCAGATGGAATGCATTTGCGATGATGTCGACACGTGCAAG…
>lncrna_single_sw_00060684	GCCTTATCCTTAATCGCACTGGTGTCGTGCAAACCACCAGGGACCCCTGCACCTTGTCTTTATAGGCAGAGTTGTGCAGTGCAGTTAGCGGCTGCCATCACATTTATTTCAATTACATACCAGTGAGGGGCATTCAGGGTTAAAGCTGATCTGTATGTGACTCCCAATGAGCATGATTCTGCTCGCCAATTATTGCCAGGAAGCCTAAAAGTAGATGATGGCCGCAGCCAACCCTTACCTATACAGAGAAGGCACGAGGCCCAAAGTGATCAAGAAATAAGAGTAGGGCATTTCCATTTGTGCTTGAAGTAAGGCAACTACTCTCTGGGGGGGATTATTTTCTGTCTCCATGTAGGTTCAGATTTCCTATATTTATATATTTTAATCATACATTGGCTT…
>lncrna_single_sw_00051011	GTTACAATGGGCAGTGACCCCGTCTAACCAGTGGGAGCAGTGTTGCTATCCACTGTCTAATACGTATAGGTGGATCAAGGTGTCACTTATGTGGTGGCTGGTTCGGTTGTTCTGCTGCGAGAACTGCAGGCATTAGAGCTCAAATGCAGATCTAGCTGGAGAGTCACTTTAGCTGCGTGAGCGATTCTCCACTGGTTGGATACTTTGTAACATCTTCTTGCGCTCAGTAAGTTGCTGAGGCGTTGTGACGGCGTGTGCATTATTTTGCAATCTACATTTAGAGTTGATGTGCTGCTGTTGTGTGAGTGCGCTCGCAATATCATATGTATCTGGACAGTGCTGCATTCGGGTCATGGTGGAGTGACTTGTCAGCCAGCAAAACATGCGCAAAAGAATGAC…
>lncrna_single_sw_00060734	aacggtccctgccagaagcacagtaggagggggagagccaatcacagccgtgcactcacacaagcaaagacaggcttcagttccctatcaggtcagcctagctgctgattggttcctatcctaccgtgcagtgtacggagggccgccggctccccagctcatccagagagttcagccagcaggaagtggaacagatgggtgggactagtggagttttgggggaatttctcaataaatcagtctgaaacacaactttttttaagcacaatcattctatatctagaggagtataattctctggtacattcttaatttttataggatatatctcctttaaTATAATGATATATTTTGAAAAGGGACAAAGGATTCAACATTTGAATATCCATATCATCTTTA…
>lncrna_single_sw_00060750	ggtaaatcagccccctAAGTTTAATGATTAAGCGCCATGTCCTTACCAACAGAGCTTGTAATGTAAGTCAATTGCAATTAGATTTACAAATACCTTTAAAACTATGTAACATTTGGAGTTATTGCagtagaataaaagctcaacatagaattaggcaaaacaatctgaaacctgttgttatgtaccagtacaaggcctccgcagtcgatttgcagatctgtgccaatgaagatgccccaagcttctccctgtctgtgctgctgccaagcttagaaatatcttgcaacatgctgtacatataataaactaatgattcaaggctgatgagtaattaaatcagattcacattaaatattgagtaataataaggtctgtagcaccagcttctataactgattt…
>lncrna_single_sw_00060762	CTTTCTTGAAAGAATATTTTTGTAGGCCTTTGGTAACCACATTTTTGCCCATATATGTCATTTTATACATAGTTCATCATTATCACTATTAGAACTAAATTAAATAAACCCCAGACTTTTTTATGACTTTATTTGGCATTCAAACTGTTTTCATTTAGTAGAGGAAAGTGACACTGATACAAATACATGTAATAAGCAACCATTCAATAAACACATCAGCATACTTCAAAGAAGACAGATCTTGGTTACCGTTGAATTTCCATGAAAGCTACACCTAGCCATCCAATACTGAGACCACTGGGTTGAAATGAACTCTCTCTCCTAGCCTTAGGCAAGCCCTATAATAACCAGGGCTACTAGATTTGAAGCACTGATAGTTTGTCTGGTTTCCTGAAGATT…
>lncrna_single_sw_00060794	TGAAAAGAGTGTTGCTATGAGGCTATACTAGAAACTGCAAAACATATTGTATTAGCAATGTCAGGCAAAAGTGTGGCAGAGTATTTATGTTCAATAATCAGAATTCTCTATTTCCATTTTATATTACATAATATTAAAACATTTTTGATTGTGCAAGAGTTTAGCATGGTGGACTTCTACCTGTTGATTTAACCTTGTATTGTTAGCCATACCTACCCATAGTACTTGGTCTGAAGAAAATATTGATTTTGAGGGCTGAGGTTTCAGGATGTCTCACAAGTTGGTCAGTGGGAAATATCAAGGCCAGAAGGTGTACTTTGTCTTCTTTAATTCTGAAGAATCATGACACACACACCACTCCAGTTTAAGAGCCCTATACATGACCAACACAAATTTGCA…
>lncrna_single_n_00043042	GGAAACAGAGATAGAGATAGGTTATTAAAACTGTCTCATAAATCCCTGTCCACTGATGGGAGGTGCAGTCTGAAACCTAAGCAGTTGGGAGGGCTTCCTTGGCACTTGTGTTACAGTATAGGAGTCTCTTGAATAATGTTCTGCCTGGAACACTACTACTAGCAAGCAACTGTATAGCCATCACATCTAAAGAACGACTTGCCAGAGAAAGTCAGCACTCTCTGCAAAACAGAAGAGGATAAACAGAAAAAGGTCAGTTTACAACAAGCCATAACTTATAGTGAAGTTTCTGAATGACAGATATCAGTAGTATAATGTCAGATATTTCATTGTATATAATATAAGGAATATAAGGGATCAGTTAAGAAGGACAGCAAGCCGCAAAAAAAGTCCAAAAAT…
>lncrna_single_n_00043043	CTACActtaggggcacatttacaaaagcacgaacgctccgagcgtattttcgcagattttttcgggcgtccgcacgactttttcgtacggcgcacaactttttcatacggcgcacgactttttcggacgtttgcacgaaaaaatcggaaaggatttaccgctgtttacaattgttcggtacgaaaatttagtgactttcggatcgccaatacgatattatcgtgactaatacgattttttcgtaaacattttcgtgatatttgcgatcttatgaaattttcatttccaatgcgattttttcccattcgtgattcggattcgtggattagtaaatgtgccccttagCTTGGGAATACCCAACAATCCAAAGATACTGGTCCAAGATAATTAAATACATGG…
>lncrna_single_sw_00060882	AGCACATTTACTCCTTTTTTAATAATAAGCCTTTTCAACCAGAAACTGGGGTTCCAATTAAAAACAAAGCCTTATGTATATAGTTTGCTTGTACCCCCGCCCTACCCAGGCCTGTTCCATTACACTAACACAAGCCCTTGCCCCCCCCAGATCCTGCCCATTTCCAAGCAATCTCTTCCCATTTGATTTGGTGCAGAAATCAGACCATTATTCCTGTCAGGGCCCCCAccctcctctggatcagccaacagttatacaggttttatttaggcaaaaaggttaaacttcatgaatgtgtatctttttttaacctcatctactatatAATACATATTCCAGAGGGGAAAATACAGGTTCCTTACCAGATGACCCACAAGGGACCGGCAGGttcttcttctt…
>lncrna_single_sw_00060885	ttctttagaactgtatagtacctgtgggatgaaaactgcagcaaaagttgagagttggttctcaggtaaagttacagctgcagattcatcttttcagtctttatttctgtttccagtttgcaaaatctcccgatccctgtgtgcatctgtgctctgattggtcaattttactgtctgtcaaggaagctgtgctctgattggtgaatccacaagaagaaagatccaatcggagcacagcaaaaacgggcttgaggggaaagtgcagaaacggagtaaggtttttggtttttttGCTACTTttccaggggggggcaagtgccccctcttgcccccttctgtggacgcccatGACTGCAACAAATCAGGTGAATTTGCGAGCAGTTCCCTGAGGTAGAAGTA…
>lncrna_single_sw_00060886	CTTTCAGGCATTTCTGGAGTTAATGGAGTGCGTATTCCCCATTTTCCAGCAACAATTTGGCATGTGTGGAGTTAATGGAATGCTTATTGCCCTTTTTCCAAGGATCGTACCGGCATGTGTGGAGTTAATGGAATGCTAATTGCCCTTTTTCCAAGGATCGTACCGGCATGTGTGGAGTTAATGGAATGCTAATTGCCCTTTTTCCAAGGATTGTACCGGCATGTGTGGAGTTAATGGAATGCTAATTGCCCTTTTTCCAAGGATCGTACCAGCATGTGTGGAGTTAATGGAATGCTAATTGCCCTTTTTCCAAGGATCGTACCGGCATGTGTGGAGTTAATGGAATGCTAATTGCCCTTTTTCCAAGGATCGTACCGGCATGTGTGGAGTTAATGGAAT…
>lncrna_single_sw_00060887	actagggacgtttcttcgcccgcggtatctcagtttatcgtgggtaagaaaacgccctgtgtgccggtgccctAACCCATTAATAGTTTATCATTTCCTGCTACACATTTACAAAGCCTCCTTTTCCTCTGCCCCCAGACATGGCACTATTAACCCCTTGATGCCACCTTCTCTCTAAATCCCCAGTGCCCTCCCTTTAAACTCCCTGTTTCCCTGACCGCTATTCTGATAACTCCTTTCCACCTCTCCCACCAAACGTAACCTTCTTTCTCTGTCACGCTTCTTTCCCAGCCCCAAAGTGCCACTAATTTGCTCTTCTTTTCCCTTCACTATATATTCAAGGGCATCAGCCATGAAATGTACatgtgtttttactttgctttctgttggcataatata…
>lncrna_single_sw_00060896	CAAAAATCATATCAACATAAGTGCATGAAGTGAATGAGCAAATAGCTCAATTAAAAACCACTATTCATATAACCATATTTATAAAAACATGAATCCCACCACTAGTATAAGTTAAAGTGTCATATTATAATGTCCTACCCTCGACCATATCCAAATATATATGAGGACTGGCCAAGAGAGAGCATAAATCTATAGTGAAACATAATAAAACATAAGGAATATATCATGCCTATAAAAACGTGATAAATAATCTAAAAATATATAAATATATATCATGCAGTAAACCTAATTTGATAATAGCATATGTCCCCCGATAGGGATCAAATCAGTAAAGTGAGTTAGTGCAAAAAGGGTTTTTAAGGAATTAAAAACATTAAAAATTACATATGTCAACCCAGT…
>lncrna_single_sw_00060927	tgaattattccagagctttctgtataatgggtctatggataacagatcccatacctgtactaagaaacCCATGACATGCATCATGTTATTTCTAGAGAAGCATGCCAAACAATCTCTAGTGTCTTTCTGGTATGTGAGGCAGCTATTAGAGCAGCAGTTGCAGATGCTGATAGTCCGTCACCAGGTTTTTGGGGATATTCTGCCATTTTATTGGATTCTGAACTCCTGCTGAACTCATTTGTTCATATATTACTTGTACTCACTTTCTAAGACTGtaaaggtggtcatacacgggccgattctagctgctgatatcagtcccttagaccgattcagcagcttaacgacgggcagatctcgaactggcaggtttgaaatttagttgaatctgggaccata…
>lncrna_single_sw_00060945	TTTTTACCCATCTGCAGGCCTTATATTAGCTGCAATAATTCCTACCCCCAAACCTATTTTCTTATAATTCCTTATAAACCTGTTTCATTTTTACCTTTGTCATTGCACATGATATTCTTTAATATTGTTTGCCCTATTTGTCGTCATAAAATCATGGAAAGACAGTTCAGGTTGAGGTTACCTTTATAGCCAGTATATTTATTTTCATTCTTACATCTTGAGACAGCTATTACAAAAATGGCTGATGTTACATGATCAATAGATATTTTAAGTGCAAGGAACATGCATGATTCATTTATAAATTTGAACCTGTAGTATGCAGTCTATACAGTTAGCAAAAAACACAATAATTTAAAGTACAGTTCATTACAAGAGACTTCTTCAGGTCAGTCACTTTTT…
>lncrna_single_sw_00060983	GAACTGCTTTGAATATGAATCTTAAGAGTTGGCACCGGTAAAGGAGTAAAGAGATATTTAAATTTTCAATTAGTTATGTTTGATCGGAAATTTTGTAAAACTACCATATTTAGGAAAATGGGGAACAAGAAAAGGTTCTAGGTTGAGTAGTCACTTTCATATCCTAATGTCTAGAGATTCTTAAACTGAAGTGGTAATTAATAGAGTGTAAAGTAAAGGAGCAAAGGAAACAGTGATTTTGCAGTCTTGCACTGCTAAAGATTAGAAAGGAAAACCTTGTAGTTATCTGCATTGAACTGCATATTGTGCTAGCAGGAATGGCA
>lncrna_single_n_00043056	gtgtttttttattattttatttttacttctgtaaaatttgggggagggggcacaaaggtaaatttctgcttagggcacccatttggccagcagcggccctGCTTTCAAGTGTTAACTATTTACACATGTCAAAGGGTTTTCAAGTtaattgtaaatataactctctttgcaagtagtatctgttctttttttcttgccttggggcttctgattttgaaaaaaatacagcagtagccagctgactAAAGGTGTGTAAGGATAAATGTTCTGGGCATAACAGGTATTGAAGCTGTACCTGTATACCTGTATGATTGCAGTGGGGTATTCCCAGTTTTAATGTGATGCTCTTGACCCAAAGCAGGATCAAATCTTTCCAGACAATAGTATGCCCTTCCTCAA…
>lncrna_single_n_00038118	tgatcagcttcttTTGTACTTTTGGACAATTCCATTAGTTGGGGTCAAATGTTTTCAAAATTACTCAAATAGCCTGTTTGCCTTAGACCTATCACTATTACATATTTATCAAAAATTGTTAAAAGTGTACAATTATTTGTAAGGGTAATTGCAACTGAGTACCTTCTGTCTTAAAATTCCCTCCTCTCCTTTTCCTTTCTACTTatacagtcagctttcctccagccaaaactccaattcccacattgttgtgtatgttccgtggaactgcaaactgcccaaaaggagaataatagaggcaagcaagataatgtgggaACTGCAGTCTCGGCTGCAAAAGTGTTGATTTCCGATACATTCTTTATGTAGTCTGGAAAACTGAGAATGCaataacaaaag…
>lncrna_single_n_00043059	GTGAATTCCCCTATGTACAATTTTCAGTCTAAAATATGTTTACAAAATTGAATGGGAAGAACTTGATAGTGACAGACCCGGCAGTGAGAACCCTTTATTTTTAATTAGGATGTAGCAGTGGTCAGATATTTATTGTGTATCTTAAAATTGCAGTTGTAAAAATATGTCAGATAAACAGAACAAACCTTACAGATTATATATATACAGTACAATTATAAAGTTACAGAAAACAATAATCTGCCTACCTTGGTTGCCAAAAGAGTTGAATGAATATCACCATTACATGAACATGTAAAAGATGATATTAAATGCCCCTCTCTGTGTATGTAGGTCACAGACTCCAGTAaatataggtatggtatccctaattgagaaacccgttattcagaaagctctgaa…
>lncrna_single_sw_00061072	cctacaTTCACCCGGGGGAAAATTCCATTCCGACCCGGCAATGGCAAAAAAAAAAAAAAATATTAACTACACATTTCAAGCAATAACAGTAGTGCATTGATTTAGTGCAAAAATACAGTACCCATACATCCGTTTCTGATACCCTCTCCCGAGGAGTATCTGGTACATTGGATATCTGCAAGGAAAAGATTAGGCACATACAGTAACTTGTTTAATCATATACACTTTGAGTGTCCTGTAGGATCACTCCAGTGCACACATGGGAATTTCCCAGGCACTTTCTTAGCTGTAACAGAATTTTTGATTTAAACAAAATATTAACTGTTTCGTTGCTAGTTACGTTACTGTAAACCATATACATTCATGAGTGTCATAATAGATCACTCAGGCACTTTACTT…
>lncrna_single_sw_00061124	tgcacatctgttgtctgtattttcccgccactaggggtatttatggtttgaattcactctgtattgccactttgagaaaggctgaggtgttcagccgaaacgtcagtccaccattcattaaaggaatctctattttttcacataagtcctgtgagagcggcttctttattttctattctgtgtccagattttggacgctgcacccaggcagaatttgtgctttacacgtgagtgccagtgacttctattcctatatatatatatatacatatatgtatttattgtatttatttattatatcacttgtcctccctgtgtgtaattttgtattctgtaagactgtacagtgctgcgtacccttgtggcgctttataaataaagttatacatacatacatTA…
>lncrna_single_sw_00051575	GTTAGAATTTTACATTGCAGCATCTTCCCCTAAAGTAATATGATTTGATTTAATAATGTATTTGCTCTGAACACAAATTACATTTGTAACATACCTTAATGAGGGCTTGTGCGTCAGCTTGTGGTCCAATAACTGCATCAAAGAGCCTGAGAAAGGACTCTAAGGTAAAATAATATTCAGCTGCAAGGGAGCGCAGAGACTTCAAGATGAAATAGAAGACAGTTCCCCGATGGGCCAGCGGATACAAACTATCCCTAGCTTGCAACAGCCTATTATAATTTGATTTGGTGCTTTCGAGTATTTCAAACACCTGTTAGAAATAAAATATGATAAATACATAGTTGTTTCTCTTGTAACATTTTATATTTTTTTAAGTTGGACATTAGCCAGGACCCATCT…
>lncrna_single_n_00043063	ctaTATAGTCTGTACTTTTTCCCACAGTGGTGGTGGTCTGGCTATTCCCAGCATGTGCTGATCGTCATAGCCAGCTAGAATCCAGAGGAAAAGACAGAAATTAAAAGGAAACCACTGTAGACCTGCAGGAACCATGGGTGAAAGGAGACAGAGAGACAGTTTGAGATGTTCCTTCAGAATTTAACCAGGACTAGAGCTCTACTTAGATGGCAAGAGACCCTAATGAAACCTGGTTGCCTGAAGCCCAGGAGAGGGACCCAGGCCTCTGTTAAGAGAGTCAGCCTTTAGTAGATATTTGTGTACAAAGGGAAAACCCTGTAAGCACCCCAATTCATAAGTTGTCAGTGGGAGGCTGGGAGGGTACTGTCATAAATATAGCTGTGTCATCTAACTATCCCA…
>lncrna_single_sw_00051629	GGAAAATCATGTAGTTTATTATTCAACCTTATATACTAAGCAAAAAAACTTTTTAAAATGACCAAGTTTATACAAACAAAAAAGTGCACTATTTAACCGACCTGGAGACAGAATGAATTCCAGTCTCTAGCATTTGGGAGTAAATATACCAACTGTAGACATTTTCTACACATTCTAAAAAATAAAACTTTTTAACCTCTTGGCAACTGGGACATTTGTACATCCCAAAATGGAATTAGGAGTGGCAATATATAAGTGATCATTAAAATGTTGCTTTCCCAAATTATGTTAGACTtgtaatatggagaataatatacccccctattgtaaaatataagattattaaaagccagtgacaattttcataaacatataaaagcaagaggccacatgtcaagt…
>lncrna_single_sw_00061151	GTCAGGGTTAATGCATGTAGAAATGGAAGGATTATGGTTTAATAGACAGTCTATGGCAGTTGTATTAGCCTGTAAACAAGAAGGTTTCAGAGAATATTAGAGGTCATATGGCACAATTATATTAGTGTACGGACATTTGTCCATTAGATCAAATTAACCTGCCGTGTGGGCTATTTTCCAAAATCCATGTAGGATGTGTGTCTTGTACCCCCTACAAAGCATTCTTAAAGACCCACACACCTGCTTATCAAAAACAGTATCCCTGGTATCAAGAGAAGATATACGGGCCATCAACAGACTCATGCACCCGATGGTACACGTTGTAACAGACATTAACCCCTTACTTACCTCTACACCTTCAGACTCAACATACTACAGTGTCATAAATTTAGGGAATGC…
>lncrna_single_n_00043069	CTTTGTTAATACCTGGATAAGGTATCCGGCCATAGCCTCTCAGTGTCATTCACTTGTTCACCTCCTCAGGAAGTGAGTAAAGAGGATATACACTAGTATCCTGTTCTCTCCCTTATACAACCTCTTCTGTTCTCAGCTGTGCCACCTGGTGGCTAAACTAGAAAGTGTTTACATGAAATAATCTACTCTACTCATTACAACCCATTTTCAAAATGTATCTTATTTTTCTCCAGAAAATACACATCTTTACCTAACATGACATATTGTTTCAAGCTCAGATACAACTCTTTAATCCCACAGTGTGTTGCAAAGTGTTTTTATGCTGCCTGGTAAGTATCCATCTGTCATGCCTTTGGCAAAGTTCACTTAGTTGGATGTTCTTAGCAGAGACTGGGAAAG…
>lncrna_single_sw_00040469	tcggactttagtgaatcgggcccattatattGTATTCTTTATGGTTTCAGCTGCTCTTTATAATATGATATCAAATGGAATCTTTTTCATGTTCCCCAAAATAATGTGATTTTACACAGTGTTGACTGTGTAGGCAAAGTTCTGGCCAGCATAATATTACTGTATTTATAGTTCTAGCTATATTTGCACTTTGTATTCTTTATCTACTGATTAATGGCATAGGCATTCTTATTTTTATGTAGGTTAATGCTTGTTGAAAGCTCCATGGCTACATTCAAAAGCACACATAGCAATGCCATATAATCAAATGACATGAACCTTGAGGATTATATACTTTACATATGGGATACATTTTTTTtaaaggagacatatcatgtaaaaattaagaatgtaccaatg…
>lncrna_single_sw_00061217	actttgcaaagttggtcctgggggactacccactatttgtcactgagtgacttcgactcaaggttagaaaaagtgggcacacccaccaatcacaatttacctattgacctttattggtttgaatttaaactgctgccgttctttaactattcatcctagggtccctacattttgcagagttagtcactgggtaagtgcagttccaggaggcagagccaccaaccgccaatctagggtccccaaactttgcacagtgatttttattatataactgtggtccaaggttagaaaaagtgggcTTTCCCCTTCCCATTCTAGTTTTAAGATAAAAGTCTATAAAAAATACACTTGAATTGTGTTAAAATTTTGGTGACTTTAAGAATGAATTCTTGAATAGGC…
>lncrna_single_sw_00040472	tttaacgcaaaagagcatgcgataacgcttatcgcactttattgaatcaactcTATAAACTAAACTAACTTTAGATCTTACAATCGGAATAGCTTTAGGcacggcagccatcagaaatcatggggccccgtacaacaaaattgtcaggcccctccATTGGTCTAATGGTTAAAAACAAAAAAACATCATAATTACTACTATACTATATTTATCATTGCAGTAGTATAAATCATGCTAGACATTGCCAAACTGCAACTGTTAGTTTATAAAGATCAGGAAAGACATGACAATCGGAAGAGACAGTAAGGAAGTAGAAAAAGAGATCCATGGGGGGAAGGCTTCATATATCCTGTATGTCCACCCTAGTTCTTTTAGTACATAGAGAGAAAATGGCAGTAT…
>lncrna_single_n_00043073	TAAAGAGGAAGGGGGACAGTGAAGGTCATTTTCTCAAAAGAAAAATCGATTGTGTTCTCCAAAATAAAGTCAGTAGTTATCTTAGCTGTGAGTGCACATTCCTAGGGACCGTGGCTTCCGGTTATAGACATATCATGTGCAACTGCAAAAAGGATGTACATTGAAAAAGGGAACGCAAGGTTCCCGAAACTTTGTATCCTTCTCACTGATTGCTCCAAATAAACTACTGCGGAGGCAGTTCCTGCACCAACTAAAACGTGAGtgaatttgggtttcatgtttcatttgaaaatgacttctattatacaatatgtccatatgtaacattaaggggtccatttACTAAAAAAGTTGtgcatccaaatggctaaaaatccaaaccccgcaattcaccagcta…
>lncrna_single_n_00043074	ctaatgtgtagcgctggctccttctgaaacctcagactcagCTCCCTTTGTTTGGCAAACCTTCACTCCTGTGTTAGTGCCTCATAAATTCTGACTTCACTGTAGGCTAGTATTGAATCCCAATgggcttttttttgccatccctgattactgcccgctcactgccacctgaggcaaggttcttactttgccttatggcaagagcggccctgACCTTAAGGCAATGGTATGTTTCAACAACTCAGTTCAAAATTAGCTCAGAAATCTTCTGCACCTCTGAATATACATCCACACACAGTGACAGAAGGAAATAGCACTTAAAAGAAGACAAGGAGAAAAATAAGATAAGAATTGAATACCAGTCAGTAGTGTCTGAAGAACATActgcaagcaaactac…
>lncrna_single_sw_00061237	ATTTACTGCAAACTGAGGCAAAGCACATCATTGTGGCTGTATTTCTATGTGTTTTTACAATGTACTCATGCTTCTAATGTTAATGTTGCATAGATTGGCATAGTACACACAGTTGCTACAATGTGTATTACAACCaggtgcaaactgggaattaaaataggccctggcatttcaggcacacagaggcccaaacagacccccaccagccctctaattagttacagtctatggtgtctttcagcagcccctttggcatttgccagaacccacagattgacagtataggtctgATTACAAGAATGAATAACTGCTGCAATCACACTGGAAAAGAGGCCAACTGCACCCAAGCATGTTATGTGTGCTGGCCATTTTTTACTGTGTGATTACACCACTTGGATT…
>lncrna_single_sw_00061378	catagaacaagagcgggactgagggaagacgcgagggctagtGTGTAAGAATTTATTTGGGGCAGAAGTGAGGCGAGAGCGGGACTGAGGGAAGACGCGAGGGCCAGTATGTAAGAATTTATTCGGGACGGAAGTGACATCACGCGCCCCTGCGGTGCGCAGAAGAGCGCGCAGTCAGAAGGATAATgttctgggagctggcatagaacgtgagcgggactgagggaagagagtgccagtaTGTAAGACTTTATTCTAAGATCTTTTTTCTTTAGATTGCTCAGATTCTCTTAGCGCTGCACTTCCCTAGAAAAGTGGCTGCTTAATTAGTATCGGTGCTGTGCCCTTAGTGAGAGTGGGGAGTTACACTTATCAGCAATGTGTTCTGAGACCTTGCAT…
>lncrna_single_sw_00051839	GTTAGTAGCAAGTAGCCCTGCCCATGCTTTAACTCAGGTCGTGTTGCGTCTTTGACCGTGACGTCCCTTCCTTTCCCAATATCATTCCCTGTGGAGGCAGTCATTCAAACTGCGGCTACTCCAGCTGTCTCCGAACTACAACACCCACAATCCCTCTCTTCGGCGAGGGGCATTGTAGCCTAGCTCCGGCTGAGGAGCCAAAGGGCAGTGTAACCATTATATCCTTTCACTACGCTTACTCGTCTAGTCACATAATTAAAGCAATAGAGATTCACTGGGGATGAAACCCGTTTGGTCAGTTCCTAATTTGTGCAAATTATTTAGCTGCCGTTAGAGTTATGGGTAACTTTAATAGTCGATTTCGCAGTTTTACTGCTAGAATCTATTTTCCCGCTTGCT…
>lncrna_single_n_00028664	CAGTCAGAAACCAAGAATCGGAAGTGAAACTCCTAAAGTTAGAATAAAGAGTCTGTGCAGTTTTTTTTGGAGTCACAAAACTCACAACTGAAGGACAAGATGAGTGAAAGGTACAGGTATTCCGGCACTACCCGTGGTCCTCGTTGTGAGTTAATTGTCATGTAAGTAATAAGTGTCACTATTTCCTAAAGGGTACTGGCTAGAAAAAAAGAAAGATCATATTTTACAGGAACAGCAATCCAAGCAATGCTTTAGGTACTTTAGGTATCTAGTAACATGAGTTAAATTGGCAATACATGGGCCAATAAAAGCTGTGGACTCCCTTCAGCACAAGTTGCAGCATACTGACCCACTAACTGACCACAGATATAaaaatctcactgggcgaggactgcattt…
>lncrna_single_n_00043088	GAACATGATGTAATGTTGTGTATTAGCATTAATCTTTATGGTTCAGCTTCAGGATCATACAAGGCCACTTTTTTGTCCTTATTCAGAATATTGGTTTTCTTTTTAACACAGGAAAGTCTATGTGGAGTGCGAAGCCCTAAACCCCAATTAAGCAAAGGACAAAAAATTGTACTCCACAAAAGTTGACGGCTCTCTCACATTTGACTTCCCTATAGGGAAGAGGGACTTAAAAATTAGGTGGTAATTTTGTAGGAATGAAGATTGCTAAAAAGGCTGTTATAATGAGCCTGATAAAAGCCTCTCAAAAGTTTGAAAATAAATAGGATTGTGTTAGGAAGAGCATTTTATGGCTGGGAGTGAAAGCTTAGCAAGTGGGGGTGGTTTTGACTGTGACTCATC…
>lncrna_single_sw_00061518	cacaacctcactgccctcaccgtgaaaaaccacctacgctgcttcaaatggaagctccgttcctctaatctaaaggggtgacctctggtgcgttgattTGAACATTTGAAAACCAAACAGAAAACAGAAGAGTCACAGATTATTTACTCTCCCACCCTGTTGATTATCAGGCCAGAGGTATTCAAATTCAAGAGTTTAAGCTAAAAAAATAAAATAAAATAGAATGGCGGAAAAAATGAATTTGGCTTCTTCTATTTTTACCTTCTCTTTTGGGATTGATTGCATTTTATTAGTTTTATTTCAGAATAGCTTCAAATCCTCATCAGTCTTTGAGCTTCAATTTGACCCACAGACAATAATTTTAATGTTGCAACATATCTGTATCTATTTTATTTTTTT…
>lncrna_single_sw_00061642	TGAGACAGCAACAACTGTTAATTCTTTTACTATAAATATTGCAGTTTATGGCAGTTTTATGGTCTTCTCTTGCAAAACAGGTCCCATCAAATCCAATTAAATATATTCTATGTTTATACTATTTTTGATGCATAGATATTAAACGACACCCTCTCAACAGTCATATAAACTTAGCATAGTCTCCCTTATATTTGCCATGTACTGAAAGCCTTAATTTTTTAAAAAAAATCTAGAATTCAGAATATTTGCCTGTGCATACCACATAATGAAGCTAATATATGTATATGTATATATGTGACCAGTTGAACTGTTTATGTTGAATTCTGTCTTCATTTTAGCATTTGATTGGCACAATTTTAACACATCACTTCACTGTATTAATCTCATTCATCTTCAGTG…
>lncrna_single_sw_00061757	caaagaacaataattgcaatgaaatcggtggtcagagccctggatccaccaatgtcactgcaaaagcaacctttttggggcactaaatacacaataaagaacaatgcaaagataaaacaccataaaatcagtaaattcaaataaaaaccaacagaaaaacaattattgcaatgaaatcggtggtcagagccctggatccaccaatgtcactgcaaattcagcacccaatagcaatacaaaagttatagtgcaatagaataattcaaaaacagaaatcaattatgaaaatgcaaaaaaaacactaaaatgcaaccaaataaatcagataattatagagcaagatcagaaataaagttttagtaaaaaaataaaagactgccagagaaagcaaagaaagaa…
>lncrna_single_sw_00061763	TTGTAACAAAATCAATTATAGAGATACTGTGTAAGATCCATATTCTGGCTCAGCATTCTAAGAGTTAGGCCCTTACTTTTCTAGCTGATAATAATAATGTGCAGAGGAGTTAACACTCTGAAAGAAAACATTTTCTAGCTGGGAGGTATTTGGCTGTACATACATGGGTGATCATTTTAATGGTGAAAAGTATTCCAGGAAATATTCTGATTTCATCTGTTTGCTTGGTAATATACTTAAGACACTTTTTTTAGCCTATCCATGTAAATTAACATGACAGATATAACCAAATGAGCATtttttttatatattctttctttattagttttctgaacaaaataaaagggatacagaaggaaaaaaaggaaggggagggggGAAGAAATCAATCAAGTCATG…
>lncrna_single_sw_00061767	ATTATCCACTATAAAAAATACATATTTGCAAAAACTGGAAAAACTTGAAATCATACGGAATTACCAGTCTACTTTGCCAACACCAGTGAAATACTGTTCATAATTTTATCTGTTGGTTTTAGCATCGGTCGCTGTGTTTCTTGCTTGAGAACCTTGCAGCTGTAGAAGCATGCTGCTTTCATAAAAAGCCATTCAACTGGTACAACGATCCCAGTATGAATATCCTCATGATCCACCATGTTGACAGGGGCATAAGAACTATGGTTGTTCTTGCGCAGGAGATTATGCAGAACACAACAAGAAGGAACAATAATACATATTTTTTCAGGACAAAAATTTATAGCAGTGTGGAAAATGCAAAAGCGATTTGCTGGTATTCCAAAAGTGTTTTCAACTATA…
>lncrna_single_sw_00041262	ACTTGGTTATCGATAGTACACGCAGTGTGCAATATGTATATAATTATAATCTAAAAGACACACAATCTAGCCATTTTGTCACATTTCATTTTTATTTAAGCATAGAAAGGGTTAAAAATCAGGTGACACATAATGCCAGGGGAAACCTAGTTTATGTACAATTCCCTTGAGCCATTATATGTTCTGAACTGACAGTGTATAATCTTTCAGTATAACTTTCTCTGTCCATAACTGCAAGCTCTCAATAAAATTAATATTACCGAGCCTTGTAGCATAATTACATCATTTGTAATTATATGGCTAGAAAGCAAATtagtgatgtgcaggtcgactaaaacccgacccaaacctacccgctcccagcccgaatcctactcgacgcagcttgtcccctctatt…
>lncrna_single_sw_00061809	ctccctttcttctcctgcagccgattagcagCAACTGCATACCTTGCGCTTCATTTTCCAAAGTTGCCCAAAGTTTCCTGCATGTATGTTCCAATACGTCAGTCTATGATCCAAGTTTCCTTTGCAATCGTTTAATACCAAAAAAAAAAAATTCTCTTTCTCTTGCATGTATTTACACCTTCAGTGCAAGGGATCATAGAATCCATGGCGCTGGCTGTAAAGGACCTTAGTATTAGTGTCATAGATACTTCATTTCTGGTCCATGCAGTTGTTTATGTGGTAACATTTGATAGATGTGGCAACTGCTCACATGAGCTTGGCCAACACAAAATCTACTCTTTCCTACCTGACATGGTGAGGCGGTAAGATTTTTACTTCTGCCAGCACACATATAATTAT…
>lncrna_single_sw_00052438	ggatattcctggagaatggaatcactgggaactttgcctagcgttgatgatttgttGACTGCAGTTATTGTGTATGTACTGTATATATATCTGTGTGTGTGtatatatacatatatatatatatatatatatataCACACACACCTTCAGAAACGGCACTCACGGCATAAAGTCCAACCATAGTTATTTCTAAATGTTTCAATAAAGCAAGTAGGAAGCATTGGTTGTTCCCAGTTTTTCAGGCTTAGGACTTGTGTTAGGTTGTACACACATGGTTAGGTCCATTTTATATTTGTGAAACAAAGAGTATTTGTTCTGTGGTCCTATACCTTTGTAACATGTCAGTGATTGGGTTATGTGATCTCACATTTCCTAGTAGGTCTGTACCCATAAGAACTA…
>lncrna_single_n_00043108	GTTTTTCTTTCTGTTTCATATACATTACTTTTATTTTCTTACATATAAGCTATCTGTTTTTCTTTCTGTTTCATATACATTACTTTTATTTTCTTGCATATAAGCTATCTGTTTTTCTTTCTGTTTCATATACATTACTTTTATTTTCTTACATATAAGTTATCTGTTTTTCTTTCTGTTGTGGGAGAATAGGGTGGTAAAGATAATAAATGGCAGGTATGTACAGGGCTGCTGCCCTTTAAAGAGTTCAACCTGCAAATCATATGTGTGAGACGCTGTGTGTGAAAGAGAAGACTGTGTTTGGCAATGGGTCCTTGTTTGTGTGTGAGAAGAAGAAACATGGTGCTTCCCTGGATGTGAGAGAGGTCGACTGTACTCCATGTGTTGCTGGAGCTCTGT…
>lncrna_single_sw_00061857	AAAAAATTAGAATAATATAGAATATAAAGAAGTTAAGAATATAGATAACCCAAAAAAATACACAGAGTAAAATGAAtataatttaaatgaattataataatataataattgaaattTATGTAGTGCAATGTAGAACCGTGGCCAATTATTGGCATGATAATGTGCAAGAATTGCAGTTCAAGTTCGCAGTGTAAGAAAAGTGCAAATGTGCAATTGTCCCATTGGGTGCAAATAAAAAGTTGCAGTCCTGAGTTGTGCGAGCAAGTGAGTGTAGTCTGTTATAGACTTAATCCCTGACTATATATGTTCCTAGATCTATGTGATGTTATTATGATTGAGAGCTCGTATGGCCTGCAGGAAGAAGCTCCTCCTCAATCTCTCTGTGTTGGCCTTCAGGGA…
>lncrna_single_n_00043110	ACTGATTTTGCAGATCAGTTTCCCTTGGTTATAGTTTGAATGATGACATATTGGTTTCGTCGAGAAGAGAGTGCCATTTCAAGTGTTTTTTGTCCAATTTTTGCTGATGGCAACACTGAAAAATTAGTCGACAAACATTAAGATCAGAGGACAACCTTTTATTAAATCATTAGGAAAGGCAATGCAAATGAGGTGCTGACAGAAGCAATCAAAAATAAGACAGGAATCTGATTCTTATTAAGAAGCTGTTAAAATGGTGTTGGCTTTTTTATTTCTACAGGTATATTTGTTTAGTCTATAATGAGAACTGCAATTAACATTAAAGCATTCTTATGGCAAATTATTAAAAAAAAATCTCATATTGCTTTCATTTAAATTAAATGAGAAATACTTAATTGA…
>lncrna_single_sw_00061911	gacaaaatgtggaaaagttcaagggggccgaatacttttgcaagccactgtatgtGTGTGCACGCCAAATTTAATACCTTACATACCCAGAACTGCAGAATCTGCAGCATTGACACAGAAGTACCACATATTATCAGGCAACATACAGGGTGGAAATAAGACTGGCATGAATGAAGAATGTAATAAGTAATCAGTACCTTTAATGCATGGGATTGTTCACACAACTGACTGCAGTCAAGCGCAGATGTAATGTGGTAGGTAAATAACTCCGTATATATTGGCAAATATAGGTTAGTGTATTGGCATTGATTCACTGTATGTCTATTTTGCCAGGTTGCAGCTCATCATCTGCTGTTAGGTGACATAGTATATATAGATATAGCCCAAGTGCACTCCTGG…
>lncrna_single_sw_00061962	CtgtgtgtgtctgtgtatatgtacatgtgtgggtaaatctgtgtgtgtctgtgtatatgtgtgtgggtatatctgtgtgtgtctgtgtatatgtacatgtgtgggtaaatctgtgtgtgtctgtgtatatgtacatgtgtgggtaaatctgtgcgtgtctgtgtatatgtgcgtgtgtgggtatatCTGTGTGTGTCAGTCCATGAATCTATGTGTGTCTTTCTGTGAGAGAGAGTGAGAGAGTGTGTGTGTGCAAAGAAACCCTCACAATGGGCCAACTGTGTATGCAACCTCACATGGGAAAAATAACCTCTGTTGTGTAACATTTGCCTAAAAAAAATAAACTTCAGATTTGTAAATGTTTTTTCCCAAATCTGTGTTTGTGGTTGTAATTCCTAC…
>lncrna_single_n_00043114	aagctttgaggtgTGGAAGGATGCTTTGCCTTCAGCATAGGGGAGGGCGGGACATTGTTACTGGTTTTGTGACATCATAGCATGTTGTTGCCACTCCCATTCAGCAATCACTTGAACTGACTCTGTGAGAAAGGCTTCTAATAGTCTGTAATCTTATTTCTTTTATTTAAAAAAGTAAGCATTTTTGGTAAACAAATATATTTGAGAATTTTATTATTTTGATTATATCTATCCATCTGAAAAATTAAATTTTCACGATagttcccctt
>lncrna_single_sw_00061965	taaatgtagacatttttgtgtaatttctgaaaattgtcacaaagcttatataccccacatttcactctgtcgaatttgAAATGCAGGACTACACATTTTGCACAAAAATCCTGCCTATTAGACAAAGATGTGCgctgattcaagcatagtttatttgcgggccgagaatccactacgtgaggcattagcctAAAATAGAAATTATTGCAATTACAGAAGAGCATTAGTCCAGCCACCCATTAGGGTACCCATGCTTTAGGgatgtgcaggccgacctgaaacccgcaggtttacctgtagttggggttgttttcagctgacattaacacaagatttgggggtcacgggtaggtttgggctgagctcttacttctccccccccccgcccataaccttact…
>lncrna_single_sw_00061978	GCAACGAACACTTGTGCAAATATAGAAAATGCCATGAACACACACACAGACCACTATAGTAAATAACGCTGTATAATTATGGGGCTTGACATTAATGGAATGCATATTTCTGAAAAACAGAGTACCATGAAGTAAACAGAAATGCAAGTGTGCATCTTATATGGAGATGAAACCAAAATCATTTTCAGAAAGAATTTGTTTGAGTCCCTTTTGCTCCGTA
>lncrna_single_sw_00062078	AAAATACTTTCCTGTTTACCTGGATGGCCTTCTTCAAAAATCTTTTGTATATTTCCAGCTCTTTATATTAGCTAAACATTGGTTAAGACCTCACAAAAACATCTTTAAATAGTGCTGTTTCACTCACAATAGGCACTAGGAACTCAACAATAAAAAAATGTATTAAACACAATTACTGGAATAGCCTGTCACAGTAGAAAGTAATAATAGCAGCACAACAACAACAGATTACTTACACTATTGTGGGATTCAGTTAGTGAtgagtgaagctgccccttgcttttcgtggaaaaatttgtcatatagaaaaagttcacaataatctttgcagtcagtgggcgtttttctgctgtgacttttccttaccaagtgacttttttttactgtgtgatttctttt…
>lncrna_single_sw_00062103	ATTTTTTATCATCTTttttaaaaaaaccggtgttcggtatataccggtataccgcccagcactaCTCCAGAATTAGCAGTGTGTTAAATTACAACCCTGGGATTGACTCTTAATAAAAGCTAGCTTTGCCAAGGAACTAGGGCCGTCAGTAAAATTTCCATCTTCCAAGATGATAAAGTCACCTCACACAGGGATCAATGCAAGTCTAACTTTTCTATCATAAAATTGCAGAACCACTACCTAATTGGGTCCTGTTACTGTATAACCTTACTCCTATTATTCCAAAAGAAACAAAAATGACAAAATAAAGCAATTCAAACTTTTGCTaaagatctgataagctggaacatggatgtaaacagtattgggtcattgccctgtcccTAAGTAATACAGTTG…
>lncrna_single_sw_00062167	aaaaagagtgcctttagacttacttttaatttacattaacctttcattgtcctttaaCAAGGGaaaatttgaaaatgaaattaagccacatctacttcttggtttcaacgagcaaaaacaatccagcaatccactgaaaggaaggcttcttatttaaaaatatagccatctgtagctgggggaagggaggggtttatttCtgtctgttcagcacaatccctgttcattgaaccaatgtttaaaacgagggtatactgtgccgttTTATGCACTGACATGTAAATCACAGCAGATCAGTGTTTCAGTTAATCAGAATGTGCTTGCTTTGAGTAACCACTCCTCCTCCTATGGTGTTGAACAAACACATGTTGAAAAAAGCATGGCAAATCTGAAACAAGT…
>lncrna_single_sw_00062219	TAGGCGCATGCCTATTGGTGGAGATGGGATGATGGGGAGGTTGGCGGCTGTGGTTTACTAGTCTGGATGCTGACTATGGCACTGAGGAAGGGTTGCAAAATGCGCTGATTGGCTCTGTAGGAAAGCGCAGCCGGGCGTCCAGCTGGGTCTCTAAGAGGGGCACGGCCTGTTTTTGGTGGAAAGTTCTGGTGGTTGGGGATAGGGCGGAATCATGCGTAGCTCGGATAGTGATGTAGCGGCTGTAGCGCGGAAATGACTGCTCAGCTTTTTAACTTTGGCTTGACTTAGTATAAAAAGAATAAGTAAAATTAGGCATAAGCATTTTGTTATAATTAGGTTTGAACGCATAGTGTATGTCTAGTAATGGCTTTTCCACATAATAAAAAATAAATAGAACAT…
>lncrna_single_sw_00062276	TTCTGCGCAAAACGGCCGCTGATTGGCCAACAACTTATCACTGTCTGTATTGGATTCAGAATTAGGGGCAGTTCTGTCTATCCTGCCCTTCTCCATTGGCCCTCTCTGTTAGGGATCACTAGTGTAGGGGGCACTGTACCCCCAGAGTGCTTATTGCATCTCACATATACATGAGCTTATACTGTTTTGTTGAAAACTATTATTACATTAGTGCCTGTGTCCATCGACGTTTAATATGCATGCACATATGTAGGAACCATTGATGGGTGGGACAATTTTTATCTATACTATTTACAAACCATTGTTTAAATACTtaatggggtaggtttcctttaaattaactttcagaatgttaaagaatggcgaattctaagcaacttttcaataggtcttcattat…
>lncrna_single_n_00043127	GCATTGGAAGGAAAACCTAAAGTTACATTTAACAAAAATAAAACATATCAATGTGATATAAAGGAGGGGAAAATAGAATGTAATAGAATGCAATTATTCCATATTGCCTTACAGGACAGAGGCTGTACAGATATAGATGTTGCATGGGAGTTGTATGACATAGAGATTTAACTTGAAATCAAATGGCAACAGCTGCCTTTACAGTATTTTATAGGGTTCCCCTTGTTGTGCACCAGTTACAATTAAGACATTGTTGTGCATGCAGTAACACTGATAAGTAACACATCTGAAGATGGGCAAAATGTTTTTTTAACAACTATACACAATTTCATAAAGTTCAATATAAAGCATTTTGGAAGAAAAAAAACAATAGAAATGCAGTGAACAGAATCGTGTATA…
>lncrna_single_sw_00062314	ATTTTATCATGGCAAAAAGGCACATTAACACAAGGTGTAGAATCAAATAGTTTTATTTCATACACAAGATCATGAAAAGGAGTCAAGTGCCTTACAGCTTTGTATTGAATGGTAGAATAACCTCTCATCAGAGGACAAGAAATTATTTATTTGCAGGTGCTCAATCAATAAAAAAACTTCACTTTTTGGTGTTACTGGTCTTAGACTAGGCTCTAAGTGATTAATTCTACAAAAGCATTTAGGACTCCAACAAACAGGGTGCTTCAGTGCATGCTTAAAATCTCCTCCACCGGGGGTTATAAATCACCCCTTAACATTTGCTGAAAACTCcagtttcaggcaattgccctggcctgccacatgtaatgtgttttacatgcagtcatttcaacgaatgtg…
>lncrna_single_sw_00062344	gtcacccgttttgtgtaaaaaatctgcgaaacgcaaaaattcacagcaaatccatgcctgccgaattattttgcccatcactaATTAGAACTGATACTGTTTGTTTCTAATAGATAAGCTATGGGAAGGGTTGCTTACTGTAACTCCAAATCTACCCATCAAAATCATTTTGTCATTAAGAATGTAAACATACAGAAAATGAAAACTGGCATAAAATCTGTTATACGATATGATAATTGAAGGCTAAAAATAGGTAACATAGCTAAGTAACATAGTTGATGAGACTAGAAAAACACATCCATCAAGTTTTTGCTTTTTTAGGGCTTATGTTAGTAGGTGAGCTATCATGATGTAACGTCTGatatccaagttaaggtggccatatacttaaagatttgc…
>lncrna_single_n_00043129	TGTAAAAGTAATATTTTCATTAGATTTAATTGTAAATTCTGTTATTATATCTTTGTTCTTGCCCAGGCCTGACATAGAATGCATTTTGCAACTTCCTCAGAATCGGTATGTAACAAAATGCTTTATGAAAGCAGAATCACCAAATTTTGTTTAAAAATCTATTAAAAGGGAGAGGATTACCAAGGAAAGTTTTGAAATAGCAAAGCAAAAATGTAGGTTTACTGGAATGAAGACACATAAATCTATGCTGAATGAGGTCCATGATACAGTAAGGAAAAGAAAGCCATACAGGTACATACATTTAATCCTTTACAGTTTCAGGGAAATCTGAGAGGGTGTCCAGGGTGTTCACCTCAACAATATCCTCTTTGCATGTTGGTGTGTTGCTTACAATGTCAG…
>lncrna_single_sw_00062370	CACTGATCTAAGAGTAATAGGCACCATACTGTAGCAGCTACACTATAATATATAGGTATAATACAGATGTCATGGATTATAGATTTCATGTGCTTTGTGCTAAATAAAAAGGAAAATATTGTCAAAGATGGAATGCAGGCATTTAGGCATTGCTCGAGTGTTAGATGGGTGCAGTAAAGATGGATTCATATATTTTAAATAAATGTTTCATGCCTGCCACAGACATTATTTTTTACAAAAAAACGCACAAATACTTATCTAATAACTCAAAAAACCTTTACAATCCAAGAAGAAGATGGCATGAATATCCATATCCAGCTGTGTCTGGCTTGAGAAAATTCACAAACCTAGACTAAacatatatatatatatatatacctgtacacacacacacacaca…
>lncrna_single_sw_00062379	agccactcggatgagtggtgaaacgttttcaagaaaaactcagaaaagtccagttgttttagacttaattctactagatactgtatatcatgacctggatgaatgacaatcttcatagatataTGCAAGTCCTGGTTTCTTCCCATATCACACCAGAGGATTGGGGGTTGCTTGTATAATCAATATTTAAGCACCATAGGAAGTGTATCATACTTGGGAGAGTAACTAACAGGGTTTCATAAAAATAGATTATCACATTTTGTACAAATTGGCAAGTGCATCAGGATAATTAAAGTCCTGAGAACTATCTTTTACATCTTATCCAACTATAAGAATAAATATGTCTTAAACTTTAAAATAGACTAAATGTAAATGAAAATGCAGATTTTATTTGTCTGC…
>lncrna_single_n_00043132	gtttggccctacgagcgggatcacaacaaagatacatgccatcagggcaagcaccgcatcaCTACCACAAttggagggcccatacaggggggcagataagctgcccaatcagactgaaggggctgaatcggTccctagggccaaacgattgaattcgtctaatattgcccaccttaggtaggcatattggaaagaggatgagctcgtttggcgacctcgccaaatgagtggattgaaatgtgtatggccaccataagTGTTCAGTCAAGATTAGAGCACATATTTTCAGGACAATGGCACATGGGGTGTATCCAGGCTTTTTGTCACTCTTTGGTTGATTTTCATTAATATTTACCAAGCAACTCTCCTCTGACTTCCCCGATTCCATGAGATATCTGC…
>lncrna_single_n_00043133	gtttacttttcaaaaaccataagatgtgtttgggtggagttccccttTAATCAAGGGAACTAAAGAGCAAAAGCTTCTGTATGATACCTAGTAAATCCAGAATGTCCTTTTAAAAAGCTAAGTATCTGACTCTACTGTTCTTCTGACTCTGCAACCAATAATGTGTTGCCTTGGTTTACATAGCTGATTAATTATATGGGGCCTACAACTGCAGCTACTTGTGCTAAAAATTCAAAGCAGAACAGCAGTTTACAGTAACAGAATGTAGCTGCTACATTATGCTACATCTGATTATAGCTGTGATTTTCTAAGAGCCTCAAAAACTTACCACATGGTTTGATGATTGCTCCTAATTTATTTTTTTTTTTAACATATTCCAGTTTCAATTTAATTTTGACT…
>lncrna_single_sw_00062422	CTTTGGCAGTATGATGTGAAATACACTGTAGTTCTCATTATAAACAAGTTCAACAAATAATAGCAGTTTGCCACTCTGTGTCTTACATCATTTCTGTAGAGTGGCTGTACATAGAAAAAGAACTTATGAGTCCAACAGGTATATCAATGCCTAAAGGAATGCGTAATCAAATTAGTCAGAAAAAACACAATTTATAAGGACACATTTAACTAATAACCACTTTGCAATGAACAATGTTAGTTCATATGAATCTGGGGAACTGCACCAAAACAATTTTCTCTACTggggcgacgtaataaaaggcactaagcttgcccaggagcagtaacccatagcaatcagcaggtagtatttactggtcacctgttaaaaagcaaatatcttattggttgctatggg…
>lncrna_single_n_00043134	GCTGATCTCAATTTATAGATCACAGTCAGGCAAATTTTATTAGAGTTTCAACCACAGGACTTTACTTTCTTTGTATAATATTTACTTAGAAAATGCTGATACACTACATAAATACTTTAAACCTTGTCTGAACTGTACAGGACTTTATAACAAGAAAGCCACCTTGTTTTAATTTGCATACATTTGTGCAGGCAGGTCTTTCAACCTGGCTCTAATGCTGCTACTTTCCGATAGGTATGTAAAACTCACTTGCAAATTGCCCCTAGGGGTTTTAATATGTAATTAATTTATAAACATAACATTATTCATCATGTAAAATTAAAATCTAGCTTGTTTCTGGCCTACTTACTCCTACGATGGCCTCTTTGGAATCTTTACAGCGCGGAACACGGTGAGGTG…
>lncrna_single_n_00043135	aagttgcaacatcaatgttttattcccttctcccctgctaggatttcaaatggttccaaaacaacaggtttgcagctggatttcagtatataaaaatgcaatttattcatacttttagaaggaacagattacagtgataggtatattaggggtttctgtgttgtgtggggctctttaacaaatttttatttgggaagctggagttcccctTTATATGTGCTTTTAATCATTGTATTGTGATTCGTGATGAGCGAAATTTTTTGCCATGAATTTGCTGTGAAAAGTGAGTGAGATaaagtcgcagccgtgtcaaaaaaaaatcatggtcacatcaaacaagctgtggtcgcatcaaaaaaatcctgtgcatcaaaaaagctatgcagtgctggcattttg…
>lncrna_single_sw_00062450	TTTGAATTCAGTTGACAACTACAACCACTGAAAGAATTAATTCAGGAGGGTACATTTGTACTATTTTATCTAAAAGTGTTATACAGGTATTTGGGGGAGTTTTTTGGTGGCAAGGATTCATAACCAATATCTTTCAACTCATCTGTTAATAATCATACATAGATAAGTTGTACAAATAAGTGAAAAACACCACCACAATCATTACATTTTACATCAGATTCAGAAAATACGGCATGAATATTTATTTTGTTAATAAAAATTATCCATCTACTACCAATTTATTACTAATAAATATTATATTATTTGGCTTTGAACTGTAGGCTGTAATTGATGAAGCTCTATATAAAGACAGAAACAAAACAGGAAATTTCCTTGTATTCTGATACATAATTCAACTTA…
>lncrna_single_sw_00062464	GTATCTCTTTAATGAACTTTGAAAGGTCGGGATTTACAATACATGAAGAGATTTTCTTTCACAGAGGTATAGCAGCGTCATGGTGATGTAAAAACTTACTCTTAAAATATAATAACATAACTAGAAACAATTAGAACATGTTTACACCTCTTAAAACTAATTTAACAAGAAAGAACCTGTCGAATCTCAAAGACAATAAATAACTCAATCCTCTTTATTCTAAGAAGGAAACATTATCTCTTACAGATAATTATCTATATATAACCACAAAACCTATACCCTCAATTAAAGATCTTTTCCAGTAATCATGAGTAAAACAATTACAAAGAAAAATGAAGCAGTACAAGAAAAATAATATTTGTCATAGAAACCTCTTGGGGGACACTAATTTTCCAATGT…
>lncrna_single_sw_00062488	GGCCAGTGTGTACACATGCAGCATGGTATTTCTTGCTCACTTAATTACATCATTGGGGTTTATATGAACTGTATCAAAAGAGAGGCCGGCAGGCGATTGCTGTCTTATGTTTTCATGTGTAAATAGAGAAACCATTAAATAAGTATATAACATATCTGATATAAGCACTGACTTCCTGTCCTGAGCCTAAATTGCTTATAATAGAACACAATAGTGTGAAGTAGGTAACATGTCTGCATACACTGTCAAACAACTTATTGGGAAATTTGAGTTTTCACCTAAATATTTGTTTCTTTTTATATAAAATATTAGTTTAGCTGTAAATAGATTTGTTGGACATACATGCACTACTTCCCATTATTCTCAAATTTTATTTGGGGAAGCCTACTTCTATTATTT…
>lncrna_single_sw_00062489	CAATCATGAAGTTTTGCTTGAATTCAACTGTTAAGTTAGAAATAGGAATATAGAATTGCCTGCCTCCCAGCTTTTTTGGCACTTACAGAAAAATATAACATTTATAAAAGTTCCCttattattggcatttatttataaagttccactatatttcacagcgctgtacaatgtaagggtatctacattaatcataaaaacttccaatcaaatataataataataatcaaATACTAATAAAACTAATAATCAAAAACTGCCCTGGAGATAAAGAGGGCACTGCCTATTGGGATCCTTCAAAAGTATTAAACAGTATTTTATGTCTCACGCCAACCACACATAGTGGGCTGAAGAGCACTCTTGATTGCACCTTTTTTGTTATTTTGTTAATAaaagagccag…
>lncrna_single_n_00043140	GGAATAGCGCTGTGCATATTTACGCCACTGGCAGTGCCCTTGCCCTAACAGAAGTAATGTGGAAGTAAAGACACAGTCATGTCTATTCATTCTTTAAGTGGTACTTAAAAAAGTACTTTATATGGGCTTTTATGGGTTGAATAATTGtagtaatgagcaagtctgtcccatttcgcttcgctgaaaaatttgtaaatctttgaaaagatttgcaaaacggcgaaaatgttgtgcgtcaaaaacaaaaaatttacgtaatttttttctgcgcacaacaattttttgatatgcttgacaaattgacttgcggcaggtgaaaattttttgttgcacaccgaacttttacaagctgaattttgtcgcccgttttgctaaataatccgccaatggcaaaatgcg…
>lncrna_single_n_00043141	AACAGACAGGGGTATCAATCCCATGGCCCTCCGGTCGTTGTTGGTAGATTAGCTGGAGGGCTGCGGATTGCGTGAAACATCCCCGGCGGCGGTGACTGCGCTTAATGCAGAGCAGTTTCAGCACCACGGACAGAGCAGCCCTTGCCTTCTGCACAGCCGATCCATCCTCCATCCCCTTCCCCGACGCATCGCTCTCCTCTGCCCCTGTATATGCGCAGCCCGGCGCGGCACATTCCCGGCGAATAGGATCTCTGCCCGGGGCACGCTGTCCTTTTAATGGATTTTATTGCCCTTCACAGCCCTTTCCCCTTACGGATTGATTACTGGCCCAAGGGTCTTGTCGGCAGGGCGGACGGGCGTGTAGGAGGGGAGGGCTGCTAATCCTCAGTGTATGGCAAG…
>lncrna_single_n_00043145	GGTGGCCATAAAAAGACTTGCTATCCATTGCTGACCAACCACCCAAGGGTTAAATGGGCCGATACCATATTACTGTCCATGCATGCGGTGATGTGGTGCATAGGCACATGAAATGTACAGTTTGGACAGATTATCAGCAGTACTAAAGCATGTTCTGTTTACCTGACCCCTGAGCTGACATACATGCCCAAAACAGTCAAACCGCCCTAAATGTGTAAGAACTATCTAACATCTATTAAGATGGTGGTGTGGAGCTCATGATGGATGCAATATAATTTAAATACCTGGATTTTTTTCCATGTTCGTACAAGCAATTAAAATGTTCCAGAGTTCTAAATATCCTTAACTTGTACCATTCACAGCTGAAAGTACTATGACAGAATTTTGGCAAACTTGGAC…
>lncrna_single_sw_00062593	TTCAAATAAAAGTATTGCATTTACAATATAGCAGGAATTAAATCACTCATCAGAAGTCCTTTGATGTGTTTCCAACGTGTTACGTCGGTGTCCAGACTTTCTCACGGGGTGTAGAGTGCTGTATAGAGTAGGCTCTGTGATAAGTTATTTAAAAAGTGAAAATTGGTGCAAAAATTCAGTATAGGTGAAAAGCCAAAAAGCAAGAGATATTTCAATTGGATATATGTGGTGTCCATCAACTGAATACAGGAGGAGGCAGTCTTGCTTATTTTTGTAAGCCCTTTTGCATAGGGCTACTCATAATACCAGTAACCACCCCTtatatatatatatatatatataatgacaatcccatgtggatttaaacgcgtagatagtatgtctaaataaatagctgat…
>lncrna_single_sw_00062723	GTTATGCTTTAGTCTGTAGCATTTTATACTTCTTGACAAAGATAGCATGGGAGATGGTACAAATTAATGTCTATATGAACTGATTACAAGGTTGAATTGGCTACAGTTTTTTTTTAATTGTCTTGTATGAGTAATATTTATATATGATTTTAAAAGTGGGTCAGCTAATGGTTTTAGTTGACTTCAGTTGTTATCTACTGTGGCACAATCCAGATGGCTCTGTTACTCATATACTGGCCTAGAGCTACTGAAATACTTTGATGCCTTTTGCATGTTAAATTATCAGCCAACTGCATGGCCTCTTTGTATGCACATGTTCTGGATATCATTTATTATTTTCAGTTTTGTAAAGCTAAATTTCCAAGGTGACCTTATGCTGTGAAAGCAAAATACGCAAAA…
>lncrna_single_sw_00062724	gtttcagtgaaatcgcgcaagtttcctctcgaggcaacttgcgagatttcaatgaaatcgcgccgccgcatatcccatcccattggcgatttacaatttcgccggggagattagtcgcccgcaaacagggaattttgtcaccggcgactaatctccccgtgtgccagagccctAACAAGTTATCTGAGAACACCTCTGCCCTACCCCCCAATGGTACCAAGGAATGAAACAGAAGCTTTGGTTTGCAACACCGATATGATTAAGGTAAGCCCTCTCTGAAGTGGTTTTAATATTTTTGGGTACATTTTGGGTGCGGTTAAAAAGTAGGTAATAAATGACAATCATACCCTTTGAAAATAATTAAAATTGAGGAAGGCAAACATCCAAAAAATGTGGGTC…
>lncrna_single_sw_00062726	CCAATACCTGCGAATCTTATGAAACTTAGCTTAGCTAAATGCACCAGCATGGACATAGAAGGGGGGTGGACTTCAAGACAAAAGAACAGGAACTATAAAGAACACTCAAGAGCACTCCTTTATGTAAATCCTGGCACATATTGTATTAAGGTAACAGAGCTTCACTTTCTATACACTGAAACATTATTGACACATCTCTTTATGCCATTTACTATTTATTTAAGACTTTATTAAGACTAATGTTTTATCACAGGCCATTTTTTGGCATTCTGTACTATGAATAAAAATTTGTATCTTGCATGAAACTAGAATAGCATAGTTCTCCCAGAAAATAGATGCAGTAAAACAAAATAAAAACAGGGCTTTTCTTAATACTGTGCCAGTCTATTGGTGCTCTAG…
>lncrna_single_sw_00062729	CTGAATATTTAAATGCTTCTATTTGAGCATCAATGTGTTATGTACAGCCTTTGCTTTCATGTTTGCTCTCTTTTTTTGCATTTTACACAGTAAGAATTAGCAAAAGACCAATATCTCATAGCTGCTTTCCCATTAAAATGCTTTATTGTCCTTCCTGCCCACAAAGCTTTAGTACCATCTCCCAAGAGAAAGCCTTCAGCAGTGTAGAGACACTTCAGAGCACAGCAAAGTACAGAATACAGGAATTATAAAACTGTCATAAATGTCAGAATGCATTGTAATCAGCAGAATTGTAACACTGCCTGGAAACTAGCCATTTCATCTGAGGAATTCTTTATGGTCTGGTAAATTTCATTAAATTCAAACTAAATAAGAATGACATTTGTGAAAAATGGGAAA…
>lncrna_single_sw_00062785	ggggaaggggagtgatatcattccaacttcattgcagcagtgaagtgtgaagtttatcagagcacatggctgagggcacctggaaaactaagaatatgtctagccccatatcagatttcaaaattaaatataagaaatattaaacaggattcaggattcagctggagaagctctattaactgatgtgttttaaaaaaatgttttcccatgacagtattccttTAATGTACCATGGAAAATGTAACTTAATTATATTCAGCTTTTCCTGGCATGACTCTCATTCTTAAAATGAAGGTCCCTGGAAACCTATGGTGGAAGATTGCAGTCTTTTGAATTAGCTGACAAAGATCCATAACAATCCATGGATTCTAAATACTGTAATAGATGGTTGCAGACTGG…
>lncrna_single_sw_00062790	ttcatgcccaacacccccagcctgacttccctttgatgactcgtatcagccaccataggggaggggtcaatgttattatttcatcaaaggggagtagaatacttgattttgaccctccctaccctgtccaGCTAACTGACACTGAATTTTTTATCCATCACTACAGCCTAGTGTGCAACCACTGAATTAATTTTATCTTGAAAGTCTgagcgcacaggtagcaggatggcggttctgggaagctggcatagggagagcgcaggtgcaCTGACACAAGTCATTCCCCTCCTTTCCTTTCCTTTCTGGTCCTGGTCTGTGTTGCAAATGAGTAGTATTGATCTGCAGATTGGTACATTGCCCCCTTAGTTCCCACAATCATTGCATCTTATTAGTTTCTCT…
>lncrna_single_sw_00062810	CACTATTGCACTTTATTGAGTAAAAGGTGCTGAATACTGTACAGTATTGACTGAAAGTTACAGTAAAATTACTACATTATAAAAATGTTCTTTTCTCCCATATCCTCCTATCTGTATCGttcttttcattttcttcttttctttttgctttttcttttatcGCTGAGCTTACACCCAGCAAGACCCAGTCGTAGAGTCTTACCAGAAGGGGGCGCTCCAACTCTCAAAAGAATTTAATTGAACCTTTGCCTTCCTGCATTGCTATTGGGTCCCTCTTCCCTGTGGCTCTGCTTCATTGAAATGACCAGGGACACTGGCTTCTGTATTTTAGAGCCCTGTGGATATAAAAAAAGACAACATAAGCAGCAAGGGCCGTCAGCAAAATACTGGTCTTAGCGC…
>lncrna_single_sw_00042377	TCTTGAACCGCCTCCCTCTCTGAAGAGTTTATATCCAGATCAAATTTTATGCACTCAGTCAAGATGAAACCAGGAACATTGCCAGGCTTTCATCTGGATAACTGGACACTGCTTTCTGATGCTGTAAGAACTAACATCTGAAAATTGAAAAAAAATGTACATAAATTGGCTTGTATGCCTCTGCAGAGACTGTGTCCCTGAAAGTGATAGTGTTTCACTTTGTTGGTCCTTTCATCATGTCACAGCTGATGAGAGACTTTGTACAGCTGCTTGAAGAATCCTGGGTTGCAGGTAAGTGGTAGATTTGGGCTTTCGTAGGTTTGTATCTTTGTTACATTTCCAGTTTTATGTCAGTGCATGTATTCATGTACACCCACACATATTCTCTGTGTATACAAC…
>lncrna_single_sw_00053666	CAGATCTTCATTTTGCAACCTTGAAACAAAGTTTTAAACATAAGGTGAACAAATCACCATAATTATAAACCATAATTCTAACAGTATAGTTTGTATATGTGGAGTGCTCTCTTTTGTTTTTAGACTCAAAGAAGTCTCCATGGGAATAAGGCAAAGAAAGAAAAAGGGGATGGAGAAAGTCAGAAGTCAGGGAATCCTGCAAAGTGGTGTGGAACATTAGCAGTATTGATTGCAGGAGCAGCATCTAATACACAAAGTAACTTCATATATGCAGAAACTCTTTTAAAAACATTTTTGTTTGCGAGTGCAATATTTTATTGTGATTTTACACATGTGAATGTACACTTGTCCCATGGTCCACAGTATTGGTAACTGAAAAAAGTGTAGTTCTACACAGTC…
>lncrna_single_sw_00062954	ttttgacttgcattctcctttaaGAAGTGGAGCAGACAACAAAGGGCTCATATGCTATGAGCAGGGGCACTATGGGCACAAAGGAGCGCCAGTTCATTTTGGTGCTGCATCACTATGCTGATCTCTGACAGGCACAAGGGAGCCCTTAGGCATTAAGTACAAGTTCCTTGCACCTTGACTCTCTCATCAATCCTGTCTATGTCAGAATAATATGTATAGGAGAGGCATTACTATGGAGATAATGCTTCTTAATCTTATTTTCATACTAGATTTTAGCTATGGAAGTGAATTCCATGTGTACATTAGGAAACATTCTGATGTCATTGTTGATATAGGCAGAAAAGTATGGCACCTAGGTGGAAGATAACATTGATTATCTATTTTATTGATCATCTATTT…
>lncrna_single_sw_00063064	CTTTTGGTCCTCTTCATCTCGCTGAGTTTTATTGGCGTAAAATGGCCGACTCATCCCTCACGGTTATTTTGGGCCTCTGTAATTCCTGATAATCCTTATTACGGCGGATTACAATATATTCGCAGTGAGGCGCAATAGTTACAAACAACACCGCTGTAATGTCAATTCTGAAACGGCTCCATTTTACTCAAATCCTGATGGGAAAGACCGCGGGAATATGGAACCCGCAGCTCCCCAGCAGTTGGCTAATAGTTAATCTCAGCATCCCACAGAGGAGGATATCCTTGTGTTAAAAGCTCAATGCGTGATAAACTAATGCTTTTTAACTCACGGCTGATTATAAGGGTAGGGTATAAGGAGGGCAGCGCTACATTATCCACATACAATGCTATCTGCTTG…
>lncrna_single_sw_00063097	GCAACTCCTGGCACCTGACAGACAAAGGCTAGTGAAACAGTAGGAGGGATACATGATAGATAGTCCTGTCACACTGAAAGTATTCATTATACAATACAATAATGCATTTTATTTTTATTTAACAAGAATTTTTTCTGAAGCAGTGCCGACAGCGCATAGGACATAGAAGATCATGTATGTGCTCACTGCTACAACACAGGGATATAGAGTATTTTGGGAAATGGTAGGCCAGGAAGCTGCTGCTCATGGAATGTGATTGAATTTGATTTTAATTGAACCACTGGGAGCTTGAGTAAGCTGAGCCCACATAAGTACTGTAGTTTTCCTATTGTCATAATCACCCAATGCCATGTCTTCCATATTTCTTTAGGCTGCTTCATTACAGGTGAGATTTACTGC…
>lncrna_single_sw_00042725	TGACGTCACCCTGTAAAATGGCCGCCGGGTGGCAGGCAAAACGGAGAAAAAAAGAATGCGCTGGTGCAGGCTGTAGGATGAGATTGAGGCAGTTGAGCGGCACTTATGCGGTTGAGGTGGGGGTAAGGTGCCCTATCCATTACAACTGAAATTAAAATTAGGGTTGACATCTCCTTTAAGAACTCCAGCTTCCATATATAAGTAAAAGGCTATCTAATGTACAAAGTAAACAAACAATTATGGGAAATAACCTGGAGAAATGCTGTACATTATAGGGCAAAAGAGGCACAGAGGGTCAGCAGAAGCCAGCGAATAAAATTAATGCTGAAAATTCAGTATCCCCTCCCTAGGACAACAACTTACTATAATAGATAATTAGACTGTGGAAAATAATGTTAG…
>lncrna_single_sw_00063116	GAACAAGTAAGGTGCTAGTATGAGCCAGGTGGGCCATATATAATATTAAAAAATTGAGGCCACATGTTCTTCATTTGCTATTTTTATATTAAGAAGTCTTGATTGCAGCATCATCCTTCCTCTCTCTTCCTTACACTTACTTTGTCATGATTTTATTTTTCCCCAATAGCACAAAAATGGTTAAATATTTCCTTTAGTTTTTCAGGAAGGAAAGTGCACTGAGCTCTTGGAGCATGCTGGTGATTAATCCGACTGCAGTTTTTGAGACAGGATATTTCTAGCAAATCATTCACCCTCATTAATTTTACTTCAGATGTATAGTCAGATACACTTAATCACAAAGTAATGAATCACTTGAAATTAACATTATATTACATGGCACAACTTTGGAATTCACAT…
>lncrna_single_sw_00063142	CTGGTGACGTCAGGAGCACGCCCACCTGAAACAGTGAGCGTTAACCCTATGCGCTCCGCTAGGACCCGGCACAGACGGAGCCGTGAAGCTGATAGAGAGCCGGGCGCTGTGACTGTGAGGGCGGAGGGATTCTGTTCTTGCTGCTCATGTACAAGTTTAGGGCAGGGCCCACTCTCCCTCACATGATTTAGGCGGCTATAGTTTATGAAGTTGCATTAGAAGCAGTGCAATCAATAAAAATCGCACGGCAAAGCGCTTTCCTTCCAAAGTCGGCATGTTGCTACTGGATATAAAGAGAAGCAGCTTCTTTGCCGGGAGTATAACAAATTGTCGTGTATCGAGTTTTACACCCCAGACCTCGACGTTTCAGGCTGCGAGTTTCTTAAAACAAATGATGTG…
>lncrna_single_sw_00063224	AACATGTCTAGCTCAATTTTGCTCTATATTTATAGGGGAATTACCGGGTTCTATAATCTGATTTTTCTTGCCCTCATTTTGGTGGTGTTGCATTAATGCTTCCTGTCACAGACTCCATATTCTGCTTCTAATTAGCTTTAACATTTTGTTGTGTTAACTGTGGTTTTCTTTAGCCATCCTCAGCAAGTCTTCTGATGGGCATTTAACTGATGACTGCTTATAGCAAGTCAGTTTCCTGGCCCCACTGACTGAACACTTGAATTAATATAGCTGCAATGGTATGTGGCTGGCAGATGCACCTCAGCAGTACAGTTTTGGCTATAGAGGTTTGTTGTGGATTGAACAGCAGGAAAAATATGTAAATATGATTAAATTGCATTGTCAGTTCAAAGGGCTGGT…
>lncrna_single_sw_00063240	gtttatgttcaccttctcctcccttaattagcccaggtggttgcaatcagacaattaacagactttataagcctgtcacaagcaacccctggttgcttgatcattgagccttttacgttcaagtgtccttacctgcttgttccagcccctgttcctgccggactcctgcccgcatacctgcctgattccattcgctataccctgttcctcgactcctgttcctgacctctgttggatctcccggtattgacctcggcctgattattggactttccctgccttcagcctgcctttgaccactgcctggaccctccttgtttgctgccagtccagaccctctgcctgccttccggatttgtttcgtcttctgcctgcctctgaccactggcctgttgtaag…
>lncrna_single_n_00043173	tgaacacttatgataaaaagtataaacagttaatatcatattacaaggcctattaaagactctcgccaaactggaatatatatatatatcagtaaatattgcccttttacatcctttcccttgagccaccatttagtgatgggctgtatgctccctcagagatcacctgacaggaagtgacataactaacaggaagtagtgtggaagcaaaaggcaaaaccctgtccattaatggctgatatagccttgcatgtatgtgtgcactgtgaatcatatgatcccaggaggcggcccttaattcttaaaatagcaattttctatttaggattacccaatggcacatactactaaaaaGTGATTATATATTTGCAATTCTTTCATCTTAAAAATAAATTGCAG…
>lncrna_single_sw_00063256	ATTTTAAGGACTGTATTAAAGACTTTCACTGGATTCTAACATGTTCCTTGGTCACGCCTCCATAGTGAGGTCACTATTTGTATGTATAAGTAATTGTTGTGCACAGCAGTAAGTAACACTTGATATAGGGCCTTTGTTGCTCAAAACATGTGTGAATAAAGCACCTATAGCAGCAAGCACTGCATTTTGCTCTCTGCTGATGACTTTGTTTAAGCTTATTTTTGTTTTTTACACTCTGGTGGAGGTGTACACCAAGATTGAGAGCTGAATGTTTAACCCTTGGCAGCACGCTTACCTTCACTGATTGATTTTTCTTTGGGCTCTGAGTTGTGTAAAATATAAAGACAGGTGGTACCCTAAGGCATCCTTTATAAATACAATTACGTTTACTAAAAGGCA…
>lncrna_single_sw_00063257	gcacccccaagtgactttgcctttccttctcctttaagcattaattcgagtAATTAGAATTTTTGGGCTAAGTGCGATGacgttgcggccatgagcgccaccatctttcatttttttatgaagcagagcgttcctaacCAGAGCGCTCTGACAATAAGTTCTCACTCACTGACACTGGTATCTGATGCACAAATGAAAGTGTATACTCAGGATTTCCAGTGAGTTGTCATGATTCCTATTTTCTTTATCAATTTGCCCTTCACAGGAACCTTTTTTAACTAACTTATGTCAGGGATGGCTTTGGGCATTTTTTTTTTTAAATGTGTATCTCAAAACATTTTAAATTTTTTATCAGATAACCTCACATAATATTTTCATAATGATAAAACCCTTCTGTTA…
>lncrna_single_n_00043175	atttcctccactgtatGtatatatatatatatatatatataataGACCTTTGTGTATACTTCCAGACACTTCAAAGCAGACTCACAGACAGTTCAATTCAAACTAATACACAGTTCTTTTTCCCTTACTAACCCAGGACAAGGCCCTTGTTCCCCAACCCCTTACAAAGCACAAATGCACACATAAGTTTTCTAGACTTACAAGGAAGTAAGATCACTCAAAACAGCAGCTCCTGTTTTCACCAATGTATATAATTGGTATTGGTATTGGTataatgaaggctttccttttaatatgcccagttctagtaatttagctactggcgcgtgggtcactcgggag
>lncrna_single_n_00043178	gacacggctggctggggcacctgcagggcccctggggcgggagccccggtgggccctgcacccccctgtccgaccctGCTCCTActtccttctagtcactcccagggtgctttgttacttcctgtaaccctgagattggtgttcagcgggttgctaggcgactgctgaaaacaGTGAATGTATGTGCCCATATAAAGACACAGGCTTAGTACCTGCTTCACTACAGTTATTTGAATTTCTTCCTATTCTACTAAAACAATAAGTGGTCTACCCAGCTTCCCAGTCAGGCTTTCTAATTAGGTTGGAAACTATAAATTTACCTTAAATTATATTTAAAATAAATTGTGTAATAAAATGTGTATGTTTCTTGAATGAGGAATCAGAAAGCATTTGGGCATC…
>lncrna_single_n_00043179	GCCACTTTCAAAGTGGGGTCTAGTTGAATCCTCCTTAAATGTACAGACCCCCTGCTGGGTGAGTGTTATGTATGCAAAGGGATAGCTCTGCTGTCAGGATGTATAGAGCTTTTGTTGGGGGGTGGTGGGGTTTTTTGTTTTTTTTATCTCCTTTAAAGATACACCAAAATGCTGAGCAGATTGGTGGGAATTGATTGTGAGAGGAGACACATGCAGCAATGAATGAGATGCATCAGGCTGCTGTACAAGAGGCCCAAACACTCAATAAAGCATTGCTGTGTGTTCAGCAGGGAAAGGGTTACACTCAGTTCTAATTCAGCCTGTTAATAATTGAGTCAATCTCCAGAACCAGGATCTGATAGAAGCAATACAATGAACTTCAGGGCAACATCTGCTTTT…
>lncrna_single_sw_00063329	GATAGATAGGTCAGTATGGGTCTGTATGTGAGTGGATATATAGGTCAGTATGGGTCTGTATGTGAGTGTATAGATAGGTCAGTATGGGTCTGTATGTGAGTGTATAGATAGGTCAGTATGGGTCTGTATGTGAGTGTATAGATAGGTCAGTATGGgtttatgtatgtcagtgtatagataggtcagtatgggtctgtatgtgAGTGTATAGA
>lncrna_single_sw_00063333	GTCAACATTTTATTTTATAAATCTTATATTACATCAGTTCATATTTGCAAAATAAACCTGCCAATAATACATAGACACAGTTTCAttttttcagtttttttttttttgttttttttttCATTGAGTCGGGGTTAAGGCCATGTGCCAGGACAGCACTGTCTGTTAAACTCCACTCCACTGCCAGGAAACTGCTTAGCCTTCATCTATAGGCAAAATGTACTCTGTTATTAGCACTGGTGTTATTGTGTGCACAGAATGCACATTCCCTGTGTCTCTCTCTCTATATatatacagtggtgtgaaaaactatttgatttcttattcttttgcatgtttgtcacacttaaatgtttctgctcatcaaaaacctttaactattagtcaaagataacataattg…
>lncrna_single_sw_00063379	TCTTGCCATTTTAATCTTATCATGTATAACAGATTTAATTTTCACATAAATCTTTTTTTATTTGAAACCTCAGGAATATTAAAACAGAGTATAATCGCTCTCTACTGATTTAATCTGTGTGTGAAACAAAGCAAAATGTCTATCTTTATGTACAAAACCCAACAGCTGTCCCTGTAGATATTAGCAAGCATGATATTACAAATCCTAGACAACCTAGGGCTAATTTTCCTGCTCCAGTCACACCTGCTGCCTGCAAAATGTAGTGCATGCTTCTAATGCTTATGTGTGTAGCTGATGTTTTGAGATATATATATTGGTCTTGAGAaaggtcaaagatggggaccaaaacgtcagcctgttttctttttaatgatgctaattaaaagttaagtttttttt…
>lncrna_single_sw_00063394	CATGGATTGTGCAACAGATAATAAATAATTTTTTATAGAGCTGTTATACCTGTCTCATAGAAGGATATATTAGCTATCTGCCTAATATGAACTATAACCTTCTGTATATTGTACCATGGTTGGAGAGACAGAGCCAGATTTTATGTAAATAAACTGATCTCATCGTTATTTAAAGAGCATACTGTACATCCTATGAACTTACCTACAGACTATGTCTATGTGCCCATGTCTTT
>lncrna_single_sw_00063395	GTAGCTCTTTTGGGATGTGTGGTGGTCGCATGATTAACTGTAATTCTGCGCTTACCTGGGAAATAGCTTATGCTATTTAGCTAAAAAATATGTCTAAGCATGGAACAGTTTTTATGGTATACATGGTAAATACTTTTAGTCAACTAGTTTGTGGCTAATACTGGGCCAGATAAAACTGTAACACCACCACAAGCCAATGATTGGTTGTTGGTTTGTAAAATACGTTGTTAGGACCAACATGCCTGTGCTGCTCAACAACTGTCTGGTCTATATGTTGGCCCAAAGAAATTTGATTATGCGATGAAACAGTGTAGACAACATTCATTTTTATGAAAGGACTGAAAGCTTGTAAATATGGTTAGATTATATTTATAGCATGTATACGGTCACCTTAAGACA…
>lncrna_single_sw_00063397	aaaacttgccacccccagtgattttacctttgtttccttaaagtgcaccatgCCACATATAGTAAGGGTATAGAAAGAATAAGAAAGGAGTCGGGGGGATAGACTAGTCTAAGGGATATTATAGTTCAACATTAATGGAGTTCTGGTGTGACAGGATACATAAAAATATTTTTAAAGCAAGTGGTGTAAGTATGTGCTTGCTCAGTGTTCATTACAAGTTTTATCATTTGCCAGGATAAGGTACTATAAAGCCCTTACCATAATATTGTTTCATTTTTGTGTATATCGCAGTAGACCTAGATTTTGTTGCCAATCCTGTTGGCTGTAAAAAATTCTTTACATTGTTCTGTGAAATCATCTTCAACAGAATTACACTGCCCAGCTATTGTAATTTGTCCT…
>lncrna_single_sw_00063476	ATGGATTGTGTGTGGAATATCTTAGCTTTGGTGGGTTAACCTAGTACAGTGTACAGGGAAGATATGTCGTGTAATAATTGCGTATGTGGACTTCTGTTTGGTATTACAGAAGGGGGGTGGCGACTAGCTAGTATCACAGAAGGGGGGTATCCTGAAGTTTACCTGGGTAGGAAATGTGTAATGCCCAGTGTTCCGGACATTCTGTGTTACCGGCTTAATGTCCATTTCTCTATGGGACAAGAAAATTTAGGGAAAAGCATAATGCAGATTTGGGAAAATGCTATTTCCAGCGGATACTCACCCGTGGAGTGTGCTTGCCACCCTAAGGAAGAGATGTTAGAGTGTGAGCAAGACGAACAAAACCGAGTCAGAAATTTATTGGCAAATTGCCTGTAGCTC…
>lncrna_single_sw_00054771	CTTGATTATGTTACTATATTTTATTACATCTGCCTGTAATGTTTAATCTGATAGAACCCAACATGAATATTTTGCTCTACCGAGGAAATTTGGATGCAAGGAAACAAGGAACTGATGAAATGTCACCATGCACTGAGCCAAGTAAATGACGGACAGATCATGGGGGGCTCCTAGCAGGAAATAAGTGCATAGTTTAGCAGGGAAGGGTCCACCCTGCGAAAGGGGTTCAGTTTTGTATAATTGCGACTGATAATGGCAGGGTAGGACATGGGAACGAACGTACATGTGTGCGGCGTTATGTTAGGAGACAGCGCACAGTTATGTCATGGGCCTCAGAATGCACTTAAATCATCACTGAGAAGAAGCAGATGCATACAGCGGCACTGAGAAGAATTATTA…
>lncrna_single_sw_00063696	AGATGCTATTCTTACATAAATTAAAtgtcaacatttatcattattataatgtatttacatattcgcttttcaataaatgggtgtaaaaattgaacatccagatttgcatacaaagcaaccaataattgatacaaaaggtgccgagggccttgcccaaaagtgtttaGTATAATGGACAGcctcattgtgcccctgcctaaaggtggccatacacgtaaagatccgctcgcctggtgaggtcgccaagcgagcggatcttttcccaatatccccacctacgggtgggcgatattgggggaatttaggctaagtcggtcgtttggccctggggtcaaatgatcaaattataacaaatgggataggtgcagtcggttcggggtccgcatcaacgagccgatg…
>lncrna_single_n_00043212	AGGTAAGGGAAAAACTGAGTTTGTGCAAATGTGTATGCGTGCCACCAATCCTACCAAAGTATATTCAGCTCCTTTTTCTAATAAACTTTGCCTAGAAGTTTGATGCTTTCGAGATCATTTGCTTCTCACTTGGGGGGGGGGTACTGTTTGAACCATTGTTGATGGTGAATTCCTGCATTTCTTTCTTTGCGATCTTTTTATGGTAGTTTCTAAAATATTTCTGTTCTTAGGTGTTGATGAATATGTGGCCTTACCTTAAGCATCATTTCGCGGATCGTCTGAAGAGTCAATCCGTAACAAAAATCCAGGATTCCAATGTTTATCTTTCATCTTTCAAGATGTTAAACATTGATTTAGGAAGAAAGGTAATGAATCCCACCCAGTCTCTTCAATAGTCTT…
>lncrna_single_sw_00063858	tggccatacaggcaccgataatatcatacgaaacctcatttcgtacgatatccggtgcatgtatggcatgtcggcgagtcgaccgatatcgcaagaagctgctgatatcgaatgactcgcccatcggccaggttagaaaattttgatcgggcgccatagaaggcgcctgaccaaaatctgccgtcagggctgaatcggcagaaggaggtagaaatcctattgtttctacctccttatctgctgtttcagccctgaacagtgtgtggcggatctgacgatgtttcatgcgaccgacatgccatacatgcactgaatatcgtacaaaacgaggttttgtgcgatattatcggtgcgtgtatggccagctttaatctgcccctatggctttaaaccctacaa…
>lncrna_single_sw_00063884	TAAAAatatacgtatgtataactttatttataaagcgccacaagggtacgcagcgctgtacaatcttaaaggatacaaaattacacacaggggggacaagtgttataataaataaatacaatatatatatatatatataaatacacagggaataagtgccatgtggtatgaggcacagtaggaaggaggtccctgccccgtagagcttacaatctaagtggttggataacatacaggcacaaattggaaggtaagagtgcaccaggtatgAAGGATGGagtaagattaataacactattattcacccctcttagtagggttatggttcttttgagacagacaaataatccacaccattaagtgtatataaaaagggatatattgaataataaatcaagt…
>lncrna_single_n_00043227	ATAGGAGATGCCTCCTGCAATATTGTTTCAGTGGTACATGCCCCCACTTCCACAGTTTTGGGGTCAGTCCCACAGTTGGGAACCACTGTCTGTATTGACTATGAGAAAACATGTTCCACCTAATGCTATATGCAGCGGCATAACGAAAGGGCCAGTAAAAAACAAAGAGGTAATATTGTGTATATTCACCTCTACATATTTCCATTAGATACATACACAAGGAAACAGGGAAAACAAAGTGATTTTTTAATATCGATGCAATAACAACCTTAATAACTACCTTTCAAATCTGTGTGATAGATATCCTCCAAGTACCTTTTTTTCATTGGCTATATTGGTCAGCCTATAGCTAGAATTGGAAATTGCTTTTCCTGAACATGATACAGAATGGAGCTCTTG…
>lncrna_single_sw_00064082	CTCTACAATCATtagtgatgagcaaatctgccccgtttcgcttcggcataaaatggcgacaaaatttgcgaacggcatttgtcacacaattcgttcgcccacatcttttttttttgtggcgaacttttcctctgcaaagtttcacagaatttcacaaaacaattgcggaaattcgctgcgaatccatgcctgccaaaaaaattcgctcatcactatacatcattctaatagttaactcaaaggttaacaacaactttaATAAAGTAGTTATACTGAAGAGAAAGGAAGGGAATTGTGTGATTGTGCCCACCTATCAGCCAGTTATATATCTGCAGGCAATAAATACAGGGCCTCCCTTTGCAATTCATTGGGCTGTGTGCACTGAAGCAGACCTGGCTA…
>lncrna_single_sw_00064091	gtgtatagataggtcagtatgggtctgtatgtgAGTGGATAGACAGGTCAGTATGGGTCtgtatgtgagtgtatagataggtcagtatgggtctgtatgtgAGTGGATAGATAGGTCAGTATGGGTCTGTATGTGAGTGGATAGATAGGTCAGTATGGGTCTGTATGTGAGTGTATAGATAGGTCAGTGTGGGTTTGTATGTGAGTGGATAGATAGGTCAGTATGGGTCTGTATGTgagtgtatagataggtcagtatgggtctgta
>lncrna_single_n_00043229	gtttaattactgtttaaataatgtttttagcagactttaggtaggagatacccttatctggaaaaccccaggtcccgagcattctggataacgggtcccatacctgtactggctgtattagGCATTGAGAAAACATGGCACTGGCATTAAACATTGTGTGGCATTAAGGTGGGGCTGGCATCAGTAGGATATGAAGATTTAGTCTCCATAAACACCTAGTAAAAAGATTAGGGCTTCCATAAGGTGCAGACACTATAATATTCAATAACAAAAAGCAAAACAGGGTGGGTCTTATATAAATTCTTGTTGGGGAGGCTAGTTACATACTGGCACCAGAGTGGTGTGTGTGGCTTACACACTGGAATGTGAAGGAGAAGAGGTAGAAGGAACACGGGACAT…
>lncrna_single_sw_00064111	CACATACCTAACCCCAACTCTAACCACAACCCTAACCCCAACCATGGCATCCAATTAATTTGTAGTTGACCTTTTAAAACAAGTGAAAAGGGTGGTGCAAAGCACACTGCTGCTACTGTCTAGTGCAGATATTTGCACCTAAATGTAAATGGTATGCTGAAGGGCAGCACGTAGGTTAATTATAGGGCTCCTTTGCACCAGTAAAAGTGTAACCAGTGCAAGGTGCACAGCGCACTTTGATTAAGATGCAAATGATGAGTGATGCACTAAGGGGGGCAAAATGACACATCTGACCCAATCCCATCATAAAGAGGCCGTATAGTTCTGTATAATATGTCTTATTTGTAACACTCTGAATAAACCTTTCCTCTCCATGAGTGACTAACTTCTCCTTATAGG…
>lncrna_single_sw_00055559	TTTACTTTTCTGCCACACTCAATTTCGAGTGTAATCACAATAATTAAGTAAGCTGGAAATCTTCCACCTTTTGAAGGACAATGCAACAGAAGGAATCAGAGAGAAGCAGGGTAGGAGCTGGACAAATTAACTTCAATTAAGAAATGCAAATACAGTAGTTGGCCTGTAGTTACTCGAAGCAGATAACAAATACAAATTAACCTTACAATTAGTGAAGAATTATATAACCCACCAAAGAAACAGTTTACATTTGGAATCCAGGTTGGAAAAAGATATTTGCAAGAAAAAAACAAACCAAGTGCTTGGCTTCAGGTAACTTATTCCAGTGTTAAATTATGCACAAGAAGCTAATATTAATGCAATATCACTTGTCTGGCCTAGGGATGTGCCTTGCATTCC…
>lncrna_single_n_00043230	CGCATGGATGTCAAAATAATAACAATCATGCAGTAACTGTATATTTGCCTATATTGAAAATAGTTAACAAAATGTTTAACAAAATGAGGCTCTTGAGACTCCTTGGTTTGTTCATTTCTGTCTTTCTTTATTGTATTGTTAAAATCAAATAAATAAAGCTTTTTAAAAAAAAAAAAAGAATCAAAGACTGATTGCTGCAAATGTAGTAAAGGAACTGCAAGACAACCCATCCTGCCTGATTTTCAGATAGGCAGTTACAAGTTGGATATCTAAACTGGCCAAACTCTTCAAAATGCATTTTGGCAATGTCTTTGAACCATTTTGTCACTCCCAGGCAGGATTATATCAGGCTGATACAATTAATGGCCATACTGCCAGCCTATGGGGCCTAAATATGTG…
>lncrna_single_n_00043232	CCCTATCCAATGTATCTGTAGTCATTTCTCCTATCCAAATGTATCTGTAGCCATTTCTCCTATCCAAATGTCTCTGTAGCCATTTCTCCTATCCTAATGTACCTGTAGCCATTTCTCCTATCCAAATGTATCTGTAGCCATTTCCCCTATCCAAATGTACCTGTAGCCATTTCTCCTATCCAATTGTATCTGTAGCCATTTCCCCTATCCAAATGTATCTGTAGCCATTTCCCCTATCCAAATGTATCTGTAGCCATTTCCCCTATCCAAATGTATCTGTAGCCATTTCTCCTATCCAAATGTATCTGTAGCCATTTCTCCTATCCAAATGTACCTGTAGCCATTTCTCCTATCCAATTGTATCTGTAGCCATTTCCCCTATCCAAATGTATCTGTAGC…
>lncrna_single_n_00043235	GTAAAATATAGATATATATTCTGGGCTCCTATATTTTATTAATCAATAATAAAACCTTTCTTTAGTAGAGGAAACAGCCTAATTAAGTTAGCATCTGGTTGTCTGGTCCAAACAATAGGAGTTTCCTAATTTATGAAACAAAGGTACTGCTCTGGGAAAGGTTTGGTCACACCTAAACTCTAATTAACATTATCAAAGAGTCAAGGACACCGGAGCCAGCACTGAATGGATCCCTGGTGATATGCATAATCAGTTAGTTCAGGAAGGACAGATGTTGACTACATGACAATTTGCCTATCCAAAATGGAGGACGGGTAACTTCCTGTAACTGACTGGTATGTGCTAGCATCATTCAAATGGACCAATCAGGAGAGACTTCTAGAAAGTTCTAGAATCCAC…
>lncrna_single_sw_00064132	tttgtggcctctccacaaatccgggcctgGGAACTGGCTGACTTTGGAACAGGTACTGGGGTAGATTAAAGGCAAAAGGAGGCCTACCAGGTATGGAATATTATATATCAACTGCCAAGTGCATTGCTACTAAATTTGTATTACTGGCAAAAGACTCATCTAGAGACCAGTGAAATGTTGGCCAAGTGGCAGTCCTACACAAATCAGGCAATCCTGATTCTGTTGGTTTCATGGCAACTCATAGATTGGAACAATATAAATGACTTCAAAGGCCCTGTCTTATGGTGTATATATTGGAACAAACTCACCCTCAATATCATCTTAACGACATAGGGTAACTAAAGTCTCTGTATATTCCCCAAAATAGTTAAGCTaagcttaaggccaaatgcagagggt…
>lncrna_single_n_00043237	CAGCAACCTGTATTtatatatatatatatatatatatatataCAGTATATGTGATTCTTGCAACCAAAACTGTTTTCCTTAAAAATGATAGCAAATAAGAGGTGCCAAAGTGTCATTATTTGAATGGACACAAGAATGCCATCTTGAATTGCCATTAGTTCCATGGTCTCGGCAAACAAATTTCCGCAGAAGCTCATGTAAAATGAAAGTACGAGAGAATAATATGTGACGATGTCTCCTTCTTCTAATCCAGGTTTCCCAAGCTTGCCTGCTAACATACAAGCACATCAATATGACTTTTTAAACCACTTCTAATTAAAACAAGGCAATCTATAAATATCACATTTGGAGCTTGTTTTTAGATTGATTTAGTTAGGGCTCCGATCCAAAACAAACAGC…
>lncrna_single_sw_00044126	GTCGCACTAGGCTGTATGTACAGAGCAAGCAACATGAAGAATATCTGCTCGGCAAGGCCTGGCTTTTGGCTTCAAGGTAAGATAAATCACAATGGTACTGAGAGAGACTAATAGTTACTTGCTTATTTCTATATGGGTTACTTATGGTTTGGTTTGCTCAGAAATTCATCTGCATCCCTTCTCTGTATTATGTTTTTTTAAGTGGTAATATTAAAAAATGATTATAAGGTTTTAATCAGACTTGTGGCTTTGATGCTGCAATTGCAAATTCAATTGCAATTCAAATCTTGCCACTTGTGAAAATTAAGGAAAAAGGCATGAAAATGGCAATAGTCAGTGCCACTATACTGATTCCCCTGGTAAGAGACAAACAAAAATACTGCAATCTCTTCCCTCACA…
>lncrna_single_sw_00064190	cttttctctgtaataataaaacagtacctgtacttgatcccaactaagatataaataatcctcattggatgcaaaacaatcctattgggtttaaataatgttttattgatttttttagtagacttaagatatggagatccaaattacggaaagacccttggtcttgagcattctggataacgggtcctatacctgtaccttggaatttaGGTGTTTGGTTCCAGTTACATCAAAGCTGTATGTCTGTTGGTATAATCATATCTGTATGGGTGTATCTCAATGTAACTGGTACAAGAAATGTGCCTCTGTCAGAGATTAGTTAATTAATGGGTTTGAATTGATTAAAACGTTTGTGGAATTTTATTCATAGGCAGTCTAGACCACCTTGAGGCCAAAGAC…
>lncrna_single_sw_00044167	ataataaaggattttccctgtgtggtctcattcatatggtaaccgtggtaagcaaaatgtgttgggtgttgcaaacaccaaagtttaatggccatgggttactgcagaggcctaaaatgggatccagcccagacatgggtggagcagtgtcacgtgggtaagtggtgagtacagcgcacagacaatgcagcaaagtaagctggaaacaaagcctctaaaagtgtgtgagattttctaactggcagaagggttcaaattatgagtataaactgtgagtgtttttataattgggttaaatattacctcaaagtaccctgaaacgtaagcatgtgtgagtgttatataatttgggtctcagtaatcctttcactttcagcacaaatacatattatacattaa…
>lncrna_single_sw_00064200	GAGCAGGAAACATTGCCCTCTGCAGTGCGCTCCACTGTCACCACAATGTTGGACCCAGTGGCCTTCTTGCTGCTTCTCAAACGGGTTTTCACTACCCGGCTAAATGGTTTAATCGCCTTCTTCCCCATTGAGTAGGGAAAAACAGCAAAAAACAAAGAAAAAGTACCCACAAAAACTAACCCCCAGACCCAGCTGGGCCTGGGAGAAAGTCACAACTCCACAGAGCACTCAGAGCACCTCCACTCAGTAGCAACAGCAATGAGCAaatggcctctgggaagggactgtggctgtggg
>lncrna_single_sw_00044195	gtcatttataaacaccgggcaattttgcacctgggcaggtacacaggaaaccaatcagatgtttgctttcatagttctactagcaactgctaaggaacagtgaatcaccgactggttgctatgagttacagccaaggagcaaatttgcccagtgtttataaataagccccaCTGTCTCACAGAGACCATCATCCACTGTGAATAAGGGCTAAATAGGGTAAGTCTTCATCCAGCCTCAGGGACATTCTCTAGCTCGGAAACAGGTAGCCAAACTGCCTTCTGTCCACTAGCCAATGGAGCAGGGCAGTGATTGGCAATGTATATCATAGAGACTTACCCTAGCCAAAAGGAATAGATGAAAGTTTGGGCGAGGGTGTGACTAATTGGGGAGGAGGTATA…
>lncrna_single_sw_00064207	GACAGGATGAATGGGCTAATGGACACAGCACCAGGGTTCGGGCAGAAGCAAGGGGCTAATGGACACAGCACCAGGGGTCGGGGCAGAAGAAAGGGACTAAAGCGCAAAGCACCAGGGGTCGGGGCAGGATGAAGGGGCTAATGGACAGAGCACCAGGGGTCGGGGCAGGATGAAGGGGCTAATGGACAGAGCACTAGGGGTCGGGGCAGGATGAAGGGGCTAATGGGCAAAGGACCAGGCGTAAGTAGCACAAGGTAAGGGCACAGGGGGCATGGGGTTATGGGAAGGTTGGCACGGAACTTGGTAGAAAAGTTTTAGCTGATGATATGAAGTTATTGGCAATGAAACCGGACTCAGGGGAGCAGCACAGAGAGAAGCCAGTGGGTGCCCAGCAGGGGG…
>lncrna_single_sw_00044209	CCTAAGGAATCAATGGCAGAGGGTAAGTTAATGCTGAGCGCTGGAAGTGACGCAGTCCCCACTCCAACAGTTTAGAACACAATTGTGTGCAAGCACAATTCCACACGTTAACCCATCGCACACATGAACCTGTACAGTAGGTGGCAGCAACAGTGCAGAAATATAGAACTGCAGCTAACTGGCACAAAGATTTTCTTTCTGGAAACAGAATTTAATTACTTAAGAAATGGTAACATAAGAATTGTGATCGAACCCCCAAATCATCATGCCATAAAAGAATGTGACTAAAAATACCTTACAACGGTTTCTAAGGTCAAAAAACAACAAATGATATCCCCAATTTTGTTTGGTTTAAAAGCTTTGCACCAGATCAGAAGTAAAACATTATATTTGTCCTGT…
>lncrna_single_sw_00064219	CTGCAAATGAATCAATTAAATACAAGTACCGATACAGCACTTTTGCATTTACATAAATGAGTCTGTGTTGtttaaacgaaaagataaacaatgtaaaatgcaaaagtgctcagaagagacctctaggaatCCAAGTTATTGGGGGTATATGTACCCTGTATAAGAGTCACATATTGAGCAGCTCAGGCCCTGTTTAAATATTCAAAATGTGCTAATTTATCCCCCACCCATAGTTGTGGACAATATAAATATTTTCTTTTTTGCCTCCCTTTTTATTCCTCACGTATGCTGGCGAGTCTGACTTACACAAACAAAACTCCAATTAAAATATCAGGTTTCGTTAAATATGGTAATTTAGCAACTAAATACTAAGCACTACCCTAACAATTGTATTAATGA…
>lncrna_single_sw_00064233	GCATGGGGGATGCATAGTGGGGTTAAAGGGGGTAGTTGACttttaaatttatatcttgtagattgtaagctcttttgggcagggctctcttcacctcttgtattggttattgattgctttatatgttactctgtatgtccaatgtatgaaacccacttattgtacagcgctgcggaatatgttggcgctttataaataaatgttaataataataataataTTTACCATGATGCAGAGACAGTGTAATCCCCACTGGGGCGGTCGTGCGCTTTTCAGTTACCGGGGGGGGGGAATGGTAATAAGCATTCAAAGCATTCACTGTATGACACGTATGACTCACTGACATGGTGTTATGCATGTTGGCGAGTCATACGCATCAGCGCTATACACATTGGCACA…
>lncrna_single_sw_00064250	ccgtattttccggcgtataagacgactttttaaccccgaaaaatccgtgccaaagtcgggggtcgtcttatacgccgGGTACTTACCTGCACTTTGCTTCCTGGTGCGGCCTGCACGATCGCATTTTCGTTGCCACAGAAACGGAAGACGCGCTACGCTAGGAGACGCGCTACGCCAGGAGACGCGCTACGCCGGGAGACGCGCCATTTAGCCTGCACTCACCCGGAGACTACTTTACCACTGAGGATTTCCGCAGGCATTCTGGCTAATGTCGTGCTGCTCCGGACCCACGCAAATTTCACCCACGAAGCTCCGATGATGCGGGACGGTAGCCCAGTGCGTACAAGTGCAGCCCGCTGCTCCCTCACCCTCGTGGTGCAAAGTTTCACGCAACTTCCT…
>lncrna_single_sw_00064265	gggagatttgttgcgggtggctaatctccccgtgtgccaaagccctTATTGTTTTTCTTTTCTGACCACATTGAGACTTCCACCTTCCATCTTCATAGTAACTTGGCTTTGCAGAGTCTTTAAAGGACGGGGGGCTCCGCTCAACCTTAGGGGCAGTTGGTTCTGTTCTTTCTTCACGTTCCCTTGAGCTCAGTGACAAAGTGCTGTGATTTTGGCAATGGATGGAAATGGCTGATTTGTACAGTTCCATACTGGGGCTCTGAGGCTTAGGAGCGGTGGGTCTGACAGGGGTACCGGTGGCAGAGGGAGTGTGAGGTTTTGGTTCCTCACCGTCTGCATAGAAAACCTCATTATCCAACTGGTTTCAGATTATCAGATTTATTACAGGGTTCTGTTCAG…
>lncrna_single_n_00043250	ATTGGATTGTTAGCTTATAGGAGTTAGAGCACACAGGTGTAAAGGACTAGTGGAACAGTAGATTGCTAGCCTTTCTGCTACAGCACACACAACTGGGGTCTGGGGAAATGATACAGAATGTATTGGATTGTTAGCTTATAGGAGTTAGAGCACACAGGTGTAAAGGACTAGTGGAACAGTAGATTGCTAGCCTTTCTGCTACAGCACACACAACTGGGGTCTGGGGAAATTATATAGAATGTATTGGATTGTTAGCTTATAGGAGTTAGAGCACACAGGTGTAAAGGACTAGTGGAACAGTAGATTGCTAGCTTATCTGCTACAGCACACACAACTGGGGTCTGGGGAAATTATATAGAATGTATTGGATTGTTATCTTATAGGAGTTAGAGCACACAG…
>lncrna_single_n_00043257	cttgatcccaattaagatgatattaatccttattggatgcaaaacaatcctattgggtttaattaatgttttaacaataaaactgtaactttatagggaattcgtttttggctgcaggggtaagtgacccccatttgaaacctagaagaggtaggcaaattcataaacaataaaaactaattaataaagactaattgcaaagttgctaggaatagaatactaaacaaaccaaaagttaacttaaaggtcaaccacccctttTTAATTGAATGTCTCAAGTCACTCTTTTTAGACTAGACTGTTTTTGTTATTATATTATATTTTTTATGCTAAATTCTGTCTTTTTCTTAAATTTGCACTTAAAGAAGCAAGTTAGAGGGAACCCGGTAGCCACAGTAA…
>lncrna_single_sw_00064350	CCTATCTATACACTCACATACAGACCCACACTGACCTATCTATCCACTCACATACAGACCCACACTGACCTACCTATCCACTCACATACAGACCCACACTGACCTATCTATCCACTCACATACAGACCCACACTGACCTATCTATCCACTCACATACAGACCCACACTGACCTATCTATCCACTCACATACAGACCCACACTGACCTATCTATCCACTCACATACAGACCCACACTGACCTATCTATCCACTCACATACAGACCCACACTGACCTATCTATCCACTCACATACAGACCCACACTGACCTATCTATCCACTCACATACAGACCCACACTG
>lncrna_single_sw_00064353	gagccctagaaacttcctccatttgtttaagatagcagttgccattttagcttggtcttcaaagcttcctgatacagctctagaggctggtagctcagattacacattcctaagggtggggggagtgagttttatgaattcttatgggaggggagagaaaagagagctgcgcagactctggccccgggaatgaaggatttttctgagagaggaagtcagattccctaagaacatgtttacaaaaaaggagacaagaaatcctgtgtttcttttgatagaggactcagtgcagcgtttctgtgagtgcttatggctgaatttacatatacattctgataaagcttacttttagtttttacctttccttctcctttTAACAACTGCTaaaacaaaaatttg…
>lncrna_single_sw_00064354	AGAAGTCATTGCTAGTATCCATTGGGTATGAAGCTGCTAGGACATTATTAATATTGCCAGGTAGCTTCCATACATGTGGATATTGAAATCAAAATACTGTTCTGTAATAACAGTAGTTGTCTATGCTGAACGTCTGAACCACAGAACAGCAAGAGTAGATGGTGCTACATGAAACTCAAACCTTGTGTTGGCTTGCATATTTCAGCCAACTGCTCTATGGCGTGTATACCTAATACAAAGTTGTTTCTTGCAACACATGTAGTATTGTCTATTACTGATCCTATTACTGTCCTCTCAGCCTCATACCCAATGGATACTAGCAATGACTACTGTGTCCTTTCCACCATTTGATTTCATGG
>lncrna_single_sw_00064367	agtacctctagtagtctgccagtccacattgggctactaattgaccaatctaagtccttattggtcacctacttggaaagattttgtgcttgtgttgctccccacccttttttcattgaaatgttgctcacaggtaaaaaaaaggttggggatccctgTATTAGACATTCCAAAACCACTCTAGCCTGGACACCAATAATGTCGACCCACCTCTGAGTACTTTTCATTCATATTATATCTTGCTATTGTAGCCTTTTTTCAAAGCCAATCCCACAATCTGATTCTTGAGAAGTTCACATCTTTCACAGCCCCTTGTGCTAAAAAAA
>lncrna_single_sw_00064380	CAAGAAGCTGACTatagttacatagttaagttgggttgaaaaatgtccaaagtacttcaagttcaacccttcctagtgaacccagaacccacaaacccacactgaccaatctatccactcacatacaGACCCACACTGACCTATCCACTCACATACAGACCCACACTGACCTATCTATCCACTCATATACAGACCCACACTGACCTATCCACTCACATACAGACCCACACTGACCTATCCACTcacatacagacccatactgacctatctatacactcacatacaGACCCACACTGACCTATCTATCCACTCATATACAGACCCACACTGACCTATCTATCCACTCGCATACAGACCCACACTGACCTATCAACTCACATACAGACCCATACTGACCTA…
>lncrna_single_sw_00064389	CCAGCTCCATTAATGAGAAAAGTATGGCCGATGAGTTAAAGTGCCCCATTTTCCAGTAGCCTTAGGGAGCTCATCATGAACCTCACCATAAGCTCTTCAGTACTTGCACACTCTAATAAAGCTGGGACAGAATATGAATTTAAAATAAGAAAACACATCCCAAGCTCATACGAATTCCCCAGACACAGCTAAAAGCCCCATGATAACCATACTGTAAAGATTTTTTCCATTGCAGCTGTTTCCATGGAGTTTCTGAATAACTATATAAACGTACACTTTACATGGCAATAAAATACCCATTTGTCCTTTTATTTCAGGGCTCAGATTGTAGCACAGATATCTGTAGGTGGCCAAG
>lncrna_single_sw_00064392	TTTCCCTCCACCACTGGCGAGTGAGCGCTAAAGATTCAGCTACAGATTCCAGCTCCATAGGGCATAAAGGTTTTTAGTTTTTCTCCACCTGATTCCCCATTGGGAAATCACAGTTTACCAGATTTTTTCCATTCTCACATATTTACCATATTTTGCTTTTTTGCCTCAATTATTAAGTCATAACATAGAGGCACCTGAGAAAAAAATTCTTGTATTAAGTTGTGCAAGGTTCCCTTAGACCTGTACTGTACTGGAGGAATGATTTCATAAAAGAAATGCTATTCTGCCCCAATCGATAGAATGGCCCTTGTCACCTCTATGCTCCAGAGATATTTAGGTGAGAAAAGGAAGAAAAAAAAAACAATAAATAGAAAATACATTTCAATCTGTGGGAGAACC…
>lncrna_single_sw_00064396	GTGATCCAAACCCAGACTATATCGGTTCCGCGGCTCCATGCTGTATTCTCTGTACATGGAAGATGGACACTTACTGGGAATGGAACGTCCTACTAGTTTTAGAGCTCAACTAAAGTGACCTACGACTTATGAAGGAAAACGGGACAAAGGTGTTAAAAAGTTAGGAAGCGGCCCAGCTATCCCGAGACATGGTATAGGGGACATGGGGGGGCACTTGGGTAACAATATAGAAAATATGTCCCACAAATTCTTGGAGTAAGGGAGGAATGGTAGAAGCAATGGCTCCCTGGCCCCTGGGATTGGCAGAACCCTAGGGACATGGTTACAGGGCTACTGGGCTGAGAGGCTATTGTTTAGGCAAGGCTAACAATGTGCAGAACCTTTACAGAACCTTCCGTT…
>lncrna_single_sw_00064409	tttctgttcagactatacaatgtttctctttcattcggactttctactggctgcttggttgctagggtaattcaactctagcaaccaaatagccttcattgacagcaacaaatgtaaaaagaaaaaaacacaaagaattaagactaaCACAGaatataattatataactagtataactatataaatagaatatacataATAGTCTATACCTTACTAAAAGAACTAGGAGGCCTATTCATTAAAGGGAAATACAAAATTCCACATTCATGATCAAGGTTTTACCAGTTAAAATTTATTACATTTTCCAGCCTGATTCATTTATATAATTTGCTCATTTATAGCTGAACtaccgtattttccggcgtataagacgactttttatccccgaaaaatccgtgc…
>lncrna_single_sw_00064420	ACTGacctatctatacactcacatacagacccatactgacctatctatacactcacatacaGACCCATACTGACCTATCTATCCACCCACATACAGACCTATACTGACCTATCTATACACCCACATACAGACCCATACTGacctatctatacactcacatacagacccatactgacctatctatacactcacatacaGACCCATACTGACCTGTCTATCCACTCACATACAGACCCATACTGACCTGTCTATCCACTcacatacagacccatactgacctatctatacactcacatacaGACCCATACTGACCTATCTATCCACTCACATACAGACCCATACTGACCTATCTATCCACTCACATACAGACCCATACTGACC
>lncrna_single_sw_00064422	GCGCAGCGGAGCCACGTGATGTGTGACGCGGGGCGTGACGTCGCGCTGCCTGGTTACGCGTCCTGGCTGCTGTTGACAAGAAGCAGATCTGTGGGACCGCTGGCTGGCCGAGTCCCTATACATGCCGCCCCGGCAGCCTCCCCGCTGGCCGCCAATGAATTCACTCATTCACTTTACAGCTCGCAGTTGCTAAATACCGTTCGGGTATTGGGACTTCATTCCTCAATTATAAAGGAGAAGGAAACATGCAAAGCCAACCAGCTCCCTCCTACTCGTATCCTTTCAATGGGTTATTCCTATAGCATCTGCCTTGGTCTTTTTAGGGTTTGATGTGGGCCCTGTGTGCAGGGACCCTCTTAATATTTAATGGCATTTTGTGCATTAATAATCTGAAAAAGG…
>lncrna_single_sw_00044678	ACACAGTTTCTCCCTCAGAAAGTAAGAGAGCTCTGTCTCCAGCCCGTCGCCCTCCCTCCCATCAGCACAGGGTGTGGGCGCTGCTGAAATAGTTGTTACGTAAGTAATTTCCTTGCTCCCTTCTGTGATTGGGCAGCTTGCGGGTTCCCCGCCCCTTCTGTGATAGGCAGCTTGCGGTTTTCCCCGCCCCCTTCTGTGATAGGCAGTTATGAACAATGCAGCCTGAGTCTATTGGCGGATTGGTTGTGGGAGCGATGTCAATCTTTTTTTCGCTTGTAATGGCTTTTGCTGTACCGGACGATGTTACGAAGTTACGATGGAGGCTGCTAATGAAAGAATTGTTAGCATGATATAACCGTGTGGCATTGTTTGTACAGTAGCTTCTAGCGATACGTGGCA…
>lncrna_single_sw_00044680	CTATTTATCCACTCACATACAGACCCACACTGACCTATCTATCCACTCACATACAGACCCACACTGACCTATCTATCCACTCACATACAGACCCATACTGACCTATCCACTCACATACAGACCCATACTGACCTATCCACTCACATACAGACCCACACTGACCTATCTATCCACTCACATACAGACCCATACTGACCTATCCACTCCCATACAGACCCACACTGACCTATCTATCCACTCACATACAGACCCACACTGACCTATCTA
>lncrna_single_n_00043271	TTTAAAGTTTATTGTATACATGTATTAATAATGTATTTTTCTCAGATGCATTTGTTAGAAGATGCTGTTGTTCATCAAGAAGCCAACATGAAGGGCTGCCAACGGGACCAAGATGTTATGCAGGGGTCCAAAGATGGTATTTAGGACCCCTGTATGTGCCCCCGTCCCTCCCCCGTTAGCAGCCAAGTTGTTTTATGGATTAGTGGATTCAGGCCTAAGGAAAGATTAATATACAATAAGCAAAGTATTTATGCCATAAATACATTCTTCTTTGAAAATGTAAACAAAGAATAAAACATGACAATAAATGCCATACTTACGTCGATGTTATAAAGCCGCTGTTTCTCAGATGCATTTGTCAGAAGATGCTGTTGTTCATCAAGAAGCCAACATGAAGGG…
>lncrna_single_sw_00064479	GAATGATAAATATCATAACTGTTTTCTTGTTTGATATGTCTCATAAAGTCAGTAGTTCACTAGAAAGGAGAGAATGGTTTGCTTCCACTGATCAAAATATCTAAAAGTTATATCTACAGAGGTTGGTGCAGGACAGGTCTCACAAAGGTATAGATTTTGATTTGGTTTGTCCTCTCTAAATTATACATAAATACAATCAGGCACACTGGTAATGCTCAGGTTACACCAGTGAGTTACTGGTAGAGATACTCAACCAGAACATTTTATTAATGTAATGAGCATACTTCTACAGTATGAAAGTTTGGGCTGATAAACAGATATTATTTTCTGAATGCTGCATTGTATTTCCATGTAGATTGCTTAATGAAATGAGGGAAATTATTATTAAAGGATATTGAG…
>lncrna_single_sw_00064483	CTTTACTACTTGAAATATATGAACTATTCAGACGCAATGCTGTATATGAAGATTCCCACAATGTAGCAGCTCGCTCTCCCAGCCTGTTTGTCAGTTATCCGAATATGATAGACGTCATAACAAATAAAACCTTGGGAATTAGTACGGTGCCATGATATAAGACAAATGCAGACTGGCTGAAAGTTCCGGAATAGTATATTCAGTTGGTGGAACTTATAAAAAGTGATTATTTTTTTTAGAAATGTCACTGCACCATCCCAGCTAGCGCTGAATAATAGATGTTCCCATCCAGCAGTTGACAGGACACAGGGTAGAAGTCAATAAAAAGAATTATTTATTAAAAAGACCTAATGATACAAGAACAGTACAACAGGGACTACTCATTTACCATTTCGTCCA…
>lncrna_single_n_00043274	CTGTGAGATATATTTGTGTGAAATGTAGGTTCCATCACTACACTCGGGCCAGTGAGTACCATACTCTCTGCTTATATCACTGCTGCAGCCTTCACTTTGGGCTGGAGGGTCTCTGGCAGCCTTACACCCATAGATGAATAGTGGTACAAGCCAGAGGACTGAATACATTACGGTATCCGTTGGTTGATATGGGGTAGGTAAGGGTGCAGGGCCTAGTTTTAAAGCATATGAATGCCTGTTCAATAGGAAATGACCCCTTTAAAGAATACTTTCCTTTAGACTTCAGGTGATTACAAAAATAATAAGGACATCTTTTTACAAAATATATTATTCAGCATGTGGCATATACGTACGTAAACATTGAGACATGTTTATTGGCAGAGAATTTGTTATACGCAA…
>lncrna_single_sw_00064496	CTGTTTTGTTCTTCCCATTTATTGTGGCGCTTTTGGCCGCGGAATACGTTATTTACACGTCTTCTTCTTCATTACTTAAGGCCGGATAAATCCAAATTTCCTTATCCCCTCTGCCTTATTCCATAGCGAGCCTCTGCTCTCATAAAAAAGATGAAATTTACACTTTAGAAAATGATAATCCCAGCTTTGTAAACATTGGTTCATATCTTTAAAAAGAAAATGAAGATGGAATTTAGCCTGAATAAATTCCAGGGCTGTTAATGTAGGACTCCCCGTGATAATTTAATGATGAATTGGTTCGGGAGATCCTGTTTCTCAATCATTTAATCTGTTTTGTTTCAGACGCAGGTACATCTGGAAACGGGGTTAATTCAATGAAGGAAGATGTATGACTCCTTA…
>lncrna_single_sw_00064506	GGCAGATATGCCTTGCGCAATGAGCGGTAGCACCTTAAAGAAGTATGCTATGGGTCTTTAACTGTTTCCGTAAATCTGGGCTAAGCCTGCAACCATGGTCTTACAATTTCCTGCAGTACAACACAAAGGCAGATTATAGTTAGGCAGACTGAGTATAGGTGCAGATGCCAATACTCCCAGTAAAGCTTTAAATGCATTTGTGCCAGTTTCAGTCCATTGCAAATTGTCAGATTCAGAGTCTTTAAGTATGCTCCTTAAGACGCTTTCAAAATATGAACAGTCTGGAATCCATTGTCTGCAAAAACCAACCGTGCCCAAGAATGTGAGCAATTGTTCCTTAGTTTGTGGCTTTCTATGGCTGAGATTGCCTGGATTCTCTGTGGGTTTATTAGTCTATGC…
>lncrna_single_sw_00064507	GGTTAATGTCTGTTACAACGTGTACCATCGGGTGCATGAGTCTGTTGATACCAGGGATACTGTTTTTGATAAGCAGGTGTGTGGGTCTTTAAGAATGCTTTGTAGGGGGTACAAGACACACATCCTACATGGATTTTGGAAAATAGCCCACACGGCAGGTTAATTTGATCTAATGGACAAATGTCCGTACACTAATATAATTGTGCCATATGACCTCTAATATTCTCTGAAACCTTCTTGTTTACAGGCTAATACAACTGCCATAGACTGTCTATTAAACCATAATCCTTCCATTTCTACATGCATTAACCCTGACACATTTGTCTAAGATAAATAAGGCATGAGGCTATGTATTAGAGGAATGTATCAGAACTGTGTAATACAGAAAAGGATATAAGT…
>lncrna_single_sw_00064509	ATAACATTTACTTCTaaagacaataacaaagacacaacacagacaaaCAGTAATTCATCCAACAGTATCACAACAACAGACCTGTGCCTACCTTTAGAGGCTTATCTTTATGTTTACCAAAAAACTCCTTATTACCTTTGGCTACTTCGCACAATTAACTCTTAATGCCGTTAATTTCCAAAGATCAAAAAATATAAGCACGCTTGGCAAAGCAAAGTCGTCGGGGCTGAACTGAGATCAAGGTCCCAACAATACCCACAACGATATGCGATCAGTCTTAATGCCCTGCGTGTTTATGTGAACatttatatatatatatataCAGTACAGTATTGGCAGATAGAGAAAAATAAGAAAATCCCTTCAGGAGGCTCCCAGTCAAATATGAACAATTTTGAG…
>lncrna_single_sw_00064519	CAGATGATTTGTGCACGTTGGGGCCCTTATTGAGTTTAGCTTATTGGCCAATAGCACTGTTCCTTTCATTTGCCGGTTAGCAGTATAACTCTATAAACTTAGCGAAGAAACACTTTCCTTCCAGGTGAGAAATGACTTGGCAGAGTGTATAGTTCAGCAACAGATGGATTAGCTCCTATTGGTTAATAATACACAGTTCCCCAATAGTGTGTGGTGTTGCAGGTTACTCACAGTCTGTGCTCCAAATCACTGTATCCCCTTTAGTAACAGATTGGACACAGGCAGCTCTGCCCTCCAGCATCTGTAATCCCCTGGGCCTCTCTGCAGCCTGTCAGCCTGGGACTCTCCTACCAACAGTAGGCAGCTTCCCCCTGCTCCCTTTCTGGCTAGCACTGATAG…
>lncrna_single_sw_00064537	ATAGGTCAGTATGGGTCTGTATGTGAGTGGATAGATAGGTCAGTATGGGTCTGTGAGTGAGTGGATAGATAGGTCAGTATGGGTCTGTATGTGAGTGGATAGATAGGTCAGTATGGGTCTGTATGTGAGTGGATAGAAAGGTCAGTATGGGTCTGTATGTGAGTAGATAGGACAATTGTGAATAAAGCTGTTTCTTAAACCACCTTCACCCGTGTCTCCCCTAGATTTGGCCTAGTTCAGTGACCTCTGCCCTAATACAAGTCTTTATTACTGGCGGCTTCACTTATAGAATGATTATATGAAGAAGAGCGGTAGGTGGTTATAGTCTATACATCAAGGGAACTATAATGAGAATGAGGGGTTCCCCTACCCCTCTGCATATATTGCGTGAGGCTCCTC…
>lncrna_single_sw_00064582	GGCCAAATTCTTTAATCTCTTGGAAACGGCTGGAAACCAGTGTACACCAAATGTTTGTTACAAAGGACTTTTCACACATACGTAAATTATAACTCTCTCAAAACGCATTCATTTTGTTTAAATGTCCGCACAGGTCACAAGATTATGCCATTTATAAAGTAATGCAAGTGTGTGCCATCTGCCCAATAGATTCATAAGAGGTATTTCATTTCCACTAGTTACCTTTTAAATTTGACTTGTCCCTTTAGATACTGAAACAGAATAAGGTACTGAACCAATATATGGCGACGGAAGTTGCTGTCACTCAGCTGCAGATCCATTAAC
>lncrna_single_sw_00064597	TACGGTTCTGAGATCTACCGGGTGCGACTGGGACCTGCGGCTGCGGCCTAGAGCACACCGGAGGACTGTGAGTATTCCACGGCTGTGGGACCACTACTATTATCCAGCCGGCCGGCTTGTTATATTAACCGGATAAACCGGCACCTGCGTTTTTCACTTACCCCAGTGAGACCTAGTACACGCGGCTGCGATCTGGGTTTGATAACATAGTGGGAAGTGTTGCTCCCATTGCTGCGGCTGCAGTAAGGAGCATTATATTGAACCATAGACCCCCGGAGGCGTCTGCGGGCTGCTATAGAACTGTGGGCCCAGCTACTGCGGGACTCTGAATTTCATTGCTGCGGCTGCAGTGTAAAATATTTTGTGGATATTAAACCACTATCTGCTAAAATGGCGGAT…
>lncrna_single_sw_00064624	tggccagaccgggggtgaGTGAGTGTAGGACAGGCCAGACCGGGggtgagtgagtgtaggactggccagaccggaggtgagtgagtgtaggactggccagacagggGGTGAGTGAGTGTAGGACAGGCCAGATCGGGGGTGAGTGAGTGTAGGACAGGCCAGATCGGGGGTGAGTGAGTGTAGGACAGGCCAGACCGGGGGTGAGTGAGTGTAGGACAGGCCAGATCGGGGGTGAGTGAGTGTAGGACAGGCCAGACCGGGGGTGAGTGAGTGTAGGACAGGCCAGACCGGGGGTGAGTGTAGGACAGGCCAGACCGGGGGTGAGTGAGTGTAGGACA
>lncrna_single_sw_00064628	ctaagatataattaccccttattggggcagaacagccctattgggtttatttcatggttaaatgattcccttttctctgtaataataaaacagtacctgtacttgatcccaactaagatataattaccccttattgggggcagaacagccctattgggtttatttaatggttaaatgattcccttttctctgtaataataaaacagtacctgtacttgatcccaactaagatataattaccccttattggatgcaaaacaatcctattgggtttaattaatgtttaattgattttttagtagacttaaggtatggagatccaaattacggaaagaccccttatccggaatacccttggtcacgagcattctggataatgggtcctatacctgtactgac…
>lncrna_single_sw_00064634	ctttttatgtctgtgtgtcctttgtactgatggtaggggccctgggggaagggggcccagaaaaatttgttgtgaggggccccgtgattctgatggcggccctgtatgtgacTTTGATAGGGGccttagggccctggcaaacgaggagatctgtcaccttctgtaattctgttctaccatggatgacATCAaggcaattttgcgcaattacgctggatagctgtgtgttttaattacgtcagtccaaatgagaccaagagatttgtcggtcactgtagtgcagatttatagaaaacatcaaatctcactatgtgccattACccttagattgtaagctccactgaggcagggacagatggatatggtggataatctctgtgaaagcgctgtggaaatgtg…
>lncrna_single_n_00043281	CACCATTCCATTagtaaggctagctttttggtagttccataaagttcacctgagatggtgagagttgtgaatgggccagctagctgagcagtttgggctccaccaaggagATAAGTCTCTGGCTATGTTTGTAGTGAGAGTCTACTTCAACACCATTCCATTagtaaggctagctatgtggtagttccataaggttcacctgagatggtgagagttgtgaatgggccagctagctgagcagcttgggctccaccaaggagATAAATCTCTTGCTATATTTTCAGCCTGAACCCACGTCAACACCATTCCATTagtaagtctagctagtttcaatgtagttccataaggttcagctgagatggtgagagttagtaatggggcagctagctgagcagcttg…
>lncrna_single_sw_00064680	GGATAGATAGGTCAGTATGGGTCTGTATGTGAGTGGATAGATAGGTCAGTATGGGTCTGTATGTGAGTGGATAGGTCAGTATGGGTCTGTATGTGAGTGGATAGGTCAGTATGGGTCTGTATGTGAGTGGATAGATAGGTCAGTATGGGTCTGTATGTGAGTGGATAGGTCAGTATGGGTGTGTATGTGGATAGATAGGTCAGTGTGGGTCTGTATGTGAGTGTATAGATAGGTCAGTGTGGGTCTGTATGTGAGTGGATAGATAGGTCAGTGTGGGTCTGTATGTGAGTTGATAGATAGGTCAGTGTGGGTCTGTATGTGAGTGGATAGATAGGTCAGTGTGGGTTTGTATGTGAGTGGATAGATAGGTCAGTGTGGGTCTGTATGTGAGTGGATGGA…
>lncrna_single_sw_00044941	ATATATTCTACATCCTGGGTGCAATTAGACTATTTCTCTAAAGAATCACAGATTTATTACCCCAAACCCTAAGGGAATAAGGAACACTTGCTTAAAACGCGATCGCTACTTTGAGGCTGTTTTGGGAACAAGTTGCCCGAGTTAAACAGGTAACAGCGCCCCCCACAGTCGCTTTGCCACTTACCCTCACTCCAGCGGGACCCCGGGCAGAGGCACCTGAAGGCTTTGCGGGTTCCCATGCAGGGAGGGGCGCTAAGAGGCGCTAATTGCAGGTAACTTCTAGCGCAGCTTCCCCGCCGGCCAACAAAACGCGATCTCAAACAGCGACGATACTTTATATCCGAGGGGTCGGCTCCTTCTGAGGAATCTGCCTCTCCGGCCACTTGCTTTGTAGTGACC…
>lncrna_single_sw_00064713	ctggaggagtcccaagccggacttggatttcttactattgagtgctattctgatacctactgggagctgcACTGAGCACTAGAACTATGGATCATATCATGTTATCCAATATACTGTGGAGATATGGATGCCCCAATCTAGCTTTGAACAAGGGCCCTTTAAAACATTGTTCTATCTCTGCAAAATTGCATGCATCTGTTGCATCGTGGGACTACATGTAATGTTCATATGATCAGATACAAAAGCCACTCTTCTAATTGTCATCAATGGGCTGCACGGAAATAGATTTCCCCCGTGATTTCAACATGAGAGCAAAGGGGATCTTCCTTGTGACGCTAGTTTGTGCAGACCAATGGGATCACCCCACAGAACTCCATGGGAAGGTAAAGGGGCAGCAAA…
>lncrna_single_sw_00064719	CTATCTATCCCCTCACATACAGACCCACACTGACCTATCTATCCACTCACATACAGACCCACACTGACCTATCTATCCACTCACATACAGACCCATACTGACCTATCCACTCACATACAGACCCACACTGACCTATCCACTCACATACAGACCCACACTGACCTATCTATCCACTCACATACAGACCCACACTGACCTATCCACTCACATACAGACCCATACTGACCTATCTATCCACTCACATACAGACCCATACTGACCTATCTATCCACTCACATACAGACCCACACTGACCTATCCATCCACTCACATACAGACCCATACTGACCTATCCACTCACATACAGACCCACACTGACCTATCCACTCACATACAGACCCACACTGACCTATCCACTCA…
>lncrna_single_sw_00064734	GTGGGTAAGGGTACGTGGGTATGGGTACCTGTGTAAGTGTCCCCAACCCACCGAGCAGGGAGAGATATTAGAGGAAGGTTTGTATTTGCTGTATGAATGGGAGCTGCCATATTGTTCCTCAGTGGAGCGAACAGTTTAACAGCAGCCAAAAAGCTGTCGTGCTACTATTCCCTTTAAATGCAGCCACAGGGGCACTTCTTGGCATTTCAGCAGTGCAGAAGCTACACCAAGGGCTGCTGTTTCCTCTCTTGCTAACGTGCCCCCTGATACAAGGGCAGTAATACCCAGggctgtatgtaggcgtggcaccaccctaggcactggacctaaacacgcctcctacgCCGAGGAAGTGACATCAGCATGTGCATGACATCACTTCCTGTGGTGTGTGACATA…
>lncrna_single_sw_00045113	aatacatgagtgatactcagagttccctgtataactcagcctgcagccttgtgcctttatatggggggcacagaacccctcagtgactgctaatatccttatcatttacagtagggggtacattatcccttataatacatgagtgatactcagagttccctgtaCCACCCCATGTAACTAGTACCAGAGTATTCAGGGTTCCTATATAAAATAACTTTCAATCCCAGTCTTTACTATTCCTGATCACCTCTCTATTCTGATCGCGGTTTCCTGACCTGTACCAGAACTTCAGCTTCCACCAGTCCATTGTTTTTTTTGTAACATTTtattatttttatatatatatatatgtaATTCAGCAGAAAGATACAACAAGCTGGTGTCATTAAAGACATATCT…
>lncrna_single_sw_00064760	aaatgattccctttttctctgtaataataaaacagtACAGTAACAGTAACAGGTCCCATACCTGTGTATATATGTGCAGTAACAATGCCAAATGTTTGTGTACCTAATAAGACAATTACATGTGTGTCCTGTTTCATTTCAGTGTGACGCCCCGGTTGCCCAAAGCCGGTGAGACCATCCATGGCAGCAAGTTTTTTATTGGCTTTGGGGGCAAAGGGGCAAACCAGTGTATCCAGGCAGCCCGACTGGGTGTGAAGACCTCAATGGTTTGCAAGGTAACCGAGGGGCAATCTTTATTGCATAGATTTAGCCTCAGATTAGTGCAGAAAGTGGGTCGTATCCATTCTGCATTCCCATTGGATGTCCCTTGGCACATCATGGAGCCA
>lncrna_single_sw_00045123	tgaaggggttccttactgtaagggcagtcaggttatgggattccctaccaagagagggggaatgagtgatacattggtggtggggaggaaaggggatctcaccatcagcataggaaggggttccttactgtaagggtagtcaggttatgggattccctaccaagagaggggggatgagggattcattgggggtggggaggaaaggggatctccccatcagcataggaaggggttccttactgtaagggcagtcaggttatgggattccctaccaagagagggggaatgagtgattcattgggggtggggaggaaaggagatctcaccatcagcataggaaggggttccttactgtaagggcagtcagatACAATACATTAAGCGTACATATGAGGGCAG…
>lncrna_single_sw_00064793	CAGGGTCAGACCGGGGGGAGCATCCCCTAACCCCCCACAGGGGCCCCTGTTGAGCCCatattgatcaggcaggttaaaaaatagtcagattggggactgcattggctcgttgatgtggtccccaaaccgactgtgcctatacccgccgttataatccgattgaatggcTGTGCTGTTTGTTTAATTTGTAAGGAAATGTCATAATAAATATGTTTTGCTCCGTG
>lncrna_single_sw_00085011	aaccagtgcagtctgcatcagaattgattcataatcagccctgtagaatcggcttctatggcagatgaacctcactttctgcttgatgatttccccccaccccctaagcttagctgctcccccggagcccactgagcacgtgcagggccactgacacacacaacatggCCGAACAAGTAAACGACACACAAAACAGGTGCACTGATGATAAATACGGCTTTATTAAAGGACAAGCGAGCTTTGCTTTTAACTAAACTACCCAGTAGGCAATGGGAATATGCATTTTCCCCTCTTTATACCACTTTATAGATTAGTGTTGTGTCTCCTTTGGTTTAAGCATCTCTATAAAGGGCAAGGAATCTTGAACTTCAGTTCTACCATGTGACACAAATGGAATGA…
>lncrna_single_sw_00085018	GCCAAATCCAGAGGTTTTTCTTTGATCTCCCCATATAACAGAAAAGTAAGCTGAAATATGTCAGAGCCAACTGTCGCTGGTGCCTCTGTCCCGATGGCTTCCAAGCATTGAGAACCTTGGTTGGGGGAAGCCCATCAGAAAGACTACTTATGAAATAATTTGGGGACAATGACAATTTGCTCTGCTGAAGGCACTATCTCAATGGCTTCCAAACATTGGGAACTTTGGTTGGGGGAAAAGCCCAACGTggatgaattttgggacaatgactatttgttctcctagatacacctggaagcccatcttggacattggttagaacaagattggggtgaatgcttcttgaatgtcctacatttttgtcaatataaatgactgaatcaacaatatttCAAATCT…
>lncrna_single_sw_00064909	CCCTTCCCTCGGAGCGTGTTACATCGGGGGGGCAAGTAAGGCACTTTGGCTGCCCCCCCCAGGCCTTTACACCGTGCCGCCCTACTCAGGGTGCCTTATCTCTATGTGTGGGTGAGACGCCCCACTGCGGGAGATCCAGCGATGACtgcgtgtgtgtaaatatatatatatgtgcgtgtatataatatACATACACACACCGCCACTCCATTCCTGCTCTTCTGATTTTACACAGCTCCTCGGGGGAGTGGTTTCCTTCTGACTTGCCCCTGCGCTGTGCAGTGGGTGTGGCTTTGTTCGGCCTCGCCCCAGTGCAGTGGGCGGGGCCTGGTGTACAAAGAGACTTTAGTCCAGTTTTTTTATCTCGCTGTCTGCGTTTATCTTGTGCATGCGTCTTAC…
>lncrna_single_sw_00085039	ctcacatacagacccacactgacctatctaTCCACTCACATACAGACCCACACTGACCCATCTATCCACTCACATACAGACCCACACTGACCTATCTATCCACTCACATACAGACCCACACTGACCTATCTATCCACTCCCATACAGACCCACACTGACCTATCTATCCACTCACATACAGACCCACACTGACCTATCTATCCACTCCCATACAGACCCACACTGACCTATCTATCCACTCCCTTACAGACCCACACTGACCTATCTATCCACTCACATACAGACCCACACTGACCTATCTATCCACTCCCATACAGACCCACACTGACCCATCTATACACTCCCATACAGACCCATACTGACCCATCTATACACTCACATACAGACCCACACTGACCT…
>lncrna_single_sw_00085044	ggcagattctgttagtgcctataagaggggcctggatgggttcttgaacaagcacagtatccaaggctattgtgatactaatatctacagttagtattagtgtttgtatatttatagtgatgagcaaatgtttttgccaggcatggattcgcagcgaatttgtgaatttcacctttggcgaaaatttggcgcaaaaaaatttgttacatgtcaaattgggcacggtcgcggcaaaaaaggcgcggccgcatcaaaatgggcggggtcatgacaaaatcgtgcgtggtcAGTGTGGGTCTGTATGTGAGTGGATAGATAGGTCAGTGTGGGTCTGTATGTGAGTGGATAGATAGGTCTGTATGGGTCTGTATGTGAGTGGATAGATAGTAGGTCAGTGTG…
>lncrna_single_sw_00085060	ctcacggggagggcagtgaggttggggaatgcccttcctagtgatgctgtaatggcagattctgttagtgcctataagaggggcctggatgagttcttgaacaagcacagtacccaaggctattgtgatactaatatctacagttagtattagtgtttgtatatatagcttatgtatgggagtggatagataggtcagtgtgggtctgtatgtgAGTGGATAGATAGGTCAGTGTGGGTCTGTATGGGAGTGGATGGATAGGTCAGTGTGGGTCTGTATGTGAGTGGATAGATAGGTCAGTGTGGGTCTGTATGTGAGTGGATAGATAGGTCAGTGTGGGTCTGTATGTGAGTGGATAGATGGGTCAGTGTGGGTCTGTATGTGAGTGGATAGATAGGT…
>lncrna_single_sw_00065086	attgagccctatgggagactttccttgggccgggttggagctgcagagtgccaaatcatgctaagtctgaaagtttcgcccgccgcttacgagcgctcaatacgaaaaagtcgcgacaagatacgagcgaatcgtaatggctacgaaaaactcgcgtttttttgcacaaattgtattggtaacgaaaaagttgcgacaatttccgaaaagtcgtaaaggcgccgaaaaaatcgaaaaaaagtcgcaaaatgttcgttttccaatcggaatttttccaattcggattcgaattcgtgtcttagtaaatcagcccctatgtatTGGCTTTCAAGGGGCATATTACAGGACACTGTATTTTAGCATTTGAACGAAAGGTATTTCTTAAGAATAATGGGTATA…
>lncrna_single_sw_00085097	TGTGGGTCTGTATGGGAGTGGATAGATAGGTCAGTGTGGGTCTGTATGTGAGTGGATAGATAGGTCAGTGTGGGTCTGTATGTGAGGGGATAAATAGGTCAGTATGGGTCTGTATGGGAGTGGATAGATAGGTCAGTATGGGTCTGTATGTGAGTGGATAGATGGGTCAGTATGGGTCTGTATGTGAGTGGATAGATGGGTCAGTATGGGTCTGTATGGGAGTGGAAAGATAGGTCAGTGTGGGTCTGTATGTGAGTGTATAGATAGGTCAGTGTGGGTCTGTATGTGAGGGGATAGATAGGTCAGTATGGGTCTGTATGGGAGTGGATAGATAGGTCAGTATGGGTCTGTATGTGAGTGGATAGATAGGTTAGTGTGGGTCTGTATGTGAGTGGATAG…
>lncrna_single_sw_00085131	TATGTGAGTGGATAGATAGGTCAGTGTGGGTCTGTATGGGAGTGGATAGATAGGTCAGTGTGGGTCTGTATGTGAGTGGATAGATAGGTCAGTATGGGTCTGTATGTGAGTGGATAGATAGGTCAGTGTGGGTCTGTATGTGAGTGGATAGATAGGTCAGTATGGGTCTGTATGTGAGTGGATAGATAGGTCAGTGTGGGTCTGTATGTGAGTGGATAGATGGGTCAGTGTGGGTCTGTATGTGAGGGGATAGATAGGTCAGTGTGGGTCTGTATGTGAGTGGATAGATAGGTCAGTATGGGTCTGTATGTGAGTGGATAGATAGGTCAGTATGGGTCTGTATGTGAGTGGATAGATAGGTCAGTGTGGGTCTGTATGGGAGTGGATAGATAGGTCAGT…
>lncrna_single_sw_00085133	GATGTATACTATTTAAATAAAGTAAAATATCAGTTAACTAGAGCAGTTAGTTAcaactgtttatacactgaagcccagttaatcacaatactacatgttcaagggtcatattgcaataaaatgatgtcatccaaggagatccagtgggtctcttgagtcagtctggtgacccataaaaatatcttgcagggctaacagatctccagttggacagtcctGATTTAAAGGTAATGCCAAgtacatttaaaacagcacgaacaaccaacgtgatgctttcgaccccactgggacctttCTCAAGGCAACCTTGTATGCAGCCCCAACATATATATAAGGAGGAATCCACACTACTTAGGTCTTATGTCCAATATCAAAGATTTATTGAAGGGAGACTGAAGT…
>lncrna_single_sw_00085135	ccaccatatACCTTCTACCTTTTAAATGTGAGACACTGTAGAAAGAACAGCCTTCAGCAACCCAGATGCAATACAAAACGTGTTTACTTAACAAGGTAGATGAAATATTATACCGTCTTATAAAGTTATGTGTCTGAGCTGGGGATATTCAGCAAAATTGGCTATATTTACTCAAGGCTGTCAGAGAAAAACAGTTTTCACATTTATTAAGATTAATTGCACAACACCAACAAAGTCAGGAAACAGCTGAGAAGTAATGTTGTTTGGTTGGTTAATAATTCAGTAGTCATCTTGGCATGTCCTATAAGTGATTTTAAAAGTTTCCCTTCTTtaaaggagaaggaaaggtaaaaactaagtaagctttatcagttaggtctatataaatacagccataag…
>lncrna_single_sw_00085139	CTTTCTCATACGCTCACACAGGCATTTCTGGGAAAGTACTGGGGATATATTGTTTCATTACAATCATTCTTTTGTTTTATTGACTTTACTCTTTAGTTCCCCTTTATTATCTGCCTCACCATTCATTCTCTGCAAGATTTCAACCAAGGAACTTCTTCACTTGCTTCTATAGACCATTCATTCTCTGCAAGATTTCAACCAAGGAACTTCTTCACTTGCTTCTATCCACCATTCATTCTCTGCAAGATTTCAACCAAGGAACTTCTTCACTTGCTTCTATAGACCATTCATTCTCTGCAAGATTTCAACCAAGGAACTTCTTCACTTGCTTCTATAGACCATTCATTCTCTGCAAGATTTCAACCAAGGAACTTCTTTACTTGCTTCTATAGACCATTC…
>lncrna_single_sw_00085148	aggcactcacgattttcaaagttaaacttgcctgggtgcagtcctcatgtatatatacaaaaatcattcgaaagtaggccgctccacacaggacttatggtgaacaaaaaaaatttttatttgtagaatataacaattactgacgtttcggctggcgttccagcctttctcaaagttacaaaactacaagtgcagtgaacctatatacaacaagtggcgggaaacaaagactgtgatgggggcgtgacgtGGTGAATGACTGACAAGTAAGACTCAACATTACAAAGAACAAAATCAAACGAAAAATAACGAATAAAATTTAAACATAAAAAATCAAGGTTACATGTATTCTACCCTAAGGCCTAATCAATATGTATGTACAAAAATTTTTTTAACATG…
>lncrna_single_sw_00085158	GATACTAGTGCCTGCTAATGGCTGGCTGATACTAGTGCCTGCTATTGGCTGGCTGATACTAGTGCCTGCTATTGGCTGGCTGATACTAGTGCCTGCTAATGGCTGGCTGATACTAGTGCCTGCTAATGGCTGGCTGATACTAGTGCCTGCTAATGGCTAGGTGACTCTAGTGCTTGCCCAGTACATAAATAGATGTTAGCCTCGTAGTCCCTTGAACTGGTAGGGAAAGGCATGTTATTGTGCAGTGTGTATTATTAGTTCACGGCAGCCCCCTCCCCGCACGCTGGATTTTTCCTCACAGCTGCTGCTTGACCTCCTGTGTTCTATAAATGGCGACTGGAAAGAATACCAGTGCTAGTCTGTATATTTGGACGACAGGCCGCCAATGTGCTTTGTGCA…
>lncrna_single_sw_00085179	tggcactctgcagctccaacccggcccaaggaaagtctcccatagggctcaatggcactctgcagctccaacctggcccaaggaaagtcacgataacgaagcttgaatgaatctgaaactttcgtgctcggcgcaacaatacgattttgtctcacaaattttgtcacaaggtacaaaactgatgcagaaaatacgctcggcgcgttcgagcattaataaatgtcccccttagagtgaaaGGGGGGTTTTAGATCAGCTGGAGCCAGAGGTTGGTAGAGTCGGAGAGGAATTGGACTGTTCAGGGGGCAGAGCCAGGTGAGTGTATGGGGTCCCACCATGGAAAGACTGATTACTTGAAGCAAGCATCCTTGGAATAATGTCACTGGGAGATCACCTTAG…
>lncrna_single_sw_00085199	AGTTAAGCCAGTTGGGCACTGGTTATAAATCATAGCGGCATGGACAAAATGGAAACCAGTGCATTATTACTGGGCAGGTAATGTAATAAAACTGACAAAGCTTGCATTATTAACCTCATAAACTAGCAGTTACCAATccagtgcaaacattgtattggttgctatgcgttacaagccatggtgcaaacgttgttacttttaatgtattagccccAAAGTGTGAATGAATCAGTAGGTATTGAGGGCTGTCCCCTGGCAAAGCTATAGTCAAACTATCCCAATATTATTTTTCCAATATACCAGTATGACAAATGGCCACTAGCAGATGGGGCATTTTAACAAATGACAAAAGCCACTGTTACTATACAACTTGTGCCATAGGCAAGTTAATATTTTCCA…
>lncrna_single_sw_00085202	TGGCAGGGCTGAGAAGGGACTGGCAGGGCTGAGGAGGGACTGGCAGGGCTGAGGAGGGACTGGCAGGGCTGAGGAGGGACTGGCAGGGCTGAGGGGGgactggcagggctgagaaggattgggttttgaggtttatgagcctggcagcagctaggagagatgacagtttctggaggagaaggcaaatttcagatgtcaatatgtgatatgatgagagaataattaagacctttgttggcatctttggtgataaatgatcgtatttctgaattgttccttaagctaaagtgacatgattgatcacaaatgaggagtgaaggactgcgcagaatAGAATGCTGATCACCATTGAAAAGAGTGAAAGAGGGTTGATTTGAAAAATATGACCCTACTTATCTA…
>lncrna_single_sw_00085215	gatctctgtacagtgtagtcgaatacaccagcgctatataaaggataataaTAGTTATCAGCAGTATTGCTCTTAGCAAGGGCACATACTGACCTGCTCCTCAAAGGCAGCTTTGTATTGCTCCAGTTGCTTTACCAGATCCTCGTGTTCCTCATCAAACTCAGCGATCTTCTTGCGGTAATACTCTAACAGCTCTCTGGACGGCCGCAGGAAAGCCAGGCGCTCGTTGATTGGAGGCAGCGGAGTGGAGTCCACTCGGTTCTTCTGGGTGTGGCTGGAGCTCATGGTGGTATCTTGAAGGGAAGGAGACCTGTACCTAACAAAAC
>lncrna_single_sw_00085301	ccggcatccaggacccgcctcaggcggcgatatgtccagaatcgcccCCCCCCCCCTGCAAGGCAGATCAGAGTGGATTAGCGAGAAGGCACCCTCAGAGAAAATGGCACATGTAACAGGCCTGATATAGGCATTATCTACTCCTACACTGCTCTCTACTTGTGGGCTGAATGCTGCACATTTCTCAGTCCCTTGCCCCCAGTTAGAGTTTTTCCCTCAGGCAGGGCAATGGCCAAGGCCCCAGATCCCTATGATAGTGTTAAAACATGCCCAAGTCTCCTTACTAATTGGCAGTGCTGCTCATGGAGTTACATCCTTTTGTTCTATGGCATGTTAGAACTAAGTGTATAACGCTGAGCAAAATTTATCAGTATGGACTGGCAATGAAATTCTACCACA…
>lncrna_single_n_00061141	GCAAACACAGCTAAAATGAGTTCTACAGTAGCTGTAAGTACATGTCTATTCCTTTATAGCAATTTAACAGCAACATTTCTGAGACTTTTGGGTCACACCCATTTGGGCAAGGATGGGTTTGGAGTTGGACAGGTCACTGTTGGACAGGGCTTCCCAGGGCCCACTGAAGAACCTGACATTGAGGTTACAGTTGGATGGGCCTTTTATGTATAGTATGTAATGCTTACTTTGTAGCAGGGCAGCCATCAgggggtacagtaggtattgtagtcagggcctccttggctgacccccaagagatttaaatgtgtggtttgcaggccataaagggagtgggccttgtgggagagtgggtaggtttggctgggtcacagcagggggttggcatagttgggcatg…
>lncrna_single_sw_00085382	ACTGACAAAAGTTAACTGGGCAAGAAACAACTATTTAGTGGATTTCATCATTGTATTTTGGTTATAATTATTTGTGTCCCAGACTGCGTTTGGCCTTGGCTGTGCACCAAACTCATACAGATCTGTTTATAAGCTGATCCATACATGTAGTATGATTTCTTGGGGTTACACTTAAGTTAGCCATACTCCTAAAGATCTGCTCATCAAAccttgtgctggacaatttaggctgatccgattgtttgccttttagccaaatgatgggattgtaaaaggcagcaatgcaggctgtctggagaggacagcatcaacaagctcttgtagtcctcgtaccgacaggatttttttAAACCTCTGTCGGATAGTCCGCTTGACTGGGCCCATACAGATAAGCTACCA…
>lncrna_single_sw_00085413	tatatatatatatatatatatatatatatatagtatatCAAATATGAAGTTCCATCAGCACTATTCAACTATGTGGCTTCCCAAGAACAAGTGTTCCATAAACTTCTTTTTGTTAACTTCATTTTTTTCCATGTAAGTTGCCGCAAGAGGTACTCCAAGAGACAAGGGTCtgggcaacatcaacagtgatgtttgtttccaatgttaataaatatacccAAGGTGTGGAATGGAGTTCAAAAGGTTCCACCTGTCTGTCTATATAAGCAGCACTGCATACTGGAGGTCTAACACATGCATCAAGCTCTTGCACCTTTCTAGTTTGGCTCATAAGTTACTCTATGTTCAAACAAGTATTATTAAAGTATCTAGATAATACTGTAAAATGTAAGCAAAATG…
>lncrna_single_sw_00085427	ttactatgtAAAAGAGACACCTGAATAGAGTATGTGCCTCTTTAAGTTATAAATGCCATGTCACAGTTTGCCCCATAATGAAATGTTCAAACTATAGATTATATaataaaataccctttattgtaaaatacaaggataagttgctgaggcgttccatgaccctattaaggaccaaggccaaaggttgaatgcttttttacaggtcaagtgacagaaaatacatcactaagcaccctttataaggatataatttacagaatattcacggctcttgtgCTTGATACCAACaggtctggactggaactccaaataggccctggcatttcaagtaaacagaggcccaaacagccccccaccagcccaacaaatagtgactatggcatcttacagcagcccatg…
>lncrna_single_sw_00085448	CTGACCTACTTAAAAAAAAAGCAATGCTGGTAAGTTCTCTACATATTAAAGTCTCAATAATCAGACCAAAGTCTCTAAATCTGTTTGAAAAAATGTTTTTGATAAAAACATGTAATTCACTTACAATGgaattcacaaactcgaaaattgataaataagcccataaGAGTCATATTTATAAAGTTGTGTAAAATCTTTCTTAACTGGCATAAAAAAATAAATTAAAGTTGGCAAAATAAATGGTGCTTTAAAAAGCAGGTGGCCATGGTGATCCCATCCGCTAGCACACATTGCTGGACAACATGGTTTCTCCATAGGGTTAAACAGAAGCCAAGCTGCGGGCAGATTGGTGCTTCTCTGTCAGTGCAGTACATTCTATGATCTATCATACTCACAGGG…
>lncrna_single_sw_00085463	GTATACATTATATACATCAGTTATACGTGTCAATCTTGGCTTTGACTTCCGACTGCTTGCTGCTTTGGCATAGCAAGCCCTAAAGTTCGGGAGAATTATTGGATTTTATTTGTACAATAATGTTTATGTATGAGTATGCGGACAGACACAATTTAGATAGGAATGTTTGTGTTGTATACATTATATACATCAGTTATACGTGTCAATCTTGGCTTTGACTTCCGACTGCTTGCTGCTTTGGCATAGCAAGCCCTAAAGTTCGGGAGAGTTATTGGATTTTATTTGTACAATAATGTTTAACACGAGACCGTGACCCGGTTCTGAATAATGTTACCCTGTTTTGAATAAGTGTCACGCTTTGTATATTATCTGTGTCCCGTtttctttatttatttattt…
>lncrna_single_sw_00085464	GTTAGAATTTATAAAGTGCTAATTAACTTTATATAACCATTAACCATGCTTAACCATATAACCCCTAGCTACTAACAGCTAAGGACAAGTTAAATATAACCCTGAATGAATGAGGAGTGACAGGTGGCATTTGGGGAAGGCTGATGATTTTGGTATCCTTGCAAGGTAGAGGTGGAAATCATCCTTTCATACATTTATATATGAATATTTATATGTATGTCCAGTTAGTATTAGGTTTTATATGTAAAATTCTGTGTTAGAGATATTGTTTATGTTTTTTATATAAATCACAGGATTGGGTCTTCCGAGCTCAGTACATTTGCCTAGGAATTTGCCTTCTGTAACAGAAATAGACAAGGGGAATCAGCATCCTTATAGGCTATTGTTAGACTTTACTAC…
>lncrna_single_sw_00085516	GATTCTGAAGCACTTGTGTCTCAGGAAAGCGCAACATTGTATGCTGTTAAATGTAACAAAACAGAGCTCAACTGGTGAGAAAAAAAACATCAGCTACATCATCACAGATTTGTTGCAAAGTTAATTCAAGTACCTTAGAGTCAGTGAAGGAATAGGGAGTTCACACTAGGCATATGTTGCAATAATTAGGAGCGGTTACAATGTATTAGGGACTTACTGTTACAAATGTTACATCCAGTGTTGTAGCCAGATCCTGTCAGTGAGAGGCGGG
>lncrna_single_sw_00065781	aaagaaacagagtaccgcacacacagggactttgaaaagatataaaaaatatttatgtgtgtgtgtacatatgttcgtgtgtataagtatgtatgtatatatatatatatatgtatgtatatatacagtatatatagagagagagagagagagagagagagagagagagagagagtgtgtatgtatgtatgtatatgCAGTTGGTGCGGAAGCTGGAGTGAAAGTCGCACGGACATGGATATCCGTCGCAGCGCAGTAGACACTCTCCCTTTCTTTCCTGTGTATTGCTGCTGATCAGTTTTCCCCTCAATGTCCCTAAAAGTCTTAATTCTCAAGGTGAAGTTGGACGTTTGTTTTGACTTTTGTAGATACCCCGAACACTATCTCCCTCCCTTTCAT…
>lncrna_single_sw_00085559	atcgcaaaataccgatcattacgaaaaaaacgcaatcggacgcattcggcccgttcgtggattagtaaatgtgcccctaagcctCCCCAAACGTTCCTTACAAAAAATAAATAAAAATACTGACTAGGTATTGTGTTGAGGGTCAAAGTAAAGGTAAACGTAACTTAGAGCTCATTTGGGAGTTATAAAGATATTACTGCACCTCCGATCGTGTGTCAATACCACAGGAGTTCAGTAAAGTCACTCTCACTGTGTCTTTCCCCTACAACTTTACTTGTTCCTCCTTCCTGTCGCGTCATCGGAATCCGCTTCACCCCTCCCGCACATTTGCTGGATTTACTGTTGCAGACTGACAAGCAGTACACCTCCGTGATCGTTCTGACGGTAACAGCCGTTCTA…
>lncrna_single_n_00061157	gtttaatttctttgaaatatatacattttttggtgttactgttcctgtaaCAAGCAAGGATAGACACTTCCTAATCCAACCACACCCCCTTCTGGTAAACCCCACCCTTTTTGTGTTTAAGTAAAACATGACTATCTCTACATCAGCAAATCATTGAGGAGGCATGAAAATATGTTAAGGTAGAAATCCTGATTTGGCAGTAAAGCTATGGAAGCCCTGGGTTCAGTGGTAACTAGATATTACCAGTATAGGATCTACATAGTTGAAAGTTAGAATACAGGACAATTTAGGCCCAGCCCAGTTACAAACTGGTCCATTCAAACCACAACCTATTTTTCACTAAGCCACAACCCCATTTGGGGCACTGTCGTCAGAGCTGGGACAAGAGGTACTTGTGCC…
>lncrna_single_n_00061162	AAATTATACCATTACCATTATACAACTCACGTTTTGATGCTTGTTGCAATTGAATGGTTCAGGATCTTGACCTAGGAAACCCGGAACCCGGATCAATAGGAACTGTACATTGTTGAGGCAGAGGGCACCCGGCATGGAAACAAAAAAACAATTTATTATTATAAATAACCAATTCAAGAACATTTCTGGCTAAATTGGCCAACTTTCAAGTTAAGCAGAGATCTTTTTACTGTATTTTTCAGTAAATCAGTGATGTGCAGCTTTCTCGGGGGGCAGCCATGCTTACACACCAGTACTTTCGTAAGCTTATTGTATGTCTATTTTGGGTAGTAATTTCCCTTCCTCTATATTGTAATGTTCAGTCACATTCAGAGGTTGTTAACTTAGGATTCCGAGGTG…
>lncrna_single_sw_00075606	CATCCAACCACACACTCTACTACTTCCTTGGTAGGTACAATAATGTCAAGAAGGGTGTGCACAAAACAGAATAATTTTTTTATGAAATGAGTAATAAGAAAATATCCAGATTTATTATTAACTTAATTGCATGGATTCTAATACCAGTTAGTACAAGTTATCATGAAACGCATGTCGTCTACTTTCTTCCTTCCCATTTCCACCTGAGGGATGTCTGCTCTGGGCTGTGTCACTGAGCCTTCCAAAGAAGGCTGCTGTATTGATGGCACCTCTTCTGGGGCAGCAGCTTGGGTTTCGTCAGAACGATTTGAGATGCCCATTTGGATTTTGTTCTTGTCAAAATTTTGACTTTGACTCCTTTCCTGTAAAGAAATAAGGTTATTTTTACTGAAGGACTAC…
>lncrna_single_sw_00085683	CAGATGTGAGAGAGGGACTAGTCAGTGTATGGTACAGATGTGAGAGAGGGACTAGTCAGTGTATGGTACAGATGTGAGAGAGGTACTAGTCGGTATATGGTACAGATTTGGGAGAGGAAACAGTCAGTGTATGGTACAGATGTGAGAGAGGGGCTAGTCAGTGTTTCATACAGATGTGAGAGGGACTAGTCAGTGTATGGTACAGATGGGAGAGGGACTAGTCAGTGTATCATACAGATGTGAGAGAGGGACTAGTCAGTGTATCATACAGATGTGAGAGGGACTAGTCAGTGTATCATACAGATGTGAGAGAGGGACTAGTCAGTGTATGGTACAGATGTGAGAGAGGGACTAGTCAGTGTTTCATGCAGATGTGAGAGAGGGACTAGTCAGTGTATG…
>lncrna_single_sw_00085729	TGTGCACTTATCCCTAATGTACCCCCATGCACCCTGCCCAAGTGCACTTATCCCTAATGTACCCCCATGCCCCCTGCCCAAGTGCACCTATCCCTAATGTACCCCCATGCACCCTGCCCAAGTGCACTTATCCATAATGTACCCCCATGCCCCCTGCCCAAGTGCACATATTCCTAATGTACCCCCATGCCCCCTGCCCAAGTGCACTTATCCCTAATGTACCCCCATGCACCCTGCCCAAGTGCACCTATTCCTAATGTACCCCCATGCCCCCTGCCCAAGTGCACCTATTCCTAATGTACCCCCCATGCCCCCTGCCCAAGTGCACCTATCCCTAATGTACTCCCATGCACCCTGCCCAAGTGCACCTATTCCTAATGTACTAACATGCACCCTGCC…
>lncrna_single_sw_00085740	ttattattacagagaaaagggaatcatttaaccattaaataaacccaatagggctgttctgcccccaataaggggaaattatatcttagttgggatcaagtacaggtactgttttattattacagagaaaagggaaatcattttaaaaaatcagaactatttgcttaagggagatggcctttccataattcagaactttctggataaggaacccatacctgtattaGAATGTGCCATTCGTGTATCCAGATCACAATGAGATTATTTGACATGTAGCTCTCAGACTTTACTAAATGTAGTAAATAACTGAGATGAAAAAATATGAAAAACAAATGCTGATTTGGGATATATTATCCAGAAAGCTGTTGAAGTGGAAGATAATGCCAAATACAGAATTTA…
>lncrna_single_sw_00085741	TCCATGGGAAGACTCTTTATTTTCAGAGAACATGTAATTTAGATACACAATGTAAGGTTTTAGGGGAAATTTTTTGGGCAAAGATTGGACAATGTATATACATAGTAATGATCTATTCATTTGCTCAGCTTCTAATGAAATAGGTTTGGCTTATTTAGCAAACTCAGTACATCTTAAGACAGAAGAAAACACGTTTTCGTTGTCAACAGTTTTATTTGCAGAGTCGCGAATAATGTAAAATATATCGCTTTGAATGCATTCATTACATAAAGGAATGTACAGATAATAGATTTTACTAAGTAAAGTTTTTATTTTCATTTTTACAGTAGCAATATATTTGTAGGAACACTATGTAAGGGCTTTAAATACAGAATGTCTTTTTGGTAGGTTGGGCATTCC…
>lncrna_single_sw_00075718	AGGGTGTCTAATATAATGGCAAAGCCAGTACTTTGGATTTCCTTGTGGCAGTAGCCTTTACACACTCAAAACTATGTGACATGATGAGTAAAAGTACTGATGGTGACACAGACTGCCCATAATGATCAAACTAGTGTTTAAAGCTTGAAACCCAATGCCTTCCATAGCAGCCTTTATTTtatatatatatatatatatatatataCAATTGTTTGTGCTCCTGTCTGAGACTTACGGCTCCGGGATCTCCCCTCTGCTAGTAACACTTGTATTTCCAATAAAGGGCAACTGTTTCAATGTGTATTTTACTTACAACCTTGGGAAAATGAGAATTTTCAGGCAAAGGCTGACGTACttacacaatgtacgtaacttcagagaaaacttcagagacttgcc…
>lncrna_single_n_00061179	cactcaaatactttacacagtacttttacatcacgcttcaacagcctctcctgaggtctgtcaaggatacaatgggttacctggaaacaatgttaaacacaataaacatttcccttcaaccccttcaatctttgtgtaagtcccacacaagaaaaatttgaaaggacacttgttgcccttaaccaaatttaaaacttattgaactggaaaatcaaagtctccaactctccttaagggagtccatgtcccaaggtaatcggtaccctgggatacctccaaccaacaggttgggCACTCTGGTCAGTCCACACTCCGACTGACGAACCCTCCTGGATCTCCTTGCGGCCGGGCATCCTCCTCTGGCCAACACAGGATCTCCCTGCTCTCTGATGCAGCCGT…
>lncrna_single_sw_00085790	aaaaattgcaaaaaatacgaaaaagtcgcaaaatgttcgttttgcaatcggaatttttccaattcggttggaattcgtgtcttagtaaatcagccccctagagtCAAGTATAACATCCCTTTGTGGCTTTACACCAGTTTGCAAAGCCATAGGTGGTTACCACTGACCCCTAGAGTGCCCAGTGCCATATTTAAGGTGCCATAAATACCCTAAAATtttcctagaagtccagcttgaaggtcatttagggtgatatttgggataaacactagtaatgagcgaatctgtcccattttgcttcgacgaaaaatttgtgaatctttcaaaagactgagaagaggcCGAGAAGACTTTTATTCATTGGAAAATGTACTGCAAATGTTGGGGGCAGAATTTCTA…
>lncrna_single_sw_00085888	ATCTGAAGAAAACAGTTTATTTTTTCCTTAGAGGAAAAAAGAGAAATATAAATATCAGAGTATAAAACTTGCATGTAGTACAACAAGAATGGTTAATATAAGCATATAGAATAATGTATAGGCATGGTTTATTGTATGAAAACACCGGAAATACCAGTGCCTTTGTTTTATGGCCATGTACATCACAAACCACGCAGAACAAACAGGGGTAATTGGAATACTGCCATTTACAAGTTCATTGTTAGCATAAAAAGAACAGTTCACCAGTACACAATGATAACTGCACAATGCAAGCTTTGCAAAAACTGAAAGAAAGGCAGAAAAATATTTGCAGTTAAACCACCCAAGTGGCTATTCTCTCTGTATTTAAGTTTGTCACATTGACTGGAGGGTTCATAC…
>lncrna_single_n_00061188	tttcagacaaacagggacagattggctcatcactaaggggtatatttatcatgctgtgtaaaaagtggagtgaagcattacattgatgttacccagagcaaccaatcagtgattagatttcaacagttagaaaatcaaatcaaagaatctgattggctgctataaacaacatcaccagtgatgttttactccactttttacaccacatgataaatatacccctaaatgtCAAGTCTTGGGCCCTTCCCCACATCTAAACACCACCATATAAAACACTCAGGCAAACACTTTTATGAGTTAAAAAGACCGTGGCCAAATTGATTAACCATAAGTTGACCAACATAGTAAAGATCCCCACCACTAACGACTGAAGGCTGCTCTTATGGAGATCCCCTTTAC…
>lncrna_single_sw_00085940	gatgtctgcccattctaacctctggtgtcctacatgacactcctagaatgtcctcttatatagaaactgctatctattaactgtgccaggagtgcacactacctgtgcactctctgggctaacaaaatgtctgctagcacatggctgcatccctttatatatcccagcaccccatctagtggttgctggtgagaaatgcaggggaaactccctttcagcagaaaaacatccaggaccacttttaggtgtccagttccctaaggccaccctctagtgcctgtctaaggagaacccatcctaggggccccaaatcttggggatccctacatTTGTAATATACATTCTAGTGTAGGATCCATCTACTTGAGAAATAGTCCCCAGAACTGCTCTCACCATTCC…
>lncrna_single_sw_00085946	attatattgggtttaaatattttttttagtagacttaaggtaggagatccgaattaagggaagaccccttatccggaaaaccccaggtcccgagcattctggataatgggtcccatacctgtatatctgtattcTTTGATTTATGGCCAAAGTCTCCTGAAACTTCAAACTACTGGTGTTCTCAACAGTTTGGCAGAGTATACGAAATAACAGAATTGTGGTTTAGAATTGGTTTGAGAGCAACCTTAATTCTGTAAATCATGATGATTCATGGCAAATAAATCACTTTGGGTTTTTCTTCCATTTTGAATCCAGACCAGATGCTTCACCTCTGATTTGGAAAGCTTGTAGAGTTGTGGAGAAAAAGTAAAAGTCAGTAGATTAACTGACTAATCCCTG…
>lncrna_single_n_00061193	aaagaaattatagagatttagtaaatgtgccccCTAATGTGTAGCCTTCAAAATATGGCACTTATACAAAAAAATAACCTACTAGGTATTTGTTTGATGAGTAGTGACAAGTGACTTTGCAGCAAAAAAGTCACAAAACCAAAAAAAAAtcaccaaaatatattagaataactgcaaaagtgaaattacattgcttttaaagtgtttttagcgttgcaattagtgtatacattgccccactttgttagaaaagctccacaactattcttagaagaataagcactcACTTTTGCGTGTTATTGACTGTTATTGGTGTAAATGCAGGTGTCTCTCCAGAATCCAAACAAGCAGAAGAGTGCGCATTCTCTAAACTGGGGTTCTTTGCTTGCCTTGTTCTAT…
>lncrna_single_sw_00085961	GATTATTAATATAACTAAAGTTCTACAGTATAGGGTGGCAAAGAGATCACTGAACAATAAGTGTAAAAATGATTTTATATTAATTGGAAACAAATATTTACATAAACATAAATCATAAAGCAGATAAAATGGATAAACAATAGACTACAATAACACAAAAGGGTAATACAAAACAATATACGACAAATATACACAATACTTACTTAACTAAATACACTCAAATGAAACACAGGGACCCAACCACCTAAATAATAATAATCCCACACCACACCATATAAACACACTCTATGAAACCTCTACTCTAGAAGATTATACAGCCTAAGTATACCTCTCCTTAGGTTTGATAAGTGTCTGGTCCGTGATGTCAGGATTCCCTCTGATCTGGTAAGGTGGTCACTT…
>lncrna_single_sw_00085979	agccatgcagcataaattaaaattaagtaccaattatccattcatcgggcagattttatatgcaactgcttataaagagaataagTTCTGCAGTTGATTTAAACCTTATCTCTATGTGATTCCTGCATCACAACTTTTGTTTATTTCCCCCCTAAAATAGCTTTTTTTTTTTTTTGTACAAAACAAACACATGATTCTCACTTTCTGGAACATGGAGGGTTTTGATGGTGTAGGAGAAGCAAACATCTAAATTTGGAAAGAATAAATTGCTTATTTTTATGTCAGCTCACTTGTACTTAATGACGGCTGCTGGGGGAAAAAAAAAAACCTCAGCTGTCAATCAGCACAGTCAGGAGCCACACTGAACAAATGGCATGGAATGAAGAGAAAGCTGATGGG…
>lncrna_single_sw_00086008	aCCTTCTCCAagaaagcactcacggaccaatataaaaataaaataatttattaaacaaaaaagtctacgcgtttcaatccatataggatcgtcatcaggaCTATATCAGGAAGTGAGGTGCACGGTTAAATACAAACATGATCCAATCAGTGCATAGAGGCAATTTAAAACACAATTAACCCATTAAGTGCAAAGTCAATATAAAATCTCATAGTAAATCGCTATGTATAATAGCTAAACGATATGCCACCCATAT
>lncrna_single_sw_00066263	tgtttctcctactcccatgtaactggaggagtcccaagccggacttggatttcctactattgagtgctgggagctgctatcttgctcccttcccattgttctgctgatcggctgctgggagggggtgatatcactccaagttgcagcacagtggtaaagtgtgactgcattttatcagggcacagggctgtggcaccctgggaaatgaagaatatggctagtcccatgtgaaatttcaaaattaaatattaaaaaacctgtttgtgcttttgaaaaactgatttctgctggagaagctctattaactaatgcagtttggaaaaaaacagcttttcccatgacagtattcctttaAGTAGCAAGACGGTGCCTTTCTTCTTTCTACTGTGCATATCTTGC…
>lncrna_single_sw_00086022	gtcggctgcgacaagggagatttgtcacgggcgactagtctccccgtgtgccagagccctaagggtgaagacacacagagctactagcaacagctacttgtcgtggctactaaaacagacaatgctgatcatttactgataattgtctctgtgtgttttagcagaggcaaatctcagtattgtctatggcagggtattttctagtagctgtgaaaaagcagctgctagtagctcagtgtgtcttcacccttAGATTTGCAGGTTACTTAGTAATCTCTGCGAGACCCCATACCAGTGAAACGGATAAATAGGAGTAATATGAAACTATTATGTGTTAAAGATCACAGAGTACAATCTAAATGTCATTTGGCTTTATTATTAGGGAGTCAGATGCTTATC…
>lncrna_single_sw_00086029	cccacttattgtacagcgctgcggaatatgttggcgctttataaataaatgttaatGTAATGTAATGCTGTACTTACATCACCCCCACCGCCCTCCTCTCTCTTTTCTTCCCACTTTTCTTTCTCTGTCTCTTAGTTTATCATTATTGCCTTTTTGTTAAATTGAAAACTCAATAAATAAACATTAAAAAGGGTAATTCTTCAAATTGCAATTGGTGACACTGGAGAAAAATGGAGCTTAAGAAGGCTTCATATAATAAACACT
>lncrna_single_sw_00086068	CACATACAATGGGGGCTAATGTGATAGCAGGCAAATAAAACAGGGACATCATCCCAGACATAGCGGAGAATCACAATAATAAAGTATTAAAAGATGATTTCTGGTGTGCAGTGATAGCCTTTTACTTTGGTTTCTAGAAAATGACACTTATGGGAACACTTTTTTCGACTTTTTCTATCAAGCAAACTGAAAGGATAATACATGGTGGCTATTCTTTGCATCGAAAAAAAAGTACTGGCAGAGTCCCTAGAATAGCTTCTTAACATCTTCATTTAGTAAAGTCAGCCTTAAGTATCTATTACAACTCCTAGTGACACACAGGGTGTTAATATATCTGGCCAGTAGATGCCACTCTGTACCAGATATAATTATAGTTGTTGTACTTTCTATTTTCTGTGG…
>lncrna_single_sw_00086072	GAATTATTTATTGGATTAGGACAAGTGACTACATGTTGTAGGAATACAATTAGAAACAGTGTATATAAGATAATTAACCAAAAAAAAAAGGGTTGTCTGTCATTTCCTATTATCAATATTCATAGTATACTCGTATTGGCAATAGGGTTGTTGGGGAGCCTTTGGTGATAAGGGTGTGACTTACAGTTCCAATTTCCCCTTTTCCCTTtgtaacacctatttgacttaaataaggcaaatccaggctagtagcgtaaggtagagcatgtgttacatgcgaccttaatacttaggagtgggcctccgctatgtgggagataaataatggagctgagggtgtaggtgaactacaactagctgaggttgtgtggtgcaaatagtaataatggatgccagagg…
>lncrna_single_sw_00086082	tgcagggcccctggggcgggagccctggtgggccctgcaccccccagtccgaccctGCTACTAAGCAGCATAAATCCAGGCTGATATGTTTtttggttttttttaactgtttaaatgtttttattaaccttaaggaatggttcttctggttacagaatgacctcttatctggagaactgcaagtttaaagcacaggggcgctgctgccatcaagcaagttgagaatcttgcctcaggtggcagcaccccacaggttaccagagCTCTATCCACTAAGCCACTGCATTTGCTTTCATGGATAGCTCTGAGCAGAAATTCTTCAAATTACGTCTGGCGGACACAatgtcatcacgtggccggaaacatcacatcatcatgatgatgttcgcaatttgcttg…
>lncrna_single_sw_00086119	TATGCTTTGCCAGTTCATATATTTAACTTTTTTATTTAACAAATATTAAATCATGTAAAACAATTTTTGGTATTTGCAGGCTCTATTATTTAGAAATTTCATTTTATGCTTTTATTAGCGATTATAACATAGATTGTAATAGTATGCCTACAGTAATAAATAGAACATAATGATGTTGCCATCTGTCTTCTTATGACATTTACAATGTTAACTGAGAGACAAGTTCCTTTTAGATGAGACACACAGTTGAACTTTGACCAAAGGAATTTGAGTCTCGCAAGATTACCCAGTAAGTTTATTAGAGCTTTGATTAAATTGCACCATATTAGATAACATGTTGGAATGTTGCCTGATAATCTTTTTCATTCCTGTATTTTGTCAAAGACATAGGTATGAAAT…
>lncrna_single_sw_00086125	CACATTTTCATTCAGACAGACAAAATATATCAATACGTTTGCCAGTCTGGGCAGTCAGTGTAATCGGAGTGACAGAAAGTTGTTGGGAATAAAATGGGAAAGAAATCAGGGTTTTATGTTGACAATCAGAATATTGGAGGCTTGTGCTTTTTTTTTATTCTAATTGTCTTGGGATGTTTTCATTTAAGCATATTAATTAAAGAGTAGAATAAATCATGAATAAGTGAA
>lncrna_single_sw_00086126	GTTACTCCTGACTCATTTAACCATATAGTTTTTTGTCTTTCTTTCCATCTGATTTGTATCTATTTAGTCAAACATTCACTTAACGGCACTCAAGATTGTCAGAGACTCATTAAAAACCCAAGACATGGGGAAAAAAAAAGAGAATGGGCAGGGATGCGCAGCACCCAATGCCTGTCAGACGTGGTATAAAAGCTGCATGCATATTTCAGTTTGGCTTTGAAGCAAAATCACAATG
>lncrna_single_n_00044737	ctgatTTagggtaaatggttagaagcaggagggcccactgacacctgggcccaccggaagttctcctggtatccctgtgggccagtccgacactGGATATGGAGCACCCCTAGTATAATTCCTGTCTTCTTGTACTATATAATTTAATATTCATTGTTAGAACATTTTTATGTCCAATTAATCATACCTGAATTAGTATTATTACATTGCAAAACATACATTGACGTTCTAATTAATGAATATTGCCATTTATGACTTCAGTTCTATATTCCCATATAATTCCTGCAATGACCAATGCAGGTGTAGCAGAAGCACAGGTGGTCCCTAACTGCCCTAAGTGCACTAACTGACTGATGAAACCCTTTGCTTGTCCTATAAGTGATGGTATCAGTCAATTTT…
>lncrna_single_sw_00086258	GTgaaaacaggcactcacgtataatgaagtaataatttgcctgggtgcagtataaagtgagcatacaaaattagaaagaatatgccgcacactcaggtcttagatgcaaaaaacaaaaaaatttttatttggatcaaggactgacgtttcggccacacaagcagcctttctcaaagtgcagatgtggcaatcaaacccccctgataaacccagCAGTGGCAAGCCTTGATGACATCATAGAGTGGGTGTGTCTAAACACCAGACACTGTACAGACACAATTTGAATAAAACAATTACAAAGGAAACCAAAAATGAGTAGAAAGTGCAAGAGAAGTGAATCACCCTGTGTAAAAGGAGCGGGAAATCCCAGTGAAATAAATAAAATGCAACAAGTGTGCA…
>lncrna_single_sw_00086325	aggagtttcatataaaagaacaaAAAAATGACAGTATAGCTGATGGTTGCAAAGCAATTTATTAAACTCTAAAACACTCTCAGGACAACATCCAAAAAGTATACAGTATTATACATagggggcggggctaagatatagcgatcagcggtatgccaattgccacttcagtctagaatagatctgtctggttttcctaacttggaaaccggTTGTCCGGGCCAAAACTGGACAGTTAGCAACCCTAGTTTGTAAAAATTCAGACAGCCAGTTTTAACTTGGACAGCCTTGTAAAAACCAGACTGGACAGGTGGCAATCTTAgccgaacttatgggctggtacagtcatttcaacatatatttaatacagcatttctagccatattctatttttaggttttc…
>lncrna_single_n_00061217	AATCCCTTGCAAAACAATTAACCACAAACATATTAAGATGGAGAATACACCGTCATTTTCTTAACAGATGTTAAGAATGTAACTTTGAGCATTGTTTTGAGTTATGGAATTTACTGACACTGATTATGTTTTTCAATAATGTAAAGAGGTAAAACATACAAAATATATGGATaacttaaaataggccctggcatttcaagagcagaggcccaaccagccccaaagtgaccatctatatcctatattaacccctctggcattttccaaaatctgcagattaccaatctagGCCAGGTGAACACTCACATTCACTTTTAATACTTTCTCAGGGAATCTCTGTAGTGCTTGCTTCCTTAAGGAATTGCATTTGGATAGGGTGGCAACCTttttttccctcca…
>lncrna_single_sw_00086344	TCCATATAATTAAAACTTAATTTATTGGTGTCAGTCTGATGAAAAAACACTTTTCTCTCCATTAAGATAAAGGGAAAGCTGTATATTAACCAGCAGTAATCCACTGAAAACCTGCCTCCTGTGGATTTCAATGGAAACTGCATAATGCTGTTAGTCAGTTCTTGGCCTAAAAAATGCCCTAAATGTGTGGTTTTGGCCTTAGAACTACCAGTTTTTGCAGTGCCAACTGAACTCAATGGGAGGCAGAAGGCACAGATTCAGGCACTTTCCCACCTCTTGTGCCATCAGCCTAAGGGCTAATTTTTGTGCCTAGAATCTTCTGcatacagagctagttactagcagctacttgtcccggctactaaagaccagaaaataccctgccatagacaatactga…
>lncrna_single_sw_00086345	cttgggccaggttggagctgcagggtgccattgagtcctatgggaggcttccaaaatcatgctaagtctgaaagttttgcccgcagtttacgagcgctcaatgcgaaaaagtcgcaacaagatacgagcaaatcgtaatggctatgaaaaagttgcgacaattcgcgcaagtcgtaatggttacaaaaaagtcgcgacaatttatgaaaagtcgtaacggcgacgaaaaaatcgcaaaaaatacgaaaaagttgcaaaatgttcgttttccaattcggattcgtgggttagtaaatcagccccCTTGTATACAAcatacctcccaacatttggtaaatgaaaagagggacaaaaattaatgctgctcacagcacagcaatttttttgaccacgaccatt…
>lncrna_single_sw_00086347	caataaaaaaaatttgcgacggtgacgaattactcacgcaagatacgataaagtcatgacggcgatgaaaaagtcgcgacaaatacgaacaattgcgatgaaaaagttgcaaaattttcctttccaatacgattttttccctttcaggattcggattcgtggattagtaaatctgcccctaagAGTTAAGAAACACAGGCAAGCAGTACCCTACTGATTTTTTGTTTTTTTTTTGGTTGCCCAGTAACAAAAAAATAGCATATATTTTACTGCATGCATACAATAAATAATTTAAAAAGTATAATTTTAGTGTTCAGTCACAGGTAGTTCCCAAGGAAGACTCATGCTAAGCAGTAGCAAGCATTTGCTGGTATATTCATTCCTTCACTCTCTGACATA…
>lncrna_single_sw_00076338	ggtctttctctaatttcgattaccatcctctaagtctactaaaaaaAATAATggttttccagataagagatcttttaataccttaagcctactaaaatatcatttaaacatgaaataaatctaataggattgttttcccttcaataaggattaattacatcttagttgggatcaaatacaaggtactgttttattattacagacaaaaaggaaatttttaaaaattagaaatatttgcttaaaattgagtttacagatggcctttgtgtaattcagagctttctggataacaggcttccagataaaggatAAGAATaagcactggcactcgaagcaggtacaagcagggaaagcccttgcaaatttattgtggacttgcaatgtttcagagcaaaaaag…
>lncrna_single_sw_00086396	ACAGTTTTTACTGGTAAATCTGCTATATCTGCCCTCCATTCCATCTACTCTGTGGCCTTGTTGTCTGCATTTGTACAGTTTTTACTGGTAAATCTGCTATACCTGCTCTCCATTCCATCTACTCTGTGGCCTTGTCTGCATTTGTACAGTTTTTACTGGTAAATCTGCTATATCTGCCCTCCATTCCATCTACTCTGTGGCCTTGTCTGCATTTGTACAGTTTTTACTGGTAAATCTGCTATATCTGCCCTCCATTCCATCTACTCTGTGGCCTTGTTGTCTGCATTTGTACAGTTTTTACTGGTAAATCTGCTATATCTGCCCTCCATTCCATCTACTCTGTGGCCTTGTTGTCTGCATTTGTACAGTTTTTACTGGTAAATCTGCTATATCTGCCCT…
>lncrna_single_sw_00086407	CCTTAACCTGGGCAGTATAAAAATGAAAGACACCTAGTACCACTTAAAACATTAAATTAAAAGAATTTCATGAGCATTCTTCTAACGTTATGTATTCAGCTGGTGATAAAGAAACCAAAAACTTGAATATGGTGAAACAGAAATACCAGAGCCAATTCTTTCTTATAGGCAGGATATACTCCTACTTGTTCTTATAATAGCAACTGGACAGACTACGAGATCAACACCTAAAAGTTTTCTTGTTACAATTTCATGTGTCTTTTGTTGATGGAAAATCCAATTGTCATTGTATGCTCATTTTTGAATGTATCTCTTAAGCCATCATCCCGAAAGAGAATTCCTTAAAATTGTATGACTGAGTAACAGAGCAGGTTATGTGGATTCCTGTTCAAATACAAG…
>lncrna_single_sw_00086427	cggcaaagtataaggtacaccctgcacgtggggggggggcggggagaaggggctgttcatggttgagagggcggtggggttctctgaggggtgtggggtccctggggtgggcttcgcacaccccagtccgtccctGACATTCACCCTGGAAAATGGAATATACTCCTTCCCACTGTATTTTCCTTATAGAAAAAGGGTTTGTTTTCTTTTAAATAAATGTACAAACAGCAGATTCATATGTTCAGAAGAGAAAGGGGTACCTTAGACTGAAAGAAAAAGAGAATTTGAACATAAATGCACTTAAATGGTTTGGAACCACAGTTGCTATTATTTATTTATTTCTAAATAATGCATCAAAAATTATTAAGCAACAAATGTCTGTGTAGCTTTATTTCAGCT…
>lncrna_single_sw_00086467	tatgtatgtgagtatatagatgggtaggtgtgggttgtgtgtgctgggtttacttggatgggttgaacttgatggactctggtcttttttgaaccctatgtaactatgtaactatgtaactatTAAATGAACTCTGCAAAGTTTTTATTTGGAATGCTTTCTGTGAGCTTTGTATTTGTATTGTGAAGCTCATTTTTTGTCTATAGCTTTTTATTATAGAGAAATATAGACAGACAGATCGATTGATAGGTAATGTAGCACGCACAGGTAGCAGGGTTGTTGTCTCCAAGGGTACAGTATACCACACAGGGTACAAATAAGTCCTCAAATAATTTGATTTTTATGTACTGaccaaacaaaacaaaacaaaacaaaaATCCTATGTAGTGTATAGcccac…
>lncrna_single_sw_00076502	GTCTGTTTGATGCTGCGACGTTCCATTGAAGCTTTAGGTGGCCAATGGTGGAAGTGATGTGCCCGCCAAAACTAAATAATGAACAATCAACATTTTTGCTGGAAACCCCAAGAAATCCATTATATAATGACTTACACTGGGTTAATAGATACTGCTAATGTTTTTATTTAAAACCAGGCATGCACTGAATACATAACTGAATTCAGCCTAACATCAAATTACCAGAAAAAGATTCATATTGAATACTGAACCAAAGCTGATCCATAATTTGAATATTTTGGAAAAAAAACGGTCATGTTCAGATGTTCAGGTGAACAGTTGGAATTCGATCAAATACAAATCAAACCTTAATCCTGAATTTAGTGTACAGAAAGTAAATTTGCACACCATAAAAACCAT…
>lncrna_single_sw_00086610	ATGGCTGCAACACAGAAGTGACATTCTGATTTGTTTATGCTCACTCACAGCTGCCTACCTGCATGATGTATTTtttaggggggccctggttaccaatgttttagggggccctggttaccaatgttttagggggccctggttaccaatgatttagggggccctggttaccaatgttttagggggccctggctactaatgttttagggggccttggctaccaatgtcctgtgtgAGCACTCTAACCAATGAAAGCAGTTGTATACAACAACCAGCCAGTCGCCTGGCCTTTGGTGTGCGTTGGAAGAGGGGTAGTCTTATACAGCGAGTATATTCCAAACACTatattttaactggaaaagttgggggtcgtcttatacacccagtcgtcttatacaccgg…
>lncrna_single_sw_00086631	CTGACCTATCTATCCACTcacatacagacccatactgacctatctatacactcacatacaGACCCATACTGACCTATTTATCCACTCACATACAGACCCATACTGACCTATATATCCACTcacatacagacccatactgacctatctatacactcacatacagacccatacttacctatctatatactcacatacaGACCCATACTGACCTATCTATCCACTCACATACAGACCCATACTGACCTATCT
>lncrna_single_sw_00086711	GAGTGCAATCGTGTGGAAAATTTCAGGATGATAGAAATTTTGCCTTGCTGTCAAATCTTCCTTCAGGAGGGAGGACGGACAAACCACATCCTGCCTATTATGTGTCCTACCGAGTGACCAAGGAGAAGTACGACAGGAACCTCCATTAGGTAGGAAAACCCCATGCCGGTCTGGATCTTCATCCCAGATGAGATTTTCCCCCGGGTGGGAGGTGGGTTGTTAGTTCCCTAAAGTTAAAGGGTAAAACACCCACCGTTGTGGGCACCTCTAAAAAGACTGCCGGTTTGCCGCCATGGAGTGTGATCCCATTCTGCAGTTTATGTCCACAGTGATGGACTTGTTTTCTTGTTCCTAAGTTGAAGCTCTCAAGGAGAGACTGTAAAATTGTTAATAGTTGGG…
>lncrna_single_sw_00086718	CAAGTAATACGATGGCACACCCAGTGCTATATAAACAGAGAACTTTCATTGCTGATCTAATTCTAATGTATGCACACACGGGAAACCCCCTATGTTAAACCCAGTACCTCTATGGAAATGCTGCTTTGTATACTGGAAACACGACTGCTTACTGTTTCACATCACCCCAGTTTACAAATCAGTATAAAACACCCCAAAAGTACTTTAAGCAAATGATGATTAAAGGCATGTTACAGCCACAGGGTCCCAGAGTTAACATATTTTAAAAAGGACACGGCACCTCTGTTTGTCAGGGTTATGCACAGGGTTAACACAGATTGGCTTTCATGATTCTAACACCAGATAACACTTAATTGTGATTGGTTAAAGTTGGTTTTAGGAACAAAGCAAACCTTGCTT…
>lncrna_single_sw_00086776	GGGAACAAAGGATTCAGATTCTTTCCTGCACTGGACTAGAGCTTTGGTTCCGTCCAACTGTGGGAACATTTCCTCACCTCCAGGCCTATAGGGAGGGAACCCGGGCCTGTTATTGATGCTGACTGGGCCAGTATCTAAAGAGGAGGATACCCTGTGTGGGACACCCCTATCGGCTAACTGTGAGTTACAGTAACTATTTGGGGTTACGATTTGCCGCTGTGTGGATCGGCCTATTCCTGTGTGGACCTATATTCCTGTGTGGACTTATATTCCTGTGTGGACTTATATTCCTGTGTGGACCTATATTCCTGTGTGGACTTATATTCCTGTGTGGACCTATATTCCTGTGTGGACCTATATTCCTGTGTGGACCTATATTCCTGTGTGG
>lncrna_single_n_00061232	CAGAAATCAGTTGTTTAAACATTACTAACTGATATTGTTGTCCCATACCAGAAAGCATATTTAGACCATTCCTCTGTAGAATGGTGTTTCCGACCCATTCCTTCCTTCCCATAATGCAGAATGGTGGCAGGTATGAAACTTCAGCAGAGAGAGATGTGGGTTTACACTGCTCTGTATGCCCAGTGCCTAAATCACTCATTTGCATAGCATTAATCCTATTGGCAGCTGACCAGATTAATGCTTAGCAAATGAATGAGGACAGCCGGGATACGTGCAGTTAAcccaaatgtcatcaaaggcacatttgcccaggagcagtaacccatagcagccaataaaatgcttgcttttaaacagatgaccagtaaatgctacctgctgattggttgctacagatca…
>lncrna_single_sw_00086795	TTCCAACTGATTTAAATTACATCTATTCTGGGAAAGTTCCAATTAGAAATCATTTTTGGAATCTATATGAATGGCTGAATGTCAGTCAGGTTAGTAGAAATTATTAGAAATTAGCTGACTGACATGATTTCCAATTCAGCTTAAGGATCAGGTAAATTATAAGTTTTTGGAAAATACAGGCATTTCCAGAATTCACATGGCATTCAGACTGTTAGCGCCTATGGGGAAAGCAGCAGCTCTTATTATGTAACAAACAAAGAATAATATTTTTGTATGTTTATCTAGTAGAAATGTAAAGACAACACATACAAACAACTATCATTTATTTTTTCTCCATAGCTGATAATGGCCACTGATGTACATGTAGCAAGTGCTGTCCGAGCTATTAGATGCCATATG…
>lncrna_single_sw_00086828	GTGAAATCAATCAAATACAAGAATGTGCGTTTTGCAAGAATTATTGTTAAATAACATATTGCAATGAGCATAACTTTCTAAAAGCATTcattgtgggtaaataacatggtgactcacgtcggatattgtactttgcacattgtgtttgctttcgcaaatgaccccCTAATGAGCTTTGATGTGGAAGTGTAATAAAAATTATATTTAGTATCCCATGGGACCAAGAACCAGAATTTGTGGAAGCACTTATAAAAGCAAATTATATAAAGCATGTATCTAGCTCAGGCCAACGAGAAGAGTACATTTTTCACATTTTAAAAATTACAGTTCTGTATAGGATAATTTCATTGTTTTCAGAGTTTACAAGTCCTTGAGGAATAGGGCACGCCAATGTTCTGC…
>lncrna_single_sw_00086832	GTCTACTCATCCCTTTTTTTATGGACGCTTAGAAAATAACTTTTTTACCTGCACACTGTTTTTCTCCATTGTGTTAGTAGTTTAAGGAATGAGTTGGAAACTTCCCAGGTACATATTCACTTATAGCTTTTAGTTAATCTATGCCTACAGCAGTCATTGGATCCCAATGCCAGGAGTGTATTTTGGTTTGTTTAGTGAAGGTACTTCTCTTAAGGCAAAAAAAGAAAAAATATATGATTAGATTGAAagtac
>lncrna_single_sw_00086834	atgttaccctctcacttataagctccactgggtaaggaccttctttcttttgtctcattgatacttagcacttaATCTTTAATGTTACTGTAAATGTATGGGATCTGTTGGATGTCCATTTTTTAATCTACTACAAAATCAATTGAACCAATCAATCAAGATCAATATTGCCTATTTCAGGCAAGGGATCTCCTTCAATCTCCAACCATGGTTGCGAGGTATGTTAGCAGTACAATACACTTCCGTTCGTAGTATAATAGAGAGTGGGCGAGCAGTCTGGAATATATGCCTTTCACTTGTTCCTCCATAATCCCAAGTAGACAGGTATGTGGTGATAAGAGAGAGGGGTAGGCCAATTGAGTCGACATGTGGGTGGTGATGTCCACCTAAAATTCCGGA…
>lncrna_single_sw_00066936	AAAAAATCCCCAGGATGCCCTGGGTGCCTTCATCTGTGAGTTTGTGTGTTGTAGTTCAACAGCTGCAGGGCCATAGCTAAGGCATAATTAGTTTAAAGTATAAGAATGAAGCATGTTGCCTTCTGGGTACAATACCATAGAGATGCATGTGTGTTCTTTCATCCGTTAATAAAACCATGAACAATAATGCAAATACATGAGCATACTTCCAACCCACACACTCCAAAGGTCAAATGTCGTTTTCCTTGTAGCTGCCCACAATCCTAATCTCGCATTTGAAATTCTGATGTGAAAATGAGCTGTAGGGCAAATGTAACTTTATTATATAAACATGCTGTTGCAAAAATCCATACACAGGTAATTCTGCGGGGGTTAATGTAGGAAGTGTCATAATCATGA…
>lncrna_single_sw_00086885	AAGATTTTACATCAGTTTCAGCATATATACATCACATTTACGAGGCAGAGTTACAATTTTAAAATTTTAGTTACTTTTATACACTTTCAGCAGCTCCATGTGTCTTCACCCTTATGGAGAAGACACGTGGCGATTAAAAAGTCACGTCGACTAATCCGTGCAGGGAAAACGCACGCATGATAAggtttacatttaagttgacttttagtatgttatacaatgcccaattcctagcaactttgcaattgatgtttattatttatttattacagttttctgcctctttctatctttcagataggggtcactgaccccggcatacacaaaaacgattgctctctgaggcAAGAGCAAtaggaaccagaaagctgctgaaataccaaactggagagctgtgaa…
>lncrna_single_n_00061237	aaagtacctcataaatatatgacagtatccctttaaGTGGCTTTCATTTTAAGGTGAGTGTGGAAGTTATAGAAGTCAGCTACCAGTTTGGAAGAAGTTTAATTAATGTGCAGCATGGGACTGGCCTTTGCCCAAGGCCCACTAGGATAGTGTAGCCCACCAATGTCAGCTACTCATTTTAGGTCAGGTCAGCCTGCTATGGTAGAAACACTGAACACTGCACATTACAGACCCTATCCAGAAGCTGTAATTATACTGGAACATGGAGGCCAGGCACAGTTTCATTCATTCTAGAAATTGGCAACACAAGGAACTACATGATTTCAGTGGAGGCTTGTCCAGAGAGCACCAGTCCCTTACAGTAATCCTGTATTTGGCCACTCAAAATAGGCTAAATGC…
>lncrna_single_sw_00086891	aagcagccgacaaaGCAAGAACATccggttacagcaagcgcatcccgctttgccggatagttccatgaatgtcccgcaatgcaggacattcatggaactatccgggacagctggacgcgccataaaaagcgaaaaagcgggacagttggggggtatgcttaaatacataCTAAATATTGTACAAAATTATTTTATTGGTATGTGTATGGCCATCTTTAGCGCTAGACAAGCATAGTCAATGTACAGAGAATAAAGCTGGCTGCAATCAGTTTGAAACACAGGTTGGAATGCTGGTATTATTTAGCATTTAGAAAGAGTTAGAGTTTAATACTGCAGAATCCCTACTGGCACAAGGATATATGATACATTTGTCTGTGGATTTAAGGAATACCCATTGAT…
>lncrna_single_sw_00086983	CTCCCTTTCGCACCAAGATCTGTAACATTCCCATGTTCTGTGGTATATCTTAGACGTATTAGGTTTGCGTGCCCTAATCATAGTCAGAATTACTTCCTCAGAAAAACCTTTCTGTCTTAAGATTGCCGCCTCAAGAGCCATCCCGTTAAGGCGAATATCTGAGGGTTGGGGTGAAACAGTGGTCCCTGAGTGAGTAGATGAGGGGACAAGCGAAGCGGAATTGGAGGTTCCAGGGATAGATCTAGTAGACTTgaataccatgacctcctgggccagcagggagcgaccaa
>lncrna_single_sw_00087024	ATTGGTTAGAGAGATAGTTTCTTTCCAAGGGAAGGACCTAAAGCCCTCTAGTGGTGAGGTAGATACAAGTACAGGAAAGAGTCCAATCTGCAATGATAACGATAAATAATACCCATAATACCGGGACCCTCGTTGCGCTTTAGGAGTAAGGTCCTAAATAACGATAAACTCCAGTCTCTTTTGATATATCCAGCTAATTCTCATCCTGAGAAACACCATAACGTTTTTGTCTGGTAAACAAAATTGCCattaaagggggttgttcacctttctgttaactcttagtataatgtagagcagtgatccccaaccagtggttcatgagcaacatgttgctccctaaccccttggatgttgctcccagtggcctcaaagcaggtgcttatttatgagtttatg…
>lncrna_single_sw_00087052	aaaggcaatattctgatatatataaaatcaagtttggtaagattctttaataggccctttaagacgacataaattatctgAGATGCACATTAAAACTTGGGTAACACAAGCTCTGGAATGCAATGAGATTGCAGTGCTACTGCCCTGCTTTGGGTTTGCCAGAGACAACCTCCTTTTTTGACTTTtatgctctgtaggaatttccattgtccatgggcattaaagattttttagagtttccatagtctagggaagagaatccatagcttttccttcttactgtgagggtggatatgctgaagcgcctggggcaagggagcctcagtactggagaaaaattttagaaccctaaggttagccaacaccttagtAAACCCAGGGCTAAAGGCCCTCATGTAC…
>lncrna_single_sw_00087127	atcacttctacttgcagctcagcagaaaagtgtgactgaagtttatcagagcacaggtcacatggctgtggcaccctgggaaataaagaacacgactaggcctatgggatatttcaaaattaaatataaaaaaatctttgtgtgtttttgaaaaatagatttcagtgcaggattctgctggagaagctctattaactgatgtgttttgaaaaaaacatgttttcccatgaagttttgctttaATGAAATACTGttttaccagcctggactgtaaaaataaggtttgatgccaattttattagtaggcaagaaagataatagatattagaaagccagggttttcttcATTTCTTCATCTGACTATTCACCAAATCAACATGGGGAAGAACCTACAGATAT…
>lncrna_single_sw_00087128	ccgatatcgcccacctgtaggtTCACGTGTATGGGCACCTttagagacaaaacaattctattgggtttacttactgttgaaatgattttttttagtatacttaaggtataaagatcgatattacataaagacccccatatccagaaactcctaggtcccATAACTGTATTCTCAAATTCTGCAAAATAATAATTCTGTGTAACACCATGTACATATTACAATGTATATAACAGGATATCACACTGTCAGGATCTAGCATTCCACCAGAGAGTTTTTACTGAACATCAGCTCAGCCATATTTGACTGCAAGGACAATATTTAAGCATTTGCTATTTGAGTCTGGGAAGGAAATTTCTAATTTTTAGAGTTTGTGGGGAAACCATAGGGCCAAATCTCACG…
>lncrna_single_sw_00087194	gattggcaaccataggtcagccatcagcaaagccctaaaagaacaaaacgctacccagccagtgcccaggcattttcttaaaatgggacacactctactcagctttcggtgcatggccatcgatttccaactccccctggacagaggtggggataggaatttggcgctattacagagggaatcacgctggattcaccgttttggactctgtctcacctcgtggactaaatgagaccctacccttgggctgttttatttagaatctTATGCATGATAATTGGGTTCTGTAAATCATTACATAAATAACATGTACCAGACAGACCAATGGGACACTCTCTATGCTTAATACTGATCGATTTCCAATGATATATTAATATATGATGATATCTGTGGATAATA…
>lncrna_single_sw_00087199	ctgactgctaacagcttagagagctgtaaaggagaaggtggtgttctggctattatgttaaacatctgccggctccagcctttatagattacatttttggctaactacattaaaaatattttttattttgtgcagtctatctattttactcagttttttactctgaactgctccttCCTGCTGCTTGTACTGTAAATATTATTTTTTAAAGAAGACATATAACGGCAGTTTTTGAAACATTAAAATTGATTGTGTATAGAGTTAACAGCTAAAATTCAATAACAGTCTCTAAAAGAAAGCTCAGTGAGGAAACTGAAGAGAGCCCTGTTTTACCTGTTCCAGAATTACAACTTACAGTATCTGCCGTCCCCGCTACTGAGTACTTCAGTCTTGCTACAG…
>lncrna_single_sw_00087205	ttttttttttttttAAAAAGGTGTAAGGGAAATATATGAGGCGATTAGGCACAGATATAATTCAATACATAAGTAATTGTATACTTCCCAAGCAGAAAAACACCCTCACATAACTCAGCAAAGAATACAGTCCCCTCAACCCTGGAGGGGTTACCCGATCAGACAGACCCAACCGCGCTAAAAGCCCAGCCTTGCCCTCCTGAAATTCCCCTAATAGTGCCCCCTCTGCCAAAGATACCGTCCCTGTGTCCGGAAAGCCAAGGAGAGCCCCTGAGGATGCGACCGTTCAGGATGGAGAGCGGAGCAGAATGGCGCGAAGGAGGAAAGCGCGCGAACAGAGGCGCGCAGAAAATGGCGACGCGTAGTGACGTCACCCGGAAGGGACGGTGGAACGCATGG…
>lncrna_single_n_00061266	ctctcccatgcttcttctggctccccactgctttctccggctctcccatgcttcctctggctccccgctgcttccttcggctccctgctgtgcccttgtgtcagatcatagtgggggccgggtaaattaccttgtggggcaatagtttgaggatgcctGCAATAGACTATGGTACAACTATATGGCAGCACAAGAATGTGTTTTGACACAAGTACATTTAATAAATGCAACATTTGTCTCTGTTTTAGTGTTACCTCACTTGCTGCTGTGTTTGTAAGTGACCTTTTATGTCAACAAAATTTCAAATACAATATTAGCCTTATTTTTTTCTGTATAGTTCTTACTGGCGCAGGATACCTTGCTGTATCTCCTTTTGATGTTCAGAACATGTGATTTCTG…
>lncrna_single_n_00061268	gaaaaaaatatcaaacacactgaaacctttcaggattccccagtacagtgtttggaaaAATCAACCTTTTTTTGTGTATTTTTATTGCCCAAAAGTCTGCAGAATAATGCAAAGTAAAATGTACAGTGTATTCACTGTTGTCAAATAAATAAGCAAACAAAAATATAATAGATTCAAATAGTAATTACATGTCTGAATTCAAAGCAAACAAAATGTACTCCCAACTAAATATATAGCCACAAGGCAAGGGAGATACTGATAATGTTGGACTGCAAAGTAAATAACCAAATAAATCTGGAAACTTCAAACTTAGTGGATGGTTCTCTGTACCCTAAGTACCTGCTTGCTACTTGCTTGCATTTTGAATTTAGTGCATTGTGTTTTTCAAAGCTGTACACA…
>lncrna_single_sw_00087276	GCTATTTTAGGCACTATTATTAGGCAGTTTGTTGTTCACACTGTGCGTTTCCTCCAGGTTCCCCCCTTAAAGTGTTGTATGAAGGTGATCAGGATCTTAGATTATAAGCTTTAGTGAGGCAGAGACTGATGATGCCATAAAGCAATGTATAAACTTGTTTTACAATCTACTTAAAAGTTGAGTATTTTTCTTTTTTTTTTTGCCACAAAATAACAGTAAGACAGCCGCTAACTATAAAACATGCAATGTTTTTACCTGTGGTGGGTGACGCAAGACGTATATTAAAGAAAACCACAAGATTTATATTAAATATGTTCAAAGTGAAACTTGTTAATTCAAAGGAAAAATTGTTTGTACTGCGCACATTTTTCATAAATTAATTTTATTGCATTCCTCCAT…
>lncrna_single_sw_00087279	tAAAGCTAAAGAAAGGGCTTATATGTATAGGCTGTATATAGAAGTGTATAAGGTTATAGTGGGTGTAGGCATTGTTGAATATTTATACTACTGGCTTGAAAGCAAGAACTGAAAATTACCTGCACCCAAATTTTGCATTGCTTAGGCATGCTTTTTGTCTTCTCTTTGTAAGCATTTGCACCATCTATTGTGTTTTTATTGATGTCTGCCTTGTACTGTACTCTGCTTTGTTTTACCTCACTGAAAGAGCATAAAGCACAACCTTTCATCAAGACACCGAACCCATATTGTATGCCTTTATTACACAAGTGAGAAGTCCTGAGAtagggttgccatctgtacggttgacctgtcgagctcggtttcagaagggctgtccaggtcaaaactgcctgctcg…
>lncrna_single_sw_00087283	gttaattgcaaggtcatgttttattattacagagaaataacataattttaacatttacaattattttgcttaaaatTCTTATGTTTAAACACTATTCACAAGGGCAATTGTTGCTATTATACAAAATCTATTAACTGTAGTTTATTAATAATATAAATAGTATAATTATATTCTATCATTGTTTTTGAGATATAAATGGTTGCTTAGTGTGTTAAACTGATCTAATATTTAATTTTTGCAAACTATTTAGCCATGCTGTCTGTCAGTTTTCcaaattgctgactcattccgcgatcagccaatagcagcagcggaaatctgtcagtgactcacagcatgagtgtgtatgtagcagctgcaaagcaaaaaaaaagttaggttgagcaactcacaaataat…
>lncrna_single_sw_00087289	tgggcacagagttaaattttttaacattttcgaatggtggtgtgcctcgtgatttttttcatgaaacaagtgtgcctttgcccaaaaaaggttgaaaaacactggtctaaggttttctggtggcccctggggtcccagtccgacactgGACTTGTGTTTTTTCTTTTTAACAATTTATAAGACATCAGAGATTCAGCACCATGGTTTTAACATGTTTTTTGGCTGCACTGTACAAAGCAGCTCTCTAGATTTTCTCAATCATTTCATTCGGTTGAAGAGATGTTTTTTATGCCTGCATACCGCAAGGTCGCTTAAATCATTAAACACTGACTGTTAGTGCTTTTCATGTGCGATTCAGATTTCAGCCAATTTATCTTCAAAGAATATAATGATATAAAG…
>lncrna_single_sw_00087310	AGCTGATGCAATAAATCTGCTTTAAATATGAAAGGATAACAAATAAAGCAGTTCAAATATTCCTACTGATATTCAATGTAGAATGGAAGAAAATAGTAACTTTAAATAAGCCATATACTGTATACAGTAAGTTGCACTTTTTTTCTGATAGAGCAGTCTTCATACGCAGCATTTTCTTACTGTGTGATTTTGTTTGCCAAATTCTATTGTTCCACATATTTGAGATAAGATGGATTACAGTTGGTCTGTCCAAATGGAAAATTCATTTGTCAGTCCCCTTTCTTTAGGGGTGAGCTATCCACATTGCATGGAATGTGACCTTGTAGATGTACAAACAAGGTGTAGTTCTACATCTTGTTTGATTTTCTGTGCTTTGTAATTCACCTGAATATACTGTAG…
>lncrna_single_n_00061278	CAATAATCTAGAATGTAAGAAAAAAATCTTTTAAACTGGGCACACAACAATGATGTGAGGAGGAGGCAGGAGGGAATTGTAGCAATGAGAGATATTATTCAGAAAGTAGTTCCTTGTAAAAATAGTTCAGCTTCCCTTGTCTGCTACAAATGATATTCTTATAGCCTACTCTTCAGAGATTAGGAACTCTGAAAAATAGTTCAGAACTGGTCCAGTATGAACCATTCATATAGGAACTGTAGTATTTTATAATTACTACTATTTTATTTAttatccagaatactgagacctttttttcaggtttttccataatttcaagtctactaaaaaattcaaacattaaataagcccaacaggattgttatgccactaatatagattcgtacagcttagtcatca…
>lncrna_single_n_00061279	gggagaTATTGATACAGGAACATAATTTAGTGCTTGGTCTGATTTTGACGTTAAAACTTAACTTTTAATTCATATTTAATTAAAATGGTaattaatagataaataaataaataaGGATCCCAATTTATTCATTCATGTCAACCAAATGACATGAATAAGGTAAGTAACATATAAATCAAAGATTATAGCGTGTTCTGATTTAGATAGTGTACATGATTGGTCTCATTACGGAATTCATGATTGGTGTCATTATCAATTCATTTCAGAACATGATTAAAGGGGTGTTTAAAACACACGAAGGTAAAGTACAACTTATAGTTTACATCTATTTACAATGGAGGGAATTATCACAAAAAGAAAGGGTCATATAAAGTATATTGCCAGAGTCATATGATAGCT…
>lncrna_single_sw_00087333	ctcacatgttgataaatctgccccctattgtGTAGAAATTAAGGAGGCTGACTGGTGAAGTTAACTTATTTATGGGAAACTATACCCCCCTTTTTACCTATATaaatccatttacgtatattggtatctaggtggttagatttttatgcacctttccttcattagctcatttcaaaaaaggagtatattttccctttaAGTACAGATTGACAGCTATTACAGAGCACTAATGGAATAATAATTTAGTGAAGTGATTGTGGTACAATTAACATTTCAGTGGTTGCAGTCGTAAGTAGCAGTATTTTGATGGAGTCTTTCATTCAGATTCATATGATGACAATGAGCAATTTGTAAAAACCAAGTTTGGAACAAGACAAAAAATGATGGCCTTGTGAATTT…
>lncrna_single_sw_00087405	atttgttatgcggtataaaaaacagtggcaaaattttccacgcatcggcatgattcaccatAGAGAACGGCACAATTTTTGTATGTGTTTATTCttagacaaagactgaagtggcgtaaaataacagcgtcaaatctggtgtttggacagcataaaattaaaaacaccttgataaattcatcatttattttacacatctttttacattgttttttcaggcaagtttcgtttaacatagcataataaataggcccctCTGGGTGTAAATAAAAAATTAATGTAAAACATTATATACTGTAAATAGACCATAAAAaattcaatattttatattttttctgtaataataaaacagtaccttgtacttgatcctaaataagaacacaaataaAAAAAATGGTG…
>lncrna_single_sw_00087406	TTATGGTTTACACTGACCCTAATAAAGATGGTTTAGGCTTCAAATGTTGTTTGACTTTTCCCTACCTAATAATAAAATATTTTAAATGGCCATGTTGTTGCAGTCTTTAAATAATAGTAGAGAGAAGTGAACTGTCAAAAGGGACTATTTTTTAATTGTCATTACATATATATAATTTCTTTATATTCTCTTTAATAATTAGGCCACAACTTTCACGTCTCTCCTTTAATCAGGTATTTGGCAGTTTAAATAACTTGATAAACAATATAGGTATTGTTTATCAAGTATATAAACTGCCAAATACCCGATTAATATTAACATGGATATATTTCTTTTCAACAACCCACTTGTAATGCACATTCTTTTCTTCTCTAAAGCTAATGTGCCTATTGATTTTTA…
>lncrna_single_n_00061287	ACATGGCACTACTAAagtagccatgacaagtagctgctactaattagctccaggtgtcttcacccttaaagctacTAAAAAaaaggccatctcccatagagcctattttaggcaaagaattagtactAgtgcctggccgtttcgaatccttaaaatcgtgtgaccttttgtcacataaacacggaagttaaaaaatgttcactgcacatgtggttcactttaactccttcctggtctaatttgcatacgcaaaatagggtttgtttctgtattctcctgaatctttcacaaatctttaattcggccgaatcccaaaaaacagtaccttgtacttgatagtaacaaagctgcttaaatccatattggtggcaaaacatgtttaaatgtttttatttttta…
>lncrna_single_n_00061288	GTAAGCAATGcagtgtcggactgggaacccagggcccaccagaaaaccttagaccccaggcccgctttccgaattatttttcctcctttcctcacccaacctctttattctcctagtctcttttatttacatgccagcatctgttcttccctctatttctcctctttcttcgcactcagaaatagagaataaccatgaaacaggccaaatggtcaggagctgcagggcccacttacacctgggcccatcgggagttttcctggtatcctggtgggccatccgacactgAAGCAATGTGTTGGATAGTGTGTAGCAAACATGTTATTGTGTAGCATACCTGTTTAGGACATAGAATTGCATGAATTTTTGTTCAAAGAGCACAAACTTTCCATGTAATGG…
>lncrna_single_sw_00087414	TTATCAGCAGCTAGTTTGCAGTATGGGAATGTATATTTCAGTATGTAGTGTATGAAATAATTATCTGAATATTAAAAAAACAATACTTGGCATTTTAACTACAATAGTATACACATTGATTTCTTATTGTTGCATATCAAATGAAATATTATATGATACAAATTATTGTTTTTCAATGTTGTTTTCTGCAGATGTTTTGGTATCTCTGGGTAACCCTGGGTTTCTAGGCTGGCTGTTCATATTTCTACCAGTTTTAGGAGATCTGCAATGGCTGATTTCCAGGACTCCCACACGCCAGCATTTATCAGAACACTGCACAGATTTTTCTGTAAAGActcttctccctttctctctctccctctctctGTACATTCATATATATAACATATAACAACTGTG…
>lncrna_single_sw_00087417	acagcggcagaacctttccgaattttttgcgcaaatgtccgaaaaagtcgcacaagcgtgaaaaaatcagcgaaaatacgctcggagagttcgaatgaacgctccgagcgttcgtgtcttaataaatctcccccttagTCTCTGATGCATCTGCTTAATTGATGACTTCACTTGTTGTGATTTCATATCCATTATGTTTCCTTTTGAATTTCAACTTTTAGAAAGGCTTATTCTAAATAACCAAAATAACCGAACATTTTCTCTTAGCAATTATTCAATGTGGGAACATCTGTACCTTCCTCTACAAATCTGTTGGTTAGGTGAGTTTTCTCACCATATTATCTGATTTATTGCTTGCTGCAACCATTGAGCTTGTCCTTTGGATGGTTGCAGAATTAG…
>lncrna_single_sw_00077458	ctcgtgtatggccacctttaagcaaTACAAAATGATGAAAAGAAAAACCTTCCCTCACAGTGAATCCGTTTTCTGGCTGCCAGGATAGCTGCAAATTTGATTCCACCTGCAACATTTGACAGTATTAAACATGTTAAACATGAACATCCTCTTTTCTCGACAGATATCGCAGTTCCCTTTTTTTCTTTTTTTAAAAAGTTGAGCATGGGGTGGGGGGGTGTTACAAACGTACAAGTTTATAACCTTGTCTTTAATGTTAACGTCACGGCTATAAAATATACATATATACATTCTGCCACCACTAAAAAAAAAAACACAATAAAACAAATGCTTTTCTATTCACTCTTTGTTTTAGGATTTCCAAATAGGTGTGTGTAGGTGGAACAAATGCATGTCACA…
>lncrna_single_sw_00087531	agggagtgataagaatagagagggGAGCCTTTCAGTTTCAAGGACTTTTTGCTGTTGTTTTTCAATGCATGCTCTTCCTAGGTACAGGATGCCAAAACTGTAATTACATTATTCACAATTAACTTTTACTTATATACCACTTATATGCCTCCCTTTgcatttacccacgattaagccatattgctgcaagtaatatgttcacttgcggcgattccagtggtagtctatggcaaggaatttttggggagatttgtagccagcagtaccaattttttaatgctggctacaaatgtcccgctgtgtcactgCCCTAACAGTAATGGGTCCCATGCAGCATTTCTTTTTTGAGTCTGGCAAGGCCTGCACTTTTCAGGATTATTTCAATagatgtatcctata…
>lncrna_single_n_00054498	ATTCAACCTAGTGTGTAATGTCTCTTTTTCTCAATGCTGTTCTGGGGTGCAACACAATGTGTGAATTACTTGGGGTGGATTTAAAAAAAAAATCAGGAGATTCAATGCTACTGCAAAATTATTTACTACATCTTATCTGCATATCAGTATTTAATGAATGAAAATGTAATTTAAAGCAACTTTCAgctggcttctgctataatttataatatataataatattcagaaatgcatagaactgcaaggcacagatattgcattcagtagcaattacatttacaaaAAAAGGTTTCTGTCTCTGCACACACAATTATTAGAATTAGCTTAAGTCAGTACTAGTAATATTTGCTGTAGCCTTAAGTATCTTTTGCAGAAATAACATTTCATTTGGGGTAAGTG…
>lncrna_single_sw_00087605	GCAAGCAACCAAATCAGGTAAAGAAACCCTTATTCAATACCCTCATTCATACAAGCAAATCTTATGTATGGCCAAGCTCTACTGAACTTTACAGTAGCATCTTTTTACAATTTACATTTTACTACAGCTGGAAGCTTTTTACCTTCAGGCGGACTGAAGAAGTTAAAAAAGGAGTCATTGGGAACAGTTTTTGTAACAATCCTTACAGTTCCACGACCCTTATGCTTTTGCTTCTTCTTTATGGTTTTTAAAGTGACATTTTTTCCTTTCTTCCAGTCAATTAAGCACCTAGAAACATGTTAAACATTACGTTAAAACATGCACTAATTAAAAAAAAAATTATTTTACGTCAAGTCACTTGCATGCTACAAACAAAAATACAAAGAACAGCTTGATATT…
>lncrna_single_n_00045939	TAGCATATGCATCCCAGGACCCCCAGTCGCACAGCACTGCTGTAGATTTCAGGATACAATGGAAGGTGTACATGCCTCACATATTGCACTTAAGTTTAGTGTATGCAAATCATTTTTACTATGGTACTGCCACACACATTTGTTTGGATGTTAGGGCATAGGGTGAATTGTTCTGACATATACATATTTGTTGACTGGGCATGTCTTCTTTACTATATTCATACCAAATTTCACCTGCAGCATTGCATTTAGAATTTATGCCTGTAAAAGCATACCATTAATGCTAATCTAAGTTGTTAAAAAAAAATAAAGATGGAAAAATGACTAAACCATATCCTATTCCACACAGATCCTAAAATGAACAGTACAAAATGACTGCCACTTTTTAGCAGCTTTCAA…
>lncrna_single_n_00061304	aatatttaaatgattttaaaatagactgaagctatggcgatccaaattagggaatgatctcttatccagaaaaccccaggatttaagcatcctggattacaggtcccatatctgtatatGAATCTTTTGTGGTAAGTTAACTCGAGCATATCAGTAACACAGGGAAGCCCACTATAAATGTTCTTTATTCAACACTTTCCAAGTCTTAGGTATGTATTATTTTGTGCTTTTCTTTGGATCTTTAATCCCTGCTGTAAATCAAGAATGCATTTCCATTCATTTCTATGTTATCTTGCATTAGCCCAACAGATTATTACCAAAGGTAATGGCACAAAATGCAGAATTGTCTCACTGCAGTCACCTCTTTATTATCATCTCTTTACCATATATTAGATCTCA…
>lncrna_single_sw_00087749	tttatatacaccatttatatgcggtgacaatttttatacactatttctatgctaccattcctatgcggcgaccgcattgaaatagtcttcgcgagttaaataatgcatgcaatatcgcgcataaaaaagcgcaagtatacttatagtgaatcgtgcgaaaaatcgccaaaattaagacgcggtaaaatttatagcgcacactaaaaatagcgcacattttatcgcactttagtgaatcaggcccATTGTATCTTAACATCCTGCTTCCAATTTATATCCAGCCATCTGTTGCGCCTAACTTTCAAATTCTGCCCAAAGGAGGTATATCAAAGGCTTATTATGTATATTTTGTTTCTTATTAGTTGACAAAGATAGAATTTGGGTGTTCTTTATGTTATG…
>lncrna_single_sw_00077940	ctgggtttacttggatgggttgaacttgatggactctggtcttttttcaaccctatgtaactatgtaaCTATGGTTAGCAGAATTTAAATCAGATTGTAGCTTGTTTGATATTACTTTTTTTTACATTTTGCTTAAATAGAAACCCCCACGTGTACAGGATTTTACTTTGTCTCATGGCTGTTGCAATATATTTCTTATAACACGCATGGAATTTGTTTTTGGTCACATAAAAGTATGCCCGAATTGGGGTACTGTTCTCCACATTATATCATTAGCTACCATTGCTTCTACATTAAAAAAGCTCTTTTACCGAGGCTGCAGTAAAGAAATCTACATAGATATGTCAAGACAATAAAATAGCTAGTTTTTCCTGTTAGTGATTCTGATAATTTCTTTTC…
>lncrna_single_sw_00087834	cccccctcccctctgccagatccgcttctgattggctggtgggtatgtgtagctcagaacaggagacaggataaagttacacacatgctcagagaataggaaggctgctgccggcagcctacaggaagggaagagaggtttcagtgatgtcactgtagtcttcacactgctgtaggctgccagcaccatatctcagagaagcaagcagggatctgggaatttagatatgcagtaagtacttaaaaagaatgcctttagactgacttttaatttatattaaccttttattgtcctttaaTTAATATATTGTAAAGCACAGCAAAAAATATAATAATATGTGTACATCTCATTTTTCATTACCAAAAAGAATATTAATAAGTATTTGTGTCCCTTTAAGCT…
>lncrna_single_sw_00087855	aaatattttcctaaactaaaagtagttccccttgggaaatgtagtaaaagagtacaaatgttcaaaaattgtctggcaataCAGTTGGTGAGAGAATGCTTTGCATTCAGCATAAGGGCAAGCGGGACATTGTTACTGGTTTTGTGATATCAGAGCAAGGTATTGCCACTCCCATTCAGCAATGACTTGAACTGGCTCTCAGAGACAGGATCCTAACAGTCTGTAATGTTATTTAAAAAGTAAGCATAGTTGGTCAACACACATATATTTGAGAATATTATTATTTTCATCATATCTTTCCATCTGGACAATTTGATTTTCACAATAGTTCCCCTTTAAGGCAAGATGGGCGCAGGAGACCAGGGCATTATTGCACAAGCTGTGATGTGCAAAGAGCTG…
>lncrna_single_sw_00087883	gctctaggtaagtgcttcatgaaactttactttatacaagcaattgcaatgttttgtatagaaacaaagtagttttatgcacacacatgtatataaacttgcggcaaacatagctttcagtaagcagttgtttcagccccatttaaaacttacttccagcacagctgaggcacatgcttcaaacaaattaggcctcagtttgttaaccaaagtttccacttttaacacacacatatatatatataaatgtatatatattatacacatagctatttacacaaataactgaattaataaattactggccagtaaaattaacatgtaaagactaacaaaaaaagaatttttttttagctaaattcactttatcacaCTAACCAATTTGATCTGTTCTGTACT…
>lncrna_single_sw_00087884	GGAACAGTCGGCAAGAAAAAAAGATTGTTTCTGCCTGAAAACAATgtataggtatgggagcccttatccggaaacccattatccagaaagttccaaattactcccatagactccatcataggcaaaatattttagaaaatgatttcctttttctctgtaataataaaagagaactttgtacttgatccaaactaagatataataaatccttattgggggaaaaacaagcctattgggtttatttaaaattcaaatgatttttagcagacttattatggagatccaaattatggaaagatcccttatccggaaaaccccaggtcccgaggattctggataaccggtcccatacctgtatatgaattagaGTAGAAGTGTAAACCTGTAAAATAAATGTTG…
>lncrna_single_sw_00087893	CAGTGATTTCATTTAAAGTTTGATATTCAATGATTTAAAATAAAACTTTACAGTCTACTTATCGCTGATTACTTTTACATTTAAGTCATTTATTTAATTCCATCTTATGAAAATGCACTGATAAAACTTTCACTTTTTCTGTTTAAAAGGAATCAAATAGATTTGATAGATTTCTGCCTTTAATGCTGGCAATAAAGCTTCACACCCTGGGATACACATAAGCACAGAGCTCTGCTTTTTATCTTATTCCAAGCTTCAGAAAATATAGAAAATGGTATTTTCAGCTTTGGCCTCACATTGCCCCGACACAAAAGCAATAAATTCACGAAGCAAAAGCTGCGCAGGACACCAGTTTATTATATTTCAAGGTTTCAAGGGAAGTTATATTAAACATAGAGA…
>lncrna_single_n_00061328	ATCTCTTGCAATTTGTATAGTTTAACACATGCCCTGATGACATAATATGTTTGCTAGTGTAGTCTTACAAGACTTGGAGCCTGCCTATGAACTGATCGTGACTAAAGGACTAAATATTGTAACTTCACTGTAGACCAATGGGCTTAACATCATCACTATAATCATAAAGGAATTTGGAATGATATGTGGTTGCTGCAAGTGGCATTGCTTTATCTACCAATTTTATATTTTTAGTTGAGTGTGGTTGTCAGTGtggaaaacgaacattttgcgactttttcatattttttgcgacttttcagtaaattgtcgcgactttttcataaccgttacgacttgcgcgaattgtcgcaacttttccatagccattacaaatttcgtgaattgtcgcgacttttt…
>lncrna_single_n_00061329	ctttgaatggctgcccccggggctacacagcagctaacttatataaactatagtagtctttctgaggcaaacacaccaattgtagcaatgcagggcaacagtacattatattgtcattacatttatacatttatattcattggAAGGCACCAGTGAATAACATGTCTTGTCAAGTTTTTCATAGTATATAGTTTTCAGGAGCTCATTTTTTGAGTCTTTTAAAACTGACTTTTCATGACATTCATGTCACCAATTTCTAGTAtttttatattttagtgtttgtcattttttttttttttttGCTTTAGTATGTGGTTGTTGAGGTCTGACAAGTATGGCTTCCAAGTTTATATTATGTTACAGAGTATGGCAGAGCTACTTGTATAATAACAGAGAAGT…
>lncrna_single_sw_00088055	AAGACATTAGGCACATCACAAATGTAaaagaataaagggtatgaggtaaaaaagagtaaaggaaataagataaaaaagaagaaaaataTATAGTAGCGGGTAAAAAAGGAAACGTAATAGTAGTGCGAGGGATCAATAGATTAATACTTAAATAGAACAGAAGTCACAAAAGGGAAAAAAACTAAAACACAAAACCAAAAAATGTGCCAGTACACACGGTAATGTTCTACACAGTTTTATCGCACGCCATGTATAAGGCGTAAGTGCGAGGCCCGTATGATTAAATCACCTCAGTAGCCAGTAAGCTGTGCCACTAGGACACTGCTCATACCTAGATCGGTATAGCGAATTCGCACCGCTATGGGTGCTTAACAGTTACACCACTGCGGGTGCTGAACA…
>lncrna_single_sw_00088056	aaaataaaaaaaggtttattggaaaaatccgacgtttcgagcaccaaactgtgctcttcctcagggacaaaCCAAAAGACACAATGCATACAAACCCCTTAAATACCCTAATGTGAAAAAATGGCGCCAAAAAGTGCAGGTCATCACCATAGTAACCCATATATACAAATAGCATGTAACAGTACATAAATAGAAATCACAGGTGTAAAAACAAACAGGCATAATCGCATATATAACTGGTTATTGGATGAAAGCAAAATAGAATGAAACAAATGAAATATGTGTAGCAGATGTGCGTAGTAAAAGGATCTAGTTAAGCAAGAAACAGTGTTGCAAAACAGAAGCGAGTTCAGCTTACCATTTAGAAATCACCGGAGAAATAGAATAGTTAATATCATA…
>lncrna_single_sw_00088057	AATGACAGAGAATATAGGATATTTCGCCTTCAATGTTTCAATCGTAGCAACCCATCTCCATTAGACTATAGATGGTGGGCATATGGCTAGAAACGTATCATGTTAAAATAGCAGGATCAAAAAATGAGATAAAAAAGAATAGAAATAAAAAGAAAAAGAAGAAAAGTAAGCTGAACAAAAGACACCAGATATAGTGAAGGATGCTGCAAATACCATACAGGTGACGGGCTAGGTGATGTAGGGACAGCAAACAATATGGAAAACATACAGTGACAGTGAAAATAAAATAAACAAATATTCCGTAGATAGTATATATAAAATCAACGCTGTACTGAGTGCAGGAGAAAGACAAAAATATATAGGTTATAGAGCAAAATCACAACACGGCTTAAAAACCTA…
>lncrna_single_sw_00088141	CTCAAACTTGCAACCCTGATGATGACAATTACtgcacgtgtggtcacacaaaaatagaagcaaagaatgattccaataataaaaggtgtttgcatccaaaaccaatccttgcacttccacacagttgtgctcagcactgctacatttcccctacctcctttTTTTCAAAATGGTAATGACCTCATGTAGTTGTAAGTAATTAAGTAATGAAAATATTCTAATTTGGGAGGATTGTAGTTCATCACCAAACATTCCCATTTTTGATTCCTCAGGGCCCTTGGAATCTACAACATTTTAAATTATGTTGTTGTCACTACTGAAAGTCTTGGGCCAGCAAACCTTGGATAAAATTGATACCACAAATTGATAAGGCGAGATAGGGGGATGATAAAATATTTT…
>lncrna_single_sw_00088142	ctttaaTAATAGTAATGTAAATTGGGAGTACTCAGACCCCTTTGAGTTTGGGGGTGTACATAATTGCTTGGGTTAATGTACCTTCTTATTGCTCTATATAAATGTATTGACTTTTCCCTGAAAGGTACGTTATCTTGGGCAAGAGAACCATTTATTCTCCCAAAACACAAAATGTACAGTTTCGGACATAATATTAATAACATAATGTGCTTT
>lncrna_single_sw_00088172	cAAACATAAGGCTGCATTCAGCTACAATTATGCATTGAGAGTCAAAACAGGGTGACTTGCACCCATAATAAACTGCACTTGCACTTGTAAATGAGCCTGTatatttgtatgtagagaattggctgaaggatagacttgaaagagtgatggtaaatgaaagattttctaattggaccagtgttgttagcaaagcactgcagggatctgtccttgtctctttgctttttaatttgtttattaatgaccttgaggtcagcattttaaagtactctctctctccgattttgttggtaattctaaattattgaaaattagaagttccattcaggatgctgccatttgactatatagaaaactaggcagcaaactggtaaatgaggttcaaatttgggaagtgca…
>lncrna_single_n_00061341	GCTAATTATTGTGAATCCACATTCTGATTGGAGAAGTCCATAGTTCAAAGTGTCCATCAAAAATGAAAGGTCCTTTAAAGCATATGCAAGTCCAGTTTCTACATAAATCCAGTTTTGTCAACCTGTGCAAGAATTGTGTGAATTTAAAATATATGTACTGTAGAAAAGCAAGCTACATAAAGATAAAGAGCAACGTCTATCATAATGCAGAGGAGTTGTTAAGGCAGGTCTGTTAGCTACCATTGTGCAAGGCAAGTAACAGAAAAAGATCCACTTACAGGGCAATGGAGTTAAACCTGCTGAGGAAAAACACCTCAAGCATTGTTCAGCATTGTTTTGCTATTTAGACTGCCTCTGAAAGCTCAGCCCTGCACAACTGCACCCAGGCCAGCCCTGcac…
>lncrna_single_sw_00068542	ctcacccatgttctgttcattactatgggatttttaagtgtatttatcagtgggtgaaagttagaattcaccatttgataatcccatagggataaatagaacattggtaagtttttatgtattgagctctaaaattacattttgataaatctgtcctttaTTTTTGCATTCCACCAATCTGTGTATGTAAATATATGCTTGTTTTGCATTTTTTTTTTCAGTTTGATACCTGCAACAGAAAAACACCTGGTGGAACATCTCACCAATTGGCAACAGGTCAGGaacatgattaggtataaaaaaaaggctgggtcacccagaagtaaagatggggaggggtacaccactctgtaaaacactgcacaggtaaatattggaacTGTAAATTGTGGGTATGTG…
>lncrna_single_sw_00088231	gcttgcatgagtgcgtgtggcatgggcagcttgcatgtctggaaaggcagcatcaatgcagaaaaatatattcaggttctagaacaacatatgctcccatccagacgtcatctctttcagggaagaccctgcatttttcaacaagataatgccagaccacattctgcatcaatggctgcgtaggtgaaggatccgggtactgaaatggccagtctgcagtccagatctttcacctatagagaacatttggcgcatcataaagaggaaggtgcgacaaagaaggcccaagacgatttaacagttagaggcctgtattagacaagaatgggagagcattcctattcctaaactagagaaactggtctcctcggtccccagacgtctgttcagtgttgtaag…
>lncrna_single_sw_00088246	GTGCCCTTTATGAGTTAGTATACTAACCCCAAATGCATTTTTCCTGTTGTTTTAATTAAGAGATATACAAaaagtaaaacaatgaaaaaaaataccaataataaaaaatgaagaccaattgcatattgtctcagaatagcactctctacatcttactaaaagttatcccaaatgtgaaGGTTTAAAATCATTTTCATTAAGAAACAAGCGTGACTCAGTCTGAATAACCCTGGATAGAATTTGTTTCATTGATCATTTCCAGCTCGACCATTGAATTTATTTGATTGAAAATAAACCTGGCTTGACAAACCTTTCTTACTCTAATACTTAGATGATTTGTTATTGGCCTTCTCAGAATAGTTTAGATTCCAAAATGTCCTGTTTTGCATAAAAGAGCCT…
>lncrna_single_sw_00088278	GATACAGCTAAGGTAGCCAATTGATTTGTAGCCAACATTTGTGATTTCCTTCTGGACAACTATCAGACTTTTTGAATGTCCTCAAATGATTCTGGTATTTGCATTTAGAATTGGAAAGTGACCCATATCAGCAAATGAAATGCATTCTCAGGCCACCATTAAAAAATAGGGCACACTTAATTATCCATATATTTGGCCCCCTGACATGGGCATCAGTACTATCAGTCTAGCATGTCATTTGCTTAACTGACCCAATAGAATAGGTTCATATCTGGGACTATACGCTCTACATTGTATGTTGTTTTAATCTCCACTCACTACCTTACACAGAGTTTATGAATAAGATAATATTTTATTTTTTACTTAACTTTCATCTTGGTTCTATCATGGTGACTCTGC…
>lncrna_single_sw_00088288	CAGAACTGGAAGAGACATTCCAGAACATTTGCCGCATGGAATATCTAGCTGGTCTTCATCAGTCTCAAATCTCAAACTTCAACAAAGTCAGAACAAAACAGaaatagagactgcattcaagcaaaatttcagctggggagctcagtctctatttCTGTTTCGTTCTATACACTGTTGGGGCGCTGCCATATGCCTAGGAGACTTTGCACCACAGAAAATTGCTTAAGGTGAGTGCAGCTGTGAACTTTTTGCTTGCTACAATTCAACAAAGTCAGGACATCATGGGACCTGGTATATTCCGACAACTAGATAACGAACCTTACCAGCCATACCATACCACATACCAAGCCCCCCAGACTGGTTAACCCCTCACAAGGAACTCCCCTACTGTATGGACAA…
>lncrna_single_n_00061349	CTTCCTTTATTTTTTTTTTCCTGTATCATTTTTGATTTATTAGCCTCCCTGTTCTCTTCAGACTGCAAGAACACTACCTGGCTGCTGTGGGTTGGGGGGCCCCTAGTTCTTAAAAccctaaccagtggctcgtgagcaacatgttgctcgccaaccccttggatgttgctcccagtggcctcaaagcaggcgcttatttttgaatttctggttaggaggaaagttttaattgcatcaaaacccagtgcaattgccaaacagaaccttctgtaggtttccagtcaacatagaggctaccaaatagccaattatagctctcattggcacctccaggtacatttttcgtgcttgtgttgctctctaaaactttttccatttgaatgtggctcacaggtagta…
>lncrna_single_n_00061350	GTCAAATTGAAAGATTTGTAGTTCTCTTGTATATATACTTGTATCTATTATTTTTTTGTATTCCACAATACATTACATGGTATCACCTGCTAGCAATCCTTTAGTAATATGGCTGCTTGCTGGCATCATCTTCATCATCTGGCATCAGATTTGATTTTAATCTGACATGAGCACTGTTAAGCAGAAAGAGATTAAGTAGAAGACAAGTGGATACAAATACAGAGGCAGACCATAAAAGAAGTAAGTAAGAAGTAAAGAAAAGCTTGAGAGAAGAAATATTAGCCAATAAAGAGAGATACAAGCAGCTGGAAATTCAATGGAGGGGGGGGGGGAATAGAGGTTAAGTTAAACAGGAAGTATTTACAGGAAATGAGACATAAGTAATTGCTGTTTTTTAGT…
>lncrna_single_n_00061351	CTTTAACAGATATCAGGTCATGATACAAAATTAATAGAGCACCTACCAAGGGAAGAGTGACTAGCAGGAAGGTTAACCAGCAAACTGCCCATTTGCATGTGCCGTTCCTCAGCGGTGCAAAATAGAAAATGACAATAAGaaatattaaatttagtttaagattaaaatgtaccatttgaattaaaaAATTTTGATGGCCAAAGAACTTCTTTTCTCTCATATATTTTTGAAAAATGGACCTACACCATCTAAAAGACTGCAGTATCAGGTAGCAAAATTCTGCATATGATAATATAAATTATTATCAAGGAAGCCTTACAAAAGCTCATTATCATATGTAACAAATATGGACACCCTGCACCCTTTATGCATGGTTCATTTGCACAGTTGATTTTATTG…
>lncrna_single_sw_00088306	CCGATAATCTGTTCATTGGGGAAACTGCCAAGACATATCCTATAAATGCAAAGAATTTACATAAATCAATTTAGTCTAAAGGACAATGTAGTTACTTAAATTAATTGAATTAACAGATGGCCTGTTCACTGTTAACTGTATATTTATTTGTGTGACAGGATTATTTTTGTCAAGTAAATGCTTAGTCTCAATGCTTCCCAAAGATAATGAAACAGAAATAGCTCTGCTGGATGGTCTTGTGAAACGTATTAATATAGTAAATATCAGTAATAAGATTCTAGTTGTCTGACATAAATACCATTAATTATATTGATGTGGCAGTCTCCTGGGAGTTCAATGGTATAGTTGCTGTTATCCATTAAGGATAATGAAAGAAGTAATTATATGAATACATTAATG…
>lncrna_single_sw_00088358	taaaaggcacgacgtttcgcgtaagttttaacgctacgaaaaaatcgcaactttcgtaatggctacgaaaaactcgcgtttttacgcaaaaatcgtaaagacgccgaaaaactcgcgtttttacgcaaaaatcgtaaagacgccgaaaaaatcgcaaaaaatacgaaaaagtcgtaaagacgccggaaaaatcgcaaaattaccgatcattacgaaaaaaacgcaatcggacacattcggcctgttcgtgggttagtaaatgtgcccctTACtgtatcttgtatttatttgtatttattgttatactttgtatttatctattatcttattaaccccctgtttttattaatgtattctactgtacagcactgcgtacataagtagcgctttataaataaa…
>lncrna_single_sw_00088384	TTGGATTTAGATTTGAAATGTCACAGCACAGGAAAATCCCATTCATATGATATGGCTGATGCATTAAAAGTGAGGTGCCTGTGATTTAGCCAGACAGTTTTAATAGAAGGAAAAACATGTGTCCATAAAAGCATGCCAAAAATTGTTTCTGTTTCATGCTGTCTCCTCATTTACACTGGTGAAGGGTTAGGGACAACATTTTAGCATCCTTCAGCTTAAAGCAACAACATCAGGAAGCAATCTGATCCCATTCAGCTGAAGGTCTATGTGGAACTATGTACACAAACATTTATGTTAATATCAGGAGTATGCCTTGTAAAACTATGCTGGGGTCTAATGAAAAACAGCTAACACAGGGCTCAAAAGATTGCAGTATACTATGCAGAACTGTGTCCTGTT…
>lncrna_single_sw_00088421	tatatatatatatatatatatatatatatatatatataGCACATTCACAaaaaagcactcacggcttcaaaaatatagaaaaacaattttagatttattagatcatcgcatcaacgcgtttcgatccaaataggatcgtcatcaggatGGGGAAGGGAAGTGAGGTGCACCCATAAATACAGAACTCAACCAATCAGAGTTCACAAGCAATTTACATAATCAATCACTGTGCAAATGTCAACATTTAAATAATTAGTATATATATATAGTGTATAAGTACCCCCAGAAGTGAAAAATACCCAAGTTCATAAGAA
>lncrna_single_sw_00088437	GCCTTCTTGTGTCTGCAATGCCTTGACCGCTTAGTCACCAACACAGATAATAGTATTCAATGAAGGTTTCCTGGAATGGATGAGTTGCTGAGGATATCTTTTTCATTATTAGCAGAGACAGTGGTGCCAAGTATTTCCCCATTACTTATGACCTGTTTCTATGTATTCACTTCAATGAAATGCTTTCTTCAAAAAAGGGTGGGGTATACAGACATATTACTGGTATTTTTAAGCAGCAAATACCTGTCTCCTAAGCCAAATCCCTAGGAACTACATTAAGCAAGAGAGAAATTTAAATCTGTTTACTTATTAAAGGGCTAACAGTCTTCCACAAAGAGGCAAATTATGTGGTAGGTCTCAAGAGAGAAAACATAAAGCCTCTTACGTCTAAAGTGCCAG…
>lncrna_single_n_00061365	TCTGTCATCACATAATTACTGCCTTTATAATATTGGCATGTATGGTTTTTTTTTTTTCTTATGTCATATTAGAGGCTCAAATTCCATATGTTTATTCATTTTAAAGGTTCACCTTCACTTTGCCTTAGTTAAGCTAGGCTTCTTATTAATCAAGCCGCAGGCACTACCAGGCATCAGTGTTGTACATTTTGGCGATTGTTTCAAATAAAAGTTAACTCATTCTGCTTTGTGTTCTGGACTGATTCTGATGCTGAGTGTATATCAAGACTTCTTCCCAAACAAAAGGACACAAAAGTAAACACTTTCTACAGCAGTTTTCCTTAAACAGGCTGTTCTCCTTCCAAACACTTTTTGCAGTTGTTTTAGATAGTACACAAGAAATAAGAATAAGTTTAATTC…
>lncrna_single_sw_00088523	ATTTAACTCATTTTGTGACTAATTTATGGTAAAAAAAAATCCCCATTTGTATAAAAATTAAAATAAACTCAAGTACACAATCTAGCTAGCTGTGCCAAGTGGCACAAAATAAAAGGAGTTACACATCTATTCTATTTGTTGCTATGATGAGAGATTATTTTGGTTTCCTTTTGTATTTAAAATATTGCTGTGTATGCAATATATAATGTGTTGTGCAAATGAATTTGCCAGGTGTAATAGATCGAATTAAGTGATAAGAATGGAAAATAATAAGCCAACTGTAAGCCAAACAAAAAGAGCTGTAACAGCTCCACAGGATGAGAAAATATGCGAGGCAACTGTGTGAAAAAGGAGAGGAAATGATGAGAGTTCCAGGCAATTCAAGTGTTCTTAGATTTT…
>lncrna_single_sw_00088527	attttggaagcctcccataggactcaatggcactctgcagctccaacctggcccaagaaaagtcacaatactgaagcttgaatgaatccgaaactttcgtactcggcgcgaaagctacgaaaaagttgcgacaattcgtgcaagtcgtaacgctacaaaaaagtcacgacattttgcgaaccagtcgtaatggctacaaaaaagttgcgacaatttacaaaaaaaatcgcaaaataccgatcattacaaaaaaaacgcattcggacgccttcggaccgttcgtggattagtaaatcagccccAAAGAGTCATAATTGCATAAAACAAGGACAGTATATTAAATGGAATTGACAAAAAGGGGCTTAGGCACTTGCTTTCCCCAACAGAGCAGAAAGCAAG…
>lncrna_single_sw_00088557	CTTCTTTCCAGTTTGGTTTTGTTAAGAAGCAAGAAGCCTTTTGATTAAAAGGTAAGTCTCTATTGGGCTGTAGCCATGAGGCCTTCTACTATAGGTAATTTTGCTTGTACTGCCTTTTATAAGTTGCTGCAGTTCTGTTCTTTAAGGTTCTATAAACTGCCACTTTTAAATGTTGTAAATGGAAACTGTCTTGCTTGGGAGTAATTTTATTTACAGGGGACCCATACCTATAAAAATCACTTTACTCCTGTAATACCATCCTAAAAGTCCATCACAGAAGAAAGGTAATTTACAATACCCCACACTTTTGTACCTCTTCTACTAAACATTTACCACCTATAACCTAATAA
>lncrna_single_sw_00088632	acttcatacaatgttgccaagcagatccttcttttttacaaattcaggtcattgacagggttttccccaatgaaagaCTTTTATGCCTTGAAGTAAAATAGATTTTTATTTTGAATACTCGCCATCCAAAGGGCCTGAATTCTATTTTTGATATTAGTTGCTATGTTTAGAATGTGACTTTTTGTTGATTTTTGTATAAATTTTGATCTGTTTAATCATTGTTATTATTACTTTCGTTATATTTATGTGTATTATTAAGAGGTTTGCTATGAATCTCTCAACTCGATTTATTTTTCCGGGTTTTACTTTTCCTGGTGTTCTTTATCCGATTAACTGTGGGTGTGGTTTATCCATGTCCATTACAGGTCTGTCACTATTTAAATGTTTTGAGTTCAGTGT…
>lncrna_single_n_00061375	tacctacacaccaatattacatctaaaaaatacatttgttggttcaagaataacattttaaataatagtgtaaattattttgtatgtaaaaagaacaccataaaaatcattacagaatccctttaGGAAACCCAAGCCAAGAATCTCTTTTGAATGTATTTTATACCTGTATGAAACATGTCCCATATGGAAAGAAATATGCAGAAGTAAGACTGTGACTCATTGATGGGATGCATAGGTCAGGTACAAAACCAGGATCTATACCTTTTGGGGCTTGCATGTCAGTGGGATAATACAGAATAATTATAGGCCTGCAAGGTAGTTCAGTAGTAAGGATTGATAAATGCCAAACTCCTAGTAAAGAGAGCTTAAAAAAAATCTGCCAATCAACAAAGGAAA…
>lncrna_single_sw_00088743	gtctatgggagacgggctttctggataacagatttctggagaatggatcccatacttgtaatcatttgcatgttggcatttcagAGAGTCATATAGTTTTTGCAAGGATACAATAAGATTCTAGAGAACACTAGTTTAACAATATTTCAATTGTAAAGCATAACAATACATTTTGGAAGTACAATAATATAAACCTATATTTTTTCAAAATTCATTTTTTTTGCACTTTTTTTTAGCAATGCCCTTTAAGCTGCATGTTGGTAGTGTCTTGGGGTCTAAAGAATGACAGCCTTGTCTTTTTGTAAAGACAAGACAGGGTCTTCTGTGTTGATTGTAAACTGCTTACCTTAGCGGGGTCAGCAGGTTGGAAGGTGATAGTAAAAGTTGATAATGCATTGG…
>lncrna_single_n_00061386	TTAAAGGGCCCTGTTAGACATTGCCCTATGAACCAGTACAGATTTAAATGCACAAGCATCTGCATAGATAATAGTTCTTCAGGAATTAGTTCAGTATCAATAAAAAGTAAAATAAGACAAACAACTCCGTTGTGAGGTGATTAAACTAGATTTATTAGAGGAAACAATTAGGCATCCCTTTAGTTTATCAGTATGACAGAAATATTAATGTGTACATGATTGTCAAGGCAGAATACATTTGTGTTCTAGGTCTATATCAGTTTGCATTATGCCAGTCAGATCTATGCGTGTTTCGAAGGCTGTTTTTAAACATGCGTTTTAGGACATATTTTAGTGAAACTATTCTAAAATAGCCGATAAACTGCTAATGTATAATTTACTATAATGTTGGAGGATGCA…
>lncrna_single_sw_00088878	GATTTATTTAATAAAAATCATTCAACTTATAAGTTTTATTATGCAATTGTAAGCCATGATTTTCACAATTTTGAATACTGTTTTACACTTTTAAGTGTGCCCCTCTATGTAATTTTATAACATCTGCACCTCTACGTAAGAGCATGTGACCAGTCACCTTGGATCATTTTCTTGTCTGAGTATGGTTTAATCCAAAAGTGTGTTTTACTTTTAACCATTCAAATTACAATCAAGTTGGACTGGGTTTCTCTGCAGTTAATATTGTTGGGGTCCTCTCTATTTAGGTTacacataacatgggctaaagttaatataggtatgggatctattcactggtaacctgttatccagaaagctccgaattaaagaaaggccatcgcccataattacatttttttt…
>lncrna_single_sw_00088945	cagacttagattggaagggggaactttagcattagctagggctgctgatacttttaaccggatgttttcagcctaatccactggtatcttattgttgtggatggatgattctgtggctgtgatgaagtctaccactggtacataccgtggggccactgcaaagttcagtcccttggctaagacatccttctctggttctgtgagttccctgtctgataaattctttacccacagatccttgatgttctggcatgtcttgtttctagataatggatcccatacctatatGTCAAAAATTCAGTGTTATTTTCTTAAAATACATTTCCATTAGTTATAATTACTGGAAATCATTGTTACATTCCTGTTTGTGGGTATGATGTGTTGTTAAGGATAATGTTT…
>lncrna_single_sw_00089039	GCCATATTAGCTTTTGTATTTTAAAATCTCATTAAGATATATAGACCTGTTTAGTGACACACATACAGTGTTATAATTGGTAAAAAAAAAAAATGGGATATTTAGAAGTGAACACCTGTGTTTGCAGCTCAATTTTACACTTAGCTATACATAGTACAAGTCATTTTGCAACTATATAATATATAATGAGTAGAACGCTTCCTgctgaaccttcaccgaatctcaaactgaatcctggattcagtgtatctctaCCAATAACTGATCACTTGGGGGCCATGCAGACCTGCATTTAGCTTTTTCAAAAGTGACTGAGTATTATTCCATTTTTTCAATTTGTATATCTAGCTAATTGTTGATGGATTACAGCTTTAAGTTTTTTTAAAGGAATTCAAAAGG…
>lncrna_single_sw_00089046	ccagcttactatgggggagcaggtctactctatactttcctacccagggtagggacaggttgaagtgtaacacccgcccccccaccccagggaaacttctctggcttaccctgtgcagtcctccagacgtagggactccctgcaactcccgggacctttccgcccttggggtggtttcttaccaggcagtcgaggatccactctttgaggaattgaccaggatactggaagtgctgaataaccaaataaacttctttattgtatccacacagtattcagtattatgacatgcaggttcaggtactttctccTTCCCTTaagtgatactgacaacaaaataattcttttaaaaaaacaaatctacccccaaacatacctataagtcatgtggaccatttt…
>lncrna_single_sw_00089065	CTAAAATCTGTATAAGTAAGTGGTCATTTATCTTTATTTTAATAATAAGGCTTGACCCTAAAAGGGTTTGAATCTACTATCTTTATCTATTAAAGAAGGTACTAATTAGCTTGCAAAATGTGGCAGCTTGCACATCACCTTTAATAAACACGTGTAgtactgtattaaccagtcagtatgttaaagagtaaccatgctgagatcacaaataataacatgaagtgaagttgatacctcattggctaaattagacaaTACTTTCATTGGCTGATTAAGATACATTGCGCATTAAGAATATTACAGATAATATACACAAAATGGGTAGTATGATAAAACCGTCACAAAAAAACtgtaaggagtaccaggagaccagcgcacgttcctaccttcaggcgcgcc…
>lncrna_single_sw_00089066	ctttaatcaaacattatagctgttcaaattctgatggtgaggccagagtcatgggcagtcctgggctattgcccatatattaaaatggccctgGATGGTGTGCCTGCCTAAAGGTATTTGTGCTCTATCTAGCCCAACATAGCTGTATTCAGCTATATGCAGTACTCAATATCACATCTCTTACCTTGCTAATTCCTAATCTTACCAgcagggccctcttaccttgtaccttactcttgtatcaattgtattatgttatctcatctgtattgtgaatgtatacacatttattttactgcactacagaatatgtAATAATTGTATGTAATACAAATTATTATAATACATTTTTTTGTGTCAAACGTAGGAATTGTGGTAGTATTCACTACATTTTTTAGG…
>lncrna_single_sw_00069628	GGTGCTGACaaaatggcggtgccgttcactgaaacaagtatgtagaatgtagcaggtgtatctctgtaaattttccattaagcaagccagaatgatagcgtttttacacagcaatagtagtactatttaatagtgtgcttcatagattttgattttccttgttcttTAATAAAGATCCCCCAAGGTCCAGTTCTAAAACATTCATAAATTACTATAATTATAAAGTTGTTTTTAAATTTACATTAAAAAATCTGAAAACACTCACCCTCTAACCGCCCCCACTTGTATTCTAGCAACTATTTCTTGCGTTGTCTTTTGATTTGCCATTTACATGTCTCTTAAGGTTCAACTTTGCTCTTCACCCAATATCGTTTGAGTTAATGTCCTGAAAGCCCAACA…
>lncrna_single_sw_00089067	cacagagctacatagtagcagctacttgatgtggctactaaacgacagaaaatacccttccatagaaaatactgagaattgcctctgctaaaacatgtagagacaattatcagcaaatgatcagcattgttgtttttagtagccacaacaattagctgctactagtagctctgtgtgtcttcacACAGAGCTACTAGTAGAAATTGGATTTCTTGTAAATGGTCAAATAGATAATATTTAAAGATAAAGCTGGTAGACGTTCATTTTGGCCCTGTAAATGACAAATAAGTTGCCTGCTTGCTCTTGGATTCTTGTGTTAGCAGCTTATGTCATCCAATTGGTAACACATTTCTTAATAGTTTAGTAATAGTGAGACTGATGTCTACTAACGTAGCAAGT…
>lncrna_single_sw_00089141	GTGTTGAAAGTACAAGGAATAATGTAATGGTCAGAATGCCTTCTACAGCAAGATTTCAGCAATTGCAAATCATCAATAAGTCAAAATGGAACCAAAACATATCTCCAGAAAAAATTATAAAAAGTCCTTCCAGCATTTATTATTAAAAACGAATATGAAAAACACATATTTTATTAACATCCATCAGTCATACTGACATGATCCTTTCTGCCACTTTCATAAAAGATAACTTATTAGTTTTAATATGCTTCCCACAATCCCATGCATTATTTATAAGATATGTTTACAGGTGTTGAATTCCAATTTTCTTGCTCAGGTAGAGCTATGGAGCCATATACAGGTATATAACTGTCAGCTTGGCCTGTCTGACAGaaaagaagggaaaggtgtgcccaccaa…
>lncrna_single_sw_00070061	CTTGAAAAAATCTTTGAGCCATTAAAATGTGGTTTTATTTTCACTGAATTctaagcataaatctgcccagtgtttataaatgagtccAGGCAGTACCTTGATCTTAAACtggtcatacatgtaaatctccacttgtttggtgagattgccaaaattagcagatatttaaccaatatgcctaccttggcttgggcaataatgggcttatcagatcatttggcccttggatcagtgattggatcgtaattactgctatgctgccatatggacaaagacaacattaatgtgcagatgtgttcctcaatctgttgggaaaatcaaacccgccagatggatatctgTACCATACACATATGGCCACCATTAGAATTCATGGTTACTAATTGTATAAACCCATTG…
>lncrna_single_sw_00089181	tgcattttccactggctgagaaACTTATTTCTGtgtgtaaaaaaaatatttttggaagttcatgcattgtttatgcaccttttctacataagccagctaaatgagctcatgttaaaaaggggggtatattttccctttaAAGGAGAAGGAAAGCAAAAAAACGAAATACATATTTTTTGTTAGGGCATCAGCCCCTGTCTTGAATCGCTACATTACCAAATTAGCCTCTGCTACTGGATCGGCGCACTGTGCCTGAGAAGATTCTGCCGTCTGCTGTCTTTGGCGCCGACATTTTCAAATGCGGTGACGTCACTTCCCCCTTCGGCCGCTTCTACTGCGCATGCGCCGCTTGGTGAACCCTGTGACGTAGCTGGCGCGCTGGCGCGCTGATCTGTCAAG…
>lncrna_single_sw_00089182	CTTGACCCCCCTTAGCCCCGCCCACTTCACTCTACTGTCCAATCGGAATGCTCCTGTGTTTTTTCTAGTCCTGCACAGTGCCTCTGGCTGCATTTGCTGTGCTGAAATCGAGTTGGATAGAGCAGAAAGACTTTCCTGTGCCAACTTGAAACTGCATTACAGacctgctatcccacagccccagtcccttcccagaggctattatcccactgctactataggcaccatctctccctactatacctgctatcccac
>lncrna_single_sw_00089183	cttcccagaggctattatcccCccactgctactataggcaccatctctccctactatacctgctatcccacacccacggtcccACATCCCTAGCCATAGTCCCACTATCCCACATTCACCAGCCATCCCACAGCCACATTCCTACATCCCCAGTCATCCCACAGCCACAGTTCCACTATCCCACATCCAGCAGCCATCCCACAGTCCCACTATCCCACAGCCACAGTTCCACATCCCCAGCCATCCCACAGTCCCACTATCCCACAACCACAGTTCCACATCCCCAGCCATCCCACAGCCCCACTATCCCACAACCACAGTTCCACATCCCCAGCCATCCCACAGTCCCACTATCCCACAACCACAGTTCCACATCCCCAGCTATCCCACTATCCCACA…
>lncrna_single_sw_00089196	TCATGATTTTAACCACTTCAGATTTATTTAACATATACATTCAGCACATTGAAAATACAAGGTATTGTTTGAAAGTTTGTGCATCATGCAAGCTTATTGCAACATGCAGTGTACATTTGGGACAATATGGCAGATACCAAAACTGTATTTTCACACTTAGGCGCTTATGGGAGAATTCATGAAACAGTTGCTTGCACGTCTCACATTTTTTATTTCTTGCACTGATTTTCTCGAGTGCAAAGATTAATTCTCAAGTTAAATCTGTGACAGAATTCTTTCATTAGGAAAATTGCTGGTTTACCCCCCAACTGATCTTGGCACCTTGTGTTTTAGGTGCAAAAACTTTAGTAAAAAAAATGCAAGAAAATGAATCCTAAAACTCTCAGTCTCTAGTAGAGA…
>lncrna_single_sw_00089228	tgaacttgatggacactggtcttttttcaaccctatgtaactatgtaactatgtaactatgtaactTACAGCAAGTTTTAGAAAGGATTCAAAAGGCTAGTCTTACGCTAAGCCCAGGCAAGTTCCAGTTTGCCATGGCAAAGGTGCCTTATCTAGGACATTGTGTGGAAGAAGGGCAACTACACCCAGATCTTGCTAAGGTATCCCAGAAGCATTCTTTGAGACTGCAaactactataggaaattcatacctaactatagctccattgttaaacccgtcatagatctaaccagtcaggaaagagggacgccagtacaatggactccccaatgtgaggaaaagatgaacaccctgaagtctgccttatcaaacaccccagtcctggccactcctgattt…
>lncrna_single_sw_00089229	TATAGGTATAGACATATAAGGACAATGTGTCCAGGGCCAAAGGGTACATAAATGAAAGGATCTCAGTATATGGCAATAGCTGGTCGTTTTGTAGCAATATAAGGTTGCAAAACATGAAAAGCCCCAACCACTCTCTGCTCCCATAGCGCTGGGCAGGAACCGCTAGTACAATAGACCAACACCAAGGTACGGAACTTAAAGCACATTAGCATACTGCTAGCGTCGCCGTTGCTAGGCAACCAACCCCACAGAAGTGAATGGGCATCGTGGGCCACATTGTATTCAGCTGTCTAGAGAGGGGGATCATATATAAGGAGCCAACGGCAGACGCACAGGTCACCATAATAATGAACCCGGTGTCGCCGCATACGCTCACTGGTTAGTCAGGAGTGTGCCAGA…
>lncrna_single_n_00061410	CAGCACTCTAATGAAATCCCTGGTCTAAATCACTATAGACTTTGTGACTGATCAGTGATTAACCACCTTACAACCCACACCTGTAAGGGGTCAACACAAACCCCAGCCATGGGGGTCAGGAATGAGGGGTCACAGGCTGTGCACTGGGTGAGGGTGTCACGGTTTTCTACCAGGCCCCCTTGTGCCTGTAGTGTCTGCTGCCCCTATAGACCTTCCCTTTCTTAATATATCTATTACGAAAATGTTTTGTCTTGACAGCTTACTTACAGACATTGTTACAAAACAGTAGAGTTTGGTGAGAAAGGTGTAACCTTTGCCAGGTAAAGTCTTACTTTTAAAAAAAGTTTGATGTCACCCCCTGGCTGGCCAATTTTGAGGGCCCAGGGCTCAAATTCTACA…
>lncrna_single_sw_00080367	AATTTGTACTCACCATGCTAATATAAAAAGAGCACAGGAGTCGAAAAAACCTACTGCAccatgcctgcaaagttgtccacagcagctccccaccttcttgtttggtcatcttttaagtattagtgagaagctaagcttaagggtttcctgaaatcatgaaaacattagcagaaatgtcagagatgttgatactacaggtctaattattTATCATTTCTAATCAGGGGTGTTTCGGCTCTGAAGTGGTCTTGGGGATTTTGCCTTTCACTGCCACTCCGCTCCTTGGGTTTTTTGCGTTGAAGGGAGATTGGGACTGATTTAGAAATCAAAATTTCACCTCTCAAAGTTAACAGAAGGGACGTTTTGCAGTGCCCCTGTTTCTGTtcagtcttgagtcgt…
>lncrna_single_n_00061415	CCTATCTGCTTGCAATAATGATATGTGGGAAATGTGCTGCCTTACAATACATTCTCAGAACAGAGGTCAACCTGTCATTGCCATGTGTTCTTTAGCCAGACAGTTCCGTATATATCACTATGAGGTAGAAGAATTTGGCCATTGATGTTTTGCTAGATTAAACTGGCTGCCAAAATGCTCTGTTTTTTTCTGAAAGATTGAACACACAAAAGCAAACACTTATCCCTTCTATTTTATCCCATTAGGCAGTGTTTCTCAAATTGTGGGGCTAGCATCACTTGGAAGAATGGTTTCAGATACTTTGGAGGTCAGAGCTTTGCTTGACTTTAGATTCTATACTAGAATAAGAGTTTTCATTTTTGCATGCCCCAGGCAAGGATGCATGGACAGTTTCAAGCT…
>lncrna_single_n_00061416	gtatgtccaatgtatgaaacccacttattAATACTCAGTAAACCAACAGACTTGAAAATGTATATTTATATTATATATATTCAGGCACTGTGTCATTAACATTCTGCAATACTATTTAATTTCATTTAAGAAGTAAGCATTTCTGTCAAACAAATATATTTGGGAATATATGAAAACTTTCATTTTCACAATAGTTTAACATTTGAATTTATGGTGGCCATCTATCTGCCAGAAACATTTCCACCTAGCAGAAGATATTATTGAGTTTGTTCTGTAATGACCAGGAAAGAAAAGGAATATGAAAACAGAGAAGGGCAGGATATCAACTTCCTTTCAGGTAGACAGAGGATCCAATTCCAGTCCAGACCTACTGAGAAGATGCCAGTCTTTAGACATTTG…
>lncrna_single_n_00061419	aaataatttaattaaaacaaacaagggggtcattacaataataggtcaataaatacaaagtacgattaatactaataaagtacagctgtagtaaatatgtcacagagctaagtaacaaagagacaagagtatggagattcctgttctgtacagcttacaatctatggctaagaaaacttacaATATATTACAGTCAGTTGCAGAGACAAAGCAGTGCAGCGCTATATATTCTATTCCACATATAAGGTGCAGGGCAGACAATATGAAAGAACACAAAATAATAATCTGTCAATATTGTTATGCCTCTTTCCATATGTTTTCTGGGCTATTAAAAACCTAGACCTTTTCCGCTCGCTCTGCACCATCCGACAAACGTTTCCTATTCCGCGATTCAAGCAC…
>lncrna_single_sw_00089353	AACACCGCACCCTAGGTAATAATGGGCTGTGGAAACAATGGTACCCTGATCCTTATTTGACCCCCTTAACCGGAGAAATACATTAGCACTTTCTATAGCTTGTAAATGCAGGGACGGAAATGAGGAATAAAAGGAATAAACGTACTCCATTAATGCAAACGTTTAAGAGATCTGGGAGCCGACGAGGTAATTCATTCTGCGTGTATAAAGTACATGATAATAACACAAACCGCTGTATAATTACAAATATACATACTATCCATTTTCTCCAACGTTTTGGACTTACCGGTTGGACAGTGGCTGTGAAATACATGGGAAGCCGCCGCTCTGGGAGGATGTGGCCCAAAAGCCTCTGCCGCCTTACTGTTAGGCAATGTCGTGAAGGGGACAGGTACAACT…
>lncrna_single_sw_00089355	ggaaacaggcatgggaacgagcgggaggggttgggggaggacacagaggggagctgaaggatgttggggaggacgctgaggggagctggataatgtgaggatgttggggaggacgctgaggggagctgaaggatgttggggaggacgctgaggggagctgaaggatgttggggaggacgctgaggggagctggaggatgttggggagcactaaattaaagtcccatggtggaagggggtgatAGTATGGTGGTCAAATGTGTGCTACAGCTTGAATAATTATTTTGACATCTGTCTGAAAGGCCAGTTGATGCTGCAGAAGCAGGGCTAGCACTGACACCTAGACTTTTAACTAGGGCCGAGCCCTTTGTCACAGCAGTCCTGCAGAGAGATAGCTGGA…
>lncrna_single_sw_00089357	ATTTAGACAGAAATTTACTGGCCATAGCATCTGATACAGACACTTATTGGACAGCAGCAGAACTATTTCAataatatttataaatatatatgtgtgtgtatagatatTCAGCCAAAATGAACAGCCCCAGAAAGTTGGGGTCAATCTCTTGTTCACAAAATATATACTACAGTATAAGCTAGCACCACACAAGAGAAACACAAAGGGTTAACAAGTTAAGGCTCAGCCAGGCCTTGAACAGATTATATAACATATTAAAAACATCTTTAACAGCATATAGTGATATTTTATAACCCAGTCAGTGAGGCCTTTGATGCACCAATGCTTTGTATGCCTGCCTCCTATGTGAGGGACACACACGTGCACAGATTCACTGAGTATTTCTCTTTCTAACAACAC…
>lncrna_single_sw_00089358	cgtaaagacgccgaaaaaaatcgcaaaagatacgaaaaaaaattgcaaaattaccgatcattacaaaaaaactgcaatcggacgcattcggcccgttcgtgggttagtaaatgtgcccctaagagttgtattgactggttgtcgggAGCAAACATCTTAGCAATATTGCCCAACACACAAAAATATGCATCTGACTGCCAGTTCTTAATAATAAATATATAGGGTTCTACAAAGGCCTGAAAATGTTTATATTAAGAGTGACCAATATTCTTTTACATATCTGTAATTTACAAGACAGACGGAGTGACAATCATTGTGTATTTTTAATATTTATAACCATTTAGTATACATTTTAAGGAGTAACCTGCTGTTCTGTTAATGTATCCTGTATGTAAGGCT…
>lncrna_single_sw_00070658	CCTAGTGGAAAGTCACGTGGCTGTAGCCATGTGACCAACGAACAGTTGTGGTGTGGGAAAATCTGGGCTTCTTGTTTCCTTTTGTTCTCTGACCCTTCCCAAAGGGTTGTATTATTAATCCAAAACTTTACTCATTTCGCTTCGTTGTCTTACATTTTTAATATGAGTTGTGAAGTGTTTTACTGTGTGGGCTAGCTTGAGTTGTTAAACAGCGTACAGGGGATGATATAATATTCCTGTCTATTGTGTTATATAAAAGAATGTAACTCAAAGACATAGTAGGGGAAAGTTGTTGCTTTTAGGCCAAACACGAGTATGAATAAGCATTGGGCATATTTAAAGGTGCTTTAAAATAAAACTAATATTGAAATACGCCAAACATTACTACTTAAATGGCCT…
>lncrna_single_n_00061424	TAGATTCAATGGCATTAACTCAATAAACTCAACATTTCAGGCGTATGTCATCCCTTTCCCAAGCCTTGTTTTTATTGGCAAGCCATACAGTGCCATCTACTGGTTTCTTAAAACTATTAAATTCAGATACAATATGGATATAGGAGAGGTATAGAAGACTACCATTACCACACTCGCCTCTCCCATAGTCACCCCCGAATAATCGGAAATGGAGAACATTTACATTCAACTACTGATAAAGttttttttttt
>lncrna_single_sw_00089385	GGACGCGGTAGGTGACGTTGTAACGACCAAACAGCTGCTTTCTTACGAGAGCAGCAATATGCTCTGTAAACTAACGAGGCCCGTCAATGTGGCAGCTGAATCCTCCAACCAATCAACAGTTTGCACACTTATTCTGCCCGCCTATGATTTTAATTGGCCAAAGTGTCTGGCATGTCCTTTTCTGGTTGGCTATTGAAAGAGCCAATCCCAGCATCGTAACGTGGCAGTGGAATTTTTTTTTCGTACCTGAGGGGTGTATTTATATGGTGTGTTCCACTCACTGTAATTATACACAGTAAATATAGCCTTTTTTGTTTTGTTGTAGTATAAATAAAACATCTCAACAGTGTACCATTGCACCAAAATGACCGCAATCACACAAAATCGGTAGTAATTCAT…
>lncrna_single_sw_00080677	TTTTACTCAGGGTGCAAGTTATGGAAAAATGATACCATAACAGTTTTGTGCTATTCAACAAATAGGtattcaaccgcacagcccttagatcaggcttgatgcatcaatcctcgcaaggcacaccgctgagccattcaatacaatccaaatatagaggagagcaccataaagcagaattctgctaaaatgctatttatttcagaccaAAAAACTATTGTGTTAGTAATGCTGGGACATTTCAAAGTCAGATAAACTACAGGTAGAAAAGCAGAAGACTGCAGAATGCTTGGGCTTAATAAAACCACACAACTAACATTCATCAGCAATACCTTTTTCCTGTGCTCTAGATATCTTGTCCTGTCCCATTTGTTCTGCAAGTAGAGGTTGGTAGTTGGTAAA…
>lncrna_single_sw_00089413	ctttaacaaaaaagccagccttttccttctactgtgcatgcgaagaacgaagacggaaggaagaggatcgctaatttactggtaccctgggttggggcagttttctgctaacaagagcactgggctggggtatcaggtacgtgattatgattataatctgggggggttgcttaacatttggcacctccccagtgattgaagcttttcttctcctttaaggtatggtgatccaatttacggaaagacaccttttccagaaaatcccaggtcccaagcattctggataacaggtccaatatgcagtatttTCACCTTAGATAAGCCTTAAACTTAGAAAGTTACCTAGTGTCCTGATGGTATACATTTAAACATTTTTCACTTACACTCCTGTAGGAATCT…
>lncrna_single_sw_00089430	CTGGAACTGAATAAGTGCACTATAAAATAAATGTGGGGGATGGTatgtatgtatgtatgtatatttttatttataaagcgctacttatgtacgcagcgctgtacagtagaatacattaatacaaacagggggttaataagataatagataaatacaaagtataacaataaatacaaataaatacaagatacagttgcaataaattaagaTAATGGTATCGCACAGGGTGTCTCACAGCAGTAAGAAATTAATTGGCAAGATATCCTTATGCTTCCAAACCCATTACTGCCATTGCTCCCAGTTTAATATGTGAAGAATTCTGCTTTGTTACCTAATTCTAATTATATTATAACCATCTATTTTGTTTAGTTACCAATCATTTTGTATTGAAGAATGCCA…
>lncrna_single_sw_00089477	NAGTTATCCCTTATACATCAAGAGCCAAATTATTATAAAATTATGACATCATACAATGAAGATTATGGAGCCTTTAAGGAGACCGGAGGCCTTAAAAACGCACATCTGGGCCTGGACAGCTCTGCTCTAGCAAGACTGAAATTTACCCTAAAATTTACACAATGAGCTATGTAAAAAGTGCAGAAGAAAACTGTAAATTAATCTATACCATGTAGACACTGACAAGAACTTGTTTTGATTGCACTAAACCTGCATTATAAAGTTTAGATTAGACTTGCATATAAACAGTATGGATAATGCCAGGAAAAATActctcactctctctttctttctctctATATATATGCACACGCACAAACATATATATATTTGTATCCAAATGTGTTTAATGTACATAAT…
>lncrna_single_sw_00089488	gaataagaaatcaggaagggggcaaatagtttttcacaccactgtatTTATTCACTTAAGATTAATATGTTGATAGATTGTTTTAAGCTGTGAAGTTTAATTTTTAGTATGATCTCCTATTAAGGACCATTAAGAAGCATACTGACTCTTGAAAAATATAACCACATATCTGTCACTATTCAATTTTTACACTGCAGTATGCATTTCATTAATTATATCATTTTAAGGCTTGGGTAGTTGACCTGCATTTGATTAAGGCTTAACTTGATTAATATAGCTAATAGAAAGCAAGTTGATATTGGGTAGTCACGGACTATTGTCACAAATGAGTTATTAAATTATAAAAAATGAATTATTAGTTCTTCACTACTTGACATCAGATTGTATGTATCTTATCGT…
>lncrna_single_sw_00089494	CTGGGGACAATACCTCAGACAGTCCACACCTGCACACAGTCACAAGCAGATTTTTAGCTGTGGCTTCTGCTGAAGCCTTGGCAAGTGGCTTAACAACACGCTGACTATTCTGGGTTATTGTACATCTAGCTTTAAGCCATAGTTCCTTCTCTCTCTTGGTGCAGAAGGGCTGATAAAATAGCACTAGAGGGAACAGGTAGAGTAGGGTATTTTACAATAAAGTTATATAGATTACCATGGTACAGTACCCTTAGTGCAATGAGGTCAGAAGACCCAGTGTCTACCTGTCACTTAATGACAGCAATTGCAGGTGAAAATAAGATAACTTGAAACAGCTACAAAAATCATACAATAAATCAAACCAAAAAGAGAGTCATTACAGATATCAACATCAATCAT…
>lncrna_single_sw_00089499	CATGGTTTCACATATTTATTGTTACTCATCAATCGTGCATGACCAACAAAATCACCCCACACAGCAGTTTTCAAAACAGAATTCAGATATAAAAACATCAACATCATATTAACCAAAAAAAGACAAATTATTATAAATGACATTCAACCTCTTATTTTGGAATTGATTTATTTTTATTAAAATAAATATTGCAAAAGATGACAAAGTTCTAAATTTCAAATCCACATTATTAGTTACATCTCATTACACTCCACTGCATATCATGACCAATGAAGACAACTTATGTCAGACTTTTTTGAACTAATAGAACTCATTAAGTAACGCAGGTGCAAATATGCAGGAGTGTAGTAAGCCAGTAATGACCACTCAGCAAGAAGTGTGAATGAGCCAATGTAAGTG…
>lncrna_single_sw_00089542	AGGAAAGCAAGAATGGTTTTCATTGTTTTGTATGGCGCAAGCCACATGAACAAGTATACATGCACAGGTATTTGTAACTACAGTGCTGTTTTCTAAGATGTGGCAGACGCAGCGCCTGCAACTTGAATATGGGTTCAGCTGCAAAACAAACATGTACCTGTGTCTGATTTACTCAACATAGTGCATCCTTAGTGTGTCCTACACAGCTTTCATGTTTATGCTGCAGCAATATTCTGGCTAGTCAGTTTCAGATACAGGCCCAGTACGGCAAACATTTATGTAACATCTGTGATTGTGTGCCTACAGGCATTCTGCTCCCACAAAGCTCATGTCATATATAATGATTGATAACTGCTGGAGAGTCTAGTGTTCTACATTTTCACCTGAATTAAATAACAA…
>lncrna_single_n_00061441	GAACAATTCATTTGGCTGAACATTACATTTACCTGAATATGCAATGAATTTGAACAATGTGTGCAGCTAACCATTCTATTTAATTACATTTTTTCATTTAGCTGAGTTATTAAATTGTATGTAGCTGTGAATTTAATTTCACTAAACATGCTGATTACCTTAACATTAAATGTACTGTGAACATACAGTTTGTGTATACTCTACAGAATCTTAATGTTGAGGTTATTTAATTAGTAAAAATAAATAAATTCAACATTAATGAAATGGTTGATAATGGCAAAGTTAGGTTAACAGAATATACAGTGAAATGTTTAGTAAGTGTAATGTTCAGGGTAAAAAGAAAGTATGCCAATAAATTGTAAATCAATGAAGTGTTTAATGTTATGGGACCGTCCGCCA…
>lncrna_single_sw_00089550	ctagtaggcagtctgtggattctggcaaacaacaaggacacagaaggattagcattcctggatgtgccacctgtagagtagggactcaaatgtacagacctaggggcaaaggtagtttgcctaggttcaacttggagggcctgcgcttggggtgggacactttcaagtgaTATTCAAAGGGGCCTATTTATCAAGCTGTATAGAAAAAACAGTGACAAAACACACAGCACATTACCAGGCATTACTGTGTAAAAAATGgtgattatgtgcctctgtgtaaaaatccagtgttagtgctaacagtcatttcaaaatactataggaaaatacggcattcatccatcatggtttttcactcttttgcctgtttttttctgccagttgagttgttcccattga…
>lncrna_single_sw_00089553	CGCACCCGTAGGTGTAGCTGTGTTATATGGGTCCTGCTCTCGACCACCTTTGGTGACACCCACAACCCCCAGTGATACACATAAACCAGCAGTATAATGCTAAGCACTTTTATTGGATCCGGAGACCCATTAACAAAGATAAATTGAACAATCTCTCTACTAGCGATATGTGTCAACAAATAGGTTGTAGCATCTGAACACAAAGTTACATCAGCAATGCAATATCAAACAGTGAATAGAAAATGACAATGAATTGTTGAATGCACTTTAGATAACAGACTTATATAAACAGACTGATATAATCAACTCAGATTAAGATTATGTTTAAGTCAAGTTCCCTGAACACTGGCCAGTGTTAGTATAAGCAGCAAGGCCGGCAGTTGGAGCTCATATATATTA…
>lncrna_single_sw_00089555	TCTTTTTCTGTTTTAATGCTTTTTTTTTTTAAATAATCTACTTTTTTAATCTGCTTCTCTCTAATCTGTAGTTTAAAAAGCTATAAAGTTCATTCTAAGACTTCTATTTTCCTCTCCTGTTTATTTACCAGTCTGTAATTTAAACCAGATAAAATATATGTGCCACTGAGTCATTATTCTGACTGGTTTTATGTTTGTATCATCAGCTTTGGTACAATTGTACAGGAGGGTGACTGGCTAAGTCAATTGCTGAAGGGCCACATGCACAGAAAATCACACGGTTCAGTTGAAAATTAATCAGGTGTATGATAATTTTGTACAGGGGCCTTTAGACTATCCTACAAGGTGATCTGAAAAGAAAGAACAGATTGACTCAATATTCTTGAACCCATTGAAGCA…
>lncrna_single_sw_00089578	GAAGAATGCCGTCACTTTAACTACTTGATAATCAAGCTGGCTTAATAAATCCATTCAACAGAAGCCTATGGGAAAGTAGCGTAACCAGAGAAGAATTTTCTCGGGCATCTTCATGATTGAGAAAACTGACCTAAGACCCAAGAAATAATAAATGTGAGAAATTAATGATCTAATGAAAAAAATGTTTTGTGATTCTCCCAAGTGAAATGAATCAGGAATAGGCTAAAACATTTCTCAGATTTTGATAAATCTGCCCTTATCCATTCTTTATCTCTTACGCAAGTGGACAGCCATTCCTACACAGCATGAAATGCAGTGTCTTGGTGCCATTAGCAATAAAAGGACTTTACGATATAGCTGTTATCGCAGGGACACCTGATTTACTGTACATGCCTTTTG…
>lncrna_single_n_00061444	CAAACTCACTGTGTCCCCAATGATCGTGTGTCAAATATCAACCAATATGAAAAAAAAAGGATAAAGAGAAAAAGAAAAAACTGGTGCGATCGTGTGTCTGCTAGTTGAAGTAACATCAGACCCACTTCTATGTAGTAACATCCACTGATTAGTATATCACCTGACGTGCCTTCAATCAGCTGTATCTATGGGTATATattgccttaaaaccaaaaatgaaggcctttcaacttaaattaaggaattttaggcagggccatgcaaataacttcataatgtccctgtgaccagctatatatccataaacactgctttagtagcacaagtactgcctTGGAAAGCAGTGAAGCGGAGGAACCAACCTGGTTAAGGTAAGAAGGGCTCAAAGGCCCTCAAAGA…
>lncrna_single_sw_00089644	gtgacctaacctgtatgtgtgccttggcttgtttgtgtgcactgtgaatcctatgatcccaggaggtgtcccttaattcttaaaatggcacttttttatttaggattacccagtagcacatactactaaaaagtatatttttatgaaaacagtttatatagatgaagcagggttttatatatcagctgctttatgagatatatttttatagagaccaacatttttcatgagtatagttcttctttaaATGAATTACTTTTGTTTATTCTCCAAAGATGAGTAAAACAAGGTGAAATATAAGGGAGCTTTCAAAAGGTCAAATAGTACCAGAACACAGCAACACAATTAAAGCAACTGCAATTACCGCATCATCTGTTTCCAACTCTGCAGATAGCACTC…
>lncrna_single_sw_00089679	aatcgcaaaacatacgaaaaagtcgcaaaatgttcgttttcaagtcggaacttttccaattcgggtcggattcgtgggttagtaaatcagcccctTGGTGTCATGTTATGGTTACTTTTTTAATGGGAAGTCACAAGAACAAAACACTGAGATTTATCCCATCATAGCTAATGAGAATTCCCATAATTAAAAGGTGAGAAGTCCCCCCAAAACAGAAAGGAATGCTTTCAGGCTGTGTGCTTTGCTCATGGTGATTTCCTATTCTGCCCCAAATGTTGGCTACAAAACTACACGTGAAATAAGGCAAACAACTGAATACTCGTTCTGTCCCAAGAAACATAATTATCCTACATTTTCAATATTTTATTTCCATGCCTAAGTTAGCTTTGTTTGAGAAAA…
>lncrna_single_sw_00089684	atggcatgccaatatgtttagctttctgctctattaataatgttgacaacaagcaCATAACACTATGCCACAGCAATGCCACCTTTCCTGCACCCAAACCATCTAGTAGCAAATGCCATGCACTTTGAATGCACTTCTCCACAGAGTCTGCAATATAACAAAAATACAAAACAGTTATACAACCAGCAATATTTGTCACATAATCAATTCATCGTTAAGATCAATTGATTTTAATGAAAAATACCTTACACATGACCAGCTGTCCGGCTTCATGTTATAGACTCTATACAATATATCTGTGCATTATTTATttttacaaatttgaattattttattaaaatagagtctatgggaggtggccttctgtaaatcagagctttctggataatgggtttccaa…
>lncrna_single_sw_00089691	AAAGAAAAAAAGCTTTTCTGCTCTAGGCTACCCACCCTTTTTTCACTTCTCTTTAGCCCTGTTCTTTTCTCCTAAACTTCCCCTTCTGCTTATGGTCCTTTAATGTTGTTCCTTGGCCTTCTCATCTCCCCAGTTGCTTTTGCTTATATTATTTCCTTCCGTCCACAATTTCCCTCTTATAAAATCCCATTCCCCCTTCTTATTTTCATTCTGCATCCAGATTTCTTTTTTTTATTCCTCCGATTGTTTCTTACCTTTTACCCCCTATTCTCCCCATCCTTTTGAAAAGGCTTGCCTAAAATAAAGTGGCAACCAACAGGTAGGGGACAGGCAGGAACTTATGTAAGTTCAGGGAAGACTCAATCTTTTTTTACAGCAAAGCAGTGGGTGTGCTTTTCT…
>lncrna_single_sw_00089724	AAAAAGTGCAATAAATAAAACATATATATAACAATATACAGAGATTATAATCAAAAAATAACCTAATTTCAGTTTACACTACTGCAGGTTGTTAGCTAAATCTGCTTTAAAACCTATTTATTGTCTTGTATGGTTTTTGTGAACATATCAACAAACATTAACCTACTTTGCCCCCACCATGCTACTTTTTggattcagttcgggatttgtttttttcagcaggattcgaacaaatccatgctcctggctgaactgaatcctaaaaatcacatgtctttttatcaagtaaacacgaaatttaaaaattttttaccgcacactacacgtgcaccaacatttaacccttacaaaacctacttagcatatgataactaggattcgaattcggttcagtattca…
[truncated: 3,404 more rows]
