# Supplementary material for: Developmentally regulated long non-coding RNAs in Xenopus tropicalis
Source: Dev Biol. 2017 Jun 15;426(2):401–8. doi: 10.1016/j.ydbio.2016.06.016 (PMC5233649; doi:10.1016/j.ydbio.2016.06.016)
Supplement: Supplementary file 5 — Supplementary Table 5: Additional list of multi-exon lncRNA (1184 lncRNAs) [file mmc5.xlsx]

## Sheet: Suppl Table 5 multi exon lncRNA
	Start	End	Name		Strand as predicted by Cufflinks	Neighbor Gene 1	Neighbor Gene 2	Strand evaluation by strand specific data
Chr01	1371967	1379919	lncrna-candidate-sw-26	100	-	Xetrov90000049m.g	Xetrov90000048m.g	Right_Orientation
Chr01	5196413	5205846	lncrna-candidate-sw-46	100	-	Xetrov90000161m.g	Xetrov90000160m.g	Right_Orientation
Chr01	5964519	5966533	lncrna-candidate-sw-67	100	+	LOC100495639	Xetrov90000218m.g	Not_Enough_Info
Chr01	5999621	6015128	lncrna-candidate-sw-69	100	-	rnf24	Xetrov90000218m.g	Not_Enough_Info
Chr01	6061428	6066627	lncrna-candidate-sw-56431	100	+	rnf24	pank2-like	Not_Enough_Info
Chr01	7769110	7771884	lncrna-candidate-sw-119	100	-	slc4a11	Xetrov90000246m.g	Wrong_Orientation
Chr01	8109101	8149666	lncrna-candidate-sw-124	100	+	siglec1	tex261	Not_Enough_Info
Chr01	8207586	8209011	lncrna-candidate-sw-127	100	+	LOC100486585	vax2	Not_Enough_Info
Chr01	9459603	9467822	lncrna-candidate-sw-56432	100	+	spef1	c20orf27	Right_Orientation
Chr01	10245565	10247036	lncrna-candidate-sw-211	100	-	MGC108497	Xetrov90000303m.g	Not_Enough_Info
Chr01	10264377	10266159	lncrna-candidate-sw-212	100	-	MGC108497	Xetrov90000303m.g	Not_Enough_Info
Chr01	11996336	12004066	lncrna-candidate-sw-314	100	-	LOC100495334	rnf4	Right_Orientation
Chr01	12216707	12228003	lncrna-candidate-sw-329	100	-	mxd4	zfyve28-like.1	Wrong_Orientation
Chr01	12637996	12640630	lncrna-candidate-sw-346	100	-	letm1	whsc1	Not_Enough_Info
Chr01	14260511	14294050	lncrna-candidate-sw-391	100	+	Xetrov90000403m.g	ctbp1	Right_Orientation
Chr01	14853676	14908961	lncrna-candidate-sw-421	100	+	Xetrov90000409m.g	LOC101733112	Not_Enough_Info
Chr01	16567945	16572256	lncrna-candidate-sw-56433	100	+	qdpr	Xetrov90000452m.g	Not_Enough_Info
Chr01	18353878	18368232	lncrna-candidate-n-62	100	+	LOC101732211	LOC101734406	Right_Orientation
Chr01	18906518	18948527	lncrna-candidate-sw-619	100	-	msx1	stx18	Not_Enough_Info
Chr01	21036079	21036389	lncrna-candidate-sw-681	100	+	lgi2	ccdc149-like	Right_Orientation
Chr01	26229294	26232346	lncrna-candidate-sw-832	100	+	tmem128	tlr1	Not_Enough_Info
Chr01	31880278	31921894	lncrna-candidate-sw-1002	100	-	sgcz	dlc1	Not_Enough_Info
Chr01	35538317	35542405	lncrna-candidate-sw-1103	100	+	acsl1	cenpu	Right_Orientation
Chr01	39422833	39442062	lncrna-candidate-n-126	100	+	hand2	Xetrov90000783m.g	Not_Enough_Info
Chr01	39539555	39540998	lncrna-candidate-sw-56440	100	-	hmgb2	Xetrov90000785m.g	Wrong_Orientation
Chr01	40249648	40253564	lncrna-candidate-sw-1260	100	-	Xetrov90000793m.g	galntl6-like	Not_Enough_Info
Chr01	41792866	41796245	lncrna-candidate-sw-1304	100	+	spock3	tll1-like.1	Wrong_Orientation
Chr01	42836666	42888858	lncrna-candidate-sw-1336	100	+	Xetrov90000837m.g	fstl5	Not_Enough_Info
Chr01	43352055	43359591	lncrna-candidate-sw-1339	100	+	fstl5	rapgef2	Not_Enough_Info
Chr01	44180325	44212521	lncrna-candidate-sw-1373	100	+	gria2	glrb	Not_Enough_Info
Chr01	46640421	46685862	lncrna-candidate-n-153	100	-	LOC100486522	Xetrov90000903m.g	Right_Orientation
Chr01	48338132	48359414	lncrna-candidate-sw-1529	100	+	ednra	ttc29-like	Not_Enough_Info
Chr01	48910068	48911247	lncrna-candidate-sw-1550	100	-	lsm6	Xetrov90000935m.g	Not_Enough_Info
Chr01	49626202	49632515	lncrna-candidate-sw-56441	100	-	anapc10	Xetrov90000949m.g	Right_Orientation
Chr01	50333680	50364487	lncrna-candidate-sw-1599	100	+	usp38	Xetrov90000961m.g	Right_Orientation
Chr01	50981243	50982352	lncrna-candidate-sw-1632	100	+	Xetrov90000971m.g	tbc1d9	Not_Enough_Info
Chr01	51108839	51112233	lncrna-candidate-sw-1639	100	-	mgat4a	elmod2	Right_Orientation
Chr01	55872964	55879895	lncrna-candidate-sw-1747	100	-	ankrd50	fat4-like.2	Right_Orientation
Chr01	57813213	57814653	lncrna-candidate-sw-1847	100	-	Xetrov90001072m.g	Xetrov90001070m.g	Right_Orientation
Chr01	58087268	58090266	lncrna-candidate-sw-1861	100	+	Xetrov90001076m.g	col25a1.2	Not_Enough_Info
Chr01	59732450	59734194	lncrna-candidate-sw-1931	100	-	Xetrov90001108m.g	Xetrov90001105m.g	Right_Orientation
Chr01	61424531	61428178	lncrna-candidate-sw-1965	100	-	fabp2	Xetrov90001134m.g	Wrong_Orientation
Chr01	62218740	62233669	lncrna-candidate-sw-1992	100	-	Xetrov90001142m.g	qrfpr	Right_Orientation
Chr01	63244833	63246864	lncrna-candidate-sw-2018	100	-	Xetrov90001164m.g	tet2	Not_Enough_Info
Chr01	65475803	65477970	lncrna-candidate-n-226	100	-	metap1	adh5	Right_Orientation
Chr01	69053125	69054584	lncrna-candidate-sw-56446	100	-	snca	mmrn1	Not_Enough_Info
Chr01	69498026	69498955	lncrna-candidate-sw-2219	100	+	herc3-like	LOC101734759	Not_Enough_Info
Chr01	69778994	69798079	lncrna-candidate-sw-2237	100	-	abcg2	LOC100487567-like	Not_Enough_Info
Chr01	70519394	70567072	lncrna-candidate-sw-2263	100	-	Xetrov90001264m.g	LOC100497610	Wrong_Orientation
Chr01	71362971	71364718	lncrna-candidate-sw-2322	100	-	Xetrov90001270m.g	Xetrov90001268m.g	Right_Orientation
Chr01	71739663	71744666	lncrna-candidate-sw-2342	100	-	Xetrov90001275m.g	Xetrov90001274m.g	Right_Orientation
Chr01	71934160	71974871	lncrna-candidate-sw-2345	100	-	Xetrov90001278m.g	Xetrov90001275m.g	Right_Orientation
Chr01	76647231	76652243	lncrna-candidate-sw-2520	100	-	LOC100498045	fgf5	Not_Enough_Info
Chr01	77430474	77438898	lncrna-candidate-n-267	100	-	Xetrov90001390m.g	Xetrov90001389m.g	Wrong_Orientation
Chr01	77443405	77445657	lncrna-candidate-sw-2535	100	-	Xetrov90001390m.g	Xetrov90001389m.g	Not_Enough_Info
Chr01	79099913	79105726	lncrna-candidate-n-273	100	+	LOC100145112	nfic	Right_Orientation
Chr01	79731016	79735692	lncrna-candidate-sw-2649	100	+	tcf3	mbd3	Right_Orientation
Chr01	80691464	80693732	lncrna-candidate-sw-2679	100	+	LOC100496389	efna2	Not_Enough_Info
Chr01	81303781	81304762	lncrna-candidate-sw-56449	100	-	sbno2	Xetrov90001474m.g	Right_Orientation
Chr01	81620258	81628711	lncrna-candidate-sw-2730	100	+	arid3a	kiss1r	Not_Enough_Info
Chr01	82382989	82399654	lncrna-candidate-sw-2764	100	+	kank3	angptl4	Wrong_Orientation
Chr01	82446993	82450730	lncrna-candidate-sw-2766	100	-	angptl4	kank3	Right_Orientation
Chr01	82883674	82884560	lncrna-candidate-sw-2775	100	-	rfx2	LOC100493006	Not_Enough_Info
Chr01	83025767	83031971	lncrna-candidate-sw-56451	100	+	acer1	anp32c	Not_Enough_Info
Chr01	84526042	84554929	lncrna-candidate-sw-2861	100	+	LOC100496955	pde4c-like	Not_Enough_Info
Chr01	84705224	84709284	lncrna-candidate-sw-2868	100	+	LOC100496955	pde4c-like	Right_Orientation
Chr01	85238827	85241538	lncrna-candidate-sw-2884	100	-	fam32a	gzmh	Not_Enough_Info
Chr01	87853040	87859098	lncrna-candidate-sw-2982	100	+	tmem59l	klhl26-like	Right_Orientation
Chr01	88182055	88187349	lncrna-candidate-sw-3005	100	+	LOC100486422	LOC101732303	Not_Enough_Info
Chr01	91132688	91155259	lncrna-candidate-sw-3131	100	-	mrpl1	fras1	Not_Enough_Info
Chr01	91617059	91617739	lncrna-candidate-sw-56453	100	-	sec31a	lin54	Wrong_Orientation
Chr01	93912689	93914798	lncrna-candidate-sw-3244	100	-	Xetrov90001822m.g	Xetrov90001821m.g	Right_Orientation
Chr01	94147053	94151740	lncrna-candidate-n-344	100	-	shroom3	LOC101731753	Not_Enough_Info
Chr01	94517764	94524190	lncrna-candidate-sw-3274	100	+	sowahb	2016-09-11	Right_Orientation
Chr01	94701975	94716093	lncrna-candidate-sw-56455	100	+	2016-09-11	ccni	Right_Orientation
Chr01	94826672	94828712	lncrna-candidate-sw-3280	100	-	ccng2	ccni	Not_Enough_Info
Chr01	94922720	94929326	lncrna-candidate-sw-3284	100	+	ccng2	adh6	Not_Enough_Info
Chr01	96191970	96197735	lncrna-candidate-sw-3325	100	-	inip	kiaa1958	Not_Enough_Info
Chr01	96644184	96645513	lncrna-candidate-sw-3336	100	+	frmpd1	tomm5	Not_Enough_Info
Chr01	96828778	96829261	lncrna-candidate-sw-3342	100	-	cep290	LOC101732014	Right_Orientation
Chr01	97521693	97528170	lncrna-candidate-n-363	100	+	LOC101734738	Xetrov90001896m.g	Right_Orientation
Chr01	97873050	97875934	lncrna-candidate-sw-3372	100	-	gne	Xetrov90001904m.g	Right_Orientation
Chr01	98211555	98228288	lncrna-candidate-sw-56457	100	-	cplx1	gne	Wrong_Orientation
Chr01	100825513	100833990	lncrna-candidate-sw-3500	100	+	hopx	spink2	Not_Enough_Info
Chr01	100867525	100872138	lncrna-candidate-sw-3503	100	-	rnf170	spink2	Right_Orientation
Chr01	101662963	101666444	lncrna-candidate-n-375	100	+	rfxank-like	Xetrov90002007m.g	Right_Orientation
Chr01	102276090	102306338	lncrna-candidate-sw-3536	100	+	s1pr4	ppap2c	Wrong_Orientation
Chr01	103333901	103344502	lncrna-candidate-sw-56460	100	-	lpar1	txn	Right_Orientation
Chr01	107483260	107510575	lncrna-candidate-sw-3690	100	+	Xetrov90002098m.g	focad	Right_Orientation
Chr01	107747477	107753722	lncrna-candidate-sw-3712	100	+	LOC101733073	Xetrov90002103m.g	Not_Enough_Info
Chr01	108416301	108427720	lncrna-candidate-sw-56461	100	-	rad23b	znf462-like	Not_Enough_Info
Chr01	110368435	110370125	lncrna-candidate-sw-3804	100	+	LOC100490304-like	lingo2	Not_Enough_Info
Chr01	111770108	111796638	lncrna-candidate-sw-3838	100	+	snapc3	ttc39b	Right_Orientation
Chr01	112060081	112064556	lncrna-candidate-sw-3847	100	+	zdhhc21	nfib	Not_Enough_Info
Chr01	112144786	112154742	lncrna-candidate-sw-3849	100	+	zdhhc21	nfib	Not_Enough_Info
Chr01	116730170	116747172	lncrna-candidate-sw-3943	100	-	cbwd2	dock8	Right_Orientation
Chr01	116849824	116852780	lncrna-candidate-sw-3954	100	+	foxd4l1.1	foxd4l1.2	Right_Orientation
Chr01	121135445	121156491	lncrna-candidate-sw-56464	100	+	Xetrov90002300m.g	tle1	Not_Enough_Info
Chr01	122827870	122891227	lncrna-candidate-sw-4186	100	-	gas1	zcchc6	Right_Orientation
Chr01	124421263	124434570	lncrna-candidate-sw-4267	100	+	tdgf1.2	tdgf1.1	Not_Enough_Info
Chr01	127415715	127431889	lncrna-candidate-sw-56466	100	+	slc7a8	homez	Wrong_Orientation
Chr01	128025056	128029258	lncrna-candidate-sw-4420	100	-	psmb5	c14orf93	Not_Enough_Info
Chr01	128096551	128097690	lncrna-candidate-sw-4429	100	-	LOC101731310	cdh24	Not_Enough_Info
Chr01	128471211	128479390	lncrna-candidate-sw-4452	100	-	Xetrov90002462m.g	LOC101731065	Not_Enough_Info
Chr01	131700858	131703940	lncrna-candidate-sw-4564	100	+	p2rx2	LOC101730219	Right_Orientation
Chr01	133242610	133315896	lncrna-candidate-sw-4604	100	-	tbx3	med13l-like	Not_Enough_Info
Chr01	133482527	133483675	lncrna-candidate-sw-4615	100	+	Xetrov90002702m.g	tbx5	Right_Orientation
Chr01	133599893	133646477	lncrna-candidate-sw-4621	100	-	lhx5	rbm19	Wrong_Orientation
Chr01	133602035	133637338	lncrna-candidate-sw-4622	100	+	rbm19	lhx5	Right_Orientation
Chr01	134021142	134026375	lncrna-candidate-sw-4649	100	+	pggt1b	trim36	Right_Orientation
Chr01	134169568	134172958	lncrna-candidate-sw-4652	100	+	trim36	LOC100145581	Not_Enough_Info
Chr01	138670877	138674220	lncrna-candidate-sw-4849	100	-	trpv4-like	fam222a	Wrong_Orientation
Chr01	138812502	138816626	lncrna-candidate-sw-4871	100	+	LOC100493091	gltp	Wrong_Orientation
Chr01	138989311	139004386	lncrna-candidate-sw-4874	100	+	Xetrov90002799m.g	sgsm1	Not_Enough_Info
Chr01	139328451	139332265	lncrna-candidate-sw-4884	100	+	crybb2	adrbk2	Right_Orientation
Chr01	142777511	142781810	lncrna-candidate-sw-4984	100	+	LOC100485966	prkab1-like	Not_Enough_Info
Chr01	142800016	142807260	lncrna-candidate-sw-4985	100	-	prkab1-like	LOC100485966	Not_Enough_Info
Chr01	143170457	143181382	lncrna-candidate-sw-4993	100	+	msi1	cox6a1	Right_Orientation
Chr01	143582138	143583405	lncrna-candidate-sw-5008	100	+	Xetrov90002887m.g	sfi1-like	Right_Orientation
Chr01	145388732	145414188	lncrna-candidate-sw-5096	100	-	Xetrov90002989m.g	LOC101732749	Right_Orientation
Chr01	146161598	146171178	lncrna-candidate-sw-5120	100	+	gp1bb	tbx1	Not_Enough_Info
Chr01	146762487	146763466	lncrna-candidate-sw-56472	100	-	tango2	arvcf	Right_Orientation
Chr01	147530769	147559300	lncrna-candidate-sw-5156	100	+	LOC100495146-like	galnt9	Right_Orientation
Chr01	149674871	149678589	lncrna-candidate-sw-56473	100	-	fzd10	piwil1	Not_Enough_Info
Chr01	151141283	151162093	lncrna-candidate-sw-5259	100	-	Xetrov90003067m.g	tmem132b	Right_Orientation
Chr01	152482200	152485775	lncrna-candidate-sw-5280	100	-	sbno1	setd8	Not_Enough_Info
Chr01	153553131	153558607	lncrna-candidate-sw-5309	100	+	setd1b	rhof	Right_Orientation
Chr01	153803684	153805064	lncrna-candidate-sw-5310	100	-	camkk2-like	anapc5	Wrong_Orientation
Chr01	156902287	156927075	lncrna-candidate-n-578	100	-	suds3	taok3	Wrong_Orientation
Chr01	158203133	158203897	lncrna-candidate-sw-56475	100	-	LOC100493696-like	lztr1	Not_Enough_Info
Chr01	159609613	159613347	lncrna-candidate-sw-5549	100	-	2016-03-03	LOC101733920	Not_Enough_Info
Chr01	162768231	162797700	lncrna-candidate-sw-5660	100	-	sema6a	dtwd2	Wrong_Orientation
Chr01	162939058	162941492	lncrna-candidate-sw-5668	100	-	commd10	sema6a	Not_Enough_Info
Chr01	163576843	163581447	lncrna-candidate-sw-56478	100	-	Xetrov90003320m.g	cenph	Not_Enough_Info
Chr01	163955276	163962271	lncrna-candidate-sw-5734	100	+	jmy	LOC101731654	Not_Enough_Info
Chr01	164504943	164507888	lncrna-candidate-sw-56479	100	+	LOC100494836	tbca	Not_Enough_Info
Chr01	164991752	164994060	lncrna-candidate-sw-5779	100	+	f2rl1-like	f2r	Not_Enough_Info
Chr01	166541072	166550203	lncrna-candidate-sw-5857	100	+	foxd1	tmem174-like	Right_Orientation
Chr01	167203562	167221260	lncrna-candidate-sw-5897	100	+	Xetrov90003391m.g	LOC101734220-like	Right_Orientation
Chr01	170037925	170085008	lncrna-candidate-sw-6018	100	+	tmem161b-like	Xetrov90003443m.g	Not_Enough_Info
Chr01	171080299	171084620	lncrna-candidate-n-629	100	-	Xetrov90003455m.g	LOC101733364	Right_Orientation
Chr01	172152708	172155488	lncrna-candidate-sw-6094	100	+	ankrd32	mctp1	Not_Enough_Info
Chr01	173540269	173541718	lncrna-candidate-sw-6141	100	+	LOC100497254-like	rgmb	Not_Enough_Info
Chr01	174663079	174666361	lncrna-candidate-sw-56483	100	+	mast4	srek1	Not_Enough_Info
Chr01	175960026	175963515	lncrna-candidate-sw-6288	100	+	htr1a	ipo11	Wrong_Orientation
Chr01	177240621	177241572	lncrna-candidate-n-658	100	+	Xetrov90003539m.g	pde4d-like	Right_Orientation
Chr01	177720230	177734923	lncrna-candidate-sw-6340	100	+	Xetrov90003553m.g	Xetrov90003554m.g	Not_Enough_Info
Chr01	182117756	182120442	lncrna-candidate-sw-6598	100	+	znf131	sepp1	Right_Orientation
Chr01	183136557	183138438	lncrna-candidate-sw-6618	100	-	ptger4	prkaa1	Wrong_Orientation
Chr01	183286144	183298988	lncrna-candidate-sw-6640	100	+	Xetrov90003633m.g	dab2-like	Not_Enough_Info
Chr01	183321119	183329096	lncrna-candidate-sw-6642	100	-	dab2-like	Xetrov90003633m.g	Wrong_Orientation
Chr01	187569465	187578522	lncrna-candidate-sw-56485	100	+	golph3	pdzd2	Not_Enough_Info
Chr01	187749338	187751227	lncrna-candidate-sw-56486	100	-	fut11	LOC100495168	Right_Orientation
Chr01	188943189	188957165	lncrna-candidate-sw-6793	100	+	onecut2	st8sia3	Not_Enough_Info
Chr01	191341409	191346118	lncrna-candidate-sw-6850	100	-	LOC101731126	Xetrov90003759m.g	Not_Enough_Info
Chr01	193402074	193404666	lncrna-candidate-sw-6931	100	+	c18orf25	LOC101733084	Not_Enough_Info
Chr02	1745611	1774250	lncrna-candidate-sw-7017	100	+	gpa33	pou2f1	Not_Enough_Info
Chr02	3760366	3775563	lncrna-candidate-sw-7099	100	-	LOC100127716	Xetrov90003918m.g	Right_Orientation
Chr02	5504868	5510556	lncrna-candidate-n-779	100	-	Xetrov90003963m.g	LOC100496811	Not_Enough_Info
Chr02	5686662	5688036	lncrna-candidate-sw-7171	100	-	prdm15	c2cd2	Wrong_Orientation
Chr02	6097963	6104189	lncrna-candidate-sw-7178	100	+	Xetrov90003979m.g	Xetrov90003980m.g	Not_Enough_Info
Chr02	6373840	6391662	lncrna-candidate-sw-7181	100	+	LOC100494550	LOC100497514	Right_Orientation
Chr02	8755358	8770109	lncrna-candidate-sw-7248	100	-	cldn14	sim2	Right_Orientation
Chr02	9215873	9237636	lncrna-candidate-sw-7263	100	-	Xetrov90004044m.g	Xetrov90004042m.g	Not_Enough_Info
Chr02	9261608	9263800	lncrna-candidate-n-797	100	-	dopey2	Xetrov90004044m.g	Right_Orientation
Chr02	11587798	11595267	lncrna-candidate-sw-7334	100	+	sod1	tiam1	Not_Enough_Info
Chr02	14620248	14628308	lncrna-candidate-sw-7401	100	+	mrpl39	Xetrov90004134m.g	Right_Orientation
Chr02	21138165	21146383	lncrna-candidate-sw-7504	100	-	robo1	Xetrov90004177m.g	Right_Orientation
Chr02	22309901	22311470	lncrna-candidate-sw-7532	100	-	Xetrov90004182m.g	robo2-like	Right_Orientation
Chr02	23762268	23787702	lncrna-candidate-sw-7599	100	+	Xetrov90004211m.g	dcbld2-like	Right_Orientation
Chr02	23912713	23920608	lncrna-candidate-sw-7614	100	+	LOC100493567-like	LOC100493728	Not_Enough_Info
Chr02	23963543	23964587	lncrna-candidate-sw-7620	100	+	LOC100493728	coro6	Not_Enough_Info
Chr02	24693039	24696108	lncrna-candidate-sw-7671	100	-	LOC100496858	LOC100497024	Wrong_Orientation
Chr02	25046029	25049850	lncrna-candidate-sw-7682	100	-	ankrd13b	Xetrov90004237m.g	Wrong_Orientation
Chr02	26424610	26432339	lncrna-candidate-sw-7722	100	-	Xetrov90004264m.g	dhrs13	Right_Orientation
Chr02	26448040	26449930	lncrna-candidate-sw-7724	100	-	Xetrov90004265m.g	Xetrov90004264m.g	Right_Orientation
Chr02	27592481	27601615	lncrna-candidate-sw-7786	100	+	hic1	ovca2	Not_Enough_Info
Chr02	30368625	30371452	lncrna-candidate-sw-7878	100	-	Xetrov90004330m.g	Xetrov90004329m.g	Wrong_Orientation
Chr02	30862620	30864032	lncrna-candidate-sw-7887	100	-	LOC100494069	LOC100497907	Wrong_Orientation
Chr02	31249042	31249602	lncrna-candidate-n-874	100	+	Xetrov90004354m.g	adora2b	Not_Enough_Info
Chr02	31336148	31342238	lncrna-candidate-sw-56491	100	-	Xetrov90004358m.g	zswim7	Right_Orientation
Chr02	33478028	33494384	lncrna-candidate-sw-56492	100	+	glra2-like	Xetrov90004417m.g	Wrong_Orientation
Chr02	38669978	38675202	lncrna-candidate-sw-8136	100	+	zfx	eif2s3	Not_Enough_Info
Chr02	42081654	42108119	lncrna-candidate-sw-56494	100	-	myl10	cux1	Right_Orientation
Chr02	42138221	42166196	lncrna-candidate-sw-8241	100	-	myl10	cux1	Wrong_Orientation
Chr02	42145532	42148321	lncrna-candidate-sw-56495	100	+	cux1	myl10	Wrong_Orientation
Chr02	42909394	42955224	lncrna-candidate-sw-8280	100	-	nlk	prkrip1	Wrong_Orientation
Chr02	43869361	43870712	lncrna-candidate-sw-8306	100	-	Xetrov90004621m.g	Xetrov90004620m.g	Not_Enough_Info
Chr02	43965269	43967910	lncrna-candidate-n-931	100	+	Xetrov90004621m.g	LOC100495015	Not_Enough_Info
Chr02	44061984	44064512	lncrna-candidate-sw-56496	100	+	Xetrov90004621m.g	LOC100495015	Right_Orientation
Chr02	44374901	44376328	lncrna-candidate-sw-56497	100	-	rabgef1	tmem248	Right_Orientation
Chr02	45449923	45452836	lncrna-candidate-sw-8363	100	+	LOC100495736	Xetrov90004648m.g	Right_Orientation
Chr02	45458788	45461146	lncrna-candidate-sw-8364	100	+	LOC100495736	Xetrov90004648m.g	Right_Orientation
Chr02	45474134	45485738	lncrna-candidate-sw-8369	100	+	Xetrov90004648m.g	Xetrov90004649m.g	Right_Orientation
Chr02	45504378	45509475	lncrna-candidate-sw-8376	100	+	Xetrov90004651m.g	Xetrov90004652m.g	Right_Orientation
Chr02	46778349	46786527	lncrna-candidate-sw-8416	100	-	Xetrov90004678m.g	Xetrov90004677m.g	Not_Enough_Info
Chr02	47705984	47711892	lncrna-candidate-sw-8464	100	-	plxna2	Xetrov90004693m.g	Wrong_Orientation
Chr02	49852523	49861998	lncrna-candidate-sw-8558	100	-	lhx1	LOC100487852	Not_Enough_Info
Chr02	50313185	50316102	lncrna-candidate-sw-8568	100	-	vezf1	srsf1	Not_Enough_Info
Chr02	50877967	50888134	lncrna-candidate-sw-8594	100	+	stmn1	Xetrov90004753m.g	Wrong_Orientation
Chr02	52031057	52033260	lncrna-candidate-sw-8644	100	-	LOC101732531	kdf1	Not_Enough_Info
Chr02	52225141	52251174	lncrna-candidate-sw-8659	100	+	wdtc1	wasf2	Wrong_Orientation
Chr02	52683970	52687441	lncrna-candidate-sw-8678	100	-	asap3	taf12	Not_Enough_Info
Chr02	54746223	54755202	lncrna-candidate-sw-8793	100	-	akirin1	rhbdl2	Right_Orientation
Chr02	54870731	54873573	lncrna-candidate-sw-8817	100	-	LOC100145027	Xetrov90004876m.g	Right_Orientation
Chr02	56564496	56568965	lncrna-candidate-sw-8921	100	-	dlgap3	zmym6nb	Wrong_Orientation
Chr02	57001754	57010304	lncrna-candidate-sw-56500	100	-	hnrnpr-like	htr1d	Not_Enough_Info
Chr02	60083406	60091120	lncrna-candidate-sw-9062	100	+	ren	sox13	Not_Enough_Info
Chr02	60538623	60543225	lncrna-candidate-sw-9088	100	-	Xetrov90004977m.g	Xetrov90004976m.g	Not_Enough_Info
Chr02	63929694	63939670	lncrna-candidate-sw-9226	100	+	rbm15	lamtor5	Wrong_Orientation
Chr02	66962540	66963677	lncrna-candidate-sw-56501	100	+	sike1	csde1	Not_Enough_Info
Chr02	68701261	68706394	lncrna-candidate-sw-9439	100	+	f5	atg3	Wrong_Orientation
Chr02	70618944	70620923	lncrna-candidate-sw-9529	100	+	Xetrov90005204m.g	bcor	Right_Orientation
Chr02	75799107	75804692	lncrna-candidate-sw-9715	100	+	phtf1	rsbn1	Wrong_Orientation
Chr02	77057371	77062453	lncrna-candidate-sw-9746	100	-	tnnt2	tnni1	Not_Enough_Info
Chr02	78808868	78852749	lncrna-candidate-sw-9781	100	-	itpr3	bak1	Not_Enough_Info
Chr02	82367779	82375153	lncrna-candidate-sw-9938	100	-	khdrbs1	tmem234-like	Wrong_Orientation
Chr02	85560612	85593679	lncrna-candidate-sw-56507	100	-	runx3	LOC734071	Right_Orientation
Chr02	87038398	87071663	lncrna-candidate-sw-10098	100	+	LOC100494571	rpl23a	Right_Orientation
Chr02	89376279	89378884	lncrna-candidate-sw-10162	100	+	LOC100489305	unc45b	Right_Orientation
Chr02	89720654	89748590	lncrna-candidate-sw-10186	100	+	por-like	tmem120a	Wrong_Orientation
Chr02	90374461	90380121	lncrna-candidate-sw-10204	100	+	upk3b	rasa4	Not_Enough_Info
Chr02	91401006	91405610	lncrna-candidate-sw-10268	100	+	smg8	prr11-like	Wrong_Orientation
Chr02	92553784	92554140	lncrna-candidate-sw-10302	100	-	nxn	Xetrov90005604m.g	Not_Enough_Info
Chr02	93276377	93283262	lncrna-candidate-sw-10335	100	-	LOC100491853	Xetrov90005615m.g	Wrong_Orientation
Chr02	95589847	95596120	lncrna-candidate-sw-10390	100	+	Xetrov90005644m.g	auts2	Not_Enough_Info
Chr02	103117705	103170636	lncrna-candidate-sw-10676	100	+	Xetrov90005776m.g	amelx	Right_Orientation
Chr02	105121354	105124434	lncrna-candidate-sw-10745	100	-	prrg1	LOC100490948	Wrong_Orientation
Chr02	105240096	105243009	lncrna-candidate-sw-10751	100	+	LOC101730390	cybb	Not_Enough_Info
Chr02	105535871	105589333	lncrna-candidate-sw-56509	100	-	edar	Xetrov90005801m.g	Right_Orientation
Chr02	107922065	107930464	lncrna-candidate-sw-10846	100	-	pou3f3	Xetrov90005842m.g	Not_Enough_Info
Chr02	108284122	108290226	lncrna-candidate-sw-10895	100	+	cdc16	upf3a-like	Right_Orientation
Chr02	108367913	108373720	lncrna-candidate-sw-10905	100	+	sowahc	2016-09-10	Right_Orientation
Chr02	108814113	108830457	lncrna-candidate-sw-10931	100	+	lonrf2	aff3-like.1	Right_Orientation
Chr02	109897977	109905683	lncrna-candidate-n-1218	100	-	atp10a	Xetrov90005898m.g	Right_Orientation
Chr02	112596764	112627584	lncrna-candidate-sw-11019	100	-	Xetrov90005949m.g	LOC100497730	Not_Enough_Info
Chr02	122484301	122514723	lncrna-candidate-sw-11441	100	-	ednrb	LOC100488759	Not_Enough_Info
Chr02	122568477	122628608	lncrna-candidate-sw-11443	100	-	LOC101732275	ednrb	Not_Enough_Info
Chr02	123323722	123326627	lncrna-candidate-sw-11462	100	+	Xetrov90006076m.g	uchl3	Wrong_Orientation
Chr02	126293750	126303330	lncrna-candidate-sw-11564	100	+	pcdh20	tdrd3	Not_Enough_Info
Chr02	129393237	129400112	lncrna-candidate-sw-11757	100	+	Xetrov90006125m.g	dgkh-like	Not_Enough_Info
Chr02	129973640	130184764	lncrna-candidate-sw-56512	100	-	Xetrov90006134m.g	enox1	Right_Orientation
Chr02	132444943	132451454	lncrna-candidate-sw-11875	100	-	adcy6	LOC100490937	Not_Enough_Info
Chr02	132739591	132742629	lncrna-candidate-sw-11880	100	+	ddx23	rnd1	Not_Enough_Info
Chr02	133354993	133374032	lncrna-candidate-sw-56515	100	-	tuba1c	tuba1b	Right_Orientation
Chr02	135723153	135726731	lncrna-candidate-sw-12010	100	-	Xetrov90006302m.g	LOC100498221	Right_Orientation
Chr02	137011065	137027551	lncrna-candidate-sw-12068	100	-	inhbc.1	inhbc.2	Not_Enough_Info
Chr02	137603768	137608804	lncrna-candidate-sw-12089	100	-	Xetrov90006339m.g	dtx3	Not_Enough_Info
Chr02	139069230	139070624	lncrna-candidate-sw-12153	100	+	pou6f1	dazap2	Not_Enough_Info
Chr02	139077516	139080918	lncrna-candidate-sw-12155	100	-	dazap2	pou6f1	Right_Orientation
Chr02	139111622	139112691	lncrna-candidate-sw-12158	100	-	bin2	smagp	Not_Enough_Info
Chr02	140910979	140912190	lncrna-candidate-sw-12253	100	-	Xetrov90006419m.g	vdr	Wrong_Orientation
Chr02	141685486	141689930	lncrna-candidate-sw-56519	100	-	Xetrov90006434m.g	pde1b	Right_Orientation
Chr02	142744844	142746614	lncrna-candidate-sw-12353	100	-	hoxc3	Xetrov90006457m.g	Right_Orientation
Chr02	142794635	142800259	lncrna-candidate-sw-56520	100	-	Xetrov90006459m.g	hoxc3	Not_Enough_Info
Chr02	143044665	143172606	lncrna-candidate-sw-12377	100	+	hoxc13	Xetrov90006471m.g	Not_Enough_Info
Chr02	143334405	143336073	lncrna-candidate-n-1337	100	-	Xetrov90006471m.g	hoxc13	Right_Orientation
Chr02	143416404	143418175	lncrna-candidate-sw-12399	100	-	LOC101733243	trim72	Wrong_Orientation
Chr02	143497636	143509524	lncrna-candidate-sw-12402	100	+	LOC100487218	LOC100497614	Not_Enough_Info
Chr02	143613945	143618019	lncrna-candidate-sw-12407	100	+	Xetrov90006495m.g	pycard	Right_Orientation
Chr02	144917548	144953479	lncrna-candidate-sw-56521	100	+	krt18	krt8	Right_Orientation
Chr02	145411729	145413734	lncrna-candidate-sw-12488	100	+	bcdin3d	faim2	Not_Enough_Info
Chr02	149039979	149042119	lncrna-candidate-sw-12633	100	-	Xetrov90006656m.g	ccna1	Right_Orientation
Chr02	151211865	151219698	lncrna-candidate-sw-12682	100	-	hmgb1	uspl1-like	Right_Orientation
Chr02	152312362	152326761	lncrna-candidate-sw-56524	100	-	polr1d.1	gsx1	Not_Enough_Info
Chr02	153266398	153272629	lncrna-candidate-sw-12755	100	-	shisa2	Xetrov90006732m.g	Not_Enough_Info
Chr02	153916901	153923281	lncrna-candidate-sw-12791	100	+	tnfrsf19	sacs	Not_Enough_Info
Chr02	154791118	154835480	lncrna-candidate-sw-12810	100	-	LOC101733385	lats2	Right_Orientation
Chr02	155444074	155448987	lncrna-candidate-sw-12820	100	+	LOC101731110	Xetrov90006776m.g	Not_Enough_Info
Chr02	157625272	157631577	lncrna-candidate-sw-12882	100	+	msantd4	gria4	Right_Orientation
Chr02	159206693	159208352	lncrna-candidate-sw-56527	100	+	LOC100127586	angptl5	Right_Orientation
Chr02	159793960	159802488	lncrna-candidate-sw-12974	100	+	Xetrov90006863m.g	cntn5	Wrong_Orientation
Chr02	160170445	160343822	lncrna-candidate-sw-12976	100	-	ccdc82-like	Xetrov90006866m.g	Right_Orientation
Chr02	161637983	161639498	lncrna-candidate-n-1408	100	-	LOC100489034-like	mtmr2-like.2	Right_Orientation
Chr02	161753402	161759682	lncrna-candidate-sw-13019	100	+	LOC101731584	amotl1	Not_Enough_Info
Chr02	165558547	165563024	lncrna-candidate-sw-13104	100	-	Xetrov90006940m.g	eed	Right_Orientation
Chr02	167738420	167741185	lncrna-candidate-sw-13148	100	+	tmem126a	Xetrov90006980m.g	Right_Orientation
Chr02	168543077	168575763	lncrna-candidate-sw-13164	100	-	acer3	prcp	Right_Orientation
Chr02	168780473	168785495	lncrna-candidate-sw-13177	100	+	LOC100489435-like	lrrc32-like	Not_Enough_Info
Chr02	170021604	170026196	lncrna-candidate-sw-13213	100	-	atp6v0a4	LOC100490566	Not_Enough_Info
Chr03	517835	521803	lncrna-candidate-sw-13241	100	+	nup205	LOC100495139	Right_Orientation
Chr03	612684	614576	lncrna-candidate-sw-13249	100	+	fam180a	chrm2	Wrong_Orientation
Chr03	3396838	3404661	lncrna-candidate-sw-13318	100	-	maml1	Xetrov90007116m.g	Not_Enough_Info
Chr03	3568568	3579376	lncrna-candidate-sw-13322	100	+	LOC101732178	LOC100494722	Not_Enough_Info
Chr03	5207541	5225329	lncrna-candidate-sw-13368	100	+	fstl4	rnf130	Not_Enough_Info
Chr03	9314870	9316224	lncrna-candidate-n-1473	100	+	hand1	Xetrov90007222m.g	Not_Enough_Info
Chr03	10535964	10564995	lncrna-candidate-sw-13601	100	-	Xetrov90007247m.g	Xetrov90007246m.g	Right_Orientation
Chr03	10710405	10713965	lncrna-candidate-sw-13602	100	+	Xetrov90007246m.g	Xetrov90007247m.g	Wrong_Orientation
Chr03	11108648	11119493	lncrna-candidate-sw-13622	100	-	slc36a1	gm2a	Not_Enough_Info
Chr03	12172874	12192001	lncrna-candidate-sw-13693	100	-	polr3b	uhrf1bp1l	Not_Enough_Info
Chr03	12975194	12978271	lncrna-candidate-sw-13730	100	-	btbd11-like	mrpl38	Wrong_Orientation
Chr03	13954236	13960903	lncrna-candidate-sw-13781	100	+	prmt8	LOC100490380-like	Right_Orientation
Chr03	14027214	14048202	lncrna-candidate-sw-13782	100	-	slc35a4	LOC101734619	Right_Orientation
Chr03	15359734	15362754	lncrna-candidate-sw-13813	100	+	gabra6	gabra1	Right_Orientation
Chr03	16048889	16071422	lncrna-candidate-sw-13828	100	-	LOC100487878-like	sox30	Right_Orientation
Chr03	21905836	21914429	lncrna-candidate-n-1523	100	+	pura	hnrnpab	Right_Orientation
Chr03	22316788	22319400	lncrna-candidate-sw-14027	100	-	Xetrov90007485m.g	myot	Right_Orientation
Chr03	23629572	23658379	lncrna-candidate-sw-14070	100	-	spdl1	dock2	Right_Orientation
Chr03	24221003	24267029	lncrna-candidate-sw-14077	100	+	pank3	LOC100490096	Right_Orientation
Chr03	28158999	28163343	lncrna-candidate-sw-14227	100	+	ndfip1	LOC101732063	Right_Orientation
Chr03	28192537	28201562	lncrna-candidate-sw-14230	100	+	LOC101731999	LOC100485068	Not_Enough_Info
Chr03	28231840	28233166	lncrna-candidate-sw-14232	100	-	gnpda1	LOC100485226	Not_Enough_Info
Chr03	30387180	30392262	lncrna-candidate-sw-14329	100	-	rbm27	lars	Right_Orientation
Chr03	31504536	31523510	lncrna-candidate-sw-56535	100	-	ablim3	Xetrov90007614m.g	Wrong_Orientation
Chr03	31827270	31828360	lncrna-candidate-sw-14384	100	+	Xetrov90007623m.g	csnk1a1	Not_Enough_Info
Chr03	31939990	31946483	lncrna-candidate-sw-14406	100	-	Xetrov90007628m.g	csnk1a1	Right_Orientation
Chr03	32389576	32399044	lncrna-candidate-sw-14437	100	-	neurl1b	Xetrov90007632m.g	Not_Enough_Info
Chr03	38011625	38015947	lncrna-candidate-sw-14748	100	-	Xetrov90007746m.g	cdhr2	Not_Enough_Info
Chr03	38699599	38730056	lncrna-candidate-sw-14786	100	+	reep2	egr1	Right_Orientation
Chr03	38704321	38723643	lncrna-candidate-sw-56537	100	-	egr1	reep2	Not_Enough_Info
Chr03	39816066	39821401	lncrna-candidate-sw-14821	100	+	Xetrov90007812m.g	hsp90b1	Right_Orientation
Chr03	40895386	40898246	lncrna-candidate-sw-14852	100	-	lta4h	LOC100493883-like	Right_Orientation
Chr03	40930547	40953103	lncrna-candidate-sw-14854	100	+	lta4h	elk3	Not_Enough_Info
Chr03	42596511	42599521	lncrna-candidate-n-1600	100	+	ppm1h	mon2	Right_Orientation
Chr03	43626163	43632343	lncrna-candidate-sw-14951	100	-	tmtc2	mettl25-like	Wrong_Orientation
Chr03	45495154	45496766	lncrna-candidate-sw-15049	100	+	LOC100486632-like	dusp6	Wrong_Orientation
Chr03	45732803	45829991	lncrna-candidate-sw-15070	100	+	Xetrov90007911m.g	epyc	Wrong_Orientation
Chr03	46231401	46238742	lncrna-candidate-sw-15129	100	-	btg1	Xetrov90007924m.g	Not_Enough_Info
Chr03	47984271	47986738	lncrna-candidate-sw-15241	100	-	llph	tmbim4	Wrong_Orientation
Chr03	48042701	48046414	lncrna-candidate-sw-15268	100	+	llph	hmga2.1	Wrong_Orientation
Chr03	48897088	48907125	lncrna-candidate-sw-15292	100	-	Xetrov90007996m.g	grip1	Right_Orientation
Chr03	49620775	49623073	lncrna-candidate-sw-15324	100	+	mdm2	slc35e3	Wrong_Orientation
Chr03	50049436	50051593	lncrna-candidate-sw-15354	100	+	kcnmb4	Xetrov90008029m.g	Not_Enough_Info
Chr03	51977254	51987172	lncrna-candidate-sw-15427	100	-	zdhhc17	Xetrov90008066m.g	Right_Orientation
Chr03	52417596	52458798	lncrna-candidate-sw-15437	100	+	Xetrov90008071m.g	nav3	Not_Enough_Info
Chr03	53634607	53693770	lncrna-candidate-sw-15484	100	+	slc16a7	lrig3	Right_Orientation
Chr03	56810323	56818788	lncrna-candidate-sw-15616	100	-	dock4	Xetrov90008123m.g	Right_Orientation
Chr03	57074020	57088380	lncrna-candidate-sw-15627	100	-	znf277	dock4	Right_Orientation
Chr03	57694411	57696411	lncrna-candidate-sw-15647	100	+	ppp1r3a	foxp2	Right_Orientation
Chr03	62337016	62339479	lncrna-candidate-n-1708	100	-	LOC100497410	LOC100486454	Not_Enough_Info
Chr03	63948523	63981797	lncrna-candidate-sw-15850	100	-	tbc1d22a	LOC100124962	Not_Enough_Info
Chr03	67681057	67682944	lncrna-candidate-sw-15994	100	+	srpk3	kmt2e-like	Right_Orientation
Chr03	67894938	67901754	lncrna-candidate-sw-16011	100	+	Xetrov90008292m.g	reln	Right_Orientation
Chr03	69417569	69422218	lncrna-candidate-sw-16039	100	+	magi2-like.2	gnai1	Right_Orientation
Chr03	70214667	70216098	lncrna-candidate-sw-16067	100	+	cacna2d1	pclo	Wrong_Orientation
Chr03	71946443	71950764	lncrna-candidate-sw-16137	100	+	Xetrov90008343m.g	frmd4a	Not_Enough_Info
Chr03	73044631	73047475	lncrna-candidate-sw-16169	100	-	celf2	Xetrov90008370m.g	Right_Orientation
Chr03	74708008	74708751	lncrna-candidate-sw-56543	100	-	rbm17	pfkfb3	Not_Enough_Info
Chr03	80577513	80581391	lncrna-candidate-sw-16407	100	-	Xetrov90008516m.g	fbxo22	Wrong_Orientation
Chr03	82597366	82613926	lncrna-candidate-sw-16492	100	-	bbs4	arih1	Wrong_Orientation
Chr03	83229475	83231713	lncrna-candidate-sw-16529	100	-	ubl7	stoml1	Right_Orientation
Chr03	83304369	83314601	lncrna-candidate-sw-16538	100	+	LOC100496576-like	hmg20a	Right_Orientation
Chr03	84531941	84541570	lncrna-candidate-sw-16572	100	+	csk	cyp1a1	Right_Orientation
Chr03	85019455	85023383	lncrna-candidate-sw-16589	100	+	snx22	snx1	Wrong_Orientation
Chr03	85702605	85706239	lncrna-candidate-sw-16616	100	+	LOC100494761	LOC100485736	Wrong_Orientation
Chr03	86585482	86601987	lncrna-candidate-sw-16655	100	+	foxb1	bnip2	Not_Enough_Info
Chr03	87156699	87157937	lncrna-candidate-sw-16678	100	+	klf13	trpm1	Right_Orientation
Chr03	89391230	89392401	lncrna-candidate-n-1817	100	+	fam63b	adam10	Not_Enough_Info
Chr03	90700915	90707023	lncrna-candidate-sw-16784	100	-	prtg-like	Xetrov90008749m.g	Not_Enough_Info
Chr03	91609741	91630025	lncrna-candidate-sw-16807	100	+	wdr72	Xetrov90008764m.g	Right_Orientation
Chr03	94478737	94480856	lncrna-candidate-n-1837	100	+	dtwd1	Xetrov90008802m.g	Right_Orientation
Chr03	94644885	94654677	lncrna-candidate-sw-16924	100	+	atp8b4	spata5l1	Not_Enough_Info
Chr03	98592067	98597860	lncrna-candidate-sw-56549	100	+	znf710	arpin	Wrong_Orientation
Chr03	98606786	98608574	lncrna-candidate-sw-17081	100	-	arpin	znf710	Right_Orientation
Chr03	99368564	99431508	lncrna-candidate-sw-17131	100	+	Xetrov90008930m.g	rhcg	Right_Orientation
Chr03	101783017	101784125	lncrna-candidate-sw-17257	100	+	akap13-like	sv2b-like	Not_Enough_Info
Chr03	102508273	102520379	lncrna-candidate-sw-17297	100	-	chd2	Xetrov90008961m.g	Wrong_Orientation
Chr03	104929892	104934486	lncrna-candidate-sw-56553	100	+	Xetrov90008978m.g	Xetrov90008979m.g	Wrong_Orientation
Chr03	105264009	105270095	lncrna-candidate-sw-17443	100	-	mef2a	lrrc28	Wrong_Orientation
Chr03	105708609	105718469	lncrna-candidate-sw-17455	100	+	aldh1a3-like	lrrk1	Right_Orientation
Chr03	106730111	106732661	lncrna-candidate-sw-17525	100	+	nefm	adam7	Not_Enough_Info
Chr03	108347056	108354932	lncrna-candidate-sw-17590	100	-	il1b	ckap2l-like	Right_Orientation
Chr03	108864424	108865922	lncrna-candidate-sw-17627	100	+	cox5b.1	sema4c	Not_Enough_Info
Chr03	109047838	109052297	lncrna-candidate-sw-17645	100	-	lman2l	cnnm2	Not_Enough_Info
Chr03	112292201	112296708	lncrna-candidate-sw-17774	100	-	snrnp27	nif	Right_Orientation
Chr03	113071327	113089262	lncrna-candidate-sw-17791	100	+	Xetrov90009201m.g	dusp11	Not_Enough_Info
Chr03	116422776	116445693	lncrna-candidate-sw-17925	100	+	coro2b-like	itga11	Not_Enough_Info
Chr03	117888140	117894741	lncrna-candidate-sw-17987	100	-	ubap1l-like	LOC100489313	Right_Orientation
Chr03	118810167	118811279	lncrna-candidate-n-1932	100	-	slc18a1	LOC101731435	Right_Orientation
Chr03	118875280	118878033	lncrna-candidate-sw-18000	100	+	LOC100495571-like	Xetrov90009347m.g	Not_Enough_Info
Chr03	122571853	122578709	lncrna-candidate-sw-18149	100	+	wiz-like	Xetrov90009520m.g	Not_Enough_Info
Chr03	122727667	122732303	lncrna-candidate-sw-18152	100	-	Xetrov90009527m.g	LOC100486529	Not_Enough_Info
Chr03	122818979	122820627	lncrna-candidate-n-1956	100	-	LOC101730852	Xetrov90009528m.g	Not_Enough_Info
Chr03	123084910	123087656	lncrna-candidate-sw-18165	100	+	LOC100489257	Xetrov90009534m.g	Right_Orientation
Chr03	123137179	123140037	lncrna-candidate-sw-18166	100	-	LOC101731101	Xetrov90009534m.g	Not_Enough_Info
Chr03	123910040	123916366	lncrna-candidate-sw-18202	100	+	asf1b	lphn1-like	Not_Enough_Info
Chr03	124482044	124486323	lncrna-candidate-sw-56558	100	+	Xetrov90009586m.g	Xetrov90009588m.g	Wrong_Orientation
Chr03	125746175	125758641	lncrna-candidate-sw-18278	100	+	LOC100487901-like	Xetrov90009652m.g	Not_Enough_Info
Chr03	128060208	128064777	lncrna-candidate-sw-18422	100	+	tmed1	carm1	Not_Enough_Info
Chr03	128068854	128081635	lncrna-candidate-sw-18423	100	+	tmed1	carm1	Right_Orientation
Chr03	128081951	128082854	lncrna-candidate-sw-18425	100	-	carm1	tmed1	Not_Enough_Info
Chr03	128348812	128352576	lncrna-candidate-sw-18436	100	-	Xetrov90009743m.g	tspan16	Not_Enough_Info
Chr03	129383858	129388626	lncrna-candidate-sw-18475	100	-	dhps	Xetrov90009815m.g	Wrong_Orientation
Chr03	129897201	129902877	lncrna-candidate-sw-18485	100	-	rln3	il27ra	Right_Orientation
Chr03	131983040	131984583	lncrna-candidate-sw-18550	100	-	dvl2	casr	Wrong_Orientation
Chr03	132436716	132437350	lncrna-candidate-sw-18580	100	+	LOC100486441	Xetrov90009938m.g	Wrong_Orientation
Chr03	132531453	132535698	lncrna-candidate-sw-18595	100	+	LOC100486441	Xetrov90009938m.g	Right_Orientation
Chr03	134732617	134749780	lncrna-candidate-sw-18685	100	+	fis1	Xetrov90010080m.g	Not_Enough_Info
Chr04	241570	243370	lncrna-candidate-sw-18771	100	-	LOC100494782	c11orf49	Not_Enough_Info
Chr04	3154616	3164256	lncrna-candidate-sw-18910	100	-	hsd17b12	ttc17	Not_Enough_Info
Chr04	4278968	4316478	lncrna-candidate-sw-18967	100	-	Xetrov90010199m.g	cd44	Right_Orientation
Chr04	4570880	4571278	lncrna-candidate-sw-18985	100	-	ano1	Xetrov90010205m.g	Not_Enough_Info
Chr04	4669215	4706501	lncrna-candidate-sw-19000	100	-	fgf3	ano1	Right_Orientation
Chr04	4858556	4863060	lncrna-candidate-sw-56563	100	-	fgf19	fgf4	Wrong_Orientation
Chr04	6156975	6161989	lncrna-candidate-sw-19077	100	+	LOC100491886	ccnd1	Not_Enough_Info
Chr04	7491468	7500765	lncrna-candidate-sw-19121	100	+	madd	Xetrov90010327m.g	Right_Orientation
Chr04	7865339	7903810	lncrna-candidate-sw-19133	100	-	kbtbd4	Xetrov90010344m.g	Right_Orientation
Chr04	8220665	8223949	lncrna-candidate-sw-19144	100	+	Xetrov90010357m.g	cyb5r2	Right_Orientation
Chr04	9421883	9427561	lncrna-candidate-sw-19172	100	+	LOC100036640	LOC100486092	Not_Enough_Info
Chr04	9828285	9833395	lncrna-candidate-sw-19191	100	-	pax6	Xetrov90010392m.g	Not_Enough_Info
Chr04	11033454	11052001	lncrna-candidate-sw-19264	100	+	Xetrov90010421m.g	kif18a	Not_Enough_Info
Chr04	12314066	12315712	lncrna-candidate-n-2119	100	+	LOC101732545	LOC100488209	Not_Enough_Info
Chr04	12729279	12732162	lncrna-candidate-sw-19322	100	-	igf2	mrpl23	Not_Enough_Info
Chr04	13120954	13125325	lncrna-candidate-sw-19330	100	+	MGC147133	Xetrov90010475m.g	Right_Orientation
Chr04	13796007	13797050	lncrna-candidate-sw-19357	100	-	b4galnt4	ifitm1	Right_Orientation
Chr04	13850638	13867560	lncrna-candidate-sw-56566	100	-	b4galnt4	ifitm1	Not_Enough_Info
Chr04	14216120	14217176	lncrna-candidate-sw-19378	100	-	LOC100486956-like.2	Xetrov90010521m.g	Right_Orientation
Chr04	14236882	14243302	lncrna-candidate-sw-56567	100	+	LOC100486956-like.2	Xetrov90010523m.g	Right_Orientation
Chr04	14340485	14343625	lncrna-candidate-sw-19395	100	-	Xetrov90010533m.g	Xetrov90010532m.g	Not_Enough_Info
Chr04	15027869	15029825	lncrna-candidate-n-2143	100	-	LOC101734489	LOC100486192	Not_Enough_Info
Chr04	16079666	16085935	lncrna-candidate-sw-19460	100	-	LOC100486217	LOC101730346	Right_Orientation
Chr04	18152737	18172868	lncrna-candidate-sw-19485	100	-	LOC101731528	LOC100485197	Right_Orientation
Chr04	19692454	19711771	lncrna-candidate-sw-56568	100	-	kctd15	Xetrov90010656m.g	Right_Orientation
Chr04	20345444	20358592	lncrna-candidate-sw-19524	100	-	pepd	chst8	Wrong_Orientation
Chr04	20946815	20949608	lncrna-candidate-sw-19543	100	-	wdr88	lrp3	Right_Orientation
Chr04	22232425	22250360	lncrna-candidate-sw-19579	100	-	znf536	tshz3	Right_Orientation
Chr04	22553942	22568594	lncrna-candidate-sw-19593	100	-	znf536	tshz3	Not_Enough_Info
Chr04	23163102	23167241	lncrna-candidate-sw-56569	100	-	uri1	Xetrov90010688m.g	Right_Orientation
Chr04	26264288	26270712	lncrna-candidate-sw-19701	100	-	slc9a5	plekhg4	Not_Enough_Info
Chr04	26854405	26855029	lncrna-candidate-sw-19724	100	+	glg1	LOC100497464	Right_Orientation
Chr04	27001528	27003704	lncrna-candidate-sw-19730	100	+	fuk-like	LOC100145689	Right_Orientation
Chr04	27719769	27725052	lncrna-candidate-sw-19747	100	+	mmp15	csnk2a2	Not_Enough_Info
Chr04	27925958	27933478	lncrna-candidate-n-2178	100	+	tepp	Xetrov90010789m.g	Right_Orientation
Chr04	29042026	29064023	lncrna-candidate-sw-19780	100	+	cyr61	ddah1	Not_Enough_Info
Chr04	29061624	29066684	lncrna-candidate-sw-19781	100	-	ddah1	cyr61	Not_Enough_Info
Chr04	31622961	31631235	lncrna-candidate-sw-19850	100	-	LOC101731473	Xetrov90010865m.g	Not_Enough_Info
Chr04	35565597	35568565	lncrna-candidate-sw-19894	100	-	cdc42ep2	pola2	Not_Enough_Info
Chr04	38275629	38285962	lncrna-candidate-sw-20068	100	+	LOC100490607-like	Xetrov90011036m.g	Right_Orientation
Chr04	38882689	38885029	lncrna-candidate-sw-20106	100	-	Xetrov90011073m.g	Xetrov90011072m.g	Wrong_Orientation
Chr04	38948069	38976895	lncrna-candidate-sw-20116	100	-	frmd8	Xetrov90011073m.g	Right_Orientation
Chr04	39393752	39394990	lncrna-candidate-sw-56575	100	+	Xetrov90011081m.g	fut3	Right_Orientation
Chr04	39717463	39719680	lncrna-candidate-sw-20165	100	+	irf7	LOC100493742	Wrong_Orientation
Chr04	42911496	42912340	lncrna-candidate-sw-20335	100	-	sipa1-like	ehbp1l1-like	Not_Enough_Info
Chr04	43919492	43923262	lncrna-candidate-sw-20354	100	+	gfod2	nutf2	Wrong_Orientation
Chr04	44408345	44445501	lncrna-candidate-sw-20359	100	+	fto	irx3	Right_Orientation
Chr04	44946200	44954933	lncrna-candidate-sw-20423	100	+	irx5	irx6	Not_Enough_Info
Chr04	45887243	45887997	lncrna-candidate-sw-20451	100	+	LOC100493471	ddx28	Wrong_Orientation
Chr04	46031054	46033315	lncrna-candidate-sw-20453	100	+	pskh1	nkd1	Not_Enough_Info
Chr04	51936774	51939611	lncrna-candidate-sw-20707	100	-	rbl2-like	tppp3	Wrong_Orientation
Chr04	54485922	54486909	lncrna-candidate-sw-20880	100	-	Xetrov90011369m.g	gnao1	Not_Enough_Info
Chr04	55329206	55333422	lncrna-candidate-sw-20912	100	+	LOC100486900	LOC100487055-like	Right_Orientation
Chr04	55343177	55347096	lncrna-candidate-sw-20915	100	-	LOC100487055-like	LOC100486900	Not_Enough_Info
Chr04	56212477	56249938	lncrna-candidate-sw-20954	100	+	maf	Xetrov90011403m.g	Not_Enough_Info
Chr04	57452293	57460639	lncrna-candidate-n-2343	100	+	adamts18	Xetrov90011415m.g	Not_Enough_Info
Chr04	58550900	58561260	lncrna-candidate-sw-21071	100	+	cdh8	Xetrov90011417m.g	Not_Enough_Info
Chr04	60328293	60333167	lncrna-candidate-sw-21157	100	-	cdh5	cdh11	Not_Enough_Info
Chr04	60530728	60534264	lncrna-candidate-sw-21163	100	+	LOC100498042	LOC100498305	Not_Enough_Info
Chr04	60945159	60953914	lncrna-candidate-sw-21189	100	-	pabpn1l	Xetrov90011449m.g	Wrong_Orientation
Chr04	61656006	61666663	lncrna-candidate-sw-21220	100	+	LOC100486268-like	dpep1	Wrong_Orientation
Chr04	61877031	61878549	lncrna-candidate-sw-21229	100	+	gas8	LOC100489904-like	Not_Enough_Info
Chr04	63029894	63062182	lncrna-candidate-sw-21280	100	-	Xetrov90011504m.g	Xetrov90011503m.g	Not_Enough_Info
Chr04	64818101	64822261	lncrna-candidate-sw-21390	100	+	atp2c2	wfdc1-like	Not_Enough_Info
Chr04	65287170	65302444	lncrna-candidate-sw-21402	100	+	mlycd	cdh13	Right_Orientation
Chr04	66824031	66837296	lncrna-candidate-sw-21470	100	+	foxf1	irf8	Not_Enough_Info
Chr04	67273090	67289193	lncrna-candidate-sw-56585	100	+	emc8	Xetrov90011575m.g	Right_Orientation
Chr04	68808576	68876060	lncrna-candidate-sw-21592	100	+	Xetrov90011599m.g	Xetrov90011600m.g	Right_Orientation
Chr04	69631573	69641484	lncrna-candidate-sw-21625	100	-	Xetrov90011617m.g	LOC100494149	Right_Orientation
Chr04	70696535	70729272	lncrna-candidate-sw-21656	100	-	msh4	st6galnac3-like	Wrong_Orientation
Chr04	73364815	73367230	lncrna-candidate-sw-21764	100	+	Xetrov90011692m.g	ccdc17	Not_Enough_Info
Chr04	73620611	73641816	lncrna-candidate-sw-21773	100	+	kissr2	Xetrov90011706m.g	Not_Enough_Info
Chr04	73956986	73959032	lncrna-candidate-sw-21791	100	-	kdm4a	st3gal3-like	Not_Enough_Info
Chr04	74293578	74563195	lncrna-candidate-sw-21810	100	-	Xetrov90011713m.g	ptprf	Right_Orientation
Chr04	76895904	76939336	lncrna-candidate-sw-21877	100	+	jun	fggy	Right_Orientation
Chr04	77442842	77452226	lncrna-candidate-sw-21889	100	+	frem1	Xetrov90011758m.g	Not_Enough_Info
Chr04	77676007	77679194	lncrna-candidate-sw-21899	100	-	nfia-like.2	Xetrov90011758m.g	Not_Enough_Info
Chr04	79195001	79206825	lncrna-candidate-sw-21975	100	-	dnajc6	ak4	Not_Enough_Info
Chr04	82053264	82058680	lncrna-candidate-sw-22120	100	+	mast2	folr4	Wrong_Orientation
Chr04	82725109	82729018	lncrna-candidate-n-2447	100	+	dmap1	eri3	Not_Enough_Info
Chr04	83415803	83427061	lncrna-candidate-n-2451	100	-	kncn	LOC101733835	Not_Enough_Info
Chr04	85453418	85530578	lncrna-candidate-sw-22295	100	-	elavl4	Xetrov90011882m.g	Right_Orientation
Chr04	86525802	86527883	lncrna-candidate-sw-22332	100	+	cc2d1b-like	orc1	Not_Enough_Info
Chr04	90356903	90367268	lncrna-candidate-sw-22466	100	+	cacna1e	ier5	Wrong_Orientation
Chr04	93330556	93333772	lncrna-candidate-n-2490	100	-	abcd3	f3	Not_Enough_Info
Chr04	94930681	94931989	lncrna-candidate-sw-22651	100	+	hfm1	znf644	Right_Orientation
Chr04	98076732	98091001	lncrna-candidate-sw-22773	100	+	nuf2	pbx1	Wrong_Orientation
Chr04	101316787	101333723	lncrna-candidate-sw-22886	100	+	nek7	ptprc	Not_Enough_Info
Chr04	102186119	102189742	lncrna-candidate-sw-22917	100	-	Xetrov90012215m.g	LOC100492589	Not_Enough_Info
Chr04	102607644	102675793	lncrna-candidate-sw-22925	100	+	LOC100487763	LOC100491762	Not_Enough_Info
Chr04	103591570	103612581	lncrna-candidate-sw-22948	100	-	cdc73	Xetrov90012229m.g	Right_Orientation
Chr04	105071603	105082171	lncrna-candidate-sw-23042	100	+	LOC100487502	LOC100487668	Wrong_Orientation
Chr04	105393345	105403851	lncrna-candidate-sw-56593	100	+	rbfox2	rpsa	Not_Enough_Info
Chr04	105534899	105562899	lncrna-candidate-sw-23067	100	-	txn2	myh9	Right_Orientation
Chr04	105699527	105710759	lncrna-candidate-sw-23082	100	-	sept3-like	LOC100494483	Not_Enough_Info
Chr04	106624520	106627496	lncrna-candidate-sw-23105	100	+	Xetrov90012315m.g	rgs1	Not_Enough_Info
Chr04	107606477	107616568	lncrna-candidate-sw-23151	100	+	LOC100486344	imp3	Right_Orientation
Chr04	110390180	110404340	lncrna-candidate-sw-23267	100	+	cbx7	pdgfb	Wrong_Orientation
Chr04	110625729	110629584	lncrna-candidate-sw-23292	100	-	mief1	Xetrov90012412m.g	Wrong_Orientation
Chr04	110812346	110815303	lncrna-candidate-sw-23296	100	+	rps19bp1	cacna1i	Not_Enough_Info
Chr04	111757645	111761631	lncrna-candidate-n-2572	100	-	micall1	eif3l	Wrong_Orientation
Chr04	112977186	112981613	lncrna-candidate-sw-23416	100	-	LOC100486372-like	ncf4	Not_Enough_Info
Chr04	113338258	113358415	lncrna-candidate-sw-23445	100	+	rft1	prkcd	Right_Orientation
Chr04	113790165	113791723	lncrna-candidate-sw-23458	100	-	LOC100487499	LOC100135171	Wrong_Orientation
Chr04	113807178	113810043	lncrna-candidate-sw-23462	100	-	iars	LOC100487499	Right_Orientation
Chr04	114275599	114278416	lncrna-candidate-sw-23472	100	+	emc3	LOC101731644	Not_Enough_Info
Chr04	114637450	114639925	lncrna-candidate-sw-23484	100	-	LOC100493549	LOC100494890	Not_Enough_Info
Chr04	115574054	115576386	lncrna-candidate-sw-23523	100	+	mst1	rnf123	Not_Enough_Info
Chr04	115674185	115707999	lncrna-candidate-sw-56595	100	+	ip6k1	Xetrov90012552m.g	Wrong_Orientation
Chr04	115716430	115718241	lncrna-candidate-sw-23535	100	+	ip6k1	Xetrov90012552m.g	Not_Enough_Info
Chr04	123592929	123597329	lncrna-candidate-sw-23855	100	+	Xetrov90012723m.g	Xetrov90012724m.g	Not_Enough_Info
Chr04	124040184	124160258	lncrna-candidate-sw-23864	100	-	Xetrov90012727m.g	Xetrov90012726m.g	Right_Orientation
Chr04	124954110	124956514	lncrna-candidate-sw-56598	100	+	gata2	LOC100486992	Not_Enough_Info
Chr04	127619315	127631252	lncrna-candidate-sw-24034	100	+	Xetrov90012797m.g	creld1-like	Wrong_Orientation
Chr04	128605833	128614606	lncrna-candidate-sw-56599	100	-	LOC100497652-like	Xetrov90012830m.g	Right_Orientation
Chr04	128610996	128616506	lncrna-candidate-sw-24064	100	+	Xetrov90012830m.g	LOC100497652-like	Wrong_Orientation
Chr04	131057216	131136807	lncrna-candidate-sw-24144	100	-	frmd4b-like	mitf	Not_Enough_Info
Chr04	133448122	133474457	lncrna-candidate-sw-24197	100	+	LOC101732318-like	ptprg	Wrong_Orientation
Chr05	310845	312690	lncrna-candidate-sw-24222	100	+	polr1c	kif6	Right_Orientation
Chr05	3552391	3571953	lncrna-candidate-sw-24280	100	+	Xetrov90012954m.g	capn14	Not_Enough_Info
Chr05	4500736	4504860	lncrna-candidate-sw-56600	100	-	sde2	h3f3b	Not_Enough_Info
Chr05	4668814	4670930	lncrna-candidate-sw-24324	100	-	enah	LOC100491909	Right_Orientation
Chr05	5342942	5344947	lncrna-candidate-sw-56601	100	+	capn8	LOC100497284-like	Right_Orientation
Chr05	6835502	6867003	lncrna-candidate-sw-56603	100	+	Xetrov90013043m.g	rab3gap2	Right_Orientation
Chr05	7781635	7785980	lncrna-candidate-n-2693	100	-	rrp15	Xetrov90013057m.g	Right_Orientation
Chr05	9473441	9475442	lncrna-candidate-sw-24446	100	+	kctd3	LOC101731691	Not_Enough_Info
Chr05	11109415	11110339	lncrna-candidate-sw-56604	100	-	nek2-like.1	lpgat1	Not_Enough_Info
Chr05	11293120	11296569	lncrna-candidate-sw-56605	100	+	gltscr1l	trerf1	Not_Enough_Info
Chr05	16528533	16572265	lncrna-candidate-n-2730	100	-	LOC100496298-like	Xetrov90013163m.g	Not_Enough_Info
Chr05	16883723	16885756	lncrna-candidate-sw-24759	100	+	msh2	kcnk12-like	Right_Orientation
Chr05	24087877	24101678	lncrna-candidate-sw-24983	100	+	dtd1	slc24a3	Right_Orientation
Chr05	25753700	25760255	lncrna-candidate-sw-25078	100	-	foxa2	Xetrov90013305m.g	Not_Enough_Info
Chr05	25793384	25796143	lncrna-candidate-n-2763	100	-	foxa2	Xetrov90013305m.g	Right_Orientation
Chr05	25950694	25954823	lncrna-candidate-sw-25084	100	-	efemp1	pnpt1	Not_Enough_Info
Chr05	29126929	29141168	lncrna-candidate-sw-25175	100	-	Xetrov90013355m.g	sertad2-like	Right_Orientation
Chr05	33106239	33129004	lncrna-candidate-sw-25342	100	-	macrod2-like	flrt3	Right_Orientation
Chr05	33292872	33297531	lncrna-candidate-sw-25352	100	-	ndufaf5	Xetrov90013401m.g	Right_Orientation
Chr05	34222171	34236413	lncrna-candidate-sw-25394	100	-	LOC101734213	pde7b	Right_Orientation
Chr05	38466535	38468811	lncrna-candidate-sw-25555	100	+	shprh	cfap61	Right_Orientation
Chr05	38596435	38599136	lncrna-candidate-sw-25564	100	+	Xetrov90013472m.g	Xetrov90013473m.g	Wrong_Orientation
Chr05	39119242	39120752	lncrna-candidate-sw-25580	100	-	atl2-like	polr1b-like	Wrong_Orientation
Chr05	42383210	42389784	lncrna-candidate-sw-25696	100	+	LOC100493251	mllt4-like.1	Right_Orientation
Chr05	44857189	44862987	lncrna-candidate-sw-25754	100	-	akap7	Xetrov90013596m.g	Right_Orientation
Chr05	45113195	45119827	lncrna-candidate-sw-25786	100	+	epb41l2	tmem200a	Right_Orientation
Chr05	48998985	49004454	lncrna-candidate-sw-56619	100	+	LOC101733087	tbc1d32	Right_Orientation
Chr05	51336762	51347092	lncrna-candidate-sw-25960	100	+	LOC100494239	slc8a1-like	Right_Orientation
Chr05	52765364	52802620	lncrna-candidate-sw-26015	100	-	Xetrov90013715m.g	tmem178a	Right_Orientation
Chr05	55004994	55006395	lncrna-candidate-sw-26077	100	-	Xetrov90013754m.g	LOC100489674	Right_Orientation
Chr05	55012825	55014453	lncrna-candidate-sw-26078	100	+	Xetrov90013754m.g	mthfd1l	Right_Orientation
Chr05	58432171	58543279	lncrna-candidate-sw-26185	100	-	t2	Xetrov90013792m.g	Right_Orientation
Chr05	59288067	59291032	lncrna-candidate-sw-26206	100	+	irf2bp2	tomm20	Wrong_Orientation
Chr05	61326616	61331617	lncrna-candidate-sw-26267	100	+	map10	sipa1l2	Right_Orientation
Chr05	63003567	63088854	lncrna-candidate-sw-26304	100	-	mrps36	Xetrov90013897m.g	Not_Enough_Info
Chr05	63035865	63042223	lncrna-candidate-sw-26305	100	+	Xetrov90013897m.g	mrps36	Wrong_Orientation
Chr05	63922259	63928972	lncrna-candidate-sw-26329	100	-	ifngr1	LOC100496393	Right_Orientation
Chr05	64756397	64774331	lncrna-candidate-sw-56622	100	-	LOC101733505	perp-like	Right_Orientation
Chr05	65278041	65282686	lncrna-candidate-sw-26402	100	-	ccdc28a-like	nhsl1	Right_Orientation
Chr05	65303577	65305121	lncrna-candidate-sw-26403	100	+	ccdc28a-like	reps1	Not_Enough_Info
Chr05	66383819	66385375	lncrna-candidate-sw-26465	100	+	Xetrov90013954m.g	Xetrov90013955m.g	Right_Orientation
Chr05	66976827	66988152	lncrna-candidate-sw-26480	100	+	dynlt1	sytl3	Not_Enough_Info
Chr05	68733424	68773241	lncrna-candidate-sw-26541	100	+	clvs2-like	Xetrov90013989m.g	Not_Enough_Info
Chr05	69253472	69258905	lncrna-candidate-sw-26552	100	-	LOC101731009	LOC101731134	Right_Orientation
Chr05	69737283	69739289	lncrna-candidate-sw-56624	100	-	ros1	vgll2	Not_Enough_Info
Chr05	69874109	69878036	lncrna-candidate-sw-26577	100	-	dcbld1	ros1	Not_Enough_Info
Chr05	73287617	73295395	lncrna-candidate-sw-26779	100	+	marcks	Xetrov90014042m.g	Not_Enough_Info
Chr05	73337994	73378093	lncrna-candidate-n-2929	100	+	marcks	Xetrov90014042m.g	Not_Enough_Info
Chr05	73412323	73446335	lncrna-candidate-sw-26792	100	+	marcks	Xetrov90014042m.g	Not_Enough_Info
Chr05	74965817	74969549	lncrna-candidate-sw-26844	100	-	LOC100496491	cd164	Not_Enough_Info
Chr05	75185123	75192875	lncrna-candidate-sw-56625	100	+	Xetrov90014075m.g	sesn1	Wrong_Orientation
Chr05	75210694	75212339	lncrna-candidate-sw-26863	100	-	sesn1	Xetrov90014075m.g	Right_Orientation
Chr05	77234507	77246445	lncrna-candidate-sw-26942	100	-	Xetrov90014108m.g	prdm1	Right_Orientation
Chr05	77811088	77826179	lncrna-candidate-sw-26989	100	-	lin28b	bves	Not_Enough_Info
Chr05	79536143	79537626	lncrna-candidate-sw-27036	100	-	Xetrov90014130m.g	sh3bgrl2	Not_Enough_Info
Chr05	80069348	80072156	lncrna-candidate-sw-56627	100	-	fam46a	bckdhb	Right_Orientation
Chr05	80096261	80132685	lncrna-candidate-sw-27057	100	-	fam46a	bckdhb	Right_Orientation
Chr05	80177471	80181202	lncrna-candidate-sw-27059	100	+	bckdhb	fam46a	Wrong_Orientation
Chr05	82006115	82009037	lncrna-candidate-sw-56628	100	-	Xetrov90014174m.g	Xetrov90014173m.g	Right_Orientation
Chr05	87040183	87040830	lncrna-candidate-sw-27315	100	+	akirin2	orc3	Right_Orientation
Chr05	88888862	88893704	lncrna-candidate-sw-27369	100	-	Xetrov90014284m.g	dst	Right_Orientation
Chr05	89088454	89089385	lncrna-candidate-sw-27378	100	+	bag2	rab23	Right_Orientation
Chr05	89877888	89879864	lncrna-candidate-n-3022	100	+	Xetrov90014299m.g	bai3-like	Right_Orientation
Chr05	92124740	92134177	lncrna-candidate-sw-27458	100	-	kcnq5-like	rims1	Not_Enough_Info
Chr05	95999127	96002409	lncrna-candidate-sw-27567	100	-	Xetrov90014376m.g	sox2	Not_Enough_Info
Chr05	96964748	96998861	lncrna-candidate-sw-27646	100	+	opa1	hes1	Right_Orientation
Chr05	99143893	99152735	lncrna-candidate-sw-27741	100	-	ccdc50	fgf12	Not_Enough_Info
Chr05	99570893	99580186	lncrna-candidate-sw-27758	100	-	cldn16	il1rap	Right_Orientation
Chr05	100458588	100536378	lncrna-candidate-sw-27819	100	+	lpp	bcl6	Not_Enough_Info
Chr05	104296921	104336775	lncrna-candidate-n-3077	100	+	Xetrov90014508m.g	LOC100170445	Not_Enough_Info
Chr05	105366280	105371754	lncrna-candidate-sw-28068	100	+	plch1-like	mme	Not_Enough_Info
Chr05	105745547	105747007	lncrna-candidate-sw-28070	100	-	LOC101733460	Xetrov90014530m.g	Right_Orientation
Chr05	107570744	107573671	lncrna-candidate-sw-56635	100	-	slc7a14	rpl22l1	Not_Enough_Info
Chr05	107711196	107718701	lncrna-candidate-sw-28173	100	+	skil	prkci	Not_Enough_Info
Chr05	108208888	108216036	lncrna-candidate-sw-56636	100	-	Xetrov90014586m.g	ptma	Right_Orientation
Chr05	108218529	108219308	lncrna-candidate-sw-28204	100	+	ptma	Xetrov90014586m.g	Wrong_Orientation
Chr05	109176982	109199871	lncrna-candidate-sw-28229	100	+	Xetrov90014607m.g	Xetrov90014608m.g	Right_Orientation
Chr05	109881316	109917436	lncrna-candidate-sw-28256	100	-	Xetrov90014631m.g	tnk2	Right_Orientation
Chr05	110058166	110087266	lncrna-candidate-n-3118	100	+	tctex1d2	LOC101730727	Right_Orientation
Chr05	110268424	110271018	lncrna-candidate-n-3120	100	+	Xetrov90014636m.g	b3gnt7	Not_Enough_Info
Chr05	112480673	112501136	lncrna-candidate-sw-28427	100	+	LOC100493255	kbtbd11	Not_Enough_Info
Chr05	112714622	112725172	lncrna-candidate-sw-28450	100	+	myom2	LOC100491216	Not_Enough_Info
Chr05	116498163	116501648	lncrna-candidate-sw-28594	100	+	paqr9	Xetrov90014767m.g	Not_Enough_Info
Chr05	116596535	116610498	lncrna-candidate-n-3135	100	+	u2surp	chst2	Right_Orientation
Chr05	118172467	118176283	lncrna-candidate-sw-28680	100	-	zic4	plscr1	Right_Orientation
Chr05	123377904	123381979	lncrna-candidate-sw-28886	100	-	Xetrov90014914m.g	Xetrov90014912m.g	Right_Orientation
Chr05	128631272	128673358	lncrna-candidate-sw-29092	100	-	LOC100494455	ppp2r3a	Right_Orientation
Chr05	130844872	130930741	lncrna-candidate-sw-29212	100	-	tssc1	myt1l	Right_Orientation
Chr05	131328176	131336230	lncrna-candidate-sw-29224	100	-	rps7	LOC100494108	Right_Orientation
Chr05	132228954	132234031	lncrna-candidate-sw-29245	100	-	Xetrov90015108m.g	sox11	Wrong_Orientation
Chr05	133498192	133505449	lncrna-candidate-sw-29335	100	+	rnf144a	id2	Not_Enough_Info
Chr05	133511215	133525393	lncrna-candidate-sw-56645	100	-	id2	rnf144a	Not_Enough_Info
Chr05	133994162	134003108	lncrna-candidate-sw-56646	100	-	taf1b	ywhaq	Wrong_Orientation
Chr05	134027824	134053498	lncrna-candidate-sw-56647	100	-	taf1b	ywhaq	Not_Enough_Info
Chr05	140737337	140764409	lncrna-candidate-sw-56648	100	+	Xetrov90015207m.g	LOC100495640	Not_Enough_Info
Chr05	141295558	141300672	lncrna-candidate-sw-29599	100	-	atad2b-like	Xetrov90015210m.g	Not_Enough_Info
Chr05	141493140	141494868	lncrna-candidate-sw-29613	100	+	LOC100496847	fkbp1b	Wrong_Orientation
Chr05	144674587	144678832	lncrna-candidate-sw-29695	100	-	LOC101730459	LOC100124967	Not_Enough_Info
Chr06	441009	444600	lncrna-candidate-sw-29804	100	+	LOC100492197-like	LOC100493787	Right_Orientation
Chr06	704919	705429	lncrna-candidate-sw-29820	100	+	Xetrov90015428m.g	LOC100497607-like	Right_Orientation
Chr06	723401	724672	lncrna-candidate-n-3301	100	+	LOC100497607-like	Xetrov90015430m.g	Right_Orientation
Chr06	813259	815254	lncrna-candidate-sw-29830	100	-	Xetrov90015439m.g	LOC100486542	Right_Orientation
Chr06	1163856	1209435	lncrna-candidate-sw-29857	100	+	LOC100492858	LOC100485553	Right_Orientation
Chr06	1597639	1599835	lncrna-candidate-sw-29877	100	-	Xetrov90015457m.g	LOC100498438	Wrong_Orientation
Chr06	3953098	3959740	lncrna-candidate-sw-29927	100	-	myl3	Xetrov90015494m.g	Wrong_Orientation
Chr06	4883456	4884597	lncrna-candidate-sw-29985	100	+	camp2	anapc15	Not_Enough_Info
Chr06	4886059	4887985	lncrna-candidate-sw-29986	100	-	anapc15	camp2	Right_Orientation
Chr06	5345549	5347207	lncrna-candidate-sw-29999	100	+	LOC100485478	LOC101733516-like	Right_Orientation
Chr06	5348850	5351114	lncrna-candidate-sw-30000	100	+	LOC100485478	LOC101733516-like	Not_Enough_Info
Chr06	6117758	6120421	lncrna-candidate-sw-30022	100	+	LOC101734293	exog	Not_Enough_Info
Chr06	6765386	6769257	lncrna-candidate-sw-30033	100	+	LOC101734377	rheb	Wrong_Orientation
Chr06	7797528	7814192	lncrna-candidate-sw-30065	100	+	xrcc2	Xetrov90015580m.g	Not_Enough_Info
Chr06	11664823	11686324	lncrna-candidate-sw-30130	100	-	Xetrov90015615m.g	Xetrov90015614m.g	Right_Orientation
Chr06	14675055	14679045	lncrna-candidate-sw-30251	100	-	epc1	itgb1	Wrong_Orientation
Chr06	15302381	15306935	lncrna-candidate-sw-56653	100	-	LOC101733826	svil	Right_Orientation
Chr06	16521190	16523799	lncrna-candidate-sw-30341	100	-	rab18	mkx	Not_Enough_Info
Chr06	17122158	17122761	lncrna-candidate-sw-30353	100	-	gpr158	myo3a	Not_Enough_Info
Chr06	17414930	17419378	lncrna-candidate-sw-30359	100	+	Xetrov90015679m.g	prtfdc1	Right_Orientation
Chr06	17758129	17819256	lncrna-candidate-sw-30366	100	-	Xetrov90015686m.g	kiaa1217-like	Right_Orientation
Chr06	19910165	19961376	lncrna-candidate-sw-30439	100	-	mrc1	cacnb2-like	Right_Orientation
Chr06	20873819	20880696	lncrna-candidate-sw-30469	100	-	gtpbp10	LOC100494509	Not_Enough_Info
Chr06	25699897	25718941	lncrna-candidate-sw-30605	100	+	bmper	Xetrov90015807m.g	Not_Enough_Info
Chr06	26225118	26228009	lncrna-candidate-sw-30616	100	+	avl9	lsm5	Wrong_Orientation
Chr06	29037449	29040055	lncrna-candidate-sw-30706	100	+	fam65b	cmahp	Not_Enough_Info
Chr06	29042052	29043178	lncrna-candidate-sw-56656	100	+	fam65b	cmahp	Not_Enough_Info
Chr06	30514667	30527406	lncrna-candidate-sw-56657	100	+	sox4	Xetrov90015872m.g	Not_Enough_Info
Chr06	32318958	32371710	lncrna-candidate-sw-30792	100	-	jazf1	creb5-like	Not_Enough_Info
Chr06	32810102	32828524	lncrna-candidate-sw-30799	100	+	evx1	hoxa13	Not_Enough_Info
Chr06	32933962	32939142	lncrna-candidate-n-3431	100	-	Xetrov90015908m.g	hoxa4	Not_Enough_Info
Chr06	34695098	34700520	lncrna-candidate-sw-30890	100	+	tra2a	igf2bp3	Not_Enough_Info
Chr06	34924480	34956853	lncrna-candidate-sw-30913	100	-	sirt6	nupl2	Wrong_Orientation
Chr06	37870589	37872074	lncrna-candidate-n-3450	100	-	adamts16	Xetrov90015969m.g	Right_Orientation
Chr06	37888001	37888617	lncrna-candidate-n-3452	100	-	adamts16	Xetrov90015969m.g	Right_Orientation
Chr06	37969765	37972689	lncrna-candidate-sw-31047	100	+	Xetrov90015969m.g	adamts16	Right_Orientation
Chr06	38552010	38563053	lncrna-candidate-sw-31079	100	+	LOC100485488	LOC100494665	Right_Orientation
Chr06	38769192	38773046	lncrna-candidate-sw-31103	100	-	LOC733507	LOC100494665	Not_Enough_Info
Chr06	39679545	39755740	lncrna-candidate-sw-31132	100	-	Xetrov90015996m.g	Xetrov90015993m.g	Right_Orientation
Chr06	40727583	40741076	lncrna-candidate-sw-31142	100	+	msantd3	LOC100145148	Right_Orientation
Chr06	41183174	41185106	lncrna-candidate-sw-31159	100	-	LOC100492870	Xetrov90016017m.g	Right_Orientation
Chr06	42950728	42968483	lncrna-candidate-sw-56660	100	+	abcb5	LOC101730706	Not_Enough_Info
Chr06	43420279	43469594	lncrna-candidate-sw-31266	100	+	twistnb	ferd3l	Right_Orientation
Chr06	43530350	43550945	lncrna-candidate-sw-31268	100	-	twist1	ferd3l	Not_Enough_Info
Chr06	43558678	43570324	lncrna-candidate-sw-31270	100	+	twist1	hdac9	Right_Orientation
Chr06	44520401	44523404	lncrna-candidate-sw-31307	100	-	agr3	ahr	Not_Enough_Info
Chr06	50148694	50164358	lncrna-candidate-sw-31578	100	-	lyrm4	Xetrov90016122m.g	Right_Orientation
Chr06	55295759	55299738	lncrna-candidate-n-3513	100	+	Xetrov90016198m.g	cdh9	Right_Orientation
Chr06	58798855	58802866	lncrna-candidate-sw-31836	100	-	Xetrov90016212m.g	basp1	Not_Enough_Info
Chr06	61285473	61287151	lncrna-candidate-sw-31940	100	-	ctnnal1	elp2	Right_Orientation
Chr06	63316689	63336052	lncrna-candidate-sw-31981	100	-	LOC100490320	myrip	Not_Enough_Info
Chr06	64088701	64095919	lncrna-candidate-sw-32002	100	+	Xetrov90016283m.g	cntnap2	Right_Orientation
Chr06	65405139	65411432	lncrna-candidate-n-3532	100	-	egfr	sec61g	Not_Enough_Info
Chr06	67258031	67262515	lncrna-candidate-sw-32082	100	+	mplkip	glb1l	Right_Orientation
Chr06	68432364	68448257	lncrna-candidate-sw-32105	100	+	vwc2	LOC100491044	Not_Enough_Info
Chr06	70901826	70911167	lncrna-candidate-sw-32176	100	-	kiaa1143	ctnnb1	Not_Enough_Info
Chr06	71068588	71071006	lncrna-candidate-sw-32187	100	-	kiaa1143	ctnnb1	Not_Enough_Info
Chr06	71185675	71188184	lncrna-candidate-sw-32209	100	-	tgm4	LOC100487512	Not_Enough_Info
Chr06	76755309	76791782	lncrna-candidate-sw-32416	100	-	LOC101731335	rarb	Not_Enough_Info
Chr06	76994337	77013715	lncrna-candidate-sw-32427	100	+	rarb	LOC101731335	Right_Orientation
Chr06	77660698	77665279	lncrna-candidate-sw-56673	100	+	ube2e2-like.1	Xetrov90016456m.g	Not_Enough_Info
Chr06	78075907	78091097	lncrna-candidate-sw-32466	100	+	ube2e2-like.2	znf385d	Not_Enough_Info
Chr06	80202377	80210143	lncrna-candidate-sw-56674	100	-	Xetrov90016475m.g	galnt15	Not_Enough_Info
Chr06	80232450	80234996	lncrna-candidate-sw-32511	100	-	ankrd28-like	Xetrov90016475m.g	Right_Orientation
Chr06	80343820	80349155	lncrna-candidate-sw-32514	100	+	btd	hacl1	Not_Enough_Info
Chr06	80906740	80956410	lncrna-candidate-sw-32526	100	+	gpr141	elmo2-like	Right_Orientation
Chr06	84686515	84689887	lncrna-candidate-sw-32687	100	-	sycp2l	gcm2	Right_Orientation
Chr06	84797226	84802315	lncrna-candidate-sw-32689	100	-	nedd9	Xetrov90016575m.g	Right_Orientation
Chr06	91029690	91041080	lncrna-candidate-sw-32830	100	+	Xetrov90016650m.g	tmem200c-like	Right_Orientation
Chr06	91450416	91555634	lncrna-candidate-sw-32846	100	+	LOC100488626	Xetrov90016658m.g	Not_Enough_Info
Chr06	93704741	93708119	lncrna-candidate-sw-32935	100	-	gata6	mib1	Not_Enough_Info
Chr06	95171604	95175693	lncrna-candidate-sw-32990	100	-	znf521-like	ss18	Not_Enough_Info
Chr06	96771639	96774214	lncrna-candidate-n-3641	100	-	ttr	Xetrov90016749m.g	Not_Enough_Info
Chr06	97474533	97475233	lncrna-candidate-sw-33066	100	+	ccdc178	Xetrov90016766m.g	Not_Enough_Info
Chr06	100140774	100147135	lncrna-candidate-sw-33129	100	+	mrpl15	sox17a	Right_Orientation
Chr06	105240431	105247904	lncrna-candidate-sw-56676	100	-	prdm14	LOC101733528	Not_Enough_Info
Chr06	105927331	105928687	lncrna-candidate-sw-33401	100	+	trpa1	kcnb2	Wrong_Orientation
Chr06	110030484	110032372	lncrna-candidate-sw-33563	100	+	ralyl	Xetrov90016969m.g	Right_Orientation
Chr06	110369832	110372739	lncrna-candidate-sw-33573	100	-	ca2	ca3	Not_Enough_Info
Chr06	112659638	112665004	lncrna-candidate-sw-33652	100	-	LOC100491658-like	triqk	Not_Enough_Info
Chr06	115972923	116068081	lncrna-candidate-sw-33787	100	-	eny2	pkhd1l1	Not_Enough_Info
Chr06	116490161	116493989	lncrna-candidate-sw-33797	100	+	eif3e	rspo2	Not_Enough_Info
Chr06	118578457	118616334	lncrna-candidate-sw-33832	100	-	azin1	atp6v1c1	Not_Enough_Info
Chr06	122826889	122828997	lncrna-candidate-sw-33924	100	+	LOC100494341	LOC101732539	Not_Enough_Info
Chr06	122959435	122961819	lncrna-candidate-sw-33931	100	+	enpp2	Xetrov90017149m.g	Not_Enough_Info
Chr06	126454053	126456581	lncrna-candidate-sw-34025	100	+	zfat	st3gal1	Not_Enough_Info
Chr06	128177334	128179519	lncrna-candidate-sw-56681	100	-	fam49b	42Sp50	Right_Orientation
Chr06	128181972	128185400	lncrna-candidate-sw-34078	100	+	42Sp50	fam49b	Right_Orientation
Chr06	130628266	130628827	lncrna-candidate-sw-56683	100	-	gpr20	slc45a4-like	Right_Orientation
Chr06	130722477	130729082	lncrna-candidate-sw-34183	100	-	ptp4a3	gpr20	Not_Enough_Info
Chr06	130733556	130744949	lncrna-candidate-sw-34185	100	-	ptp4a3	gpr20	Right_Orientation
Chr06	133268904	133303028	lncrna-candidate-n-3785	100	-	Xetrov90017277m.g	LOC101732565	Not_Enough_Info
Chr07	1315772	1318760	lncrna-candidate-sw-34445	100	-	Xetrov90017392m.g	gnb3	Right_Orientation
Chr07	1480603	1485988	lncrna-candidate-sw-34452	100	-	Xetrov90017396m.g	cd4	Not_Enough_Info
Chr07	1824329	1830022	lncrna-candidate-n-3811	100	-	Xetrov90017416m.g	tapbpl-like	Right_Orientation
Chr07	2093878	2115419	lncrna-candidate-sw-34482	100	-	LOC101734563	LOC100493019	Not_Enough_Info
Chr07	6358635	6511381	lncrna-candidate-sw-34580	100	-	Xetrov90017471m.g	LOC101732322	Not_Enough_Info
Chr07	9208388	9213812	lncrna-candidate-sw-34641	100	+	reep3	Xetrov90017500m.g	Right_Orientation
Chr07	11974893	11991689	lncrna-candidate-sw-34743	100	+	LOC779485	ctbp2-like.2	Right_Orientation
Chr07	13974894	13978253	lncrna-candidate-sw-34804	100	-	ebf3-like	LOC100495010	Not_Enough_Info
Chr07	15809850	15816733	lncrna-candidate-sw-34832	100	-	dock1	foxi2	Not_Enough_Info
Chr07	19800091	19804012	lncrna-candidate-n-3863	100	+	obfc1	Xetrov90017662m.g	Right_Orientation
Chr07	19819344	19836577	lncrna-candidate-sw-56691	100	+	Xetrov90017662m.g	LOC101732628	Right_Orientation
Chr07	21803401	21817914	lncrna-candidate-sw-56692	100	-	LOC100495592	kazald1	Not_Enough_Info
Chr07	22850028	22879702	lncrna-candidate-n-3880	100	-	npm3	fgf8	Right_Orientation
Chr07	24431533	24433732	lncrna-candidate-sw-35137	100	-	Xetrov90017740m.g	LOC100497703	Right_Orientation
Chr07	24502617	24503604	lncrna-candidate-sw-35145	100	+	Xetrov90017740m.g	Xetrov90017741m.g	Right_Orientation
Chr07	27017285	27021209	lncrna-candidate-sw-56693	100	+	got1	nkx2-3	Right_Orientation
Chr07	27164376	27167770	lncrna-candidate-sw-35264	100	-	LOC100486044	Xetrov90017779m.g	Right_Orientation
Chr07	27476842	27479496	lncrna-candidate-sw-35272	100	+	LOC101735145	LOC100498368-like	Not_Enough_Info
Chr07	28114769	28118683	lncrna-candidate-sw-35308	100	+	pank1-like	kif20b-like	Right_Orientation
Chr07	32247622	32251887	lncrna-candidate-sw-35413	100	+	LOC100490653	dnajc9	Not_Enough_Info
Chr07	33293495	33296052	lncrna-candidate-sw-35449	100	-	pax2	hif1an	Not_Enough_Info
Chr07	33725617	33731183	lncrna-candidate-sw-35474	100	+	hif1an	pax2	Not_Enough_Info
Chr07	33725634	33730143	lncrna-candidate-sw-35475	100	-	pax2	hif1an	Not_Enough_Info
Chr07	36818732	36821914	lncrna-candidate-sw-56697	100	+	arhgap22-like	Xetrov90017985m.g	Not_Enough_Info
Chr07	36945959	36954631	lncrna-candidate-sw-35619	100	-	wdfy4	Xetrov90017986m.g	Not_Enough_Info
Chr07	39228862	39364481	lncrna-candidate-sw-35719	100	-	LOC100490273	casz1	Not_Enough_Info
Chr07	39363801	39454379	lncrna-candidate-sw-56698	100	+	casz1	LOC100490273	Not_Enough_Info
Chr07	42407829	42409680	lncrna-candidate-sw-35852	100	+	cdhr1	ghitm	Wrong_Orientation
Chr07	46799372	46815540	lncrna-candidate-sw-56700	100	-	zbtb44	Xetrov90018174m.g	Right_Orientation
Chr07	48965962	49004093	lncrna-candidate-sw-36039	100	-	igsf9b-like	Xetrov90018190m.g	Not_Enough_Info
Chr07	50813146	50816094	lncrna-candidate-sw-36091	100	+	LOC101733739	LOC101730685	Wrong_Orientation
Chr07	53483074	53484276	lncrna-candidate-sw-36195	100	+	Xetrov90018252m.g	LOC100491297	Not_Enough_Info
Chr07	53667769	53677610	lncrna-candidate-sw-36200	100	+	ptchd2.2	LOC101733128	Right_Orientation
Chr07	56113629	56119988	lncrna-candidate-sw-36306	100	-	Xetrov90018301m.g	Xetrov90018300m.g	Right_Orientation
Chr07	56161527	56170438	lncrna-candidate-sw-36307	100	-	Xetrov90018301m.g	Xetrov90018300m.g	Right_Orientation
Chr07	57462892	57483312	lncrna-candidate-sw-36345	100	-	Xetrov90018313m.g	Xetrov90018311m.g	Not_Enough_Info
Chr07	57820038	57823409	lncrna-candidate-sw-36362	100	-	adk	Xetrov90018322m.g	Right_Orientation
Chr07	58412826	58416173	lncrna-candidate-sw-36397	100	-	LOC100498010-like	ctnnd1	Right_Orientation
Chr07	59081958	59086933	lncrna-candidate-sw-36408	100	+	znf511-like	LOC101735204	Not_Enough_Info
Chr07	60105457	60114086	lncrna-candidate-sw-36440	100	-	LOC100498075-like	Xetrov90018360m.g	Right_Orientation
Chr07	60163603	60170496	lncrna-candidate-sw-36446	100	+	LOC100498075-like	tmem246	Right_Orientation
Chr07	60375564	60385743	lncrna-candidate-sw-36454	100	-	Xetrov90018366m.g	rad9a	Right_Orientation
Chr07	61821587	61826720	lncrna-candidate-sw-36491	100	+	Xetrov90018388m.g	Xetrov90018389m.g	Right_Orientation
Chr07	63005216	63031978	lncrna-candidate-sw-36566	100	-	LOC101732553	kirrel3	Not_Enough_Info
Chr07	63633653	63635160	lncrna-candidate-sw-36588	100	-	Xetrov90018404m.g	LOC101732553	Wrong_Orientation
Chr07	64620597	64638134	lncrna-candidate-sw-36629	100	+	Xetrov90018417m.g	robo3	Not_Enough_Info
Chr07	65069131	65072411	lncrna-candidate-sw-36635	100	-	ccdc15	hepacam	Right_Orientation
Chr07	65800353	65805187	lncrna-candidate-sw-36655	100	+	LOC101731902	ei24	Not_Enough_Info
Chr07	66140815	66158137	lncrna-candidate-n-4034	100	+	LOC100492897-like	LOC101734952	Not_Enough_Info
Chr07	66185609	66213734	lncrna-candidate-sw-36687	100	+	LOC101734952	LOC100170599	Not_Enough_Info
Chr07	66619523	66624971	lncrna-candidate-sw-36731	100	-	fli1	LOC100170599	Not_Enough_Info
Chr07	66756017	66764100	lncrna-candidate-sw-56709	100	+	kcnj1	kcnj5	Right_Orientation
Chr07	68112142	68113349	lncrna-candidate-sw-36794	100	-	LOC101734450	Xetrov90018471m.g	Not_Enough_Info
Chr07	68491096	68491964	lncrna-candidate-n-4042	100	-	Xetrov90018476m.g	Xetrov90018475m.g	Right_Orientation
Chr07	70112422	70116410	lncrna-candidate-sw-36861	100	+	ccnl2	mrpl20	Not_Enough_Info
Chr07	70692455	70693640	lncrna-candidate-sw-36888	100	+	ssu72	LOC101733145	Not_Enough_Info
Chr07	74376673	74380861	lncrna-candidate-sw-37047	100	+	Xetrov90018602m.g	Xetrov90018603m.g	Not_Enough_Info
Chr07	74633302	74653591	lncrna-candidate-sw-37058	100	-	hspb2	dixdc1	Right_Orientation
Chr07	75038137	75065665	lncrna-candidate-n-4082	100	-	btg4	layn	Right_Orientation
Chr07	75355069	75370683	lncrna-candidate-sw-37083	100	+	pou2af1	Xetrov90018623m.g	Right_Orientation
Chr07	76614660	76623543	lncrna-candidate-sw-37139	100	+	LOC734001	LOC100488469	Right_Orientation
Chr07	77465895	77623600	lncrna-candidate-sw-37157	100	+	Xetrov90018669m.g	kazn	Right_Orientation
Chr07	79599557	79600396	lncrna-candidate-sw-56716	100	-	hes4	Xetrov90018700m.g	Wrong_Orientation
Chr07	81229082	81245009	lncrna-candidate-sw-37333	100	+	LOC101734055	Xetrov90018730m.g	Right_Orientation
Chr07	82537618	82539753	lncrna-candidate-sw-37384	100	-	Xetrov90018743m.g	gabrd	Not_Enough_Info
Chr07	85284853	85306078	lncrna-candidate-sw-37552	100	-	bcl9l	upk2	Not_Enough_Info
Chr07	85401346	85406262	lncrna-candidate-n-4133	100	-	treh-like	ddx6	Wrong_Orientation
Chr07	91824527	91903043	lncrna-candidate-sw-37823	100	+	Xetrov90018917m.g	Xetrov90018918m.g	Right_Orientation
Chr07	93314974	93322949	lncrna-candidate-sw-37836	100	+	tprg1l-like.2	cdh23-like.2	Not_Enough_Info
Chr07	94087410	94093505	lncrna-candidate-sw-37849	100	+	Xetrov90018936m.g	Xetrov90018937m.g	Not_Enough_Info
Chr07	94649702	94662417	lncrna-candidate-sw-56719	100	+	fam213b	Xetrov90018942m.g	Right_Orientation
Chr07	96483985	96495940	lncrna-candidate-sw-37925	100	+	LOC100493774-like	LOC100493944-like	Not_Enough_Info
Chr07	96598709	96607847	lncrna-candidate-sw-37931	100	+	epn2	u2af2	Not_Enough_Info
Chr07	96808086	96810512	lncrna-candidate-n-4169	100	-	LOC100498493	Xetrov90019041m.g	Not_Enough_Info
Chr07	97078325	97085098	lncrna-candidate-sw-37957	100	-	Xetrov90019048m.g	Xetrov90019047m.g	Right_Orientation
Chr07	98278668	98279643	lncrna-candidate-sw-37993	100	-	gsg1l	rpl28	Not_Enough_Info
Chr07	99545314	99549668	lncrna-candidate-sw-38041	100	-	Xetrov90019103m.g	lipe	Right_Orientation
Chr07	99751154	99756958	lncrna-candidate-sw-38048	100	-	LOC101731778	LOC100491641	Not_Enough_Info
Chr07	100540858	100547990	lncrna-candidate-sw-38087	100	-	LOC101731197	LOC101730343-like	Not_Enough_Info
Chr07	100541505	100545651	lncrna-candidate-sw-38088	100	+	LOC101730343-like	LOC101731197	Not_Enough_Info
Chr07	101598885	101600715	lncrna-candidate-sw-38136	100	-	LOC101731318	LOC496697	Right_Orientation
Chr07	101618479	101619919	lncrna-candidate-sw-38138	100	-	LOC101731318	LOC496697	Not_Enough_Info
Chr07	102725395	102727540	lncrna-candidate-sw-38172	100	+	nosip	prrg4	Right_Orientation
Chr07	103062910	103066150	lncrna-candidate-sw-38177	100	+	ric8a	LOC100494131	Right_Orientation
Chr07	103967858	103975583	lncrna-candidate-n-4194	100	+	socs3-like.1	LOC101731115	Right_Orientation
Chr07	103976616	103986442	lncrna-candidate-sw-56721	100	+	socs3-like.1	LOC101731115	Right_Orientation
Chr07	104033789	104034590	lncrna-candidate-sw-38230	100	-	Xetrov90019239m.g	Xetrov90019238m.g	Not_Enough_Info
Chr07	104879928	104922059	lncrna-candidate-sw-38277	100	+	aldh16a1	flt3lg	Right_Orientation
Chr07	105533507	105538168	lncrna-candidate-sw-38321	100	+	lhb	ruvbl2	Wrong_Orientation
Chr07	106398058	106402138	lncrna-candidate-sw-56722	100	+	fut1	bcat2	Not_Enough_Info
Chr07	107787784	107789600	lncrna-candidate-sw-56724	100	+	Xetrov90019344m.g	kdelr2	Not_Enough_Info
Chr07	107910183	107915034	lncrna-candidate-n-4205	100	+	tmem143	emp3	Right_Orientation
Chr07	110157203	110157908	lncrna-candidate-n-4212	100	-	sult2a1	rps9	Right_Orientation
Chr07	110674486	110692228	lncrna-candidate-sw-38474	100	-	LOC100490440	LOC100135223	Right_Orientation
Chr07	111674656	111675414	lncrna-candidate-sw-38503	100	-	LOC100492691	LOC101735245	Not_Enough_Info
Chr07	115135262	115136960	lncrna-candidate-sw-38575	100	-	cyhr1-like	Xetrov90019571m.g	Not_Enough_Info
Chr07	115214971	115219650	lncrna-candidate-sw-38577	100	+	Xetrov90019575m.g	LOC101734301	Right_Orientation
Chr07	117202237	117217528	lncrna-candidate-sw-38647	100	+	Xetrov90019644m.g	Xetrov90019645m.g	Right_Orientation
Chr07	117228939	117238017	lncrna-candidate-sw-38648	100	+	Xetrov90019645m.g	lgi4	Right_Orientation
Chr08	46319	48479	lncrna-candidate-sw-38649	100	+	Xetrov90019650m.g	Xetrov90019651m.g	Right_Orientation
Chr08	940748	941586	lncrna-candidate-sw-38677	100	+	Xetrov90019685m.g	LOC100492080	Not_Enough_Info
Chr08	2512275	2517402	lncrna-candidate-sw-38787	100	+	ak1	st6galnac6	Wrong_Orientation
Chr08	7537358	7539140	lncrna-candidate-sw-38994	100	+	iqsec2-like	kdm5c	Not_Enough_Info
Chr08	10277127	10283700	lncrna-candidate-sw-56729	100	-	Xetrov90019984m.g	Xetrov90019983m.g	Right_Orientation
Chr08	11510728	11513360	lncrna-candidate-n-4284	100	-	Xetrov90020022m.g	Xetrov90020021m.g	Right_Orientation
Chr08	12105031	12110509	lncrna-candidate-sw-39162	100	-	emd	slc31a2	Right_Orientation
Chr08	12286612	12291364	lncrna-candidate-sw-39168	100	+	irak1	mecp2	Not_Enough_Info
Chr08	15195273	15197115	lncrna-candidate-sw-39237	100	-	Xetrov90020087m.g	LOC101734128	Right_Orientation
Chr08	15796331	15799229	lncrna-candidate-sw-39261	100	+	Xetrov90020096m.g	Xetrov90020098m.g	Right_Orientation
Chr08	15811123	15829588	lncrna-candidate-sw-39264	100	+	Xetrov90020098m.g	LOC101730593	Not_Enough_Info
Chr08	17275068	17287664	lncrna-candidate-sw-39307	100	+	LOC100489807	Xetrov90020168m.g	Right_Orientation
Chr08	17287791	17290120	lncrna-candidate-sw-39312	100	+	LOC100489807	Xetrov90020168m.g	Right_Orientation
Chr08	17316846	17319063	lncrna-candidate-sw-39313	100	+	Xetrov90020168m.g	Xetrov90020169m.g	Not_Enough_Info
Chr08	17333170	17354078	lncrna-candidate-sw-39317	100	+	Xetrov90020170m.g	Xetrov90020171m.g	Right_Orientation
Chr08	17900055	17902879	lncrna-candidate-sw-56731	100	+	LOC101732116	LOC100497182	Not_Enough_Info
Chr08	18018579	18030306	lncrna-candidate-sw-39354	100	-	znf534	LOC100124783	Right_Orientation
Chr08	18383947	18387392	lncrna-candidate-sw-39376	100	-	LOC100497331-like	LOC100485581	Not_Enough_Info
Chr08	19108840	19123067	lncrna-candidate-sw-39425	100	-	mid2	LOC100493210	Right_Orientation
Chr08	19732812	19743311	lncrna-candidate-sw-39447	100	-	Xetrov90020258m.g	LOC101732692	Right_Orientation
Chr08	22792528	22814616	lncrna-candidate-sw-39596	100	-	Xetrov90020295m.g	acrc	Right_Orientation
Chr08	24767102	24771696	lncrna-candidate-sw-39694	100	-	zbtb33	LOC100491202-like	Right_Orientation
Chr08	25074685	25079427	lncrna-candidate-sw-39701	100	+	zc4h2	LOC101732082	Right_Orientation
Chr08	25229830	25235969	lncrna-candidate-sw-39715	100	+	LOC100489717-like	LOC100489554-like	Wrong_Orientation
Chr08	26304113	26307459	lncrna-candidate-sw-39768	100	+	rlim	zdhhc15	Right_Orientation
Chr08	27691102	27710825	lncrna-candidate-sw-56736	100	-	stag1-like	LOC101733829	Wrong_Orientation
Chr08	28978541	28980246	lncrna-candidate-sw-39883	100	-	Xetrov90020420m.g	tenm1	Wrong_Orientation
Chr08	29347244	29357704	lncrna-candidate-sw-39921	100	-	gab3	Xetrov90020422m.g	Wrong_Orientation
Chr08	31399238	31405942	lncrna-candidate-sw-39971	100	+	ocrl	tnmd	Wrong_Orientation
Chr08	35902135	35905080	lncrna-candidate-sw-40210	100	+	fmr1	aff2-like.1	Not_Enough_Info
Chr08	38138384	38187165	lncrna-candidate-sw-40302	100	-	Xetrov90020515m.g	Xetrov90020513m.g	Right_Orientation
Chr08	38461385	38462937	lncrna-candidate-sw-40314	100	+	slc25a43	MGC75700	Right_Orientation
Chr08	38814359	38820861	lncrna-candidate-sw-40324	100	-	utp14a	zdhhc9	Right_Orientation
Chr08	40366952	40462085	lncrna-candidate-sw-40373	100	+	LOC100493938-like	Xetrov90020550m.g	Right_Orientation
Chr08	42470345	42471138	lncrna-candidate-sw-40435	100	-	rps6ka6	hdx	Not_Enough_Info
Chr08	43151863	43168043	lncrna-candidate-sw-40493	100	-	fam46d	LOC100494194	Not_Enough_Info
Chr08	46833743	46865068	lncrna-candidate-sw-40621	100	+	gpc4	Xetrov90020639m.g	Not_Enough_Info
Chr08	47781211	47789158	lncrna-candidate-sw-40668	100	+	map7d3-like	Xetrov90020661m.g	Not_Enough_Info
Chr08	48308024	48342043	lncrna-candidate-sw-40699	100	-	zic3	gpr101	Not_Enough_Info
Chr08	48351203	48354951	lncrna-candidate-sw-40700	100	+	zic3	Xetrov90020676m.g	Right_Orientation
Chr08	48376507	48379079	lncrna-candidate-sw-56742	100	+	Xetrov90020676m.g	fgf13	Not_Enough_Info
Chr08	49477838	49482052	lncrna-candidate-sw-40757	100	+	vasp	rtn2	Right_Orientation
Chr08	51975516	51983606	lncrna-candidate-sw-40861	100	-	brd2	mhc2a	Right_Orientation
Chr08	52474136	52475124	lncrna-candidate-sw-56746	100	-	atat1	ppp1r10-like	Not_Enough_Info
Chr08	52896096	52899100	lncrna-candidate-sw-40898	100	+	ctgfl	clic1	Wrong_Orientation
Chr08	53661231	53666844	lncrna-candidate-sw-40943	100	+	Xetrov90020862m.g	ddx39b	Right_Orientation
Chr08	56224067	56227396	lncrna-candidate-sw-41073	100	-	dpf1	LOC100487902	Right_Orientation
Chr08	56858004	56861862	lncrna-candidate-sw-41101	100	+	esrrgr	LOC100486587-like	Right_Orientation
Chr08	57790135	57791575	lncrna-candidate-sw-41146	100	-	LOC100145695	cyp2c18	Not_Enough_Info
Chr08	57793853	57797061	lncrna-candidate-sw-41148	100	-	LOC100145695	cyp2c18	Not_Enough_Info
Chr08	58869461	58915831	lncrna-candidate-sw-41190	100	-	meis3	slc8a2	Not_Enough_Info
Chr08	59606654	59608515	lncrna-candidate-sw-41210	100	-	LOC100144987	LOC100486294	Wrong_Orientation
Chr08	61047854	61052938	lncrna-candidate-sw-41286	100	+	ylpm1	dlst	Not_Enough_Info
Chr08	61194576	61199911	lncrna-candidate-sw-41290	100	+	Xetrov90021122m.g	LOC549012	Right_Orientation
Chr08	61464524	61469291	lncrna-candidate-n-4531	100	+	irf2bpl	cipc	Right_Orientation
Chr08	61491776	61500235	lncrna-candidate-sw-41303	100	-	cipc	irf2bpl	Not_Enough_Info
Chr08	61531262	61534066	lncrna-candidate-sw-56747	100	+	zdhhc22	tmem63c	Right_Orientation
Chr08	62304586	62306221	lncrna-candidate-sw-41329	100	-	dio2	Xetrov90021165m.g	Wrong_Orientation
Chr08	66523585	66528988	lncrna-candidate-sw-41493	100	-	golga5	lgmn	Right_Orientation
Chr08	66773027	66773855	lncrna-candidate-sw-41503	100	-	btbd7	Xetrov90021238m.g	Right_Orientation
Chr08	67588990	67593555	lncrna-candidate-sw-41557	100	+	dicer1	clmn-like	Not_Enough_Info
Chr08	67660192	67677823	lncrna-candidate-sw-41558	100	+	clmn-like	syne3-like	Not_Enough_Info
Chr08	71032888	71078033	lncrna-candidate-sw-41698	100	-	Xetrov90021297m.g	Xetrov90021296m.g	Right_Orientation
Chr08	71681526	71685135	lncrna-candidate-sw-41735	100	-	klhl28	LOC100494240	Right_Orientation
Chr08	72604380	72615197	lncrna-candidate-sw-56748	100	+	rps29	Xetrov90021331m.g	Right_Orientation
Chr08	73592643	73594558	lncrna-candidate-sw-41818	100	-	arf6.2	vcpkmt	Right_Orientation
Chr08	74967055	74967623	lncrna-candidate-sw-41883	100	-	gng2	c14orf166	Right_Orientation
Chr08	76914090	76934701	lncrna-candidate-sw-41949	100	+	rcor1	traf3	Not_Enough_Info
Chr08	77443359	77446145	lncrna-candidate-sw-41978	100	-	mark3	eif5	Not_Enough_Info
Chr08	79104909	79107461	lncrna-candidate-sw-42067	100	+	LOC100488970	LOC101731151	Right_Orientation
Chr08	79515811	79527264	lncrna-candidate-sw-42074	100	-	Xetrov90021477m.g	Xetrov90021476m.g	Right_Orientation
Chr08	79943039	79954924	lncrna-candidate-sw-42086	100	+	gpr132	jag2	Not_Enough_Info
Chr08	81118960	81120938	lncrna-candidate-n-4632	100	-	LOC101730648	Xetrov90021504m.g	Not_Enough_Info
Chr08	81598934	81608113	lncrna-candidate-sw-42170	100	-	syt16-like	kcnh5	Right_Orientation
Chr08	82721478	82733981	lncrna-candidate-n-4638	100	+	jkamp	gpr135	Right_Orientation
Chr08	85828247	85832504	lncrna-candidate-sw-42359	100	+	numb	papln-like	Wrong_Orientation
Chr08	86059084	86061675	lncrna-candidate-sw-42368	100	-	LOC100125167	dcaf4-like	Not_Enough_Info
Chr08	87621926	87628924	lncrna-candidate-sw-42398	100	-	LOC100486378	rab15	Wrong_Orientation
Chr08	87857133	87862874	lncrna-candidate-sw-42407	100	-	eapp	znf106	Wrong_Orientation
Chr08	88557380	88588309	lncrna-candidate-sw-42445	100	-	Xetrov90021677m.g	slc25a21	Right_Orientation
Chr08	91565287	91567669	lncrna-candidate-sw-42552	100	-	stxbp6	gjd2	Not_Enough_Info
Chr08	91764912	91767428	lncrna-candidate-sw-56759	100	-	nova1	stxbp6	Not_Enough_Info
Chr08	91780831	91782234	lncrna-candidate-sw-42580	100	+	stxbp6	nova1	Not_Enough_Info
Chr08	93868989	93883500	lncrna-candidate-sw-42653	100	-	LOC100497371-like	sec23a	Wrong_Orientation
Chr08	94758824	94760887	lncrna-candidate-sw-42692	100	-	Xetrov90021805m.g	rad51	Wrong_Orientation
Chr08	94898777	94901103	lncrna-candidate-n-4698	100	+	dnajc17	zfyve19	Wrong_Orientation
Chr08	95073885	95076699	lncrna-candidate-sw-42723	100	-	Xetrov90021815m.g	vps18	Wrong_Orientation
Chr08	95411725	95416862	lncrna-candidate-sw-42755	100	+	chp1	Xetrov90021822m.g	Not_Enough_Info
Chr08	96690880	96692102	lncrna-candidate-sw-42795	100	-	LOC100127850	LOC100485630	Not_Enough_Info
Chr08	96956909	96979393	lncrna-candidate-sw-42801	100	-	zfp36l1	LOC100127850	Wrong_Orientation
Chr08	99342535	99356017	lncrna-candidate-sw-42912	100	+	fut8	max	Not_Enough_Info
Chr08	105519212	105520921	lncrna-candidate-sw-43031	100	+	LOC100135384	apcs	Not_Enough_Info
Chr08	106257665	106267486	lncrna-candidate-sw-43052	100	+	Xetrov90022146m.g	LOC100488890	Not_Enough_Info
Chr08	106272027	106279312	lncrna-candidate-n-4738	100	+	Xetrov90022146m.g	LOC100488890	Right_Orientation
Chr08	106280829	106294457	lncrna-candidate-sw-43054	100	+	Xetrov90022146m.g	LOC100488890	Not_Enough_Info
Chr08	106616287	106618590	lncrna-candidate-sw-43082	100	-	adamtsl4	mcl1	Not_Enough_Info
Chr08	107433144	107436592	lncrna-candidate-sw-43117	100	+	nr2f5	bola1	Not_Enough_Info
Chr08	109294745	109305099	lncrna-candidate-sw-56764	100	+	Xetrov90022233m.g	LOC101732346	Wrong_Orientation
Chr08	109316870	109319512	lncrna-candidate-sw-43211	100	+	Xetrov90022233m.g	LOC101732346	Wrong_Orientation
Chr08	109329803	109339540	lncrna-candidate-sw-43213	100	+	Xetrov90022233m.g	LOC101732346	Right_Orientation
Chr08	109591613	109595994	lncrna-candidate-sw-43219	100	+	Xetrov90022240m.g	LOC100490323	Wrong_Orientation
Chr08	110618066	110623470	lncrna-candidate-sw-43242	100	+	Xetrov90022273m.g	LOC100493025	Right_Orientation
Chr08	111943968	111961094	lncrna-candidate-sw-43328	100	+	LOC100489530-like	ca14	Right_Orientation
Chr08	112414633	112416686	lncrna-candidate-sw-43345	100	-	mhc1b	Xetrov90022320m.g	Not_Enough_Info
Chr08	112990444	112998766	lncrna-candidate-sw-43365	100	+	LOC100170421	Xetrov90022341m.g	Not_Enough_Info
Chr08	113694418	113698224	lncrna-candidate-n-4786	100	-	Xetrov90022365m.g	Xetrov90022364m.g	Right_Orientation
Chr08	113917672	113918708	lncrna-candidate-sw-43411	100	-	vangl2	LOC100498635	Right_Orientation
Chr08	116228617	116230089	lncrna-candidate-sw-43504	100	-	Xetrov90022457m.g	Xetrov90022456m.g	Not_Enough_Info
Chr08	116976632	116978290	lncrna-candidate-sw-43515	100	-	itga10	rnf115	Wrong_Orientation
Chr08	117075837	117079703	lncrna-candidate-sw-43522	100	+	Xetrov90022478m.g	LOC100485752	Not_Enough_Info
Chr09	73496	74909	lncrna-candidate-sw-43556	100	+	LOC101732786	Xetrov90022516m.g	Right_Orientation
Chr09	366778	368082	lncrna-candidate-sw-43571	100	+	Xetrov90022546m.g	LOC101733042	Wrong_Orientation
Chr09	405615	407215	lncrna-candidate-sw-56767	100	-	Xetrov90022548m.g	LOC101733042	Right_Orientation
Chr09	417891	420784	lncrna-candidate-sw-43574	100	-	Xetrov90022548m.g	LOC101733042	Not_Enough_Info
Chr09	1005039	1007205	lncrna-candidate-sw-43613	100	-	Xetrov90022589m.g	Xetrov90022588m.g	Right_Orientation
Chr09	1743123	1745397	lncrna-candidate-sw-43639	100	-	LOC100486811-like	setd1a-like	Right_Orientation
Chr09	1745915	1747146	lncrna-candidate-sw-43640	100	+	setd1a-like	LOC100486811-like	Right_Orientation
Chr09	2111421	2114106	lncrna-candidate-sw-43652	100	-	Xetrov90022653m.g	LOC101733642	Not_Enough_Info
Chr09	2169915	2171972	lncrna-candidate-sw-43654	100	-	LOC100488691	LOC101733536	Right_Orientation
Chr09	2245525	2246662	lncrna-candidate-sw-43658	100	+	LOC101733405	mapk7	Not_Enough_Info
Chr09	2644209	2645177	lncrna-candidate-sw-43662	100	+	Xetrov90022680m.g	LOC100494126	Not_Enough_Info
Chr09	3208376	3297553	lncrna-candidate-sw-43690	100	+	Xetrov90022711m.g	LOC101735106	Not_Enough_Info
Chr09	3975096	3981835	lncrna-candidate-sw-43712	100	+	LOC101734520	Xetrov90022751m.g	Right_Orientation
Chr09	5463544	5467762	lncrna-candidate-sw-43733	100	+	LOC100490836	LOC100490671	Not_Enough_Info
Chr09	6319055	6334494	lncrna-candidate-sw-43752	100	+	LOC100493726	Xetrov90022895m.g	Right_Orientation
Chr09	7195788	7198237	lncrna-candidate-sw-43770	100	+	LOC100493076	LOC100492911	Right_Orientation
Chr09	8772824	8791222	lncrna-candidate-sw-43815	100	-	LOC100492460	ppl	Not_Enough_Info
Chr09	10054187	10056399	lncrna-candidate-sw-56769	100	+	Xetrov90023128m.g	Xetrov90023129m.g	Right_Orientation
Chr09	10096035	10102799	lncrna-candidate-sw-43852	100	-	Xetrov90023130m.g	Xetrov90023129m.g	Not_Enough_Info
Chr09	11143449	11145939	lncrna-candidate-sw-43912	100	-	rpl3l	rnf151	Right_Orientation
Chr09	11983305	11987568	lncrna-candidate-sw-43946	100	-	Xetrov90023194m.g	Xetrov90023193m.g	Right_Orientation
Chr09	14233515	14261522	lncrna-candidate-sw-44008	100	-	tnrc6a-like	rbbp6	Wrong_Orientation
Chr09	15208541	15210575	lncrna-candidate-sw-56771	100	-	decr2-like	nme4	Wrong_Orientation
Chr09	15361206	15367038	lncrna-candidate-sw-44048	100	-	LOC100486931	LOC101734129	Right_Orientation
Chr09	16603043	16604088	lncrna-candidate-sw-44125	100	+	Xetrov90023370m.g	Xetrov90023371m.g	Right_Orientation
Chr09	17977240	17987556	lncrna-candidate-sw-44169	100	-	LOC101732035	Xetrov90023394m.g	Right_Orientation
Chr09	19786711	19788232	lncrna-candidate-sw-44219	100	+	rsph10b-like	ccz1b	Wrong_Orientation
Chr09	22934766	22951061	lncrna-candidate-sw-44295	100	+	ube2i	kctd5	Wrong_Orientation
Chr09	23861630	23863620	lncrna-candidate-n-4953	100	-	ints1	micall2	Right_Orientation
Chr09	28504986	28511437	lncrna-candidate-sw-56775	100	-	gspt1	thumpd1	Right_Orientation
Chr09	28918042	28919469	lncrna-candidate-n-4972	100	-	LOC100497954	Xetrov90023646m.g	Not_Enough_Info
Chr09	29671310	29673056	lncrna-candidate-sw-44551	100	-	Xetrov90023661m.g	MGC145518	Right_Orientation
Chr09	31497445	31546012	lncrna-candidate-sw-44612	100	-	rmi2	socs1	Right_Orientation
Chr09	31756916	31765423	lncrna-candidate-sw-44623	100	+	litaf	snn	Right_Orientation
Chr09	34312729	34323958	lncrna-candidate-sw-44720	100	+	Xetrov90023740m.g	Xetrov90023742m.g	Not_Enough_Info
Chr09	34926226	34930129	lncrna-candidate-sw-56778	100	+	LOC100498168	carhsp1	Right_Orientation
Chr09	36623836	36630194	lncrna-candidate-sw-56779	100	+	fam86a	alg1	Right_Orientation
Chr09	38703298	38704180	lncrna-candidate-sw-44831	100	+	rnf216	smurf1	Wrong_Orientation
Chr09	41287906	41290413	lncrna-candidate-sw-44914	100	+	Xetrov90023852m.g	plekhm3	Right_Orientation
Chr09	42062275	42080011	lncrna-candidate-sw-44936	100	+	Xetrov90023867m.g	pgap1	Right_Orientation
Chr09	42185088	42224456	lncrna-candidate-sw-44942	100	-	pgap1	Xetrov90023867m.g	Not_Enough_Info
Chr09	42897314	42997620	lncrna-candidate-sw-44950	100	-	LOC100495531	tmeff2	Not_Enough_Info
Chr09	43138121	43143015	lncrna-candidate-sw-56780	100	+	LOC100495531	Xetrov90023879m.g	Not_Enough_Info
Chr09	43927211	43936041	lncrna-candidate-sw-45000	100	+	stat1	LOC100497399-like	Not_Enough_Info
Chr09	43939009	43943529	lncrna-candidate-sw-45001	100	-	LOC100497399-like	stat1	Wrong_Orientation
Chr09	44340093	44370627	lncrna-candidate-sw-45007	100	-	Xetrov90023891m.g	LOC100497399-like	Right_Orientation
Chr09	47664228	47667051	lncrna-candidate-sw-45149	100	-	pard3b	Xetrov90023962m.g	Not_Enough_Info
Chr09	50954784	50956292	lncrna-candidate-sw-45260	100	-	armc8	mras	Right_Orientation
Chr09	51218176	51234490	lncrna-candidate-n-5056	100	-	Xetrov90024041m.g	LOC100492237-like	Not_Enough_Info
Chr09	51292140	51297979	lncrna-candidate-sw-45269	100	-	Xetrov90024043m.g	adprh-like.1	Right_Orientation
Chr09	51302061	51303376	lncrna-candidate-n-5058	100	-	Xetrov90024043m.g	adprh-like.1	Right_Orientation
Chr09	51322114	51328457	lncrna-candidate-n-5059	100	-	Xetrov90024043m.g	adprh-like.1	Right_Orientation
Chr09	51344279	51347288	lncrna-candidate-n-5060	100	-	LOC100492079-like	Xetrov90024043m.g	Right_Orientation
Chr09	52244530	52501004	lncrna-candidate-sw-45309	100	-	ikzf2	Xetrov90024058m.g	Right_Orientation
Chr09	52709359	52723271	lncrna-candidate-sw-45337	100	+	ikzf2	Xetrov90024060m.g	Right_Orientation
Chr09	54065965	54125943	lncrna-candidate-sw-45357	100	-	Xetrov90024081m.g	ube2f	Not_Enough_Info
Chr09	54199030	54217673	lncrna-candidate-sw-45361	100	-	arl4c	sh3bp4	Not_Enough_Info
Chr09	56665954	56694957	lncrna-candidate-sw-45463	100	-	LOC100487186	znf804a	Right_Orientation
Chr09	57168749	57208077	lncrna-candidate-sw-45495	100	+	dnajc10-like	Xetrov90024161m.g	Not_Enough_Info
Chr09	58149278	58154339	lncrna-candidate-sw-45520	100	+	cwc22-like	znf385b	Right_Orientation
Chr09	63528590	63573446	lncrna-candidate-sw-45654	100	+	Xetrov90024305m.g	LOC100490088	Right_Orientation
Chr09	63622290	63624138	lncrna-candidate-sw-45659	100	-	lrp2	LOC100490088	Not_Enough_Info
Chr09	68346491	68350638	lncrna-candidate-sw-45734	100	+	tanc1-like	dapl1	Wrong_Orientation
Chr09	69228020	69233775	lncrna-candidate-sw-45743	100	-	Xetrov90024387m.g	galnt5-like	Wrong_Orientation
Chr09	73778216	73788577	lncrna-candidate-sw-45899	100	+	gtdc1	Xetrov90024453m.g	Not_Enough_Info
Chr09	73830269	73836235	lncrna-candidate-sw-45916	100	+	Xetrov90024453m.g	Xetrov90024455m.g	Not_Enough_Info
Chr09	76680275	76692628	lncrna-candidate-sw-45957	100	-	Xetrov90024470m.g	Xetrov90024469m.g	Right_Orientation
Chr10	490778	492665	lncrna-candidate-sw-46113	100	-	Xetrov90024597m.g	ptk6	Not_Enough_Info
Chr10	1562871	1564353	lncrna-candidate-sw-46142	100	-	LOC100491563	Xetrov90024636m.g	Not_Enough_Info
Chr10	1900019	1905106	lncrna-candidate-sw-46149	100	-	Xetrov90024649m.g	eif1	Wrong_Orientation
Chr10	2290534	2295588	lncrna-candidate-sw-56791	100	+	nkiras2	Xetrov90024667m.g	Wrong_Orientation
Chr10	2359447	2423672	lncrna-candidate-sw-46157	100	-	dhx58	znf385c	Right_Orientation
Chr10	2515897	2518747	lncrna-candidate-n-5175	100	-	LOC100491235	LOC100491399	Right_Orientation
Chr10	5848506	5850258	lncrna-candidate-sw-56792	100	+	sdc4	Xetrov90024780m.g	Wrong_Orientation
Chr10	6378978	6379684	lncrna-candidate-sw-46313	100	+	Xetrov90024787m.g	LOC100492996	Right_Orientation
Chr10	6909412	6913556	lncrna-candidate-sw-46330	100	+	fmnl1	LOC100497839	Wrong_Orientation
Chr10	6959013	6967077	lncrna-candidate-sw-46337	100	+	LOC780283	plcd3	Not_Enough_Info
Chr10	7535956	7539676	lncrna-candidate-sw-46355	100	+	march10-like	tanc2	Right_Orientation
Chr10	7573948	7580283	lncrna-candidate-sw-46356	100	-	tanc2	march10-like	Wrong_Orientation
Chr10	9161254	9176028	lncrna-candidate-sw-56793	100	-	LOC101735015	Xetrov90024872m.g	Wrong_Orientation
Chr10	11838779	11845283	lncrna-candidate-sw-46527	100	-	cant1	cntnap1	Not_Enough_Info
Chr10	12139010	12530403	lncrna-candidate-sw-46532	100	-	gaa	rbfox3-like	Right_Orientation
Chr10	12748791	12752534	lncrna-candidate-sw-46538	100	+	trappc5	mbtd1	Not_Enough_Info
Chr10	13973516	13975212	lncrna-candidate-sw-46568	100	+	LOC496414	sgca	Right_Orientation
Chr10	15159011	15200738	lncrna-candidate-n-5246	100	+	tmc6-like	tmc8	Right_Orientation
Chr10	15513072	15515385	lncrna-candidate-sw-46603	100	-	LOC733563-like	Xetrov90025036m.g	Wrong_Orientation
Chr10	16696271	16699072	lncrna-candidate-n-5249	100	+	brca1	vat1	Right_Orientation
Chr10	17414142	17424749	lncrna-candidate-sw-46645	100	+	Xetrov90025086m.g	Xetrov90025087m.g	Not_Enough_Info
Chr10	18432935	18446686	lncrna-candidate-sw-46688	100	+	lrrc45-like	aspscr1	Wrong_Orientation
Chr10	18482920	18486279	lncrna-candidate-sw-46689	100	-	notum	aspscr1	Right_Orientation
Chr10	19608717	19611397	lncrna-candidate-sw-56794	100	-	arl16	slc16a3	Wrong_Orientation
Chr10	20017598	20025740	lncrna-candidate-sw-46731	100	-	pycr1	mafg	Right_Orientation
Chr10	20814366	20820470	lncrna-candidate-sw-46791	100	-	LOC101730251	LOC101735281	Right_Orientation
Chr10	20914680	20919488	lncrna-candidate-sw-46793	100	+	LOC101732481-like	LOC101732743	Right_Orientation
Chr10	21075511	21076744	lncrna-candidate-sw-46801	100	+	Xetrov90025174m.g	map2k6	Right_Orientation
Chr10	21332761	21340167	lncrna-candidate-sw-46821	100	-	kcnj16	map2k6	Not_Enough_Info
Chr10	22343857	22400663	lncrna-candidate-sw-56796	100	-	Xetrov90025180m.g	LOC100496220	Wrong_Orientation
Chr10	22354134	22400655	lncrna-candidate-sw-46858	100	+	LOC100496220	Xetrov90025180m.g	Right_Orientation
Chr10	22569173	22671074	lncrna-candidate-sw-46873	100	-	slc39a11	sox9	Wrong_Orientation
Chr10	24775370	24777947	lncrna-candidate-sw-56798	100	-	tbc1d16	Xetrov90025231m.g	Wrong_Orientation
Chr10	27329322	27338184	lncrna-candidate-sw-47065	100	+	Xetrov90025254m.g	kcng1	Not_Enough_Info
Chr10	29406171	29410773	lncrna-candidate-sw-47198	100	-	tp53rk	slc2a10	Wrong_Orientation
Chr10	30866240	30871331	lncrna-candidate-sw-47253	100	-	kiaa1755-like	MGC108117	Right_Orientation
Chr10	31854516	31855321	lncrna-candidate-sw-47328	100	-	arhgap40-like	slc32a1	Not_Enough_Info
Chr10	31883351	31891829	lncrna-candidate-sw-47332	100	+	arhgap40-like	actr5	Right_Orientation
Chr10	32396271	32448336	lncrna-candidate-sw-47362	100	+	mafb	LOC100496521	Not_Enough_Info
Chr10	33369877	33372695	lncrna-candidate-sw-47440	100	+	cbfa2t2	pigt	Wrong_Orientation
Chr10	33987490	33989897	lncrna-candidate-sw-47471	100	-	Xetrov90025444m.g	LOC100485064-like	Wrong_Orientation
Chr10	35357603	35360503	lncrna-candidate-sw-47515	100	+	xylt2	rab37	Not_Enough_Info
Chr10	35898425	35899846	lncrna-candidate-sw-47539	100	+	grb2	kiaa0195-like	Right_Orientation
Chr10	36144178	36145595	lncrna-candidate-sw-56800	100	-	itgb4-like	sap30bp-like	Wrong_Orientation
Chr10	36657648	36660117	lncrna-candidate-sw-47574	100	+	sphk1	ube2o	Right_Orientation
Chr10	36771307	36775773	lncrna-candidate-sw-47580	100	-	cygb	Xetrov90025599m.g	Wrong_Orientation
Chr10	37667033	37673089	lncrna-candidate-sw-56802	100	+	ogfod3	uts2r-like	Right_Orientation
Chr10	37836183	37837561	lncrna-candidate-sw-56803	100	+	LOC100485936	Xetrov90025638m.g	Right_Orientation
Chr10	37846635	37849469	lncrna-candidate-n-5372	100	+	LOC100485936	Xetrov90025638m.g	Not_Enough_Info
Chr10	37937071	37947855	lncrna-candidate-sw-47640	100	+	LOC100485936	Xetrov90025638m.g	Right_Orientation
Chr10	38212797	38214655	lncrna-candidate-sw-47652	100	-	Xetrov90025650m.g	Xetrov90025649m.g	Wrong_Orientation
Chr10	38214782	38218179	lncrna-candidate-sw-47653	100	-	Xetrov90025650m.g	Xetrov90025649m.g	Wrong_Orientation
Chr10	39198879	39205086	lncrna-candidate-sw-47682	100	+	Xetrov90025684m.g	LOC100497434-like	Right_Orientation
Chr10	39479932	39493333	lncrna-candidate-sw-56805	100	-	Xetrov90025693m.g	pmp22	Right_Orientation
Chr10	39803942	39807327	lncrna-candidate-sw-47748	100	+	Xetrov90025701m.g	LOC100494912	Right_Orientation
scaffold_104	23055	26092	lncrna-candidate-sw-47876	100	+	-	Xetrov90025761m.g	Right_Orientation
scaffold_104	194637	210002	lncrna-candidate-sw-47884	100	-	LOC100497235-like.1	LOC100496031-like	Wrong_Orientation
scaffold_105	6993	8062	lncrna-candidate-sw-47896	100	-	Xetrov90025793m.g	tomm40l	Right_Orientation
scaffold_105	8489	12305	lncrna-candidate-sw-56808	100	+	tomm40l	Xetrov90025793m.g	Not_Enough_Info
scaffold_105	23853	32376	lncrna-candidate-sw-47897	100	-	Xetrov90025793m.g	tomm40l	Not_Enough_Info
scaffold_1069	35048	35678	lncrna-candidate-sw-47914	100	-	znf362	Xetrov90025815m.g	Wrong_Orientation
scaffold_108	411	2297	lncrna-candidate-n-5443	100	-	Xetrov90025845m.g	-	Not_Enough_Info
scaffold_108	45407	45714	lncrna-candidate-n-5444	100	-	Xetrov90025845m.g	-	Not_Enough_Info
scaffold_108	47754	48437	lncrna-candidate-n-5445	100	-	Xetrov90025845m.g	-	Not_Enough_Info
scaffold_1117	11706	12395	lncrna-candidate-n-5463	100	-	Xetrov90025884m.g	Xetrov90025883m.g	Not_Enough_Info
scaffold_1117	34668	35139	lncrna-candidate-sw-48019	100	-	Xetrov90025884m.g	Xetrov90025883m.g	Not_Enough_Info
scaffold_112	59666	61746	lncrna-candidate-sw-48025	100	+	Xetrov90025892m.g	LOC100496511	Right_Orientation
scaffold_113	94988	96925	lncrna-candidate-sw-48047	100	-	tfap2c	-	Right_Orientation
scaffold_113	253915	257237	lncrna-candidate-sw-48056	100	-	rtfdc1	tfap2c	Not_Enough_Info
scaffold_113	955276	961460	lncrna-candidate-sw-48082	100	+	LOC100488276	kcnh4	Right_Orientation
scaffold_119	42133	55878	lncrna-candidate-sw-48193	100	+	-	LOC100495374	Not_Enough_Info
scaffold_120	63584	65584	lncrna-candidate-sw-56810	100	+	-	LOC100489540	Right_Orientation
scaffold_120	137080	156999	lncrna-candidate-sw-56811	100	+	-	LOC100489540	Right_Orientation
scaffold_124	500889	506622	lncrna-candidate-sw-48272	100	-	gsn	Xetrov90026042m.g	Not_Enough_Info
scaffold_124	502149	507800	lncrna-candidate-sw-48273	100	+	Xetrov90026042m.g	gsn	Not_Enough_Info
scaffold_125	296511	299135	lncrna-candidate-sw-48317	100	-	Xetrov90026078m.g	Xetrov90026077m.g	Not_Enough_Info
scaffold_1278	1585	2401	lncrna-candidate-sw-48379	100	+	-	hdac6-like	Wrong_Orientation
scaffold_13	481759	488139	lncrna-candidate-sw-56814	100	-	LOC101733988	pinx1	Right_Orientation
scaffold_13	959783	963834	lncrna-candidate-sw-56815	100	-	zmcm3	Xetrov90026130m.g	Not_Enough_Info
scaffold_13	977292	983960	lncrna-candidate-sw-56816	100	-	zmcm3	Xetrov90026130m.g	Right_Orientation
scaffold_130	312946	328446	lncrna-candidate-sw-48467	100	-	Xetrov90026157m.g	LOC100487273	Right_Orientation
scaffold_130	357362	375483	lncrna-candidate-sw-48471	100	+	Xetrov90026157m.g	LOC100491523-like	Right_Orientation
scaffold_130	481731	482895	lncrna-candidate-sw-48473	100	+	Xetrov90026163m.g	Xetrov90026164m.g	Not_Enough_Info
scaffold_130	621877	624587	lncrna-candidate-sw-48477	100	+	Xetrov90026166m.g	Xetrov90026167m.g	Wrong_Orientation
scaffold_130	724662	733913	lncrna-candidate-sw-48485	100	-	m6pr	pzp-like.2	Right_Orientation
scaffold_1309	2048	6996	lncrna-candidate-sw-48492	100	-	LOC100495579	-	Not_Enough_Info
scaffold_132	25432	39096	lncrna-candidate-sw-48521	100	+	Xetrov90026185m.g	Xetrov90026186m.g	Not_Enough_Info
scaffold_132	40025	41617	lncrna-candidate-sw-48522	100	+	Xetrov90026185m.g	Xetrov90026186m.g	Not_Enough_Info
scaffold_133	346630	347152	lncrna-candidate-sw-48561	100	+	Xetrov90026216m.g	Xetrov90026217m.g	Right_Orientation
scaffold_135	436259	438215	lncrna-candidate-sw-48614	100	-	-	itfg2	Wrong_Orientation
scaffold_138	875	7599	lncrna-candidate-sw-48657	100	-	LOC101734064	-	Not_Enough_Info
scaffold_138	8381	12305	lncrna-candidate-sw-48658	100	-	LOC101734064	-	Right_Orientation
scaffold_143	113973	114600	lncrna-candidate-sw-48810	100	-	Xetrov90026353m.g	chrne	Not_Enough_Info
scaffold_1597	10060	10556	lncrna-candidate-sw-49119	100	-	bola2	slx1a	Right_Orientation
scaffold_172	4478	9598	lncrna-candidate-sw-49278	100	+	-	LOC101730831	Not_Enough_Info
scaffold_174	320977	321869	lncrna-candidate-sw-49308	100	-	art5	cnga4	Wrong_Orientation
scaffold_1815	5016	7220	lncrna-candidate-sw-49373	100	+	-	Xetrov90026806m.g	Right_Orientation
scaffold_191	333111	335953	lncrna-candidate-n-5777	100	-	LOC100487648	LOC100489082	Not_Enough_Info
scaffold_205	95274	96125	lncrna-candidate-sw-49673	100	+	Xetrov90027062m.g	LOC100497612	Right_Orientation
scaffold_208	152748	155188	lncrna-candidate-sw-49724	100	-	LOC101731566	LOC100487479	Right_Orientation
scaffold_211	52011	53887	lncrna-candidate-n-5866	100	-	Xetrov90027164m.g	nlk.2	Wrong_Orientation
scaffold_214	256925	257586	lncrna-candidate-sw-49915	100	-	-	scube1	Not_Enough_Info
scaffold_2195	1514	2886	lncrna-candidate-sw-50009	100	-	LOC100498595	-	Right_Orientation
scaffold_22	1349250	1351492	lncrna-candidate-sw-56829	100	+	nr6a1	Xetrov90027247m.g	Wrong_Orientation
scaffold_231	133186	152675	lncrna-candidate-sw-50164	100	+	dtnb	Xetrov90027346m.g	Wrong_Orientation
scaffold_232	180261	182951	lncrna-candidate-sw-50186	100	-	LOC100491016	LOC101730388	Right_Orientation
scaffold_234	37118	48042	lncrna-candidate-sw-50200	100	-	-	Xetrov90027368m.g	Right_Orientation
scaffold_235	96486	99372	lncrna-candidate-sw-50212	100	-	Xetrov90027376m.g	Xetrov90027375m.g	Right_Orientation
scaffold_236	123071	123748	lncrna-candidate-sw-50234	100	-	-	Xetrov90027395m.g	Right_Orientation
scaffold_246	18501	21406	lncrna-candidate-sw-50353	100	-	Xetrov90027495m.g	Xetrov90027494m.g	Not_Enough_Info
scaffold_248	205133	210867	lncrna-candidate-sw-50394	100	-	Xetrov90027516m.g	Xetrov90027515m.g	Not_Enough_Info
scaffold_248	303294	305483	lncrna-candidate-sw-50399	100	-	-	Xetrov90027516m.g	Not_Enough_Info
scaffold_249	81707	83353	lncrna-candidate-sw-50415	100	-	LOC101732489	-	Right_Orientation
scaffold_249	213292	218112	lncrna-candidate-sw-50430	100	-	Xetrov90027524m.g	Xetrov90027523m.g	Right_Orientation
scaffold_263	83704	85453	lncrna-candidate-sw-50579	100	-	LOC100489706	-	Not_Enough_Info
scaffold_264	193026	194233	lncrna-candidate-sw-50628	100	-	Xetrov90027623m.g	Xetrov90027622m.g	Not_Enough_Info
scaffold_269	40438	41678	lncrna-candidate-sw-50655	100	+	parp12	Xetrov90027649m.g	Right_Orientation
scaffold_270	151114	156439	lncrna-candidate-sw-56832	100	+	Xetrov90027666m.g	LOC101731211	Right_Orientation
scaffold_272	132220	133415	lncrna-candidate-sw-50725	100	+	Xetrov90027683m.g	Xetrov90027684m.g	Not_Enough_Info
scaffold_284	38081	38521	lncrna-candidate-sw-56835	100	+	kif3b-like	asxl1-like	Right_Orientation
scaffold_29	419433	424408	lncrna-candidate-sw-50961	100	+	Xetrov90027849m.g	pcbp2	Not_Enough_Info
scaffold_290	250253	261352	lncrna-candidate-sw-51007	100	-	Xetrov90027869m.g	Xetrov90027868m.g	Right_Orientation
scaffold_292	114512	119799	lncrna-candidate-sw-51045	100	+	dirc2	hspbap1	Right_Orientation
scaffold_316	70257	70641	lncrna-candidate-sw-51293	100	-	Xetrov90028029m.g	LOC100488699-like	Not_Enough_Info
scaffold_33	251032	263596	lncrna-candidate-sw-56840	100	+	-	LOC100486299	Right_Orientation
scaffold_333	11601	41580	lncrna-candidate-sw-51453	100	+	Xetrov90028143m.g	Xetrov90028144m.g	Right_Orientation
scaffold_333	66384	70757	lncrna-candidate-sw-51457	100	-	Xetrov90028145m.g	Xetrov90028144m.g	Wrong_Orientation
scaffold_333	95263	97395	lncrna-candidate-sw-51458	100	+	Xetrov90028145m.g	Xetrov90028146m.g	Right_Orientation
scaffold_333	136578	142231	lncrna-candidate-sw-56842	100	+	Xetrov90028145m.g	Xetrov90028146m.g	Right_Orientation
scaffold_333	143249	152317	lncrna-candidate-sw-51460	100	-	Xetrov90028146m.g	Xetrov90028145m.g	Not_Enough_Info
scaffold_333	143249	155200	lncrna-candidate-sw-51461	100	+	Xetrov90028145m.g	Xetrov90028146m.g	Wrong_Orientation
scaffold_333	176240	194936	lncrna-candidate-sw-51466	100	-	Xetrov90028147m.g	Xetrov90028146m.g	Right_Orientation
scaffold_333	249445	257656	lncrna-candidate-sw-51469	100	+	Xetrov90028148m.g	-	Right_Orientation
scaffold_337	56887	62592	lncrna-candidate-n-6242	100	-	LOC100489823	fam168a	Wrong_Orientation
scaffold_36	658441	659574	lncrna-candidate-sw-51813	100	+	Xetrov90028302m.g	Xetrov90028303m.g	Wrong_Orientation
scaffold_365	82677	83607	lncrna-candidate-sw-56848	100	+	-	tead1	Right_Orientation
scaffold_37	686485	690897	lncrna-candidate-sw-51934	100	-	nfkbid	LOC100493958	Not_Enough_Info
scaffold_37	749165	750871	lncrna-candidate-sw-51936	100	-	Xetrov90028376m.g	nphs1	Right_Orientation
scaffold_381	28867	31601	lncrna-candidate-sw-52035	100	+	-	LOC101733531	Not_Enough_Info
scaffold_385	63193	64990	lncrna-candidate-sw-52073	100	-	Xetrov90028459m.g	Xetrov90028458m.g	Not_Enough_Info
scaffold_396	76	4829	lncrna-candidate-sw-52231	100	-	LOC100490464	-	Right_Orientation
scaffold_398	76006	101962	lncrna-candidate-sw-52248	100	+	Xetrov90028569m.g	Xetrov90028570m.g	Right_Orientation
scaffold_399	76137	79992	lncrna-candidate-sw-56854	100	-	Xetrov90028585m.g	LOC100493197	Right_Orientation
scaffold_416	27240	31880	lncrna-candidate-sw-52414	100	-	pbrm1-like.2	Xetrov90028698m.g	Right_Orientation
scaffold_42	58558	65227	lncrna-candidate-sw-52443	100	+	Xetrov90028728m.g	Xetrov90028729m.g	Right_Orientation
scaffold_42	619441	621413	lncrna-candidate-sw-56857	100	+	ptpn3	Xetrov90028736m.g	Not_Enough_Info
scaffold_42	864685	865918	lncrna-candidate-sw-52474	100	-	Xetrov90028738m.g	LOC100490959	Right_Orientation
scaffold_435	18515	22687	lncrna-candidate-sw-52697	100	-	Xetrov90028806m.g	Xetrov90028805m.g	Right_Orientation
scaffold_435	50497	63476	lncrna-candidate-sw-52703	100	-	Xetrov90028807m.g	Xetrov90028806m.g	Right_Orientation
scaffold_435	63762	75860	lncrna-candidate-sw-52704	100	-	Xetrov90028807m.g	Xetrov90028806m.g	Right_Orientation
scaffold_450	25394	25813	lncrna-candidate-n-6568	100	+	Xetrov90028860m.g	Xetrov90028861m.g	Right_Orientation
scaffold_450	63780	64146	lncrna-candidate-sw-52820	100	+	Xetrov90028861m.g	Xetrov90028862m.g	Right_Orientation
scaffold_457	68128	70760	lncrna-candidate-sw-52875	100	-	-	Xetrov90028891m.g	Right_Orientation
scaffold_461	25539	32945	lncrna-candidate-n-6582	100	+	LOC101735178	-	Right_Orientation
scaffold_467	264	1467	lncrna-candidate-sw-52926	100	+	-	kcnt2	Not_Enough_Info
scaffold_48	312384	316381	lncrna-candidate-sw-53016	100	-	gal3st4-like.1	LOC100494462	Wrong_Orientation
scaffold_480	102017	103642	lncrna-candidate-sw-53045	100	-	mrpl41	LOC101731931	Not_Enough_Info
scaffold_487	9478	11529	lncrna-candidate-sw-53115	100	+	-	LOC100491565-like	Right_Orientation
scaffold_49	601558	629028	lncrna-candidate-sw-53137	100	+	erc2	Xetrov90029074m.g	Not_Enough_Info
scaffold_50	40977	43642	lncrna-candidate-sw-53188	100	+	Xetrov90029144m.g	LOC101730344	Wrong_Orientation
scaffold_50	43752	55613	lncrna-candidate-sw-53190	100	+	Xetrov90029144m.g	LOC101730344	Not_Enough_Info
scaffold_50	411240	414058	lncrna-candidate-sw-53193	100	-	Xetrov90029181m.g	LOC100485793	Not_Enough_Info
scaffold_506	88446	95786	lncrna-candidate-sw-53229	100	-	Xetrov90029225m.g	LOC100486704	Right_Orientation
scaffold_510	28076	28972	lncrna-candidate-sw-53322	100	+	-	Xetrov90029266m.g	Right_Orientation
scaffold_526	60528	63387	lncrna-candidate-sw-53459	100	+	znf318-like	-	Not_Enough_Info
scaffold_53	559374	565827	lncrna-candidate-sw-53500	100	+	Xetrov90029338m.g	Xetrov90029339m.g	Right_Orientation
scaffold_532	8723	16475	lncrna-candidate-sw-53516	100	-	znf687	Xetrov90029361m.g	Wrong_Orientation
scaffold_534	85794	89290	lncrna-candidate-sw-53530	100	-	Xetrov90029380m.g	LOC101732610	Not_Enough_Info
scaffold_56	681533	683680	lncrna-candidate-sw-53712	100	-	Xetrov90029566m.g	LOC101732446	Right_Orientation
scaffold_56	703495	704542	lncrna-candidate-sw-53715	100	-	Xetrov90029567m.g	Xetrov90029566m.g	Right_Orientation
scaffold_6020	4	533	lncrna-candidate-sw-54014	100	-	Xetrov90029739m.g	-	Wrong_Orientation
scaffold_606	26066	28055	lncrna-candidate-sw-56871	100	-	mrps2	fam69b	Right_Orientation
scaffold_63	489397	494208	lncrna-candidate-sw-54233	100	+	fzd3	elp3	Right_Orientation
scaffold_658	31030	34129	lncrna-candidate-sw-54382	100	-	Xetrov90029919m.g	-	Right_Orientation
scaffold_66	744217	745006	lncrna-candidate-sw-54418	100	+	rps13	-	Right_Orientation
scaffold_678	38455	40550	lncrna-candidate-sw-54511	100	+	tmem141	traf2	Not_Enough_Info
scaffold_69	396898	403462	lncrna-candidate-sw-54604	100	+	LOC101731089	tbc1d19	Not_Enough_Info
scaffold_69	454046	455975	lncrna-candidate-n-7014	100	-	cckar	tbc1d19	Not_Enough_Info
scaffold_70	3602	4441	lncrna-candidate-sw-54686	100	+	LOC100495985-like	-	Not_Enough_Info
scaffold_705	46954	54236	lncrna-candidate-sw-54704	100	+	LOC100495080	-	Right_Orientation
scaffold_71	157612	160874	lncrna-candidate-sw-54728	100	-	btnl8	LOC101731445	Right_Orientation
scaffold_71	425270	428831	lncrna-candidate-sw-56879	100	-	LOC101732679	Xetrov90030124m.g	Not_Enough_Info
scaffold_73	685768	688612	lncrna-candidate-sw-54881	100	-	shfm1	slc25a13	Not_Enough_Info
scaffold_73	1013447	1015996	lncrna-candidate-sw-54895	100	-	dlx5	dlx6	Wrong_Orientation
scaffold_748	3002	4410	lncrna-candidate-sw-55055	100	-	cyb5r3	rep15	Right_Orientation
scaffold_754	24582	26904	lncrna-candidate-sw-55116	100	+	ccdc40	-	Not_Enough_Info
scaffold_76	30577	36682	lncrna-candidate-sw-55154	100	-	smndc1	-	Not_Enough_Info
scaffold_78	90248	150548	lncrna-candidate-sw-55323	100	+	Xetrov90030431m.g	Xetrov90030432m.g	Right_Orientation
scaffold_79	23632	30886	lncrna-candidate-sw-55373	100	-	LOC100487732	Xetrov90030473m.g	Not_Enough_Info
scaffold_79	426320	428464	lncrna-candidate-sw-55387	100	+	Xetrov90030494m.g	LOC100489120	Not_Enough_Info
scaffold_79	574895	577543	lncrna-candidate-sw-55394	100	+	Xetrov90030498m.g	LOC100488056	Not_Enough_Info
scaffold_81	52094	75115	lncrna-candidate-sw-55538	100	-	cat2	Xetrov90030558m.g	Right_Orientation
scaffold_83	421369	427446	lncrna-candidate-sw-55687	100	-	prdx3	Xetrov90030640m.g	Right_Orientation
scaffold_83	432906	450675	lncrna-candidate-sw-55688	100	-	prdx3	Xetrov90030640m.g	Right_Orientation
scaffold_837	76574	77265	lncrna-candidate-sw-56886	100	-	-	Xetrov90030649m.g	Wrong_Orientation
scaffold_847	19189	20920	lncrna-candidate-sw-55802	100	-	-	Xetrov90030686m.g	Right_Orientation
scaffold_847	21044	23070	lncrna-candidate-sw-55803	100	-	-	Xetrov90030686m.g	Right_Orientation
scaffold_857	2	1063	lncrna-candidate-sw-55856	100	+	-	recql4	Wrong_Orientation
scaffold_87	394744	400019	lncrna-candidate-sw-55943	100	-	abhd6	LOC100497895	Right_Orientation
scaffold_872	15114	16452	lncrna-candidate-n-7321	100	+	tamm41	-	Wrong_Orientation
scaffold_94	356485	383444	lncrna-candidate-sw-56889	100	+	Xetrov90030894m.g	-	Right_Orientation
scaffold_940	3233	5870	lncrna-candidate-sw-56277	100	+	Xetrov90030895m.g	Xetrov90030896m.g	Not_Enough_Info
scaffold_98	9413	18868	lncrna-candidate-sw-56364	100	+	-	wnt5b	Wrong_Orientation
scaffold_98	101422	120200	lncrna-candidate-n-7435	100	+	fbxl14-like	erc1	Right_Orientation
