# Supplementary material for: Developmentally regulated long non-coding RNAs in Xenopus tropicalis
Source: Dev Biol. 2017 Jun 15;426(2):401–8. doi: 10.1016/j.ydbio.2016.06.016 (PMC5233649; doi:10.1016/j.ydbio.2016.06.016)
Supplement: Supplementary file 6 — Supplementary Table 6: Additional list of single-exon lncRNA (3963 lncRNAs) [file mmc6.xlsx]

## Sheet: Suppl Table 6 single exon lncRN
	Start	End	Name		Strand as predicted by Cufflinks	Neighbor Gene 1	Neighbor Gene 2	Strand evaluation by strand specific data
Chr01	102083071	102084485	lncrna_single_sw_00029906	100	-	Xetrov90002013m.g	tmem161a	Wrong_Orientation
Chr01	102301877	102305716	lncrna_single_n_00022931	100	-	s1pr4	ppap2c	Right_Orientation
Chr01	102448251	102450969	lncrna_single_sw_00029942	100	-	aes	gna11	Not_Enough_Info
Chr01	102499066	102500154	lncrna_single_sw_00029944	100	-	gna11	LOC100489262	Not_Enough_Info
Chr01	103091190	103092091	lncrna_single_n_00022933	100	-	ltb4dh	ptgr1.2	Wrong_Orientation
Chr01	103331899	103333250	lncrna_single_n_00022935	100	-	txn	lpar1	Right_Orientation
Chr01	103333901	103335394	lncrna_single_sw_00018857	100	-	txn	lpar1	Right_Orientation
Chr01	103354070	103354309	lncrna_single_sw_00029988	100	-	txn	lpar1	Not_Enough_Info
Chr01	104444933	104446755	lncrna_single_sw_00030055	100	-	-	-	Not_Enough_Info
Chr01	10507479	10510948	lncrna_single_sw_00025580	100	-	not	rab11fip5	Right_Orientation
Chr01	10735631	10735940	lncrna_single_sw_00012563	100	-	emx1.2	-	Not_Enough_Info
Chr01	107510995	107514768	lncrna_single_sw_00006440	100	+	focad	Xetrov90002098m.g	Not_Enough_Info
Chr01	107640874	107641710	lncrna_single_sw_00018951	100	-	LOC100490902	Xetrov90002101m.g	Right_Orientation
Chr01	10805010	10806680	lncrna_single_sw_00025613	100	-	spr	-	Wrong_Orientation
Chr01	10808894	10809639	lncrna_single_sw_00025614	100	-	spr	-	Right_Orientation
Chr01	108416301	108418154	lncrna_single_sw_00019006	100	-	znf462-like	rad23b	Wrong_Orientation
Chr01	109643737	109647069	lncrna_single_sw_00030244	100	-	elavl2	-	Right_Orientation
Chr01	110259557	110261456	lncrna_single_sw_00030269	100	-	c9orf72	LOC101731166-like	Right_Orientation
Chr01	110297007	110298025	lncrna_single_sw_00030277	100	-	LOC100490987-like	LOC100490813-like	Right_Orientation
Chr01	112885934	112891590	lncrna_single_sw_00030343	100	-	ptprd	-	Not_Enough_Info
Chr01	115867606	115870119	lncrna_single_sw_00030411	100	-	vldlr	Xetrov90002228m.g	Not_Enough_Info
Chr01	115870226	115870761	lncrna_single_sw_00030412	100	-	vldlr	Xetrov90002228m.g	Wrong_Orientation
Chr01	115872074	115872804	lncrna_single_sw_00030413	100	-	vldlr	Xetrov90002228m.g	Not_Enough_Info
Chr01	116847388	116851263	lncrna_single_sw_00019368	100	-	foxd4l1.1	foxd4l1.2	Wrong_Orientation
Chr01	117262334	117264999	lncrna_single_n_00022966	100	-	fam189a2	apba1-like	Not_Enough_Info
Chr01	118131072	118135754	lncrna_single_sw_00030517	100	-	tmem2	abhd17b	Not_Enough_Info
Chr01	118979603	118980071	lncrna_single_sw_00030559	100	-	rorb	-	Not_Enough_Info
Chr01	119606743	119608901	lncrna_single_sw_00030572	100	-	pcsk5	LOC101730423	Wrong_Orientation
Chr01	119789854	119790170	lncrna_single_sw_00030591	100	-	LOC100494124	Xetrov90002289m.g	Not_Enough_Info
Chr01	119790351	119792012	lncrna_single_sw_00030592	100	-	LOC100494124	Xetrov90002289m.g	Not_Enough_Info
Chr01	121101351	121104064	lncrna_single_sw_00030654	100	-	tle1	-	Wrong_Orientation
Chr01	121104838	121119994	lncrna_single_sw_00030655	100	-	tle1	-	Not_Enough_Info
Chr01	121120406	121121454	lncrna_single_n_00022973	100	-	tle1	-	Wrong_Orientation
Chr01	121130456	121131825	lncrna_single_n_00022976	100	-	tle1	-	Wrong_Orientation
Chr01	121135445	121149043	lncrna_single_sw_00007235	100	+	tle1	-	Not_Enough_Info
Chr01	121156879	121167764	lncrna_single_sw_00030661	100	-	tle1	-	Wrong_Orientation
Chr01	121178681	121189405	lncrna_single_n_00022982	100	-	tle1	-	Wrong_Orientation
Chr01	12215617	12216585	lncrna_single_sw_00025711	100	-	zfyve28-like.1	mxd4	Not_Enough_Info
Chr01	122210769	122212656	lncrna_single_sw_00007268	100	+	ntrk2	-	Wrong_Orientation
Chr01	122444260	122449642	lncrna_single_sw_00030731	100	-	ntrk2	agtpbp1	Not_Enough_Info
Chr01	122533198	122533882	lncrna_single_sw_00030733	100	-	agtpbp1	naa35	Wrong_Orientation
Chr01	122827935	122829439	lncrna_single_n_00022986	100	-	zcchc6	gas1	Right_Orientation
Chr01	123812181	123814696	lncrna_single_sw_00030828	100	-	ptch1	ercc6l2	Not_Enough_Info
Chr01	124038686	124039216	lncrna_single_sw_00030832	100	-	Xetrov90002341m.g	habp4	Wrong_Orientation
Chr01	124104306	124111418	lncrna_single_sw_00030842	100	-	cdc14b	Xetrov90002349m.g	Not_Enough_Info
Chr01	124296373	124297381	lncrna_single_sw_00030853	100	-	Xetrov90002352m.g	tdgf1.3	Right_Orientation
Chr01	124486141	124487538	lncrna_single_sw_00030868	100	-	tdgf1.1	LOC100486200	Wrong_Orientation
Chr01	12456079	12456838	lncrna_single_sw_00025721	100	-	nat8l	LOC100491954	Right_Orientation
Chr01	124806737	124809574	lncrna_single_sw_00030899	100	-	sass6	cntnap4	Wrong_Orientation
Chr01	124814249	124816443	lncrna_single_sw_00030901	100	-	sass6	cntnap4	Not_Enough_Info
Chr01	12516385	12518923	lncrna_single_sw_00012746	100	-	LOC100491954	LOC100124771	Right_Orientation
Chr01	127431986	127432652	lncrna_single_sw_00031032	100	-	slc7a8	homez	Right_Orientation
Chr01	127584658	127588013	lncrna_single_sw_00031040	100	-	myh6	myh7	Not_Enough_Info
Chr01	128028183	128029076	lncrna_single_n_00023006	100	-	c14orf93	psmb5	Not_Enough_Info
Chr01	128101817	128102667	lncrna_single_sw_00007666	100	+	LOC101731310	cdh24	Not_Enough_Info
Chr01	128214627	128218079	lncrna_single_sw_00007681	100	+	nrl	Xetrov90002451m.g	Right_Orientation
Chr01	128366369	128366706	lncrna_single_sw_00007696	100	+	LOC100135349	ighx	Not_Enough_Info
Chr01	128558375	128558882	lncrna_single_sw_00031098	100	-	-	-	Wrong_Orientation
Chr01	129084135	129084407	lncrna_single_sw_00031124	100	-	Xetrov90002521m.g	-	Not_Enough_Info
Chr01	129840527	129840732	lncrna_single_sw_00031150	100	-	LOC100495012	LOC100490649	Not_Enough_Info
Chr01	130273507	130274387	lncrna_single_sw_00007823	100	+	LOC100497056-like	LOC100489307	Not_Enough_Info
Chr01	130545236	130546493	lncrna_single_n_00023010	100	-	nop10	slc12a6	Wrong_Orientation
Chr01	130590163	130592215	lncrna_single_n_00023011	100	-	emc4	tmem55b	Right_Orientation
Chr01	131167903	131168491	lncrna_single_sw_00031193	100	-	hnrnpc	ndrg2	Wrong_Orientation
Chr01	131317828	131320451	lncrna_single_sw_00031225	100	-	LOC100498627	znf219	Not_Enough_Info
Chr01	131380557	131382128	lncrna_single_sw_00007911	100	+	aplnr	znf219	Not_Enough_Info
Chr01	131439910	131440346	lncrna_single_sw_00031243	100	-	aplnr	LOC100498468-like	Not_Enough_Info
Chr01	132397563	132398003	lncrna_single_sw_00031270	100	-	nipsnap1	thoc5	Wrong_Orientation
Chr01	132740489	132743200	lncrna_single_sw_00031276	100	-	LOC100491156-like	iqcd	Wrong_Orientation
Chr01	133483872	133486977	lncrna_single_sw_00008120	100	+	tbx5	-	Not_Enough_Info
Chr01	133599893	133601934	lncrna_single_n_00023022	100	-	rbm19	lhx5	Wrong_Orientation
Chr01	133602099	133609516	lncrna_single_n_00023023	100	-	rbm19	lhx5	Wrong_Orientation
Chr01	133634952	133636409	lncrna_single_n_00023026	100	-	rbm19	lhx5	Not_Enough_Info
Chr01	133758965	133760357	lncrna_single_sw_00031354	100	-	sdsl	sds	Not_Enough_Info
Chr01	135152754	135153924	lncrna_single_n_00023029	100	-	LOC100490743	camk4	Not_Enough_Info
Chr01	135161257	135161882	lncrna_single_n_00023030	100	-	LOC100490743	camk4	Not_Enough_Info
Chr01	135350315	135351711	lncrna_single_sw_00031480	100	-	wdr36	slc25a46	Not_Enough_Info
Chr01	135369761	135371583	lncrna_single_sw_00031485	100	-	wdr36	slc25a46	Right_Orientation
Chr01	135840198	135846944	lncrna_single_sw_00031576	100	-	pja2-like	fer	Not_Enough_Info
Chr01	136710160	136711127	lncrna_single_sw_00031588	100	-	efna5	nudt12-like	Wrong_Orientation
Chr01	136851631	136853480	lncrna_single_sw_00031589	100	-	efna5	nudt12-like	Wrong_Orientation
Chr01	137854713	137858367	lncrna_single_sw_00031632	100	-	fam174	LOC100145473	Not_Enough_Info
Chr01	137942371	137946003	lncrna_single_sw_00031641	100	-	selplg-like	coro1c	Right_Orientation
Chr01	138054804	138056104	lncrna_single_sw_00008382	100	+	dao	ssh1-like	Right_Orientation
Chr01	138240974	138246885	lncrna_single_sw_00031643	100	-	foxn4	myo1h	Wrong_Orientation
Chr01	138404618	138406637	lncrna_single_sw_00031647	100	-	mvk	Xetrov90002789m.g	Not_Enough_Info
Chr01	138973772	138974506	lncrna_single_sw_00031694	100	-	Xetrov90002799m.g	sgsm1	Not_Enough_Info
Chr01	139864510	139882307	lncrna_single_sw_00031733	100	-	myo18b-like.2	sez6l	Not_Enough_Info
Chr01	143383574	143384018	lncrna_single_n_00023056	100	-	unc119b	acads	Not_Enough_Info
Chr01	143623981	143625794	lncrna_single_sw_00031878	100	-	pisd-like.1	LOC101733704	Right_Orientation
Chr01	144096246	144097155	lncrna_single_n_00023059	100	-	gucd1	snrpd3	Not_Enough_Info
Chr01	144129730	144130879	lncrna_single_sw_00008880	100	+	ggt1	fam211b	Right_Orientation
Chr01	144294177	144294452	lncrna_single_sw_00031926	100	-	LOC100497361-like	LOC100493634	Right_Orientation
Chr01	144738460	144739133	lncrna_single_n_00023062	100	-	mmp11	LOC100493155	Not_Enough_Info
Chr01	145327670	145330273	lncrna_single_n_00023066	100	-	hic2	ube2l3	Right_Orientation
Chr01	145331009	145333518	lncrna_single_sw_00008991	100	+	ube2l3	hic2	Not_Enough_Info
Chr01	145336101	145336935	lncrna_single_n_00023067	100	-	hic2	ube2l3	Not_Enough_Info
Chr01	145392868	145393697	lncrna_single_n_00023069	100	-	LOC101732749	Xetrov90002989m.g	Not_Enough_Info
Chr01	145441430	145455868	lncrna_single_n_00023070	100	-	Xetrov90002989m.g	top3b-like	Wrong_Orientation
Chr01	145459474	145460464	lncrna_single_n_00023073	100	-	Xetrov90002989m.g	top3b-like	Wrong_Orientation
Chr01	145463411	145469630	lncrna_single_sw_00031987	100	-	Xetrov90002989m.g	top3b-like	Wrong_Orientation
Chr01	145985055	145985937	lncrna_single_sw_00032019	100	-	2016-09-05	gp1bb	Not_Enough_Info
Chr01	146702416	146702868	lncrna_single_sw_00032047	100	-	arvcf	tango2	Wrong_Orientation
Chr01	147058141	147060098	lncrna_single_sw_00032051	100	-	golga3-like	LOC100495295	Right_Orientation
Chr01	147594223	147596620	lncrna_single_sw_00032078	100	-	LOC100495146-like	galnt9	Not_Enough_Info
Chr01	149674871	149676353	lncrna_single_sw_00022036	100	-	piwil1	fzd10	Right_Orientation
Chr01	15022086	15022646	lncrna_single_n_00022622	100	-	atoh8	Xetrov90000413m.g	Right_Orientation
Chr01	150471832	150474774	lncrna_single_sw_00022073	100	-	slc15a4	tmem132c	Not_Enough_Info
Chr01	152409419	152409743	lncrna_single_sw_00032240	100	-	tmed2	rilpl1	Wrong_Orientation
Chr01	1527232	1527502	lncrna_single_sw_00025285	100	-	-	-	Not_Enough_Info
Chr01	1531313	1532336	lncrna_single_sw_00025287	100	-	-	-	Right_Orientation
Chr01	154446150	154447805	lncrna_single_sw_00032321	100	-	brap	atxn2	Wrong_Orientation
Chr01	154944182	154944940	lncrna_single_sw_00032342	100	-	mapkapk5	tmem116	Wrong_Orientation
Chr01	154988327	154989449	lncrna_single_sw_00032345	100	-	tmem116	erp29	Not_Enough_Info
Chr01	154999615	155000416	lncrna_single_sw_00032347	100	-	tmem116	erp29	Not_Enough_Info
Chr01	155054299	155054950	lncrna_single_n_00023098	100	-	erp29	naa25	Right_Orientation
Chr01	155868050	155868810	lncrna_single_sw_00032373	100	-	wscd2	cmklr1	Not_Enough_Info
Chr01	155869348	155869725	lncrna_single_sw_00032374	100	-	wscd2	cmklr1	Not_Enough_Info
Chr01	155872306	155873287	lncrna_single_sw_00032378	100	-	wscd2	cmklr1	Not_Enough_Info
Chr01	155873921	155874620	lncrna_single_sw_00032380	100	-	wscd2	cmklr1	Not_Enough_Info
Chr01	155875186	155876690	lncrna_single_sw_00032381	100	-	wscd2	cmklr1	Wrong_Orientation
Chr01	155938404	155939566	lncrna_single_sw_00032383	100	-	wscd2	cmklr1	Not_Enough_Info
Chr01	156101696	156103901	lncrna_single_sw_00032398	100	-	c12orf49	rnft2-like	Wrong_Orientation
Chr01	15630906	15633291	lncrna_single_sw_00025885	100	-	Xetrov90000426m.g	Xetrov90000427m.g	Wrong_Orientation
Chr01	156454715	156458816	lncrna_single_sw_00032419	100	-	nos1	ksr2	Right_Orientation
Chr01	156679136	156680027	lncrna_single_n_00023106	100	-	Xetrov90003208m.g	rfc5	Not_Enough_Info
Chr01	156896217	156902637	lncrna_single_sw_00022746	100	-	taok3	suds3	Right_Orientation
Chr01	156965365	156967172	lncrna_single_sw_00032435	100	-	suds3	LOC447963	Wrong_Orientation
Chr01	157278484	157281525	lncrna_single_sw_00032441	100	-	hspb8	LOC101731791	Not_Enough_Info
Chr01	157459428	157461690	lncrna_single_sw_00032451	100	-	Xetrov90003223m.g	kremen1	Not_Enough_Info
Chr01	157706714	157708417	lncrna_single_sw_00032464	100	-	znrf3	xbp1	Right_Orientation
Chr01	157810094	157812345	lncrna_single_sw_00032489	100	-	ccdc117-like	tcn2	Not_Enough_Info
Chr01	157812423	157813219	lncrna_single_sw_00022772	100	-	ccdc117-like	tcn2	Right_Orientation
Chr01	158103027	158106140	lncrna_single_n_00023111	100	-	LOC100491368-like	lztr1	Right_Orientation
Chr01	158201856	158203959	lncrna_single_sw_00022805	100	-	lztr1	LOC100493696-like	Wrong_Orientation
Chr01	15894406	15897351	lncrna_single_sw_00025897	100	-	hgfac	LOC101731678-like	Not_Enough_Info
Chr01	159555210	159558186	lncrna_single_sw_00032577	100	-	megf10	LOC101733920	Wrong_Orientation
Chr01	159739623	159741234	lncrna_single_n_00023115	100	-	lmnb1	c5orf48	Wrong_Orientation
Chr01	160769407	160771479	lncrna_single_sw_00032653	100	-	cep120	prdm6	Right_Orientation
Chr01	162073550	162074293	lncrna_single_sw_00032697	100	-	tnfaip8	dmxl1-like	Not_Enough_Info
Chr01	162783032	162797700	lncrna_single_sw_00010298	100	+	sema6a	dtwd2	Right_Orientation
Chr01	162907877	162908305	lncrna_single_n_00023129	100	-	sema6a	commd10	Not_Enough_Info
Chr01	162915255	162915849	lncrna_single_sw_00010327	100	+	commd10	sema6a	Not_Enough_Info
Chr01	163334276	163334692	lncrna_single_sw_00032795	100	-	ap3s1	cdo1	Right_Orientation
Chr01	163576756	163581447	lncrna_single_sw_00023134	100	-	cenph	Xetrov90003320m.g	Not_Enough_Info
Chr01	163625123	163626522	lncrna_single_sw_00032834	100	-	Xetrov90003324m.g	cdk7	Right_Orientation
Chr01	163659368	163661867	lncrna_single_sw_00032835	100	-	Xetrov90003326m.g	serinc5	Right_Orientation
Chr01	16367839	16369011	lncrna_single_sw_00025912	100	-	nop14	Xetrov90000441m.g	Wrong_Orientation
Chr01	16392547	16393537	lncrna_single_sw_00025914	100	-	Xetrov90000444m.g	LOC101732154	Not_Enough_Info
Chr01	16394154	16395724	lncrna_single_sw_00025915	100	-	Xetrov90000444m.g	LOC101732154	Right_Orientation
Chr01	163982117	163982638	lncrna_single_sw_00032849	100	-	dmgdh	-	Right_Orientation
Chr01	164235476	164238315	lncrna_single_sw_00032867	100	-	scamp1	LOC100494836	Wrong_Orientation
Chr01	164983796	164984106	lncrna_single_sw_00032908	100	-	f2rl1-like	f2r	Not_Enough_Info
Chr01	164998250	165000510	lncrna_single_sw_00032911	100	-	f2rl1-like	f2r	Not_Enough_Info
Chr01	16566673	16572256	lncrna_single_sw_00000755	100	+	Xetrov90000452m.g	qdpr	Not_Enough_Info
Chr01	166502332	166503716	lncrna_single_sw_00010631	100	+	ankra2	utp15	Right_Orientation
Chr01	167447397	167447761	lncrna_single_sw_00033076	100	-	marveld2	-	Right_Orientation
Chr01	167570149	167570986	lncrna_single_sw_00033079	100	-	zfyve16	fam151b-like	Wrong_Orientation
Chr01	16939548	16942335	lncrna_single_sw_00025975	100	-	fgfbp1	cd38	Not_Enough_Info
Chr01	169909131	169912318	lncrna_single_sw_00033219	100	-	ccnh	tmem161b-like	Not_Enough_Info
Chr01	169914861	169918321	lncrna_single_sw_00033221	100	-	ccnh	tmem161b-like	Right_Orientation
Chr01	169995682	169998096	lncrna_single_sw_00033239	100	-	ccnh	tmem161b-like	Not_Enough_Info
Chr01	170261243	170261994	lncrna_single_sw_00023660	100	-	Xetrov90003445m.g	Xetrov90003446m.g	Wrong_Orientation
Chr01	171079982	171083687	lncrna_single_sw_00023697	100	-	LOC101733364	Xetrov90003455m.g	Right_Orientation
Chr01	171617092	171617975	lncrna_single_n_00023146	100	-	nr2f1	fam172a	Not_Enough_Info
Chr01	171618183	171619396	lncrna_single_n_00023147	100	-	nr2f1	fam172a	Right_Orientation
Chr01	171620014	171621770	lncrna_single_n_00023148	100	-	nr2f1	fam172a	Wrong_Orientation
Chr01	171622662	171623487	lncrna_single_n_00023149	100	-	nr2f1	fam172a	Wrong_Orientation
Chr01	172475923	172477528	lncrna_single_sw_00033346	100	-	Xetrov90003468m.g	fam81b-like	Wrong_Orientation
Chr01	173530270	173532123	lncrna_single_sw_00033398	100	-	LOC100497254-like	rgmb	Not_Enough_Info
Chr01	173541887	173542796	lncrna_single_sw_00033400	100	-	LOC100497254-like	rgmb	Not_Enough_Info
Chr01	173543285	173544336	lncrna_single_sw_00033401	100	-	LOC100497254-like	rgmb	Not_Enough_Info
Chr01	173546084	173546399	lncrna_single_sw_00033404	100	-	LOC100497254-like	rgmb	Not_Enough_Info
Chr01	173585044	173587818	lncrna_single_sw_00033405	100	-	rgmb	chd1	Not_Enough_Info
Chr01	174467205	174470349	lncrna_single_sw_00033465	100	-	Xetrov90003504m.g	mast4	Right_Orientation
Chr01	174471484	174472221	lncrna_single_sw_00033466	100	-	Xetrov90003504m.g	mast4	Right_Orientation
Chr01	174476438	174478803	lncrna_single_sw_00011063	100	+	mast4	Xetrov90003504m.g	Wrong_Orientation
Chr01	174566619	174567000	lncrna_single_sw_00033467	100	-	mast4	srek1	Not_Enough_Info
Chr01	174567880	174568491	lncrna_single_sw_00033469	100	-	mast4	srek1	Right_Orientation
Chr01	174662683	174666361	lncrna_single_sw_00011076	100	+	srek1	mast4	Not_Enough_Info
Chr01	174669369	174672907	lncrna_single_sw_00033490	100	-	mast4	srek1	Not_Enough_Info
Chr01	174911567	174912377	lncrna_single_sw_00033529	100	-	erbb2ip-like	nln	Right_Orientation
Chr01	175705085	175706446	lncrna_single_sw_00033573	100	-	rnf180	htr1a	Wrong_Orientation
Chr01	176365000	176368956	lncrna_single_sw_00033595	100	-	Xetrov90003530m.g	smim15	Not_Enough_Info
Chr01	176371369	176372309	lncrna_single_n_00023164	100	-	Xetrov90003530m.g	smim15	Right_Orientation
Chr01	176372977	176373801	lncrna_single_n_00023165	100	-	Xetrov90003530m.g	smim15	Not_Enough_Info
Chr01	176374693	176387088	lncrna_single_sw_00033596	100	-	Xetrov90003530m.g	smim15	Right_Orientation
Chr01	176387305	176389428	lncrna_single_n_00023168	100	-	Xetrov90003530m.g	smim15	Right_Orientation
Chr01	176994280	176996891	lncrna_single_n_00023175	100	-	depdc1b	-	Wrong_Orientation
Chr01	177395445	177396250	lncrna_single_sw_00033633	100	-	rab3c	-	Right_Orientation
Chr01	177602654	177605579	lncrna_single_sw_00033648	100	-	plk2	Xetrov90003550m.g	Not_Enough_Info
Chr01	177626838	177627174	lncrna_single_sw_00033650	100	-	plk2	Xetrov90003550m.g	Not_Enough_Info
Chr01	177864507	177868840	lncrna_single_n_00023182	100	-	Xetrov90003553m.g	Xetrov90003554m.g	Not_Enough_Info
Chr01	177886133	177889555	lncrna_single_sw_00033676	100	-	LOC101730869	Xetrov90003558m.g	Not_Enough_Info
Chr01	177926377	177926899	lncrna_single_sw_00024130	100	-	LOC101730869	Xetrov90003558m.g	Right_Orientation
Chr01	178407431	178411874	lncrna_single_sw_00033703	100	-	ankrd55	il6st	Not_Enough_Info
Chr01	178650296	178650702	lncrna_single_sw_00033777	100	-	slc38a9	Xetrov90003572m.g	Wrong_Orientation
Chr01	179105396	179107794	lncrna_single_sw_00033808	100	-	cspg4	snx18	Right_Orientation
Chr01	179686563	179688058	lncrna_single_sw_00033838	100	-	fst	mocs2-like	Not_Enough_Info
Chr01	181332169	181333216	lncrna_single_sw_00033959	100	-	hcn1	mrps30	Wrong_Orientation
Chr01	182015350	182019892	lncrna_single_sw_00011452	100	+	LOC100490930	LOC101734756	Right_Orientation
Chr01	182092013	182093205	lncrna_single_sw_00011469	100	+	znf131	LOC100491267	Wrong_Orientation
Chr01	183005491	183006182	lncrna_single_n_00023195	100	-	prkaa1	ptger4	Wrong_Orientation
Chr01	183251431	183255029	lncrna_single_sw_00034046	100	-	dab2-like	-	Wrong_Orientation
Chr01	183257203	183259275	lncrna_single_sw_00034049	100	-	dab2-like	-	Not_Enough_Info
Chr01	183260004	183261230	lncrna_single_n_00023198	100	-	dab2-like	-	Wrong_Orientation
Chr01	183266151	183267689	lncrna_single_sw_00034050	100	-	dab2-like	-	Not_Enough_Info
Chr01	183268326	183273580	lncrna_single_sw_00034051	100	-	dab2-like	-	Not_Enough_Info
Chr01	183276822	183283110	lncrna_single_sw_00034052	100	-	dab2-like	-	Wrong_Orientation
Chr01	183283227	183285995	lncrna_single_sw_00034053	100	-	dab2-like	-	Not_Enough_Info
Chr01	183286098	183290758	lncrna_single_n_00023203	100	-	dab2-like	-	Not_Enough_Info
Chr01	183291581	183296138	lncrna_single_n_00023204	100	-	dab2-like	-	Wrong_Orientation
Chr01	183315591	183317296	lncrna_single_n_00023207	100	-	dab2-like	-	Not_Enough_Info
Chr01	183319031	183320194	lncrna_single_sw_00034054	100	-	dab2-like	-	Not_Enough_Info
Chr01	183326316	183326723	lncrna_single_n_00023208	100	-	dab2-like	-	Not_Enough_Info
Chr01	183332361	183333417	lncrna_single_sw_00034056	100	-	dab2-like	-	Wrong_Orientation
Chr01	183335489	183337725	lncrna_single_sw_00034059	100	-	dab2-like	-	Wrong_Orientation
Chr01	183437883	183442354	lncrna_single_sw_00034072	100	-	dab2-like	-	Not_Enough_Info
Chr01	183649864	183650350	lncrna_single_sw_00034078	100	-	dab2-like	c9	Not_Enough_Info
Chr01	184927161	184928151	lncrna_single_sw_00011653	100	+	osmr	Xetrov90003661m.g	Not_Enough_Info
Chr01	187568676	187570915	lncrna_single_sw_00011799	100	+	pdzd2	golph3	Not_Enough_Info
Chr01	187748973	187752119	lncrna_single_sw_00024701	100	-	LOC100495168	fut11	Right_Orientation
Chr01	187963975	187964936	lncrna_single_sw_00011845	100	+	ccbe1	-	Not_Enough_Info
Chr01	188318027	188318341	lncrna_single_sw_00034255	100	-	znf532	malt1	Not_Enough_Info
Chr01	188323555	188324019	lncrna_single_sw_00034256	100	-	znf532	malt1	Not_Enough_Info
Chr01	188331747	188332397	lncrna_single_n_00023225	100	-	znf532	malt1	Not_Enough_Info
Chr01	188872555	188872854	lncrna_single_sw_00034271	100	-	Xetrov90003733m.g	onecut2	Not_Enough_Info
Chr01	189901491	189903549	lncrna_single_sw_00011917	100	+	ccdc68	tcf4	Right_Orientation
Chr01	191088165	191091594	lncrna_single_sw_00025000	100	-	Xetrov90003757m.g	mex3c	Right_Orientation
Chr01	191329152	191331168	lncrna_single_sw_00025004	100	-	mex3c	-	Not_Enough_Info
Chr01	191332446	191334440	lncrna_single_sw_00025005	100	-	mex3c	-	Wrong_Orientation
Chr01	192121066	192122900	lncrna_single_sw_00012042	100	+	smad7-like	ctif	Right_Orientation
Chr01	192210363	192212102	lncrna_single_n_00023237	100	-	smad7-like	dym	Right_Orientation
Chr01	192237823	192240113	lncrna_single_sw_00034395	100	-	smad7-like	dym	Not_Enough_Info
Chr01	192240218	192241822	lncrna_single_sw_00034396	100	-	smad7-like	dym	Not_Enough_Info
Chr01	192242906	192246243	lncrna_single_sw_00034397	100	-	smad7-like	dym	Not_Enough_Info
Chr01	192249993	192253440	lncrna_single_sw_00034401	100	-	smad7-like	dym	Not_Enough_Info
Chr01	192556867	192559134	lncrna_single_sw_00034417	100	-	rpl17	zbtb7c	Not_Enough_Info
Chr01	193245912	193247064	lncrna_single_sw_00034443	100	-	epg5	pstpip2	Not_Enough_Info
Chr01	193294402	193294830	lncrna_single_sw_00034446	100	-	atp5a1	haus1	Right_Orientation
Chr01	193411836	193413470	lncrna_single_sw_00034452	100	-	c18orf25	LOC101733084	Wrong_Orientation
Chr01	193415407	193416496	lncrna_single_sw_00034454	100	-	c18orf25	LOC101733084	Not_Enough_Info
Chr01	193419106	193420649	lncrna_single_sw_00034455	100	-	c18orf25	LOC101733084	Wrong_Orientation
Chr01	193421067	193422878	lncrna_single_sw_00034456	100	-	c18orf25	LOC101733084	Not_Enough_Info
Chr01	19616260	19616549	lncrna_single_sw_00026108	100	-	man2b2	Xetrov90000508m.g	Wrong_Orientation
Chr01	21093718	21096196	lncrna_single_sw_00001102	100	+	dhx15	sod3	Not_Enough_Info
Chr01	21098546	21100586	lncrna_single_sw_00026177	100	-	sod3	dhx15	Wrong_Orientation
Chr01	21109297	21109701	lncrna_single_sw_00026180	100	-	sod3	dhx15	Not_Enough_Info
Chr01	2307647	2308464	lncrna_single_sw_00025301	100	-	-	-	Wrong_Orientation
Chr01	23692591	23694930	lncrna_single_sw_00026236	100	-	LOC100497820	Xetrov90000547m.g	Wrong_Orientation
Chr01	23826866	23828109	lncrna_single_sw_00026238	100	-	Xetrov90000548m.g	Xetrov90000549m.g	Not_Enough_Info
Chr01	23867246	23867881	lncrna_single_sw_00026239	100	-	Xetrov90000549m.g	Xetrov90000550m.g	Wrong_Orientation
Chr01	24046276	24047685	lncrna_single_sw_00026250	100	-	Xetrov90000554m.g	LOC100493503-like	Right_Orientation
Chr01	24187039	24189490	lncrna_single_sw_00026251	100	-	kiaa1239-like	LOC101734689	Right_Orientation
Chr01	25871722	25872113	lncrna_single_n_00022657	100	-	pgm2	-	Not_Enough_Info
Chr01	26233664	26234231	lncrna_single_sw_00013404	100	-	tmem128	tlr1	Not_Enough_Info
Chr01	26242783	26244069	lncrna_single_sw_00013406	100	-	tlr1	tlr6	Not_Enough_Info
Chr01	26319461	26330242	lncrna_single_sw_00001327	100	+	klhl5-like	LOC101733203	Right_Orientation
Chr01	26958854	26959530	lncrna_single_sw_00026383	100	-	Xetrov90000587m.g	Xetrov90000588m.g	Not_Enough_Info
Chr01	26959634	26960462	lncrna_single_sw_00026384	100	-	Xetrov90000587m.g	Xetrov90000588m.g	Not_Enough_Info
Chr01	27623361	27624708	lncrna_single_sw_00013569	100	-	apbb2	uchl1	Not_Enough_Info
Chr01	27667817	27668700	lncrna_single_sw_00013570	100	-	uchl1	limch1-like	Not_Enough_Info
Chr01	27909310	27913397	lncrna_single_sw_00026413	100	-	Xetrov90000618m.g	tmem33	Not_Enough_Info
Chr01	27915191	27915943	lncrna_single_n_00022664	100	-	Xetrov90000618m.g	tmem33	Not_Enough_Info
Chr01	27917128	27917714	lncrna_single_n_00022665	100	-	Xetrov90000618m.g	tmem33	Not_Enough_Info
Chr01	303039	303648	lncrna_single_sw_00025242	100	-	-	-	Wrong_Orientation
Chr01	305355	306134	lncrna_single_sw_00025243	100	-	-	-	Wrong_Orientation
Chr01	31202124	31203176	lncrna_single_sw_00026561	100	-	Xetrov90000674m.g	clock	Right_Orientation
Chr01	31736537	31737274	lncrna_single_sw_00026573	100	-	lonrf1	LOC100488302-like	Wrong_Orientation
Chr01	34842149	34846195	lncrna_single_sw_00026703	100	-	cyp4v2-like.1	cyp4v2-like.2	Not_Enough_Info
Chr01	35484680	35485426	lncrna_single_sw_00026730	100	-	Xetrov90000745m.g	acsl1	Not_Enough_Info
Chr01	35485562	35488502	lncrna_single_sw_00026731	100	-	Xetrov90000745m.g	acsl1	Right_Orientation
Chr01	35967149	35967705	lncrna_single_n_00022688	100	-	ing2	cdkn2aip	Right_Orientation
Chr01	36721532	36725859	lncrna_single_sw_00014207	100	-	Xetrov90000766m.g	tenm2-like.1	Not_Enough_Info
Chr01	36895204	36896413	lncrna_single_sw_00014219	100	-	tenm2-like.1	aga	Right_Orientation
Chr01	39539535	39545687	lncrna_single_sw_00014260	100	-	Xetrov90000785m.g	hmgb2	Not_Enough_Info
Chr01	39961026	39962441	lncrna_single_sw_00026942	100	-	galntl6-like	-	Right_Orientation
Chr01	40678381	40680011	lncrna_single_sw_00026983	100	-	mfap3l-like	LOC100488348	Wrong_Orientation
Chr01	40951275	40954540	lncrna_single_sw_00027000	100	-	sh3rf1	Xetrov90000811m.g	Wrong_Orientation
Chr01	42032487	42033807	lncrna_single_n_00022710	100	-	cpe	msmo1	Right_Orientation
Chr01	44209476	44211457	lncrna_single_n_00022717	100	-	gria2	glrb	Not_Enough_Info
Chr01	44768405	44768852	lncrna_single_sw_00027114	100	-	gucy1a3-like	map9-like	Right_Orientation
Chr01	44927892	44931724	lncrna_single_sw_00027125	100	-	npy2r-like.1	-	Wrong_Orientation
Chr01	45124705	45131266	lncrna_single_sw_00014620	100	-	rbm46	LOC100498510	Wrong_Orientation
Chr01	45964487	45965020	lncrna_single_sw_00014707	100	-	trim2	fhdc1	Not_Enough_Info
Chr01	46168670	46169359	lncrna_single_sw_00027207	100	-	Xetrov90000896m.g	tmem154	Not_Enough_Info
Chr01	46169433	46170323	lncrna_single_sw_00027208	100	-	Xetrov90000896m.g	tmem154	Not_Enough_Info
Chr01	46171120	46172334	lncrna_single_sw_00027209	100	-	Xetrov90000896m.g	tmem154	Not_Enough_Info
Chr01	46640421	46641088	lncrna_single_sw_00027239	100	-	Xetrov90000903m.g	-	Right_Orientation
Chr01	46998810	46999190	lncrna_single_sw_00027263	100	-	Xetrov90000909m.g	LOC101732891	Wrong_Orientation
Chr01	46999397	46999975	lncrna_single_sw_00027264	100	-	Xetrov90000909m.g	LOC101732891	Wrong_Orientation
Chr01	47012403	47013705	lncrna_single_sw_00002563	100	+	Xetrov90000911m.g	LOC101732891	Right_Orientation
Chr01	47810183	47816008	lncrna_single_sw_00002604	100	+	nr3c2	LOC100487296	Right_Orientation
Chr01	47998319	47998757	lncrna_single_sw_00027295	100	-	nr3c2	arhgap10	Wrong_Orientation
Chr01	48730233	48730531	lncrna_single_sw_00027331	100	-	pou4f2	slc10a7	Wrong_Orientation
Chr01	49176186	49178939	lncrna_single_sw_00027345	100	-	mmaa	smad1	Not_Enough_Info
Chr01	49626198	49627322	lncrna_single_sw_00014890	100	-	Xetrov90000949m.g	anapc10	Not_Enough_Info
Chr01	49837726	49839295	lncrna_single_sw_00027378	100	-	smarca5	Xetrov90000956m.g	Not_Enough_Info
Chr01	50047100	50047492	lncrna_single_sw_00027399	100	-	usp38	Xetrov90000961m.g	Wrong_Orientation
Chr01	50407512	50408074	lncrna_single_sw_00027407	100	-	usp38	Xetrov90000961m.g	Wrong_Orientation
Chr01	50671591	50673761	lncrna_single_sw_00027410	100	-	inpp4b-like.1	inpp4b-like.2	Not_Enough_Info
Chr01	50745768	50748911	lncrna_single_sw_00027431	100	-	il15	-	Right_Orientation
Chr01	50881948	50882692	lncrna_single_n_00022729	100	-	znf330	rnf150	Right_Orientation
Chr01	50972427	50973648	lncrna_single_sw_00027434	100	-	Xetrov90000971m.g	tbc1d9	Wrong_Orientation
Chr01	51011375	51015447	lncrna_single_sw_00027441	100	-	Xetrov90000971m.g	tbc1d9	Wrong_Orientation
Chr01	51062644	51065574	lncrna_single_sw_00027442	100	-	tbc1d9	ucp1	Not_Enough_Info
Chr01	51097207	51098122	lncrna_single_n_00022732	100	-	elmod2	mgat4a	Right_Orientation
Chr01	51107910	51108610	lncrna_single_sw_00027445	100	-	elmod2	mgat4a	Right_Orientation
Chr01	51122303	51122866	lncrna_single_n_00022734	100	-	elmod2	mgat4a	Right_Orientation
Chr01	51369364	51371170	lncrna_single_sw_00027453	100	-	scoc-like	Xetrov90000978m.g	Not_Enough_Info
Chr01	52488246	52489054	lncrna_single_n_00022735	100	-	LOC101734522	Xetrov90001000m.g	Right_Orientation
Chr01	53644162	53645144	lncrna_single_sw_00027515	100	-	Xetrov90001004m.g	pcdh10	Right_Orientation
Chr01	53645253	53646047	lncrna_single_sw_00027516	100	-	Xetrov90001004m.g	pcdh10	Right_Orientation
Chr01	53647011	53647525	lncrna_single_sw_00027517	100	-	Xetrov90001004m.g	pcdh10	Not_Enough_Info
Chr01	53650041	53650457	lncrna_single_sw_00027519	100	-	Xetrov90001004m.g	pcdh10	Not_Enough_Info
Chr01	53650697	53650951	lncrna_single_sw_00027520	100	-	Xetrov90001004m.g	pcdh10	Not_Enough_Info
Chr01	54466905	54469608	lncrna_single_sw_00027568	100	-	LOC100135109	c4orf33	Not_Enough_Info
Chr01	54636103	54638207	lncrna_single_sw_00027572	100	-	jade1	pgrmc2	Not_Enough_Info
Chr01	55810498	55811758	lncrna_single_sw_00027591	100	-	fat4-like.2	ankrd50	Right_Orientation
Chr01	55871188	55872874	lncrna_single_sw_00027598	100	-	fat4-like.2	ankrd50	Right_Orientation
Chr01	56516834	56519864	lncrna_single_sw_00027625	100	-	fgf2	bbs12-like	Right_Orientation
Chr01	56676238	56677475	lncrna_single_sw_00027635	100	-	Xetrov90001039m.g	Xetrov90001040m.g	Right_Orientation
Chr01	56793875	56796568	lncrna_single_sw_00015245	100	-	Xetrov90001044m.g	adad1-like.1	Right_Orientation
Chr01	56918395	56921373	lncrna_single_sw_00027663	100	-	adad1-like.2	Xetrov90001049m.g	Right_Orientation
Chr01	56921491	56925279	lncrna_single_sw_00027664	100	-	adad1-like.2	Xetrov90001049m.g	Not_Enough_Info
Chr01	56932794	56933024	lncrna_single_sw_00027665	100	-	adad1-like.2	Xetrov90001049m.g	Not_Enough_Info
Chr01	57041569	57042385	lncrna_single_sw_00027674	100	-	LOC101734559	LOC100497559	Right_Orientation
Chr01	57545791	57546050	lncrna_single_sw_00027695	100	-	cyp2u1	hadh	Wrong_Orientation
Chr01	57664348	57664971	lncrna_single_n_00022751	100	-	lef1	-	Right_Orientation
Chr01	57665046	57666830	lncrna_single_n_00022752	100	-	lef1	-	Wrong_Orientation
Chr01	58221348	58224330	lncrna_single_sw_00027762	100	-	col25a1.2	LOC101733401-like	Not_Enough_Info
Chr01	59399582	59400773	lncrna_single_n_00022757	100	-	alpk1	neurog2	Wrong_Orientation
Chr01	59401674	59405043	lncrna_single_sw_00027803	100	-	alpk1	neurog2	Wrong_Orientation
Chr01	59540540	59543328	lncrna_single_sw_00003179	100	+	LOC100493381	larp7	Not_Enough_Info
Chr01	5957346	5957746	lncrna_single_sw_00025358	100	-	Xetrov90000218m.g	-	Wrong_Orientation
Chr01	61424536	61428178	lncrna_single_sw_00003338	100	+	fabp2	Xetrov90001134m.g	Right_Orientation
Chr01	62217611	62218606	lncrna_single_sw_00027894	100	-	qrfpr	Xetrov90001142m.g	Right_Orientation
Chr01	62753617	62758712	lncrna_single_sw_00027910	100	-	gimd1-like	-	Not_Enough_Info
Chr01	63018821	63021931	lncrna_single_sw_00027924	100	-	npnt-like	gstcd-like	Not_Enough_Info
Chr01	63022002	63027574	lncrna_single_sw_00027925	100	-	npnt-like	gstcd-like	Not_Enough_Info
Chr01	63490764	63491285	lncrna_single_sw_00027950	100	-	cxxc4	Xetrov90001167m.g	Not_Enough_Info
Chr01	63541281	63544699	lncrna_single_sw_00003402	100	+	Xetrov90001167m.g	cxxc4	Right_Orientation
Chr01	65049445	65051049	lncrna_single_sw_00028081	100	-	dnajb14	LOC100487453-like	Wrong_Orientation
Chr01	65499546	65501382	lncrna_single_n_00022778	100	-	metap1	eif4e	Wrong_Orientation
Chr01	66056843	66061774	lncrna_single_sw_00028110	100	-	Xetrov90001212m.g	unc5c	Not_Enough_Info
Chr01	67207320	67208369	lncrna_single_sw_00028153	100	-	pdlim5	LOC100485437	Right_Orientation
Chr01	68890974	68898034	lncrna_single_sw_00003631	100	+	mmrn1	ccser1	Not_Enough_Info
Chr01	69051667	69052762	lncrna_single_sw_00003635	100	+	snca	mmrn1	Not_Enough_Info
Chr01	69052961	69054043	lncrna_single_sw_00015970	100	-	mmrn1	snca	Not_Enough_Info
Chr01	69322696	69324435	lncrna_single_sw_00003680	100	+	fam13a	LOC100489122	Right_Orientation
Chr01	69330049	69330800	lncrna_single_sw_00028203	100	-	LOC100489122	fam13a	Wrong_Orientation
Chr01	69450969	69451569	lncrna_single_sw_00028205	100	-	fam13a	herc3-like	Wrong_Orientation
Chr01	69782641	69786571	lncrna_single_sw_00003719	100	+	abcg2	LOC100487567-like	Right_Orientation
Chr01	69787031	69796331	lncrna_single_sw_00003721	100	+	abcg2	LOC100487567-like	Right_Orientation
Chr01	69806751	69807477	lncrna_single_sw_00028232	100	-	LOC100487567-like	abcg2	Not_Enough_Info
Chr01	70554534	70555710	lncrna_single_n_00022795	100	-	LOC100497610	Xetrov90001264m.g	Not_Enough_Info
Chr01	70570457	70571793	lncrna_single_n_00022796	100	-	LOC100497610	Xetrov90001264m.g	Wrong_Orientation
Chr01	70584087	70585922	lncrna_single_n_00022797	100	-	LOC100497610	Xetrov90001264m.g	Not_Enough_Info
Chr01	70779089	70779771	lncrna_single_sw_00028278	100	-	Xetrov90001264m.g	-	Not_Enough_Info
Chr01	70848483	70849499	lncrna_single_sw_00028291	100	-	Xetrov90001264m.g	-	Right_Orientation
Chr01	71061999	71062767	lncrna_single_sw_00028332	100	-	Xetrov90001264m.g	-	Not_Enough_Info
Chr01	71116997	71117277	lncrna_single_n_00022801	100	-	Xetrov90001264m.g	-	Not_Enough_Info
Chr01	71550929	71552014	lncrna_single_sw_00028341	100	-	Xetrov90001270m.g	LOC100498069	Not_Enough_Info
Chr01	71782552	71783043	lncrna_single_sw_00028362	100	-	-	-	Wrong_Orientation
Chr01	72111502	72112196	lncrna_single_sw_00028374	100	-	Xetrov90001278m.g	-	Not_Enough_Info
Chr01	72132005	72132530	lncrna_single_sw_00028379	100	-	Xetrov90001278m.g	-	Not_Enough_Info
Chr01	72516310	72517900	lncrna_single_sw_00028392	100	-	ptprs	-	Wrong_Orientation
Chr01	72837519	72842434	lncrna_single_sw_00028396	100	-	ptprs	Xetrov90001286m.g	Not_Enough_Info
Chr01	72866340	72867820	lncrna_single_sw_00028404	100	-	ptprs	Xetrov90001286m.g	Wrong_Orientation
Chr01	72871143	72873070	lncrna_single_sw_00028405	100	-	ptprs	Xetrov90001286m.g	Wrong_Orientation
Chr01	72970005	72970260	lncrna_single_n_00022815	100	-	Xetrov90001286m.g	noa1	Not_Enough_Info
Chr01	73025655	73027007	lncrna_single_sw_00028424	100	-	Xetrov90001286m.g	noa1	Wrong_Orientation
Chr01	73365327	73366105	lncrna_single_sw_00028444	100	-	LOC100489127-like	Xetrov90001292m.g	Wrong_Orientation
Chr01	73366202	73366796	lncrna_single_sw_00028445	100	-	LOC100489127-like	Xetrov90001292m.g	Not_Enough_Info
Chr01	73377891	73378890	lncrna_single_sw_00028448	100	-	Xetrov90001292m.g	timm44	Not_Enough_Info
Chr01	73382306	73384543	lncrna_single_sw_00028449	100	-	Xetrov90001292m.g	timm44	Wrong_Orientation
Chr01	74010791	74012682	lncrna_single_sw_00028473	100	-	timm13	lmnb2	Right_Orientation
Chr01	74551499	74558424	lncrna_single_n_00022822	100	-	pip5k1c	cactin	Wrong_Orientation
Chr01	74667425	74668282	lncrna_single_sw_00028505	100	-	gipc3	hmg20b	Right_Orientation
Chr01	74958564	74960924	lncrna_single_sw_00028519	100	-	LOC100485264	sh3gl1	Not_Enough_Info
Chr01	76215214	76215834	lncrna_single_sw_00028573	100	-	paqr3	antxr2	Not_Enough_Info
Chr01	76434864	76437797	lncrna_single_sw_00028578	100	-	antxr2	prdm8	Not_Enough_Info
Chr01	7763225	7765247	lncrna_single_sw_00025440	100	-	LOC100486532	Xetrov90000246m.g	Wrong_Orientation
Chr01	79450908	79452598	lncrna_single_sw_00004334	100	+	LOC100491290	atp8b3	Not_Enough_Info
Chr01	79780165	79783388	lncrna_single_sw_00028755	100	-	mex3d	LOC100492289	Not_Enough_Info
Chr01	80636643	80638172	lncrna_single_sw_00028797	100	-	mum1	LOC100496389	Right_Orientation
Chr01	81053420	81064766	lncrna_single_sw_00028831	100	-	cirbp	midn	Not_Enough_Info
Chr01	81083766	81086861	lncrna_single_sw_00028832	100	-	midn	atp5d	Not_Enough_Info
Chr01	81154493	81154812	lncrna_single_n_00022841	100	-	stk11	LOC101734868	Wrong_Orientation
Chr01	81155228	81156632	lncrna_single_n_00022842	100	-	stk11	LOC101734868	Wrong_Orientation
Chr01	81186135	81193776	lncrna_single_n_00022843	100	-	cnn1	hmha1	Wrong_Orientation
Chr01	81303759	81304314	lncrna_single_sw_00016857	100	-	Xetrov90001474m.g	sbno2	Right_Orientation
Chr01	81307799	81308744	lncrna_single_n_00022847	100	-	Xetrov90001474m.g	sbno2	Right_Orientation
Chr01	81309543	81310666	lncrna_single_sw_00028843	100	-	Xetrov90001474m.g	sbno2	Right_Orientation
Chr01	81645798	81649144	lncrna_single_sw_00028865	100	-	arid3a	kiss1r	Not_Enough_Info
Chr01	81991849	81993130	lncrna_single_sw_00028877	100	-	misp-like	palm	Not_Enough_Info
Chr01	81993369	81995694	lncrna_single_sw_00028878	100	-	misp-like	palm	Not_Enough_Info
Chr01	82151106	82152789	lncrna_single_sw_00028895	100	-	Xetrov90001504m.g	Xetrov90001505m.g	Not_Enough_Info
Chr01	83019573	83024041	lncrna_single_sw_00028928	100	-	acer1	anp32c	Not_Enough_Info
Chr01	83024275	83031971	lncrna_single_sw_00004647	100	+	anp32c	acer1	Not_Enough_Info
Chr01	83180512	83180855	lncrna_single_sw_00028933	100	-	adamts10-like	LOC100494822	Not_Enough_Info
Chr01	83182956	83183203	lncrna_single_sw_00028934	100	-	adamts10-like	LOC100494822	Not_Enough_Info
Chr01	83423877	83427141	lncrna_single_sw_00004664	100	+	LOC100495756-like	Xetrov90001553m.g	Wrong_Orientation
Chr01	84660446	84662006	lncrna_single_sw_00029032	100	-	LOC100496955	pde4c-like	Not_Enough_Info
Chr01	84680322	84681520	lncrna_single_sw_00029036	100	-	LOC100496955	pde4c-like	Not_Enough_Info
Chr01	85107932	85108763	lncrna_single_sw_00029050	100	-	mast3-like	il12rb1	Not_Enough_Info
Chr01	85238841	85239478	lncrna_single_n_00022865	100	-	gzmh	fam32a	Not_Enough_Info
Chr01	85400826	85404368	lncrna_single_sw_00029068	100	-	Xetrov90001600m.g	rab8a	Not_Enough_Info
Chr01	85452280	85454329	lncrna_single_sw_00029074	100	-	rab8a	pnhd	Not_Enough_Info
Chr01	8547433	8549329	lncrna_single_sw_00025474	100	-	cyp26b1	-	Right_Orientation
Chr01	8553307	8554204	lncrna_single_n_00022604	100	-	cyp26b1	-	Right_Orientation
Chr01	85590228	85594450	lncrna_single_sw_00004840	100	+	LOC100493989	Xetrov90001610m.g	Not_Enough_Info
Chr01	8560617	8564736	lncrna_single_sw_00025480	100	-	cyp26b1	-	Wrong_Orientation
Chr01	86141938	86142180	lncrna_single_sw_00004891	100	+	Xetrov90001658m.g	LOC100491124-like	Not_Enough_Info
Chr01	86192319	86194118	lncrna_single_n_00022872	100	-	MGC89845	Xetrov90001666m.g	Not_Enough_Info
Chr01	86702349	86703499	lncrna_single_sw_00004948	100	+	fgf22	polrmt-like	Right_Orientation
Chr01	86906976	86907501	lncrna_single_sw_00029146	100	-	gdf15	chchd10	Wrong_Orientation
Chr01	87853144	87853762	lncrna_single_sw_00029194	100	-	tmem59l	klhl26-like	Wrong_Orientation
Chr01	87856296	87856601	lncrna_single_sw_00029196	100	-	tmem59l	klhl26-like	Wrong_Orientation
Chr01	88479816	88480159	lncrna_single_sw_00029235	100	-	rasgef1b	hnrnpd	Not_Enough_Info
Chr01	88595823	88596274	lncrna_single_sw_00029262	100	-	rasgef1b	hnrnpd	Not_Enough_Info
Chr01	90366961	90367347	lncrna_single_sw_00029370	100	-	LOC100495287	prc1.2	Not_Enough_Info
Chr01	91461059	91463403	lncrna_single_sw_00005323	100	+	mfhas1	-	Wrong_Orientation
Chr01	91491732	91492112	lncrna_single_sw_00005324	100	+	cldn23	mfhas1	Wrong_Orientation
Chr01	91613358	91614417	lncrna_single_sw_00029416	100	-	lin54	sec31a	Wrong_Orientation
Chr01	91807063	91810452	lncrna_single_sw_00005359	100	+	LOC100485787	helq-like	Wrong_Orientation
Chr01	92323446	92324803	lncrna_single_sw_00029461	100	-	LOC100485787	Xetrov90001804m.g	Wrong_Orientation
Chr01	92376904	92389295	lncrna_single_sw_00017945	100	-	LOC100485787	Xetrov90001804m.g	Not_Enough_Info
Chr01	93124396	93134365	lncrna_single_sw_00029495	100	-	Xetrov90001809m.g	arhgap24-like	Not_Enough_Info
Chr01	93692558	93693091	lncrna_single_n_00022896	100	-	Xetrov90001817m.g	klhl8	Right_Orientation
Chr01	93881823	93882141	lncrna_single_sw_00029534	100	-	aff1	Xetrov90001821m.g	Right_Orientation
Chr01	93883189	93883731	lncrna_single_sw_00029535	100	-	aff1	Xetrov90001821m.g	Right_Orientation
Chr01	94066062	94069908	lncrna_single_sw_00029547	100	-	Xetrov90001824m.g	LOC101731753	Wrong_Orientation
Chr01	94083056	94086300	lncrna_single_sw_00029549	100	-	Xetrov90001824m.g	LOC101731753	Not_Enough_Info
Chr01	94416082	94419106	lncrna_single_sw_00029563	100	-	shroom3	sowahb	Right_Orientation
Chr01	94419280	94420844	lncrna_single_sw_00029564	100	-	shroom3	sowahb	Not_Enough_Info
Chr01	94501814	94504511	lncrna_single_sw_00029569	100	-	shroom3	sowahb	Not_Enough_Info
Chr01	9459603	9461275	lncrna_single_sw_00000298	100	+	c20orf27	spef1	Right_Orientation
Chr01	94701975	94709342	lncrna_single_sw_00005496	100	+	ccni	2016-09-11	Right_Orientation
Chr01	94711694	94712277	lncrna_single_n_00022908	100	-	2016-09-11	ccni	Wrong_Orientation
Chr01	94916784	94918895	lncrna_single_sw_00005507	100	+	adh6	ccng2	Right_Orientation
Chr01	96277243	96278550	lncrna_single_sw_00029642	100	-	LOC100487203	LOC100487354	Not_Enough_Info
Chr01	96411702	96413156	lncrna_single_sw_00029643	100	-	palm2	LOC100487674-like	Not_Enough_Info
Chr01	96469333	96472302	lncrna_single_sw_00005596	100	+	LOC100487674-like	palm2	Right_Orientation
Chr01	96866424	96869849	lncrna_single_sw_00029655	100	-	cep290	fbxo10	Not_Enough_Info
Chr01	97882728	97883010	lncrna_single_n_00022923	100	-	Xetrov90001904m.g	gne	Right_Orientation
Chr01	98211555	98213449	lncrna_single_sw_00018390	100	-	gne	cplx1	Wrong_Orientation
Chr01	98567155	98568743	lncrna_single_sw_00029721	100	-	pcgf3	mfsd7	Not_Enough_Info
Chr01	98658321	98659283	lncrna_single_sw_00029730	100	-	Xetrov90001912m.g	dgkq	Right_Orientation
Chr01	98925480	98926111	lncrna_single_sw_00029750	100	-	LOC100494334	b3gnt3-like	Right_Orientation
Chr01	9923821	9925191	lncrna_single_sw_00025555	100	-	LOC100489520	LOC101731538-like	Wrong_Orientation
Chr01	99494839	99496191	lncrna_single_sw_00005879	100	+	MGC147419	ocel1	Not_Enough_Info
Chr01	99496335	99496814	lncrna_single_sw_00029785	100	-	ocel1	MGC147419	Wrong_Orientation
Chr01	99574557	99575517	lncrna_single_sw_00018484	100	-	Xetrov90001938m.g	babam1	Not_Enough_Info
Chr01	9961603	9962152	lncrna_single_sw_00025556	100	-	LOC100490023	LOC100487404-like	Not_Enough_Info
Chr02	100098198	100102044	lncrna_single_sw_00061328	100	-	kiaa1524	LOC100486929	Not_Enough_Info
Chr02	100795996	100796902	lncrna_single_sw_00061358	100	-	msi2	-	Right_Orientation
Chr02	100799966	100800278	lncrna_single_sw_00061359	100	-	msi2	-	Right_Orientation
Chr02	101279970	101281194	lncrna_single_sw_00061383	100	-	wsb1	ksr1	Not_Enough_Info
Chr02	101425077	101425966	lncrna_single_sw_00061386	100	-	scimp	rabep1	Not_Enough_Info
Chr02	102072192	102072447	lncrna_single_sw_00061391	100	-	gemin8	gpm6b-like	Not_Enough_Info
Chr02	10219805	10220313	lncrna_single_n_00042727	100	-	Xetrov90004061m.g	mrps6	Wrong_Orientation
Chr02	10220463	10221518	lncrna_single_sw_00057030	100	-	Xetrov90004061m.g	mrps6	Wrong_Orientation
Chr02	102210768	102211183	lncrna_single_sw_00061398	100	-	gemin8	gpm6b-like	Not_Enough_Info
Chr02	10221585	10222072	lncrna_single_sw_00057031	100	-	Xetrov90004061m.g	mrps6	Wrong_Orientation
Chr02	102224134	102224357	lncrna_single_sw_00061403	100	-	gemin8	gpm6b-like	Not_Enough_Info
Chr02	103086315	103101958	lncrna_single_n_00043085	100	-	msl3-like.1	Xetrov90005776m.g	Wrong_Orientation
Chr02	103103076	103104268	lncrna_single_n_00043086	100	-	msl3-like.1	Xetrov90005776m.g	Wrong_Orientation
Chr02	103108701	103112084	lncrna_single_n_00043087	100	-	Xetrov90005776m.g	amelx	Wrong_Orientation
Chr02	103117420	103124117	lncrna_single_n_00043089	100	-	Xetrov90005776m.g	amelx	Not_Enough_Info
Chr02	105535871	105543136	lncrna_single_sw_00052075	100	-	Xetrov90005801m.g	edar	Right_Orientation
Chr02	106222873	106223127	lncrna_single_sw_00061592	100	-	slc5a7-like.1	st6gal2	Not_Enough_Info
Chr02	106617341	106639629	lncrna_single_sw_00061608	100	-	nck2	chst10-like	Not_Enough_Info
Chr02	106903497	106904509	lncrna_single_sw_00061619	100	-	rnf149	creg2	Not_Enough_Info
Chr02	107135476	107141060	lncrna_single_sw_00041142	100	+	LOC100490253	il1r2	Wrong_Orientation
Chr02	107141134	107142578	lncrna_single_sw_00041143	100	+	LOC100490253	il1r2	Wrong_Orientation
Chr02	107195190	107196212	lncrna_single_n_00043099	100	-	LOC100490253	LOC100491382	Wrong_Orientation
Chr02	107922145	107930516	lncrna_single_n_00043100	100	-	pou3f3	-	Not_Enough_Info
Chr02	107938900	107941023	lncrna_single_sw_00041202	100	+	mrps9	pou3f3	Right_Orientation
Chr02	108265025	108266346	lncrna_single_n_00043102	100	-	cdc16	-	Right_Orientation
Chr02	108602113	108603294	lncrna_single_sw_00061762	100	-	rasa3	gas6	Not_Enough_Info
Chr02	108731987	108734053	lncrna_single_sw_00061776	100	-	tmem255b-like	LOC100493338	Not_Enough_Info
Chr02	108803037	108804271	lncrna_single_n_00043105	100	-	lonrf2	aff3-like.1	Wrong_Orientation
Chr02	112681328	112681664	lncrna_single_sw_00041615	100	+	LOC101730879	-	Wrong_Orientation
Chr02	112690549	112691082	lncrna_single_sw_00041616	100	+	LOC101730879	-	Not_Enough_Info
Chr02	112984712	112986244	lncrna_single_sw_00052799	100	-	tubgcp3	sox21-like.1	Not_Enough_Info
Chr02	113620365	113621461	lncrna_single_n_00043112	100	-	carkd-like	rab20	Wrong_Orientation
Chr02	114623236	114625553	lncrna_single_sw_00061995	100	-	fam155a	arglu1	Not_Enough_Info
Chr02	114965079	114966130	lncrna_single_n_00043115	100	-	arglu1	efnb2	Wrong_Orientation
Chr02	115696196	115696402	lncrna_single_sw_00062109	100	-	-	-	Right_Orientation
Chr02	115821060	115822121	lncrna_single_sw_00062138	100	-	LOC100487141	-	Wrong_Orientation
Chr02	116690716	116691284	lncrna_single_sw_00062178	100	-	fgf14	itgbl1	Not_Enough_Info
Chr02	116983483	116984976	lncrna_single_sw_00062181	100	-	nalcn	tmtc4	Wrong_Orientation
Chr02	118202385	118206989	lncrna_single_sw_00062234	100	-	LOC100486181	rap2a	Not_Enough_Info
Chr02	119209719	119211462	lncrna_single_sw_00041948	100	+	sox21-like.2	abcc4	Not_Enough_Info
Chr02	121944710	121946441	lncrna_single_sw_00062414	100	-	ndfip2	rbm26	Wrong_Orientation
Chr02	123563601	123564963	lncrna_single_sw_00042198	100	+	klf12	tbc1d4-like	Not_Enough_Info
Chr02	12361954	12362351	lncrna_single_sw_00057117	100	-	grik1-like	bach1	Not_Enough_Info
Chr02	12365106	12366203	lncrna_single_sw_00057118	100	-	grik1-like	bach1	Not_Enough_Info
Chr02	123839089	123843361	lncrna_single_sw_00062504	100	-	klf5	pibf1	Not_Enough_Info
Chr02	12399925	12404070	lncrna_single_sw_00057124	100	-	grik1-like	bach1	Not_Enough_Info
Chr02	124752790	124753926	lncrna_single_sw_00062566	100	-	pcdh9	Xetrov90006090m.g	Not_Enough_Info
Chr02	124754073	124758586	lncrna_single_sw_00062567	100	-	pcdh9	Xetrov90006090m.g	Not_Enough_Info
Chr02	124759435	124763623	lncrna_single_sw_00062568	100	-	pcdh9	Xetrov90006090m.g	Not_Enough_Info
Chr02	126282658	126288042	lncrna_single_sw_00062604	100	-	pcdh20	tdrd3	Right_Orientation
Chr02	126293920	126296650	lncrna_single_n_00043147	100	-	pcdh20	tdrd3	Not_Enough_Info
Chr02	126297739	126298736	lncrna_single_n_00043149	100	-	pcdh20	tdrd3	Right_Orientation
Chr02	126299050	126301711	lncrna_single_n_00043150	100	-	pcdh20	tdrd3	Not_Enough_Info
Chr02	12647651	12649339	lncrna_single_n_00042735	100	-	ltn1	Xetrov90004118m.g	Not_Enough_Info
Chr02	129973208	129973929	lncrna_single_sw_00053614	100	-	enox1	Xetrov90006134m.g	Right_Orientation
Chr02	130295636	130298197	lncrna_single_sw_00062897	100	-	lacc1	serp2	Not_Enough_Info
Chr02	130741470	130742665	lncrna_single_sw_00062939	100	-	LOC101733643	LOC101733697	Not_Enough_Info
Chr02	131608968	131609969	lncrna_single_sw_00062975	100	-	med4	itm2b	Right_Orientation
Chr02	131742836	131743592	lncrna_single_n_00043162	100	-	Xetrov90006168m.g	rcbtb2	Right_Orientation
Chr02	132755442	132758992	lncrna_single_sw_00063035	100	-	ddx23	rnd1	Not_Enough_Info
Chr02	133338517	133341575	lncrna_single_sw_00054006	100	-	tuba1b	tuba1c	Not_Enough_Info
Chr02	133352168	133353458	lncrna_single_sw_00063075	100	-	tuba1b	tuba1c	Wrong_Orientation
Chr02	133872309	133873384	lncrna_single_n_00043165	100	-	rdh5	cd63	Right_Orientation
Chr02	134037854	134039957	lncrna_single_sw_00063120	100	-	cnpy2	cs	Wrong_Orientation
Chr02	134040408	134043792	lncrna_single_n_00043166	100	-	cnpy2	cs	Not_Enough_Info
Chr02	134386362	134388944	lncrna_single_sw_00063131	100	-	Xetrov90006247m.g	pa2g4	Not_Enough_Info
Chr02	134392204	134393362	lncrna_single_n_00043168	100	-	Xetrov90006247m.g	pa2g4	Right_Orientation
Chr02	134511864	134513071	lncrna_single_n_00043169	100	-	rps26	Xetrov90006251m.g	Wrong_Orientation
Chr02	134549746	134551376	lncrna_single_n_00043170	100	-	ikzf4	suox	Right_Orientation
Chr02	135494453	135495987	lncrna_single_sw_00063179	100	-	Xetrov90006284m.g	atp5b	Not_Enough_Info
Chr02	135957936	135961896	lncrna_single_sw_00063205	100	-	Xetrov90006308m.g	tmem194a	Not_Enough_Info
Chr02	137097590	137104660	lncrna_single_sw_00043043	100	+	gli1	inhbc.1	Not_Enough_Info
Chr02	137651302	137658109	lncrna_single_sw_00043117	100	+	Xetrov90006339m.g	dtx3	Not_Enough_Info
Chr02	137674441	137674828	lncrna_single_sw_00063309	100	-	dtx3	Xetrov90006339m.g	Not_Enough_Info
Chr02	137817665	137819362	lncrna_single_n_00043180	100	-	sp5l	LOC100485722	Not_Enough_Info
Chr02	138103492	138104119	lncrna_single_n_00043184	100	-	os9-like	LOC100496837	Wrong_Orientation
Chr02	139206266	139206633	lncrna_single_n_00043189	100	-	cela1-like.2	LOC100497888	Right_Orientation
Chr02	139249447	139250617	lncrna_single_sw_00063398	100	-	LOC100497888	galnt6-like	Right_Orientation
Chr02	139251099	139251941	lncrna_single_n_00043191	100	-	LOC100497888	galnt6-like	Right_Orientation
Chr02	139260561	139261145	lncrna_single_sw_00063399	100	-	LOC100497888	galnt6-like	Right_Orientation
Chr02	139438580	139438994	lncrna_single_n_00043195	100	-	Xetrov90006391m.g	LOC101731102	Not_Enough_Info
Chr02	140003208	140003747	lncrna_single_sw_00063466	100	-	mettl7a-like.1	mettl7a-like.2	Wrong_Orientation
Chr02	140274978	140276970	lncrna_single_n_00043197	100	-	LOC101733741	senp1-like	Right_Orientation
Chr02	140490806	140492622	lncrna_single_n_00043198	100	-	Xetrov90006415m.g	col2a1	Not_Enough_Info
Chr02	140751312	140751870	lncrna_single_sw_00063498	100	-	vdr	Xetrov90006419m.g	Not_Enough_Info
Chr02	140948944	140951027	lncrna_single_sw_00043300	100	+	Xetrov90006419m.g	vdr	Not_Enough_Info
Chr02	14144703	14145544	lncrna_single_sw_00057191	100	-	Xetrov90004126m.g	cyyr1	Not_Enough_Info
Chr02	141685486	141687118	lncrna_single_sw_00054806	100	-	pde1b	Xetrov90006434m.g	Right_Orientation
Chr02	142464849	142466946	lncrna_single_n_00043202	100	-	cbx5-like	smug1	Wrong_Orientation
Chr02	142794381	142796349	lncrna_single_sw_00054867	100	-	hoxc3	-	Not_Enough_Info
Chr02	142826861	142833149	lncrna_single_sw_00063677	100	-	hoxc4	-	Not_Enough_Info
Chr02	142833274	142837130	lncrna_single_sw_00063678	100	-	hoxc4	-	Wrong_Orientation
Chr02	142863843	142869458	lncrna_single_sw_00063681	100	-	hoxc4	hoxc5	Not_Enough_Info
Chr02	142872696	142877888	lncrna_single_sw_00043445	100	+	hoxc5	hoxc4	Not_Enough_Info
Chr02	142878052	142879539	lncrna_single_sw_00043446	100	+	hoxc5	hoxc4	Not_Enough_Info
Chr02	142879659	142883823	lncrna_single_sw_00043447	100	+	hoxc5	hoxc4	Not_Enough_Info
Chr02	142967635	142970801	lncrna_single_sw_00063682	100	-	hoxc12	hoxc13	Not_Enough_Info
Chr02	143370865	143372471	lncrna_single_sw_00063711	100	-	hoxc13	-	Right_Orientation
Chr02	143405104	143405906	lncrna_single_n_00043211	100	-	b2m	trim72	Not_Enough_Info
Chr02	143492365	143492615	lncrna_single_sw_00063713	100	-	LOC100487218	LOC100497614	Wrong_Orientation
Chr02	143492819	143493806	lncrna_single_sw_00063714	100	-	LOC100487218	LOC100497614	Right_Orientation
Chr02	144033416	144034601	lncrna_single_sw_00043594	100	+	map3k12	LOC100486185	Not_Enough_Info
Chr02	144263316	144267438	lncrna_single_n_00043214	100	-	sp7	aaas	Not_Enough_Info
Chr02	144665407	144667593	lncrna_single_sw_00055057	100	-	soat2	spryd3-like	Right_Orientation
Chr02	144845066	144848875	lncrna_single_sw_00043648	100	+	krt18	eif4b	Wrong_Orientation
Chr02	144917548	144918695	lncrna_single_sw_00043651	100	+	krt8	krt18	Right_Orientation
Chr02	14625260	14628277	lncrna_single_n_00042746	100	-	mrpl39	-	Wrong_Orientation
Chr02	146288634	146289780	lncrna_single_sw_00063898	100	-	cdadc1-like	Xetrov90006580m.g	Wrong_Orientation
Chr02	146942808	146944344	lncrna_single_sw_00063940	100	-	MGC89906	rnaseh2b	Right_Orientation
Chr02	147955086	147956872	lncrna_single_sw_00064018	100	-	nhlrc3-like	proser1-like	Right_Orientation
Chr02	148915928	148916523	lncrna_single_sw_00064042	100	-	rfxap	Xetrov90006654m.g	Not_Enough_Info
Chr02	1489494	1489840	lncrna_single_sw_00056669	100	-	lsamp	Xetrov90003883m.g	Not_Enough_Info
Chr02	149027939	149029657	lncrna_single_sw_00064049	100	-	ccna1	-	Not_Enough_Info
Chr02	149039979	149040727	lncrna_single_sw_00043971	100	+	ccna1	-	Wrong_Orientation
Chr02	149367284	149368414	lncrna_single_sw_00064060	100	-	dclk2	Xetrov90006664m.g	Right_Orientation
Chr02	149373779	149375288	lncrna_single_sw_00064063	100	-	dclk2	Xetrov90006664m.g	Wrong_Orientation
Chr02	150506938	150508866	lncrna_single_sw_00064103	100	-	LOC100493757	Xetrov90006687m.g	Not_Enough_Info
Chr02	151141366	151144627	lncrna_single_sw_00055603	100	-	medag	LOC733544	Right_Orientation
Chr02	151146435	151148104	lncrna_single_n_00043234	100	-	medag	LOC733544	Right_Orientation
Chr02	151217250	151218444	lncrna_single_n_00043236	100	-	uspl1-like	hmgb1	Right_Orientation
Chr02	151543383	151545232	lncrna_single_sw_00064134	100	-	ubl3	slc7a1	Not_Enough_Info
Chr02	152118275	152120447	lncrna_single_n_00043238	100	-	pan3	prhoxnb	Wrong_Orientation
Chr02	152139252	152140225	lncrna_single_sw_00055660	100	-	prhoxnb	cdx2	Wrong_Orientation
Chr02	152311694	152313135	lncrna_single_sw_00055664	100	-	gsx1	polr1d.1	Right_Orientation
Chr02	152809331	152810261	lncrna_single_sw_00064198	100	-	wasf3	cdk8	Not_Enough_Info
Chr02	153502064	153502761	lncrna_single_sw_00064223	100	-	amer2	LOC100485539-like	Not_Enough_Info
Chr02	153519326	153519694	lncrna_single_sw_00064224	100	-	amer2	LOC100485539-like	Wrong_Orientation
Chr02	153523011	153523835	lncrna_single_sw_00064226	100	-	amer2	LOC100485539-like	Wrong_Orientation
Chr02	153532836	153533200	lncrna_single_sw_00064229	100	-	amer2	LOC100485539-like	Not_Enough_Info
Chr02	153549165	153549950	lncrna_single_sw_00055728	100	-	amer2	LOC100485539-like	Not_Enough_Info
Chr02	153809855	153810174	lncrna_single_sw_00064240	100	-	mipep-like	tnfrsf19	Right_Orientation
Chr02	15433665	15434970	lncrna_single_sw_00057226	100	-	ncam2	-	Right_Orientation
Chr02	155221137	155221550	lncrna_single_sw_00064277	100	-	LOC100491171	Xetrov90006768m.g	Right_Orientation
Chr02	155442375	155443734	lncrna_single_sw_00064279	100	-	LOC101731110	Xetrov90006776m.g	Not_Enough_Info
Chr02	155588302	155588861	lncrna_single_sw_00064285	100	-	mphosph8-like	pspc1	Right_Orientation
Chr02	155590096	155590370	lncrna_single_sw_00064286	100	-	mphosph8-like	pspc1	Right_Orientation
Chr02	155593786	155594243	lncrna_single_n_00043253	100	-	mphosph8-like	pspc1	Right_Orientation
Chr02	155595386	155596312	lncrna_single_n_00043254	100	-	mphosph8-like	pspc1	Not_Enough_Info
Chr02	155597169	155598893	lncrna_single_sw_00044445	100	+	pspc1	mphosph8-like	Wrong_Orientation
Chr02	155599034	155600185	lncrna_single_sw_00064288	100	-	mphosph8-like	pspc1	Right_Orientation
Chr02	155601936	155603114	lncrna_single_sw_00064290	100	-	mphosph8-like	pspc1	Not_Enough_Info
Chr02	155603238	155603603	lncrna_single_sw_00064291	100	-	mphosph8-like	pspc1	Not_Enough_Info
Chr02	155603910	155604316	lncrna_single_sw_00064292	100	-	mphosph8-like	pspc1	Not_Enough_Info
Chr02	155608050	155609416	lncrna_single_sw_00064293	100	-	mphosph8-like	pspc1	Right_Orientation
Chr02	155664395	155664902	lncrna_single_sw_00064295	100	-	pspc1	zmym2	Not_Enough_Info
Chr02	155738077	155739704	lncrna_single_sw_00064297	100	-	zmym2	gja3	Right_Orientation
Chr02	157588666	157589773	lncrna_single_sw_00064362	100	-	kbtbd3	msantd4	Not_Enough_Info
Chr02	158795597	158795925	lncrna_single_sw_00064414	100	-	-	-	Wrong_Orientation
Chr02	158821595	158823787	lncrna_single_sw_00064416	100	-	-	-	Right_Orientation
Chr02	158825772	158826729	lncrna_single_n_00043268	100	-	-	-	Right_Orientation
Chr02	158827790	158828924	lncrna_single_sw_00064418	100	-	-	-	Right_Orientation
Chr02	159206565	159208885	lncrna_single_sw_00044693	100	+	LOC100127586	-	Right_Orientation
Chr02	161257997	161258199	lncrna_single_sw_00056095	100	-	maml2-like	cwc15	Not_Enough_Info
Chr02	161502686	161503239	lncrna_single_sw_00064535	100	-	Xetrov90006878m.g	Xetrov90006879m.g	Right_Orientation
Chr02	161967013	161968515	lncrna_single_n_00043275	100	-	fut4-like.1	-	Not_Enough_Info
Chr02	162089755	162091850	lncrna_single_sw_00064547	100	-	ankrd49	mre11a	Right_Orientation
Chr02	162382313	162384088	lncrna_single_n_00043276	100	-	Xetrov90006893m.g	panx1	Not_Enough_Info
Chr02	162726475	162727003	lncrna_single_sw_00064571	100	-	ccdc67	slc36a4	Wrong_Orientation
Chr02	163446105	163446505	lncrna_single_sw_00044827	100	+	LOC101731077	LOC100495486	Right_Orientation
Chr02	164005329	164005806	lncrna_single_sw_00064605	100	-	chordc1	-	Not_Enough_Info
Chr02	164006367	164006881	lncrna_single_sw_00064606	100	-	chordc1	-	Right_Orientation
Chr02	165257370	165258440	lncrna_single_n_00043282	100	-	Xetrov90006933m.g	prss23	Right_Orientation
Chr02	165564108	165564600	lncrna_single_sw_00064660	100	-	eed	Xetrov90006940m.g	Right_Orientation
Chr02	166890749	166891090	lncrna_single_sw_00064687	100	-	Xetrov90006957m.g	-	Not_Enough_Info
Chr02	167256244	167260008	lncrna_single_sw_00044977	100	+	pak1	LOC101732041	Wrong_Orientation
Chr02	167353462	167355417	lncrna_single_sw_00064706	100	-	aqp11	Xetrov90006970m.g	Wrong_Orientation
Chr02	167355749	167356871	lncrna_single_sw_00064707	100	-	aqp11	Xetrov90006970m.g	Wrong_Orientation
Chr02	167784863	167785573	lncrna_single_sw_00064720	100	-	Xetrov90006980m.g	dlg2-like.1	Wrong_Orientation
Chr02	168653866	168654957	lncrna_single_sw_00064745	100	-	tsku	LOC100489435-like	Not_Enough_Info
Chr02	168666551	168668038	lncrna_single_n_00043294	100	-	tsku	LOC100489435-like	Not_Enough_Info
Chr02	168763968	168764656	lncrna_single_sw_00064756	100	-	LOC100489435-like	lrrc32-like	Wrong_Orientation
Chr02	169446699	169449103	lncrna_single_sw_00064786	100	-	wnt11	uvrag	Not_Enough_Info
Chr02	169449808	169451227	lncrna_single_n_00043297	100	-	wnt11	uvrag	Right_Orientation
Chr02	169854809	169856512	lncrna_single_sw_00064800	100	-	stim1	-	Not_Enough_Info
Chr02	169860785	169863470	lncrna_single_sw_00064802	100	-	stim1	-	Not_Enough_Info
Chr02	17627705	17630941	lncrna_single_sw_00057279	100	-	nsun3-like	arl13b	Right_Orientation
Chr02	18342228	18345827	lncrna_single_sw_00057298	100	-	c3orf38	znf654	Right_Orientation
Chr02	1995043	1995747	lncrna_single_n_00042686	100	-	cd247	creg1-like	Not_Enough_Info
Chr02	2083520	2083935	lncrna_single_n_00042687	100	-	tmem39a	LOC100488464	Right_Orientation
Chr02	20842078	20843624	lncrna_single_sw_00057352	100	-	robo1	-	Wrong_Orientation
Chr02	21533005	21536626	lncrna_single_sw_00057380	100	-	robo1	Xetrov90004180m.g	Wrong_Orientation
Chr02	22188971	22189675	lncrna_single_sw_00057391	100	-	robo2-like	Xetrov90004182m.g	Not_Enough_Info
Chr02	22466268	22467469	lncrna_single_sw_00046136	100	-	samsn1	-	Not_Enough_Info
Chr02	22552857	22557296	lncrna_single_sw_00046137	100	-	nrip1	-	Right_Orientation
Chr02	23409333	23409741	lncrna_single_n_00042765	100	-	Xetrov90004202m.g	Xetrov90004203m.g	Wrong_Orientation
Chr02	23466912	23467296	lncrna_single_sw_00057462	100	-	Xetrov90004203m.g	cxadr	Wrong_Orientation
Chr02	23594869	23595189	lncrna_single_sw_00057471	100	-	Xetrov90004208m.g	st3gal6	Right_Orientation
Chr02	23598837	23604309	lncrna_single_sw_00035459	100	+	st3gal6	Xetrov90004208m.g	Right_Orientation
Chr02	23768060	23771527	lncrna_single_sw_00057472	100	-	Xetrov90004211m.g	dcbld2-like	Not_Enough_Info
Chr02	23787861	23789766	lncrna_single_sw_00057473	100	-	Xetrov90004211m.g	dcbld2-like	Wrong_Orientation
Chr02	23820009	23822516	lncrna_single_sw_00057479	100	-	Xetrov90004211m.g	dcbld2-like	Not_Enough_Info
Chr02	23964850	23965197	lncrna_single_sw_00057495	100	-	LOC100493728	coro6	Not_Enough_Info
Chr02	23968863	23970348	lncrna_single_sw_00057499	100	-	LOC100493728	coro6	Not_Enough_Info
Chr02	23978999	23979829	lncrna_single_sw_00057502	100	-	coro6	Xetrov90004217m.g	Not_Enough_Info
Chr02	23986526	23987271	lncrna_single_sw_00057506	100	-	coro6	Xetrov90004217m.g	Not_Enough_Info
Chr02	24012829	24014057	lncrna_single_sw_00057511	100	-	coro6	Xetrov90004217m.g	Wrong_Orientation
Chr02	2422095	2423538	lncrna_single_sw_00056741	100	-	upk1b	Xetrov90003905m.g	Right_Orientation
Chr02	2427709	2428782	lncrna_single_sw_00056742	100	-	upk1b	Xetrov90003905m.g	Right_Orientation
Chr02	25299117	25300253	lncrna_single_sw_00057581	100	-	LOC100127867	abhd15	Wrong_Orientation
Chr02	25382969	25384097	lncrna_single_sw_00035577	100	+	nufip2	taok1	Right_Orientation
Chr02	26224553	26226263	lncrna_single_sw_00057620	100	-	Xetrov90004258m.g	sez6	Wrong_Orientation
Chr02	26347085	26347882	lncrna_single_sw_00035681	100	+	Xetrov90004261m.g	sez6	Not_Enough_Info
Chr02	26423214	26423902	lncrna_single_sw_00057623	100	-	dhrs13	Xetrov90004264m.g	Not_Enough_Info
Chr02	27030334	27034820	lncrna_single_sw_00057675	100	-	Xetrov90004285m.g	aldoc	Wrong_Orientation
Chr02	27121684	27124271	lncrna_single_sw_00057684	100	-	unc119	foxn1	Right_Orientation
Chr02	27362990	27364332	lncrna_single_sw_00057699	100	-	vtn	sebox	Not_Enough_Info
Chr02	28423846	28425809	lncrna_single_n_00042786	100	-	rtn4rl1	rpa1	Right_Orientation
Chr02	29320967	29323933	lncrna_single_sw_00057784	100	-	pnpla4-like	sts	Not_Enough_Info
Chr02	29330590	29333462	lncrna_single_sw_00057788	100	-	pnpla4-like	sts	Right_Orientation
Chr02	30765607	30766405	lncrna_single_sw_00057846	100	-	tmem30c	LOC100494768	Wrong_Orientation
Chr02	30868701	30869995	lncrna_single_n_00042795	100	-	LOC100497907	LOC100494069	Not_Enough_Info
Chr02	30900016	30901882	lncrna_single_sw_00036022	100	+	LOC100494069	-	Right_Orientation
Chr02	30926033	30926711	lncrna_single_n_00042796	100	-	LOC100494069	-	Wrong_Orientation
Chr02	31247117	31248863	lncrna_single_sw_00057881	100	-	Xetrov90004354m.g	adora2b	Right_Orientation
Chr02	314738	316481	lncrna_single_sw_00045193	100	-	Xetrov90003870m.g	Xetrov90003871m.g	Right_Orientation
Chr02	31597051	31603989	lncrna_single_sw_00057899	100	-	cenpv	Xetrov90004370m.g	Not_Enough_Info
Chr02	32632613	32634741	lncrna_single_sw_00036170	100	+	ap1s2	grpr	Wrong_Orientation
Chr02	32634912	32635654	lncrna_single_sw_00036172	100	+	ap1s2	grpr	Wrong_Orientation
Chr02	32992022	32995988	lncrna_single_sw_00036218	100	+	asb9	Xetrov90004410m.g	Right_Orientation
Chr02	33050277	33050716	lncrna_single_sw_00057982	100	-	asb9	Xetrov90004412m.g	Right_Orientation
Chr02	33063803	33064161	lncrna_single_sw_00057985	100	-	Xetrov90004412m.g	mospd2	Right_Orientation
Chr02	33478028	33481158	lncrna_single_sw_00036228	100	+	Xetrov90004417m.g	glra2-like	Wrong_Orientation
Chr02	33496851	33499289	lncrna_single_n_00042810	100	-	glra2-like	Xetrov90004417m.g	Not_Enough_Info
Chr02	33545507	33546041	lncrna_single_sw_00058001	100	-	Xetrov90004419m.g	LOC100494013	Right_Orientation
Chr02	34280644	34283068	lncrna_single_sw_00036258	100	+	LOC100495088-like	LOC100494719-like	Right_Orientation
Chr02	34346195	34346752	lncrna_single_sw_00036278	100	+	dhrsx-like	LOC100495088-like	Right_Orientation
Chr02	34351569	34352213	lncrna_single_sw_00036285	100	+	dhrsx-like	LOC100495088-like	Right_Orientation
Chr02	3658101	3660284	lncrna_single_sw_00034673	100	+	Xetrov90003912m.g	LOC101731972	Not_Enough_Info
Chr02	37012262	37012513	lncrna_single_sw_00058108	100	-	tekt1	prdx4	Right_Orientation
Chr02	37867579	37867943	lncrna_single_sw_00058141	100	-	-	-	Not_Enough_Info
Chr02	38127857	38129876	lncrna_single_sw_00036447	100	+	cldn3	cldn4	Not_Enough_Info
Chr02	38789164	38791091	lncrna_single_sw_00058195	100	-	sat1	apoo	Not_Enough_Info
Chr02	38791150	38792787	lncrna_single_sw_00058196	100	-	sat1	apoo	Right_Orientation
Chr02	39407665	39408723	lncrna_single_sw_00058203	100	-	eif1ax	nagpa-like	Wrong_Orientation
Chr02	3941293	3943027	lncrna_single_sw_00056795	100	-	LOC100486350	pvrl1-like.1	Not_Enough_Info
Chr02	3944213	3945356	lncrna_single_sw_00056796	100	-	LOC100486350	pvrl1-like.1	Not_Enough_Info
Chr02	39556964	39559690	lncrna_single_sw_00058213	100	-	LOC100485552-like	myo1c-like	Right_Orientation
Chr02	39666650	39667077	lncrna_single_sw_00058214	100	-	myo1c-like	Xetrov90004544m.g	Not_Enough_Info
Chr02	40317355	40317662	lncrna_single_n_00042835	100	-	wdr77	gpr64	Not_Enough_Info
Chr02	4055352	4056514	lncrna_single_sw_00056810	100	-	Xetrov90003925m.g	LOC100145297	Not_Enough_Info
Chr02	42079762	42082524	lncrna_single_sw_00047562	100	-	cux1	myl10	Right_Orientation
Chr02	42117226	42118666	lncrna_single_sw_00058326	100	-	cux1	myl10	Right_Orientation
Chr02	42120002	42123521	lncrna_single_sw_00058327	100	-	cux1	myl10	Not_Enough_Info
Chr02	42124553	42130763	lncrna_single_sw_00058329	100	-	cux1	myl10	Right_Orientation
Chr02	42138143	42149222	lncrna_single_sw_00036736	100	+	myl10	cux1	Not_Enough_Info
Chr02	42342149	42343177	lncrna_single_sw_00058361	100	-	myl10	orai1	Wrong_Orientation
Chr02	42398416	42400481	lncrna_single_sw_00058370	100	-	orai1	LOC100494546	Not_Enough_Info
Chr02	42935913	42936667	lncrna_single_n_00042853	100	-	prkrip1	nlk	Not_Enough_Info
Chr02	43558997	43562084	lncrna_single_sw_00058406	100	-	pafah1b1	-	Not_Enough_Info
Chr02	43627014	43631421	lncrna_single_sw_00047643	100	-	cluh	LOC100494383	Right_Orientation
Chr02	43965085	43968093	lncrna_single_n_00025281	100	+	LOC100495015	-	Not_Enough_Info
Chr02	44061890	44062375	lncrna_single_sw_00036863	100	+	LOC100495015	-	Right_Orientation
Chr02	44068340	44070688	lncrna_single_sw_00058427	100	-	LOC100495015	-	Not_Enough_Info
Chr02	44070819	44072703	lncrna_single_sw_00058428	100	-	LOC100495015	-	Not_Enough_Info
Chr02	44371060	44372013	lncrna_single_sw_00058444	100	-	tmem248	rabgef1	Not_Enough_Info
Chr02	44372207	44373427	lncrna_single_sw_00058445	100	-	tmem248	rabgef1	Not_Enough_Info
Chr02	44374873	44377330	lncrna_single_sw_00047703	100	-	tmem248	rabgef1	Right_Orientation
Chr02	45454349	45456456	lncrna_single_n_00025378	100	+	Xetrov90004648m.g	LOC100495736	Right_Orientation
Chr02	45499716	45499999	lncrna_single_sw_00058508	100	-	Xetrov90004650m.g	-	Wrong_Orientation
Chr02	4576954	4577304	lncrna_single_sw_00034715	100	+	tmprss3	LOC101731031	Not_Enough_Info
Chr02	45966914	45967398	lncrna_single_sw_00058529	100	-	wscd1	LOC100494968	Not_Enough_Info
Chr02	46806253	46808042	lncrna_single_sw_00047810	100	-	-	-	Wrong_Orientation
Chr02	48213532	48215709	lncrna_single_sw_00047844	100	-	LOC100135138	kcna1	Not_Enough_Info
Chr02	48585102	48585848	lncrna_single_sw_00058706	100	-	kcna10	Xetrov90004702m.g	Not_Enough_Info
Chr02	48658380	48659346	lncrna_single_sw_00058713	100	-	Xetrov90004702m.g	sars	Not_Enough_Info
Chr02	48660402	48662716	lncrna_single_sw_00037117	100	+	sars	Xetrov90004702m.g	Wrong_Orientation
Chr02	48774586	48781264	lncrna_single_sw_00047865	100	-	apobec2	parl	Not_Enough_Info
Chr02	49215633	49217995	lncrna_single_sw_00037197	100	+	klhl12	ipo9	Right_Orientation
Chr02	49257895	49259056	lncrna_single_n_00042869	100	-	tuba3c	kdm5b	Wrong_Orientation
Chr02	49994375	49995626	lncrna_single_sw_00058776	100	-	aatf	acaca-like	Not_Enough_Info
Chr02	50643485	50645681	lncrna_single_n_00042876	100	-	Xetrov90004747m.g	pvrl3	Not_Enough_Info
Chr02	50878003	50884600	lncrna_single_n_00035037	100	-	stmn1	Xetrov90004753m.g	Right_Orientation
Chr02	51121710	51125606	lncrna_single_sw_00058824	100	-	LOC100497185	tbrg1	Right_Orientation
Chr02	51130123	51131691	lncrna_single_sw_00058827	100	-	LOC100497185	tbrg1	Not_Enough_Info
Chr02	51166446	51169008	lncrna_single_sw_00058828	100	-	Xetrov90004768m.g	cnksr1	Not_Enough_Info
Chr02	51722546	51723958	lncrna_single_n_00042881	100	-	dhdds	hmgn2	Not_Enough_Info
Chr02	51902953	51904484	lncrna_single_sw_00058871	100	-	rps6ka1	arid1a	Not_Enough_Info
Chr02	51953779	51955821	lncrna_single_sw_00058874	100	-	arid1a	pigv-like	Not_Enough_Info
Chr02	51974246	51978757	lncrna_single_sw_00037443	100	+	gpatch3	gpn2	Wrong_Orientation
Chr02	51980871	51981240	lncrna_single_n_00042885	100	-	gpn2	gpatch3	Right_Orientation
Chr02	52015192	52018100	lncrna_single_sw_00058878	100	-	nudc	kdf1	Right_Orientation
Chr02	52236238	52241768	lncrna_single_n_00042887	100	-	wdtc1	wasf2	Right_Orientation
Chr02	52580783	52582870	lncrna_single_sw_00058911	100	-	id3	Xetrov90004817m.g	Right_Orientation
Chr02	52677307	52682455	lncrna_single_sw_00058916	100	-	taf12	asap3	Not_Enough_Info
Chr02	52809498	52811054	lncrna_single_n_00042892	100	-	oprd1	rcc1	Right_Orientation
Chr02	52985272	52986411	lncrna_single_sw_00058950	100	-	foxo6	Xetrov90004838m.g	Not_Enough_Info
Chr02	52986461	52987157	lncrna_single_sw_00058951	100	-	foxo6	Xetrov90004838m.g	Not_Enough_Info
Chr02	52988038	52989192	lncrna_single_sw_00037581	100	+	Xetrov90004838m.g	foxo6	Right_Orientation
Chr02	53308815	53315780	lncrna_single_sw_00058963	100	-	serinc2	LOC101733718-like	Not_Enough_Info
Chr02	53501583	53502995	lncrna_single_sw_00058985	100	-	dnajc8	ptafr	Not_Enough_Info
Chr02	53503277	53504045	lncrna_single_sw_00058986	100	-	dnajc8	ptafr	Not_Enough_Info
Chr02	53504184	53504762	lncrna_single_sw_00058987	100	-	dnajc8	ptafr	Not_Enough_Info
Chr02	54419	59033	lncrna_single_sw_00045147	100	-	Xetrov90003846m.g	Xetrov90003847m.g	Wrong_Orientation
Chr02	54473556	54475865	lncrna_single_n_00042902	100	-	Xetrov90004865m.g	rragc	Not_Enough_Info
Chr02	54757037	54758410	lncrna_single_n_00042904	100	-	rhbdl2	akirin1	Not_Enough_Info
Chr02	56100097	56102165	lncrna_single_sw_00048653	100	-	clspn	LOC100495218-like	Wrong_Orientation
Chr02	56161951	56167130	lncrna_single_sw_00059172	100	-	LOC100495218-like	c1orf216	Not_Enough_Info
Chr02	56278072	56278494	lncrna_single_sw_00059189	100	-	psmb2	tfap2e	Wrong_Orientation
Chr02	56489563	56493123	lncrna_single_n_00042910	100	-	znf706.2	sfpq	Not_Enough_Info
Chr02	56495273	56496098	lncrna_single_n_00042911	100	-	znf706.2	sfpq	Not_Enough_Info
Chr02	57010383	57017444	lncrna_single_sw_00048689	100	-	htr1d	hnrnpr-like	Right_Orientation
Chr02	5715989	5717054	lncrna_single_sw_00056873	100	-	prdm15	ripk4	Not_Enough_Info
Chr02	5717253	5717673	lncrna_single_sw_00056874	100	-	prdm15	ripk4	Wrong_Orientation
Chr02	57599535	57602183	lncrna_single_sw_00048730	100	-	tmem244	srsf4-like	Not_Enough_Info
Chr02	57791063	57792037	lncrna_single_sw_00048780	100	-	epb41	LOC100495928-like	Not_Enough_Info
Chr02	57807322	57808131	lncrna_single_sw_00059260	100	-	epb41	LOC100495928-like	Right_Orientation
Chr02	57855988	57856589	lncrna_single_sw_00059277	100	-	cited4	stx12	Not_Enough_Info
Chr02	58347316	58347882	lncrna_single_sw_00059301	100	-	fhl3	epha10	Right_Orientation
Chr02	59698753	59700119	lncrna_single_sw_00059346	100	-	Xetrov90004965m.g	kiss1	Wrong_Orientation
Chr02	60367681	60369687	lncrna_single_n_00035837	100	-	Xetrov90004972m.g	Xetrov90004973m.g	Right_Orientation
Chr02	60384822	60386819	lncrna_single_n_00042928	100	-	Xetrov90004973m.g	taf11	Wrong_Orientation
Chr02	60609175	60609455	lncrna_single_sw_00059408	100	-	Xetrov90004977m.g	Xetrov90004978m.g	Right_Orientation
Chr02	60616691	60617035	lncrna_single_sw_00059409	100	-	Xetrov90004977m.g	Xetrov90004978m.g	Not_Enough_Info
Chr02	6086543	6086836	lncrna_single_sw_00056876	100	-	Xetrov90003979m.g	Xetrov90003980m.g	Not_Enough_Info
Chr02	60874302	60876458	lncrna_single_sw_00059420	100	-	c6orf106	spdef	Wrong_Orientation
Chr02	61113798	61114449	lncrna_single_n_00042930	100	-	rpl10a	-	Right_Orientation
Chr02	61679851	61680828	lncrna_single_sw_00059446	100	-	mapk14	zc3h11a-like	Wrong_Orientation
Chr02	62201386	62201881	lncrna_single_n_00042934	100	-	fmod	btg2	Wrong_Orientation
Chr02	62313187	62314368	lncrna_single_n_00042935	100	-	usp49	LOC100489101	Wrong_Orientation
Chr02	62398219	62402643	lncrna_single_sw_00038078	100	+	med20	bysl	Right_Orientation
Chr02	62805803	62812450	lncrna_single_sw_00059494	100	-	foxp4	trem2	Not_Enough_Info
Chr02	63129041	63131472	lncrna_single_sw_00038143	100	+	sypl2	psma5	Right_Orientation
Chr02	63573253	63573634	lncrna_single_sw_00059551	100	-	eps8l3	LOC100492777	Wrong_Orientation
Chr02	64177208	64178865	lncrna_single_n_00042949	100	-	myo19	dstyk	Not_Enough_Info
Chr02	65187	66780	lncrna_single_n_00042676	100	-	Xetrov90003846m.g	Xetrov90003847m.g	Not_Enough_Info
Chr02	65691184	65692311	lncrna_single_n_00042953	100	-	eif2d	dyrk3	Right_Orientation
Chr02	65745947	65749984	lncrna_single_sw_00059681	100	-	dyrk3	mapkapk2	Wrong_Orientation
Chr02	65750038	65752123	lncrna_single_sw_00059682	100	-	dyrk3	mapkapk2	Wrong_Orientation
Chr02	65755112	65759229	lncrna_single_sw_00059683	100	-	dyrk3	mapkapk2	Not_Enough_Info
Chr02	66793115	66794859	lncrna_single_n_00042956	100	-	Xetrov90005129m.g	sycp1	Right_Orientation
Chr02	66962381	66964006	lncrna_single_sw_00038457	100	+	csde1	sike1	Not_Enough_Info
Chr02	66968252	66969558	lncrna_single_sw_00059737	100	-	sike1	csde1	Wrong_Orientation
Chr02	67032638	67033909	lncrna_single_n_00042960	100	-	csde1	LOC549517	Wrong_Orientation
Chr02	68177825	68180240	lncrna_single_sw_00059836	100	-	adora1	myog	Not_Enough_Info
Chr02	68737872	68738701	lncrna_single_sw_00038591	100	+	slc35a5	atg3	Right_Orientation
Chr02	69934108	69935043	lncrna_single_sw_00059953	100	-	nyx	ddx3x	Not_Enough_Info
Chr02	70936586	70939180	lncrna_single_sw_00060006	100	-	Xetrov90005208m.g	mid1ip1	Right_Orientation
Chr02	70939237	70943033	lncrna_single_sw_00060007	100	-	Xetrov90005208m.g	mid1ip1	Not_Enough_Info
Chr02	70970905	70973878	lncrna_single_sw_00060010	100	-	Xetrov90005208m.g	mid1ip1	Right_Orientation
Chr02	71052666	71061805	lncrna_single_sw_00049930	100	-	Xetrov90005208m.g	mid1ip1	Right_Orientation
Chr02	71441313	71441957	lncrna_single_n_00042980	100	-	srpx	sytl5	Not_Enough_Info
Chr02	71741410	71741948	lncrna_single_sw_00038778	100	+	mid1	dynlt3	Not_Enough_Info
Chr02	72826428	72826732	lncrna_single_n_00042982	100	-	rap1a	fam212b	Not_Enough_Info
Chr02	7352472	7353090	lncrna_single_sw_00045529	100	-	LOC100493833-like	LOC100495133	Not_Enough_Info
Chr02	7354028	7355219	lncrna_single_sw_00056897	100	-	LOC100493833-like	LOC100495133	Not_Enough_Info
Chr02	7365670	7373983	lncrna_single_sw_00045531	100	-	LOC100493833-like	LOC100495133	Wrong_Orientation
Chr02	7432480	7433005	lncrna_single_n_00042715	100	-	LOC100495133	-	Not_Enough_Info
Chr02	75094761	75097344	lncrna_single_sw_00060206	100	-	fam19a3	-	Not_Enough_Info
Chr02	75406407	75414075	lncrna_single_sw_00060215	100	-	lrig2-like	magi3	Not_Enough_Info
Chr02	7578270	7580048	lncrna_single_sw_00045536	100	-	LOC100494668	LOC100494507	Right_Orientation
Chr02	78414840	78415969	lncrna_single_sw_00060286	100	-	LOC779492	tbc1d22b	Wrong_Orientation
Chr02	79398923	79399964	lncrna_single_sw_00050506	100	-	itpr3	Xetrov90005335m.g	Not_Enough_Info
Chr02	79425584	79426229	lncrna_single_sw_00060339	100	-	itpr3	Xetrov90005335m.g	Wrong_Orientation
Chr02	79767627	79768726	lncrna_single_sw_00060349	100	-	Xetrov90005336m.g	Xetrov90005337m.g	Wrong_Orientation
Chr02	79859889	79861462	lncrna_single_n_00027275	100	+	Xetrov90005341m.g	LOC100491626	Not_Enough_Info
Chr02	80072682	80073698	lncrna_single_sw_00050517	100	-	LOC100491626	Xetrov90005341m.g	Right_Orientation
Chr02	81427555	81430672	lncrna_single_n_00027308	100	+	lsm10	c1orf109	Wrong_Orientation
Chr02	81632450	81633538	lncrna_single_sw_00060455	100	-	Xetrov90005353m.g	qsox2	Right_Orientation
Chr02	81725137	81725978	lncrna_single_sw_00050613	100	-	Xetrov90005357m.g	gpsm1	Right_Orientation
Chr02	82026601	82027184	lncrna_single_sw_00060465	100	-	notch1	stk40	Right_Orientation
Chr02	82110830	82113247	lncrna_single_sw_00039180	100	+	stk40	notch1	Wrong_Orientation
Chr02	82198808	82201406	lncrna_single_sw_00039182	100	+	olig4	mrps15	Right_Orientation
Chr02	82201483	82206024	lncrna_single_sw_00039183	100	+	olig4	mrps15	Not_Enough_Info
Chr02	82318992	82320774	lncrna_single_sw_00060515	100	-	lck	Xetrov90005384m.g	Right_Orientation
Chr02	82364653	82365112	lncrna_single_sw_00060517	100	-	eif3i	tmem234-like	Wrong_Orientation
Chr02	82631735	82637073	lncrna_single_sw_00060531	100	-	Xetrov90005404m.g	-	Not_Enough_Info
Chr02	83094500	83095096	lncrna_single_sw_00060565	100	-	bai2-like	-	Not_Enough_Info
Chr02	8447723	8448839	lncrna_single_sw_00056968	100	-	kcnj15-like	dyrk1a	Not_Enough_Info
Chr02	86359254	86361089	lncrna_single_sw_00039548	100	+	macf1	ndufs5	Not_Enough_Info
Chr02	86683689	86691231	lncrna_single_sw_00060711	100	-	eef1a1o	ppt1	Wrong_Orientation
Chr02	87070742	87071663	lncrna_single_sw_00051012	100	-	LOC100494571	rpl23a	Not_Enough_Info
Chr02	87073939	87082571	lncrna_single_sw_00060730	100	-	LOC100494571	rpl23a	Wrong_Orientation
Chr02	8737631	8738652	lncrna_single_n_00042724	100	-	hlcs-like	sim2	Wrong_Orientation
Chr02	88846259	88847550	lncrna_single_n_00043037	100	-	ppm1d	appbp2	Not_Enough_Info
Chr02	89117777	89118487	lncrna_single_sw_00060785	100	-	ca4	Xetrov90005523m.g	Not_Enough_Info
Chr02	89187176	89190529	lncrna_single_n_00043039	100	-	nle1	ulk2-like	Wrong_Orientation
Chr02	89338897	89339844	lncrna_single_sw_00060795	100	-	LOC100489463	LOC100489305	Not_Enough_Info
Chr02	8937011	8938153	lncrna_single_sw_00056985	100	-	morc3	Xetrov90004036m.g	Right_Orientation
Chr02	89389343	89389771	lncrna_single_sw_00060797	100	-	LOC100489305	unc45b	Not_Enough_Info
Chr02	89517010	89517397	lncrna_single_sw_00040002	100	+	rasl10b	ap2b1	Right_Orientation
Chr02	89731938	89733558	lncrna_single_sw_00060820	100	-	por-like	tmem120a	Not_Enough_Info
Chr02	89738938	89740386	lncrna_single_sw_00060821	100	-	por-like	tmem120a	Not_Enough_Info
Chr02	89810517	89811174	lncrna_single_sw_00040035	100	+	acy3	mdh2	Not_Enough_Info
Chr02	89811607	89812854	lncrna_single_sw_00040037	100	+	acy3	mdh2	Not_Enough_Info
Chr02	89812962	89814506	lncrna_single_sw_00060824	100	-	mdh2	acy3	Not_Enough_Info
Chr02	9017163	9019564	lncrna_single_sw_00056989	100	-	Xetrov90004038m.g	Xetrov90004039m.g	Not_Enough_Info
Chr02	90585521	90585822	lncrna_single_sw_00060857	100	-	-	-	Wrong_Orientation
Chr02	90630671	90631326	lncrna_single_sw_00060868	100	-	Xetrov90005566m.g	-	Wrong_Orientation
Chr02	90641462	90642070	lncrna_single_sw_00060870	100	-	Xetrov90005566m.g	-	Wrong_Orientation
Chr02	90798724	90803614	lncrna_single_n_00043047	100	-	polr2j	-	Wrong_Orientation
Chr02	90818642	90819447	lncrna_single_sw_00060893	100	-	polr2j	-	Not_Enough_Info
Chr02	92179797	92186014	lncrna_single_n_00043051	100	-	LOC100496420	rph3al	Not_Enough_Info
Chr02	9254283	9254516	lncrna_single_sw_00057002	100	-	Xetrov90004044m.g	dopey2	Not_Enough_Info
Chr02	9262833	9263516	lncrna_single_sw_00045688	100	-	Xetrov90004044m.g	dopey2	Not_Enough_Info
Chr02	93862533	93863760	lncrna_single_sw_00061045	100	-	LOC100491853	LOC100497163	Right_Orientation
Chr02	93929300	93929762	lncrna_single_sw_00040270	100	+	tpst1	kctd7-like	Not_Enough_Info
Chr02	94448156	94451670	lncrna_single_n_00043057	100	-	tyw1	caln1	Not_Enough_Info
Chr02	94452906	94457174	lncrna_single_sw_00061066	100	-	tyw1	caln1	Wrong_Orientation
Chr02	9497240	9498240	lncrna_single_sw_00057007	100	-	setd4	runx1	Not_Enough_Info
Chr02	96485155	96485543	lncrna_single_sw_00040386	100	+	Xetrov90005654m.g	LOC100135149	Right_Orientation
Chr02	96653389	96655254	lncrna_single_n_00043062	100	-	gatsl1	ncf1	Not_Enough_Info
Chr02	96843783	96844218	lncrna_single_sw_00061153	100	-	Xetrov90005658m.g	Xetrov90005659m.g	Not_Enough_Info
Chr02	97012931	97016149	lncrna_single_sw_00061188	100	-	gtf2ird1-like	clip2	Not_Enough_Info
Chr02	97460390	97463399	lncrna_single_sw_00061202	100	-	ube2g1	ankfy1	Not_Enough_Info
Chr02	97646938	97647734	lncrna_single_n_00043068	100	-	zzef1	atp2a3	Not_Enough_Info
Chr02	97649880	97652223	lncrna_single_n_00038311	100	-	zzef1	atp2a3	Wrong_Orientation
Chr02	97680921	97684560	lncrna_single_n_00043071	100	-	zzef1	atp2a3	Not_Enough_Info
Chr02	97691754	97695599	lncrna_single_sw_00061216	100	-	zzef1	atp2a3	Not_Enough_Info
Chr02	99989927	99995037	lncrna_single_n_00043081	100	-	Xetrov90005704m.g	hhla2	Not_Enough_Info
Chr03	100321994	100323526	lncrna_single_sw_00090174	100	-	det1-like	mrps11	Not_Enough_Info
Chr03	100324552	100327402	lncrna_single_sw_00090175	100	-	det1-like	mrps11	Not_Enough_Info
Chr03	102393720	102399615	lncrna_single_sw_00090248	100	-	st8sia2	fam174b-like	Right_Orientation
Chr03	102442802	102445271	lncrna_single_sw_00090252	100	-	fam174b-like	Xetrov90008961m.g	Not_Enough_Info
Chr03	102513049	102521422	lncrna_single_sw_00072021	100	+	chd2	Xetrov90008961m.g	Right_Orientation
Chr03	103288634	103291344	lncrna_single_sw_00090313	100	-	mctp2-like	Xetrov90008968m.g	Wrong_Orientation
Chr03	10364810	10365010	lncrna_single_sw_00085462	100	-	LOC100124848-like	LOC100491991-like	Wrong_Orientation
Chr03	103982343	103983637	lncrna_single_sw_00090356	100	-	Xetrov90008969m.g	nr2f2	Not_Enough_Info
Chr03	103990073	103990967	lncrna_single_sw_00090358	100	-	Xetrov90008969m.g	nr2f2	Right_Orientation
Chr03	105705751	105706938	lncrna_single_sw_00090498	100	-	aldh1a3-like	lrrk1	Wrong_Orientation
Chr03	105707596	105708497	lncrna_single_sw_00090499	100	-	aldh1a3-like	lrrk1	Not_Enough_Info
Chr03	105719305	105720374	lncrna_single_sw_00090500	100	-	aldh1a3-like	lrrk1	Not_Enough_Info
Chr03	106009275	106011045	lncrna_single_sw_00090526	100	-	pcsk6	dpysl2	Right_Orientation
Chr03	106538937	106540387	lncrna_single_n_00061493	100	-	ebf2	cdca2-like	Right_Orientation
Chr03	107497798	107501122	lncrna_single_sw_00090636	100	-	LOC100497310-like	tcf7l1	Not_Enough_Info
Chr03	107625969	107627005	lncrna_single_n_00061498	100	-	elmod3	Xetrov90009043m.g	Not_Enough_Info
Chr03	107695955	107696411	lncrna_single_sw_00072396	100	+	aebp1	Xetrov90009043m.g	Not_Enough_Info
Chr03	107891990	107892608	lncrna_single_sw_00090664	100	-	tmed4	ogdh	Not_Enough_Info
Chr03	107901282	107904016	lncrna_single_sw_00090665	100	-	tmed4	ogdh	Not_Enough_Info
Chr03	10799156	10800263	lncrna_single_n_00044102	100	+	Xetrov90007246m.g	-	Right_Orientation
Chr03	108107819	108108070	lncrna_single_sw_00090676	100	-	nudcd3	camk2b	Not_Enough_Info
Chr03	10816470	10817945	lncrna_single_sw_00085467	100	-	Xetrov90007246m.g	-	Wrong_Orientation
Chr03	108614985	108617642	lncrna_single_sw_00090697	100	-	LOC100495353	vamp8	Not_Enough_Info
Chr03	108733956	108737143	lncrna_single_sw_00082506	100	-	Xetrov90009104m.g	polm	Right_Orientation
Chr03	108769650	108780290	lncrna_single_sw_00072607	100	+	Xetrov90009107m.g	h2afv	Wrong_Orientation
Chr03	109067446	109069689	lncrna_single_n_00061501	100	-	lman2l	LOC100158552	Wrong_Orientation
Chr03	109591792	109600774	lncrna_single_sw_00090770	100	-	prom2	lrrtm4-like	Not_Enough_Info
Chr03	11225985	11227554	lncrna_single_sw_00085492	100	-	slc36a1	LOC100486065	Not_Enough_Info
Chr03	112297138	112298711	lncrna_single_n_00061512	100	-	nif	snrnp27	Not_Enough_Info
Chr03	11237890	11238468	lncrna_single_sw_00085494	100	-	slc36a1	LOC100486065	Not_Enough_Info
Chr03	11279492	11281799	lncrna_single_sw_00085501	100	-	slc36a1	LOC100486065	Wrong_Orientation
Chr03	113769158	113771594	lncrna_single_sw_00090947	100	-	dusp26	unc5d	Not_Enough_Info
Chr03	114142430	114144200	lncrna_single_sw_00090970	100	-	unc5d-like.1	znf703	Not_Enough_Info
Chr03	114510553	114514198	lncrna_single_n_00061523	100	-	unc5d-like.1	znf703	Not_Enough_Info
Chr03	11609347	11611367	lncrna_single_sw_00085524	100	-	sparc	atox1	Right_Orientation
Chr03	11644975	11645688	lncrna_single_n_00061152	100	-	sparc	atox1	Right_Orientation
Chr03	11652373	11652687	lncrna_single_sw_00085527	100	-	sparc	atox1	Not_Enough_Info
Chr03	11653180	11654486	lncrna_single_sw_00085528	100	-	sparc	atox1	Not_Enough_Info
Chr03	116573331	116575268	lncrna_single_n_00061539	100	-	skor1	map2k5	Not_Enough_Info
Chr03	11662819	11667271	lncrna_single_sw_00085529	100	-	atox1	g3bp1	Not_Enough_Info
Chr03	116977898	116978474	lncrna_single_sw_00091160	100	-	smad6	lctl-like	Not_Enough_Info
Chr03	117156884	117157522	lncrna_single_sw_00073105	100	+	megf11-like	dis3l	Not_Enough_Info
Chr03	117535991	117537649	lncrna_single_sw_00091183	100	-	LOC101730786	igdcc4-like	Not_Enough_Info
Chr03	117867330	117868342	lncrna_single_sw_00091202	100	-	rasl12-like	LOC100489313	Right_Orientation
Chr03	118863429	118868238	lncrna_single_sw_00083242	100	-	LOC100495571-like	Xetrov90009347m.g	Not_Enough_Info
Chr03	118897281	118897897	lncrna_single_sw_00091223	100	-	Xetrov90009347m.g	LOC100495897-like	Not_Enough_Info
Chr03	118913997	118916119	lncrna_single_sw_00091224	100	-	Xetrov90009349m.g	Xetrov90009350m.g	Not_Enough_Info
Chr03	119674059	119674589	lncrna_single_n_00061549	100	-	LOC101731320	bin3	Right_Orientation
Chr03	119731146	119733458	lncrna_single_sw_00091266	100	-	bin3	egr3	Not_Enough_Info
Chr03	120519833	120521217	lncrna_single_sw_00091296	100	-	LOC101734157	nodal6	Wrong_Orientation
Chr03	120549688	120551697	lncrna_single_n_00061554	100	-	Xetrov90009426m.g	fgfr1	Not_Enough_Info
Chr03	120926601	120934461	lncrna_single_sw_00083486	100	-	Xetrov90009440m.g	Xetrov90009441m.g	Wrong_Orientation
Chr03	120953438	120956827	lncrna_single_sw_00091316	100	-	Xetrov90009440m.g	Xetrov90009441m.g	Wrong_Orientation
Chr03	12150694	12151908	lncrna_single_sw_00085570	100	-	uhrf1bp1l	polr3b	Not_Enough_Info
Chr03	121729362	121729696	lncrna_single_sw_00091350	100	-	tacc1-like	nodal3.2	Right_Orientation
Chr03	121730382	121731298	lncrna_single_sw_00091352	100	-	tacc1-like	nodal3.2	Right_Orientation
Chr03	122732355	122734409	lncrna_single_sw_00083707	100	-	LOC100486529	Xetrov90009527m.g	Not_Enough_Info
Chr03	122758702	122759313	lncrna_single_sw_00091446	100	-	Xetrov90009527m.g	-	Right_Orientation
Chr03	12294801	12296681	lncrna_single_sw_00085576	100	-	Xetrov90007272m.g	pwwp2a-like	Wrong_Orientation
Chr03	12317588	12319367	lncrna_single_sw_00085580	100	-	Xetrov90007272m.g	pwwp2a-like	Wrong_Orientation
Chr03	123695310	123696037	lncrna_single_n_00061566	100	-	Xetrov90009553m.g	evi5l	Wrong_Orientation
Chr03	123696373	123696612	lncrna_single_sw_00091488	100	-	Xetrov90009553m.g	evi5l	Wrong_Orientation
Chr03	123774345	123775610	lncrna_single_sw_00073711	100	+	lrrc8e	LOC100490082	Wrong_Orientation
Chr03	123872059	123872401	lncrna_single_sw_00091501	100	-	prkaca	Xetrov90009563m.g	Right_Orientation
Chr03	124029136	124029590	lncrna_single_sw_00091508	100	-	lphn1-like	cd97	Not_Enough_Info
Chr03	124032051	124033076	lncrna_single_sw_00091509	100	-	lphn1-like	cd97	Not_Enough_Info
Chr03	124373388	124375846	lncrna_single_sw_00091520	100	-	gipc1	dnajb1	Not_Enough_Info
Chr03	124478711	124481663	lncrna_single_sw_00091525	100	-	Xetrov90009586m.g	Xetrov90009588m.g	Right_Orientation
Chr03	124481906	124486496	lncrna_single_sw_00073766	100	+	Xetrov90009588m.g	Xetrov90009586m.g	Wrong_Orientation
Chr03	124940909	124942469	lncrna_single_sw_00091544	100	-	LOC101730714	LOC100496285-like.1	Right_Orientation
Chr03	125239007	125239224	lncrna_single_sw_00091549	100	-	LOC100490847	Xetrov90009637m.g	Not_Enough_Info
Chr03	125261302	125261595	lncrna_single_sw_00091551	100	-	LOC100490847	Xetrov90009637m.g	Right_Orientation
Chr03	125265644	125266658	lncrna_single_sw_00091552	100	-	LOC100490847	Xetrov90009637m.g	Not_Enough_Info
Chr03	125266787	125267845	lncrna_single_sw_00091553	100	-	LOC100490847	Xetrov90009637m.g	Not_Enough_Info
Chr03	125758767	125761846	lncrna_single_sw_00091581	100	-	LOC100487901-like	Xetrov90009652m.g	Not_Enough_Info
Chr03	126131929	126134004	lncrna_single_sw_00091591	100	-	olfm2	LOC101733452	Wrong_Orientation
Chr03	126216057	126218675	lncrna_single_sw_00091608	100	-	LOC101733452	pin1	Not_Enough_Info
Chr03	126292747	126304075	lncrna_single_sw_00091643	100	-	LOC101733452	pin1	Right_Orientation
Chr03	127304455	127306873	lncrna_single_sw_00091720	100	-	keap1	Xetrov90009687m.g	Right_Orientation
Chr03	127332926	127335326	lncrna_single_sw_00091722	100	-	s1pr5	Xetrov90009689m.g	Right_Orientation
Chr03	127388107	127389356	lncrna_single_sw_00074041	100	+	Xetrov90009691m.g	LOC101732484	Wrong_Orientation
Chr03	127732348	127733573	lncrna_single_sw_00091751	100	-	LOC100486103	Xetrov90009712m.g	Not_Enough_Info
Chr03	127910030	127911370	lncrna_single_n_00061594	100	-	Xetrov90009719m.g	LOC101732879-like	Right_Orientation
Chr03	127975467	127977126	lncrna_single_sw_00074068	100	+	Xetrov90009722m.g	-	Right_Orientation
Chr03	128038384	128039083	lncrna_single_sw_00091764	100	-	dnm2	tmed1	Wrong_Orientation
Chr03	128062567	128063583	lncrna_single_n_00061598	100	-	tmed1	carm1	Not_Enough_Info
Chr03	128081955	128082776	lncrna_single_n_00061599	100	-	tmed1	carm1	Not_Enough_Info
Chr03	128212402	128214360	lncrna_single_sw_00091776	100	-	ldlr	kank2	Not_Enough_Info
Chr03	128475531	128476916	lncrna_single_sw_00091791	100	-	elavl3	Xetrov90009750m.g	Right_Orientation
Chr03	128503053	128503651	lncrna_single_sw_00084333	100	-	Xetrov90009750m.g	ecsit	Right_Orientation
Chr03	128509594	128510418	lncrna_single_n_00061601	100	-	ecsit	Xetrov90009752m.g	Not_Enough_Info
Chr03	128668589	128669090	lncrna_single_sw_00091807	100	-	lyl1	Xetrov90009761m.g	Not_Enough_Info
Chr03	129193597	129194227	lncrna_single_sw_00074208	100	+	Xetrov90009800m.g	tmem205	Not_Enough_Info
Chr03	130232173	130233379	lncrna_single_sw_00091871	100	-	Xetrov90009864m.g	-	Not_Enough_Info
Chr03	130235141	130235825	lncrna_single_sw_00091872	100	-	Xetrov90009864m.g	-	Right_Orientation
Chr03	130326817	130329464	lncrna_single_sw_00074335	100	+	Xetrov90009866m.g	Xetrov90009865m.g	Wrong_Orientation
Chr03	130492230	130492876	lncrna_single_sw_00084650	100	-	LOC100497762	Xetrov90009871m.g	Not_Enough_Info
Chr03	130761	131498	lncrna_single_sw_00084998	100	-	adck2	dennd2a	Wrong_Orientation
Chr03	130848771	130851521	lncrna_single_sw_00074360	100	+	LOC101733102	-	Not_Enough_Info
Chr03	131292236	131293701	lncrna_single_sw_00091893	100	-	Xetrov90009889m.g	Xetrov90009890m.g	Wrong_Orientation
Chr03	131318775	131319263	lncrna_single_sw_00091896	100	-	pelp1	LOC100493134	Wrong_Orientation
Chr03	131960788	131961595	lncrna_single_sw_00091930	100	-	casr	dvl2	Not_Enough_Info
Chr03	132074992	132075476	lncrna_single_sw_00091933	100	-	Xetrov90009929m.g	LOC101734769	Not_Enough_Info
Chr03	132139059	132139482	lncrna_single_sw_00091939	100	-	Xetrov90009932m.g	Xetrov90009933m.g	Not_Enough_Info
Chr03	132147453	132149080	lncrna_single_sw_00091940	100	-	Xetrov90009932m.g	Xetrov90009933m.g	Not_Enough_Info
Chr03	132174931	132175716	lncrna_single_sw_00091942	100	-	Xetrov90009932m.g	Xetrov90009933m.g	Wrong_Orientation
Chr03	132418678	132418996	lncrna_single_sw_00091966	100	-	LOC100486441	-	Not_Enough_Info
Chr03	132542630	132543578	lncrna_single_sw_00092004	100	-	LOC100486441	-	Wrong_Orientation
Chr03	132575463	132575829	lncrna_single_sw_00092011	100	-	LOC100486441	-	Right_Orientation
Chr03	132582584	132582947	lncrna_single_sw_00092016	100	-	LOC100486441	-	Right_Orientation
Chr03	132598904	132599426	lncrna_single_sw_00092026	100	-	LOC100486441	-	Not_Enough_Info
Chr03	13385358	13387110	lncrna_single_sw_00085650	100	-	pwp1-like	tspan9	Right_Orientation
Chr03	133922558	133923088	lncrna_single_sw_00092086	100	-	chd3	-	Right_Orientation
Chr03	134183756	134184266	lncrna_single_sw_00092104	100	-	pld2	-	Right_Orientation
Chr03	134190912	134191430	lncrna_single_sw_00092106	100	-	pld2	-	Wrong_Orientation
Chr03	134258183	134258922	lncrna_single_sw_00092110	100	-	-	-	Wrong_Orientation
Chr03	134260400	134260676	lncrna_single_sw_00092114	100	-	-	-	Not_Enough_Info
Chr03	134749885	134750227	lncrna_single_sw_00092129	100	-	fis1	-	Not_Enough_Info
Chr03	135015736	135017287	lncrna_single_sw_00092144	100	-	-	-	Right_Orientation
Chr03	135018773	135019593	lncrna_single_sw_00092147	100	-	-	-	Not_Enough_Info
Chr03	135019654	135020530	lncrna_single_sw_00092148	100	-	-	-	Not_Enough_Info
Chr03	135271633	135272816	lncrna_single_sw_00092162	100	-	LOC100485369	-	Right_Orientation
Chr03	135746714	135746932	lncrna_single_sw_00092197	100	-	-	-	Wrong_Orientation
Chr03	135985746	135986928	lncrna_single_sw_00092201	100	-	-	-	Right_Orientation
Chr03	135987018	135987610	lncrna_single_sw_00092202	100	-	-	-	Not_Enough_Info
Chr03	137095672	137096640	lncrna_single_sw_00074782	100	+	Xetrov90010129m.g	-	Not_Enough_Info
Chr03	137096829	137098205	lncrna_single_sw_00074783	100	+	Xetrov90010129m.g	-	Not_Enough_Info
Chr03	137098659	137100676	lncrna_single_n_00052120	100	+	Xetrov90010129m.g	-	Right_Orientation
Chr03	137109840	137111130	lncrna_single_n_00061662	100	-	Xetrov90010129m.g	-	Not_Enough_Info
Chr03	137117305	137118668	lncrna_single_sw_00092253	100	-	Xetrov90010129m.g	-	Not_Enough_Info
Chr03	137127871	137128429	lncrna_single_sw_00074786	100	+	Xetrov90010129m.g	-	Not_Enough_Info
Chr03	14082291	14082596	lncrna_single_sw_00085703	100	-	LOC101734619	slc35a4	Right_Orientation
Chr03	14518867	14519388	lncrna_single_sw_00085724	100	-	Xetrov90007307m.g	atp10b	Not_Enough_Info
Chr03	147932	151586	lncrna_single_sw_00085001	100	-	adck2	dennd2a	Wrong_Orientation
Chr03	16048470	16048734	lncrna_single_sw_00085754	100	-	LOC100487878-like	-	Not_Enough_Info
Chr03	16893634	16894702	lncrna_single_sw_00085802	100	-	h2afy	pitx1	Not_Enough_Info
Chr03	16898493	16899357	lncrna_single_sw_00085805	100	-	h2afy	pitx1	Not_Enough_Info
Chr03	16905650	16907341	lncrna_single_sw_00085809	100	-	h2afy	pitx1	Not_Enough_Info
Chr03	18126335	18127401	lncrna_single_n_00061184	100	-	pcdhac2	-	Wrong_Orientation
Chr03	1893905	1895662	lncrna_single_sw_00075005	100	-	Xetrov90007086m.g	mrps35	Right_Orientation
Chr03	19011837	19012484	lncrna_single_sw_00075912	100	-	Xetrov90007436m.g	Xetrov90007437m.g	Not_Enough_Info
Chr03	20105588	20112582	lncrna_single_sw_00085945	100	-	Xetrov90007467m.g	-	Right_Orientation
Chr03	21942278	21947929	lncrna_single_sw_00075978	100	-	hnrnpab	hnrnpa0	Wrong_Orientation
Chr03	22956169	22958796	lncrna_single_sw_00086064	100	-	kcnip1-like	LOC100498003	Not_Enough_Info
Chr03	23016159	23017831	lncrna_single_sw_00086070	100	-	LOC100498003	lcp2	Not_Enough_Info
Chr03	23021086	23026001	lncrna_single_sw_00086074	100	-	LOC100498003	lcp2	Not_Enough_Info
Chr03	230927	231250	lncrna_single_sw_00085006	100	-	slc37a3-like	kdm7a	Not_Enough_Info
Chr03	23226726	23227742	lncrna_single_n_00061199	100	-	foxi1	-	Not_Enough_Info
Chr03	23297561	23298819	lncrna_single_sw_00086097	100	-	foxi1	Xetrov90007507m.g	Not_Enough_Info
Chr03	25178427	25178717	lncrna_single_sw_00086124	100	-	-	-	Right_Orientation
Chr03	26996905	26999002	lncrna_single_sw_00076240	100	-	acsl6	irf1	Not_Enough_Info
Chr03	27131314	27132564	lncrna_single_sw_00086235	100	-	irf1	Xetrov90007537m.g	Not_Enough_Info
Chr03	27146548	27147311	lncrna_single_sw_00086238	100	-	irf1	Xetrov90007537m.g	Not_Enough_Info
Chr03	27147443	27148028	lncrna_single_sw_00086239	100	-	irf1	Xetrov90007537m.g	Not_Enough_Info
Chr03	27148214	27148780	lncrna_single_sw_00086240	100	-	irf1	Xetrov90007537m.g	Right_Orientation
Chr03	27205645	27206323	lncrna_single_sw_00086245	100	-	Xetrov90007537m.g	slc22a5	Wrong_Orientation
Chr03	27569710	27570136	lncrna_single_sw_00086264	100	-	Xetrov90007545m.g	-	Not_Enough_Info
Chr03	27766651	27768283	lncrna_single_sw_00086276	100	-	rad50-like	-	Wrong_Orientation
Chr03	27770985	27772452	lncrna_single_sw_00086277	100	-	rad50-like	-	Wrong_Orientation
Chr03	29217558	29227199	lncrna_single_sw_00086349	100	-	nr3c1-like.2	-	Not_Enough_Info
Chr03	29228254	29232279	lncrna_single_sw_00086351	100	-	nr3c1-like.2	-	Not_Enough_Info
Chr03	30155389	30165144	lncrna_single_sw_00086426	100	-	LOC101733215	prelid2	Not_Enough_Info
Chr03	30389459	30390921	lncrna_single_n_00061220	100	-	lars	rbm27	Right_Orientation
Chr03	30803769	30807394	lncrna_single_sw_00086455	100	-	stk10	ubtd2	Right_Orientation
Chr03	31504146	31505329	lncrna_single_sw_00076443	100	-	ablim3	-	Wrong_Orientation
Chr03	32443782	32444886	lncrna_single_sw_00086585	100	-	Xetrov90007632m.g	neurl1b	Not_Enough_Info
Chr03	32446547	32447069	lncrna_single_sw_00086587	100	-	Xetrov90007632m.g	neurl1b	Not_Enough_Info
Chr03	32474885	32475167	lncrna_single_sw_00086592	100	-	Xetrov90007632m.g	neurl1b	Wrong_Orientation
Chr03	32720337	32721958	lncrna_single_sw_00086600	100	-	sfxn1	LOC100485706	Not_Enough_Info
Chr03	32738092	32741098	lncrna_single_sw_00066760	100	+	LOC100485859	LOC100485706	Wrong_Orientation
Chr03	33067622	33070295	lncrna_single_sw_00086660	100	-	LOC100485859	msx2	Not_Enough_Info
Chr03	33085769	33087789	lncrna_single_sw_00086665	100	-	msx2	-	Right_Orientation
Chr03	33202502	33203096	lncrna_single_sw_00086673	100	-	msx2	-	Wrong_Orientation
Chr03	33911650	33912820	lncrna_single_sw_00066773	100	+	nkx2-5	stc2	Not_Enough_Info
Chr03	34037962	34038523	lncrna_single_sw_00086746	100	-	rpl26	jakmip2	Wrong_Orientation
Chr03	34355928	34359902	lncrna_single_n_00061228	100	-	arhgef37	ppargc1b-like	Wrong_Orientation
Chr03	3505020	3507848	lncrna_single_sw_00085109	100	-	gtf3c3	mfap3-like	Right_Orientation
Chr03	35661814	35662220	lncrna_single_sw_00086787	100	-	hrh2	cplx2	Wrong_Orientation
Chr03	35847066	35848154	lncrna_single_sw_00086813	100	-	cplx2	thoc3-like	Not_Enough_Info
Chr03	35929774	35930634	lncrna_single_sw_00086818	100	-	thoc3-like	simc1	Wrong_Orientation
Chr03	36175435	36178053	lncrna_single_sw_00086827	100	-	Xetrov90007703m.g	LOC100493940	Wrong_Orientation
Chr03	3640624	3641612	lncrna_single_sw_00085112	100	-	LOC100494722	gria1-like.1	Wrong_Orientation
Chr03	36889604	36890710	lncrna_single_sw_00086896	100	-	fgfr4	znf346	Right_Orientation
Chr03	36905214	36907266	lncrna_single_sw_00086906	100	-	fgfr4	znf346	Not_Enough_Info
Chr03	36923379	36923633	lncrna_single_sw_00086919	100	-	fgfr4	znf346	Not_Enough_Info
Chr03	37372982	37373393	lncrna_single_sw_00086947	100	-	unc5a	Xetrov90007732m.g	Right_Orientation
Chr03	3765201	3765795	lncrna_single_sw_00085119	100	-	gria1-like.1	gria1-like.2	Right_Orientation
Chr03	38003914	38008516	lncrna_single_sw_00067030	100	+	Xetrov90007746m.g	cdhr2	Not_Enough_Info
Chr03	38018746	38022701	lncrna_single_sw_00087010	100	-	cdhr2	Xetrov90007746m.g	Right_Orientation
Chr03	38024964	38027524	lncrna_single_sw_00087011	100	-	cdhr2	Xetrov90007746m.g	Right_Orientation
Chr03	38173713	38174858	lncrna_single_sw_00087014	100	-	tmed9	b4galt7	Wrong_Orientation
Chr03	38174987	38175994	lncrna_single_sw_00087015	100	-	tmed9	b4galt7	Not_Enough_Info
Chr03	39043371	39047785	lncrna_single_sw_00067184	100	+	gas2l3	nr1h4	Right_Orientation
Chr03	39264857	39268238	lncrna_single_n_00061252	100	-	slc5a8	utp20	Not_Enough_Info
Chr03	39270486	39273274	lncrna_single_sw_00087068	100	-	slc5a8	utp20	Not_Enough_Info
Chr03	39364687	39365917	lncrna_single_sw_00087073	100	-	arl1	-	Right_Orientation
Chr03	40890383	40892877	lncrna_single_sw_00087137	100	-	LOC100493883-like	lta4h	Wrong_Orientation
Chr03	40897592	40898247	lncrna_single_n_00061255	100	-	LOC100493883-like	lta4h	Not_Enough_Info
Chr03	40942113	40944156	lncrna_single_n_00061256	100	-	lta4h	elk3	Not_Enough_Info
Chr03	40984311	40984941	lncrna_single_sw_00087144	100	-	elk3	cdk17	Right_Orientation
Chr03	41111	42238	lncrna_single_sw_00084988	100	-	Xetrov90007023m.g	LOC100486393-like.1	Wrong_Orientation
Chr03	41479957	41484292	lncrna_single_sw_00087178	100	-	LOC101735244	Xetrov90007852m.g	Right_Orientation
Chr03	421877	422118	lncrna_single_sw_00085009	100	-	Xetrov90007042m.g	Xetrov90007044m.g	Not_Enough_Info
Chr03	42427	43865	lncrna_single_sw_00084989	100	-	Xetrov90007023m.g	LOC100486393-like.1	Wrong_Orientation
Chr03	42878841	42879820	lncrna_single_sw_00087236	100	-	otogl	ptprq	Not_Enough_Info
Chr03	43627169	43629975	lncrna_single_n_00061267	100	-	mettl25-like	tmtc2	Not_Enough_Info
Chr03	44134	46797	lncrna_single_sw_00084990	100	-	Xetrov90007023m.g	LOC100486393-like.1	Wrong_Orientation
Chr03	44154919	44156973	lncrna_single_sw_00087277	100	-	slc6a15-like	Xetrov90007883m.g	Not_Enough_Info
Chr03	44168479	44176802	lncrna_single_sw_00077297	100	-	slc6a15-like	Xetrov90007883m.g	Not_Enough_Info
Chr03	45021625	45022055	lncrna_single_sw_00087323	100	-	Xetrov90007899m.g	tmtc3	Not_Enough_Info
Chr03	45140064	45140578	lncrna_single_sw_00087327	100	-	Xetrov90007902m.g	Xetrov90007903m.g	Wrong_Orientation
Chr03	45143282	45143758	lncrna_single_sw_00087329	100	-	Xetrov90007902m.g	Xetrov90007903m.g	Wrong_Orientation
Chr03	4519279	4521050	lncrna_single_sw_00075117	100	-	nmur2	Xetrov90007127m.g	Not_Enough_Info
Chr03	45738437	45740257	lncrna_single_n_00045818	100	+	epyc	Xetrov90007911m.g	Not_Enough_Info
Chr03	45745031	45747391	lncrna_single_n_00061285	100	-	Xetrov90007911m.g	epyc	Not_Enough_Info
Chr03	45747564	45749238	lncrna_single_n_00061286	100	-	Xetrov90007911m.g	epyc	Not_Enough_Info
Chr03	46130008	46130510	lncrna_single_n_00061289	100	-	dcn	LOC734122	Right_Orientation
Chr03	46130718	46131302	lncrna_single_sw_00087484	100	-	dcn	LOC734122	Not_Enough_Info
Chr03	46318901	46326277	lncrna_single_sw_00087506	100	-	btg1	LOC100492548-like	Not_Enough_Info
Chr03	46637158	46637430	lncrna_single_sw_00087566	100	-	eea1	nudt4	Wrong_Orientation
Chr03	47254	49005	lncrna_single_sw_00084991	100	-	Xetrov90007023m.g	LOC100486393-like.1	Wrong_Orientation
Chr03	47880074	47886865	lncrna_single_sw_00087626	100	-	srgap1	Xetrov90007970m.g	Wrong_Orientation
Chr03	47996455	47999368	lncrna_single_sw_00087633	100	-	llph	hmga2.1	Not_Enough_Info
Chr03	48005577	48010415	lncrna_single_sw_00087637	100	-	llph	hmga2.1	Not_Enough_Info
Chr03	48030047	48031372	lncrna_single_sw_00087656	100	-	llph	hmga2.1	Wrong_Orientation
Chr03	48031538	48034444	lncrna_single_sw_00087657	100	-	llph	hmga2.1	Not_Enough_Info
Chr03	48034621	48035960	lncrna_single_sw_00087658	100	-	llph	hmga2.1	Not_Enough_Info
Chr03	48043128	48044285	lncrna_single_n_00061302	100	-	llph	hmga2.1	Right_Orientation
Chr03	4804920	4807437	lncrna_single_sw_00085160	100	-	vdac1	fstl4	Right_Orientation
Chr03	48104758	48105075	lncrna_single_sw_00087662	100	-	hmga2.1	-	Right_Orientation
Chr03	48105141	48110544	lncrna_single_sw_00087663	100	-	hmga2.1	-	Wrong_Orientation
Chr03	48461734	48462525	lncrna_single_sw_00077671	100	-	tbc1d30	gns	Not_Enough_Info
Chr03	48660921	48661210	lncrna_single_n_00061305	100	-	tbk1	helb	Right_Orientation
Chr03	49592854	49595180	lncrna_single_sw_00087737	100	-	cpm	mdm2	Wrong_Orientation
Chr03	49719583	49720604	lncrna_single_sw_00077834	100	-	lrrc10	-	Wrong_Orientation
Chr03	49813341	49815441	lncrna_single_sw_00087748	100	-	rab3ip	myrfl	Wrong_Orientation
Chr03	49819225	49820436	lncrna_single_sw_00087750	100	-	rab3ip	myrfl	Not_Enough_Info
Chr03	49821731	49823138	lncrna_single_n_00061311	100	-	rab3ip	myrfl	Not_Enough_Info
Chr03	49902843	49903655	lncrna_single_sw_00087754	100	-	myrfl	cnot2	Wrong_Orientation
Chr03	49912097	49913079	lncrna_single_sw_00087755	100	-	myrfl	cnot2	Wrong_Orientation
Chr03	49915608	49915996	lncrna_single_sw_00087758	100	-	myrfl	cnot2	Wrong_Orientation
Chr03	50853834	50854120	lncrna_single_sw_00087798	100	-	tph2-like	Xetrov90008040m.g	Wrong_Orientation
Chr03	51555157	51556477	lncrna_single_n_00061316	100	-	Xetrov90008044m.g	kcnc2-like	Not_Enough_Info
Chr03	51832869	51834386	lncrna_single_sw_00078033	100	-	bbs10-like	Xetrov90008062m.g	Right_Orientation
Chr03	52211695	52212394	lncrna_single_n_00055056	100	-	e2f7	-	Wrong_Orientation
Chr03	54972	56373	lncrna_single_sw_00064820	100	+	LOC100486393-like.1	Xetrov90007023m.g	Right_Orientation
Chr03	55001704	55003635	lncrna_single_n_00061331	100	-	adamts20	prickle1	Wrong_Orientation
Chr03	55037951	55039871	lncrna_single_sw_00088007	100	-	adamts20	prickle1	Not_Enough_Info
Chr03	55040316	55041633	lncrna_single_sw_00088008	100	-	adamts20	prickle1	Not_Enough_Info
Chr03	56583740	56587857	lncrna_single_n_00061336	100	-	lrrn3	-	Right_Orientation
Chr03	56588018	56589223	lncrna_single_n_00061338	100	-	lrrn3	-	Not_Enough_Info
Chr03	56800832	56802292	lncrna_single_n_00061339	100	-	Xetrov90008123m.g	dock4	Right_Orientation
Chr03	5717718	5718014	lncrna_single_sw_00085186	100	-	LOC100495023	-	Not_Enough_Info
Chr03	5807318	5808922	lncrna_single_sw_00085191	100	-	LOC101732337	LOC100494705-like	Not_Enough_Info
Chr03	5809984	5811219	lncrna_single_sw_00085192	100	-	LOC101732337	LOC100494705-like	Right_Orientation
Chr03	58364791	58369017	lncrna_single_sw_00088207	100	-	tfec	tes	Not_Enough_Info
Chr03	59724231	59728860	lncrna_single_sw_00088269	100	-	Xetrov90008162m.g	tspan12-like	Wrong_Orientation
Chr03	60882498	60883076	lncrna_single_sw_00078659	100	-	hyal4	arl10b	Not_Enough_Info
Chr03	61994389	61994689	lncrna_single_sw_00088369	100	-	plxnb2	mapk11	Not_Enough_Info
Chr03	61994785	61995841	lncrna_single_sw_00088370	100	-	plxnb2	mapk11	Not_Enough_Info
Chr03	62063209	62063496	lncrna_single_sw_00088373	100	-	mapk11	mapk12	Not_Enough_Info
Chr03	62320386	62320737	lncrna_single_sw_00088391	100	-	trabd	LOC100486454	Not_Enough_Info
Chr03	63049099	63053280	lncrna_single_sw_00088416	100	-	zbed4-like	brd1	Wrong_Orientation
Chr03	6377665	6378218	lncrna_single_sw_00085237	100	-	Xetrov90007164m.g	med7	Wrong_Orientation
Chr03	63793764	63795949	lncrna_single_sw_00088436	100	-	LOC100124962	tbc1d22a	Right_Orientation
Chr03	63989307	63989585	lncrna_single_sw_00088442	100	-	LOC100124962	tbc1d22a	Right_Orientation
Chr03	64944495	64952834	lncrna_single_sw_00088502	100	-	gramd4	Xetrov90008232m.g	Wrong_Orientation
Chr03	64953721	64954181	lncrna_single_n_00061363	100	-	gramd4	Xetrov90008232m.g	Not_Enough_Info
Chr03	64955420	64956190	lncrna_single_n_00061364	100	-	gramd4	Xetrov90008232m.g	Wrong_Orientation
Chr03	65848537	65852537	lncrna_single_sw_00088549	100	-	slc2a13	LOC101733611	Right_Orientation
Chr03	6600981	6602205	lncrna_single_sw_00085249	100	-	adam19	lsm11	Wrong_Orientation
Chr03	66414570	66415505	lncrna_single_sw_00088573	100	-	Xetrov90008253m.g	lamb1	Wrong_Orientation
Chr03	6661588	6664432	lncrna_single_sw_00085251	100	-	clint1	ebf1-like	Right_Orientation
Chr03	6664599	6666263	lncrna_single_sw_00085252	100	-	clint1	ebf1-like	Not_Enough_Info
Chr03	66792354	66793172	lncrna_single_sw_00079023	100	-	bcap29	LOC100498507	Not_Enough_Info
Chr03	66795089	66795847	lncrna_single_sw_00088594	100	-	bcap29	LOC100498507	Right_Orientation
Chr03	6734343	6735049	lncrna_single_sw_00085269	100	-	clint1	ebf1-like	Not_Enough_Info
Chr03	6740194	6743877	lncrna_single_sw_00085271	100	-	clint1	ebf1-like	Not_Enough_Info
Chr03	67421313	67422688	lncrna_single_n_00061370	100	-	cdhr3	atxn7l1-like	Not_Enough_Info
Chr03	6743929	6745419	lncrna_single_sw_00085272	100	-	clint1	ebf1-like	Not_Enough_Info
Chr03	67563071	67563584	lncrna_single_sw_00088633	100	-	pus7	srpk3	Wrong_Orientation
Chr03	67577469	67584899	lncrna_single_sw_00088636	100	-	pus7	srpk3	Wrong_Orientation
Chr03	67597803	67599117	lncrna_single_n_00061372	100	-	pus7	srpk3	Not_Enough_Info
Chr03	67611611	67613973	lncrna_single_sw_00088639	100	-	pus7	srpk3	Wrong_Orientation
Chr03	67769944	67772737	lncrna_single_sw_00079140	100	-	kmt2e-like	Xetrov90008292m.g	Not_Enough_Info
Chr03	67894658	67905937	lncrna_single_sw_00079153	100	-	Xetrov90008292m.g	reln	Wrong_Orientation
Chr03	68638000	68638478	lncrna_single_sw_00088677	100	-	gsap-like	ptpn12	Right_Orientation
Chr03	69390992	69392761	lncrna_single_sw_00088687	100	-	magi2-like.2	gnai1	Not_Enough_Info
Chr03	69475504	69477947	lncrna_single_sw_00088693	100	-	gnai1	cd36l	Not_Enough_Info
Chr03	69573279	69575264	lncrna_single_sw_00079284	100	-	cd36	sema3c	Right_Orientation
Chr03	69859744	69861549	lncrna_single_sw_00088718	100	-	hgf	cacna2d1	Not_Enough_Info
Chr03	71809091	71816975	lncrna_single_sw_00088792	100	-	fam107b	Xetrov90008343m.g	Not_Enough_Info
Chr03	72246589	72247757	lncrna_single_sw_00088811	100	-	sephs1	phyh	Wrong_Orientation
Chr03	72248833	72251032	lncrna_single_sw_00088812	100	-	sephs1	phyh	Not_Enough_Info
Chr03	72824790	72826924	lncrna_single_sw_00088822	100	-	LOC100036636	Xetrov90008367m.g	Right_Orientation
Chr03	7327777	7328355	lncrna_single_sw_00085288	100	-	pdgfrb	cdx1	Right_Orientation
Chr03	74701248	74701825	lncrna_single_sw_00088959	100	-	pfkfb3	rbm17	Not_Enough_Info
Chr03	74703470	74704964	lncrna_single_sw_00088960	100	-	pfkfb3	rbm17	Right_Orientation
Chr03	74707637	74708760	lncrna_single_sw_00079655	100	-	pfkfb3	rbm17	Not_Enough_Info
Chr03	74735306	74738525	lncrna_single_sw_00069442	100	+	LOC100489832	rbm17	Right_Orientation
Chr03	75156	77571	lncrna_single_sw_00084995	100	-	LOC100486393-like.1	LOC100486393-like.2	Not_Enough_Info
Chr03	76978138	76986242	lncrna_single_sw_00069630	100	+	LOC100488336	LOC101732997	Not_Enough_Info
Chr03	77380167	77381870	lncrna_single_sw_00089075	100	-	ube2h	nrf1-like	Wrong_Orientation
Chr03	77418599	77420524	lncrna_single_sw_00069707	100	+	nrf1-like	ube2h	Wrong_Orientation
Chr03	77436152	77438537	lncrna_single_sw_00089092	100	-	ube2h	nrf1-like	Not_Enough_Info
Chr03	77441884	77443051	lncrna_single_n_00061394	100	-	ube2h	nrf1-like	Wrong_Orientation
Chr03	78254420	78255632	lncrna_single_sw_00089117	100	-	rbm28	lep	Not_Enough_Info
Chr03	7961089	7961946	lncrna_single_sw_00085319	100	-	etf1	rapgef6	Not_Enough_Info
Chr03	80206926	80211926	lncrna_single_sw_00080095	100	-	Xetrov90008496m.g	Xetrov90008497m.g	Right_Orientation
Chr03	80611702	80612870	lncrna_single_n_00061399	100	-	Xetrov90008516m.g	LOC101731285	Wrong_Orientation
Chr03	80916529	80917627	lncrna_single_sw_00089193	100	-	LOC101733160	tspan3	Right_Orientation
Chr03	81015636	81018418	lncrna_single_sw_00089198	100	-	znf592	sec11a	Wrong_Orientation
Chr03	81801822	81803178	lncrna_single_sw_00080317	100	-	fbxl22-like	usp3	Right_Orientation
Chr03	82002208	82003446	lncrna_single_n_00061411	100	-	Xetrov90008553m.g	tln2	Not_Enough_Info
Chr03	82446837	82448233	lncrna_single_sw_00089266	100	-	myo9a	senp8	Right_Orientation
Chr03	82461025	82461550	lncrna_single_sw_00089267	100	-	senp8	pkm	Not_Enough_Info
Chr03	82607790	82608418	lncrna_single_n_00061412	100	-	arih1	bbs4	Wrong_Orientation
Chr03	82912839	82913361	lncrna_single_sw_00089282	100	-	Xetrov90008578m.g	cd276	Right_Orientation
Chr03	82913875	82915442	lncrna_single_sw_00089283	100	-	Xetrov90008578m.g	cd276	Wrong_Orientation
Chr03	82929513	82933740	lncrna_single_sw_00089285	100	-	cd276	c15orf59	Wrong_Orientation
Chr03	82948484	82948887	lncrna_single_sw_00089293	100	-	cd276	c15orf59	Not_Enough_Info
Chr03	83207893	83209233	lncrna_single_sw_00089315	100	-	stoml1	ubl7	Right_Orientation
Chr03	83284330	83286640	lncrna_single_sw_00080513	100	-	LOC100496576-like	hmg20a	Not_Enough_Info
Chr03	83287846	83289892	lncrna_single_sw_00089321	100	-	LOC100496576-like	hmg20a	Not_Enough_Info
Chr03	83357254	83359583	lncrna_single_n_00061417	100	-	hmg20a	lingo1	Right_Orientation
Chr03	83359744	83364631	lncrna_single_n_00048421	100	+	lingo1	hmg20a	Wrong_Orientation
Chr03	84671934	84673049	lncrna_single_sw_00089382	100	-	clk3	LOC100496327	Wrong_Orientation
Chr03	84717691	84721272	lncrna_single_sw_00070654	100	+	Xetrov90008623m.g	Xetrov90008622m.g	Not_Enough_Info
Chr03	84799532	84800611	lncrna_single_n_00048514	100	+	znf609	arid3b	Not_Enough_Info
Chr03	84972308	84973798	lncrna_single_sw_00089384	100	-	csnk1g1	ppib	Not_Enough_Info
Chr03	85012321	85019172	lncrna_single_sw_00089386	100	-	snx22	snx1	Right_Orientation
Chr03	87096151	87100206	lncrna_single_sw_00089507	100	-	otud7a-like	klf13	Not_Enough_Info
Chr03	87222597	87222941	lncrna_single_sw_00080867	100	-	klf13	trpm1	Not_Enough_Info
Chr03	87307304	87309711	lncrna_single_sw_00080873	100	-	trpm1	mtmr10	Wrong_Orientation
Chr03	87309966	87311511	lncrna_single_sw_00080874	100	-	trpm1	mtmr10	Not_Enough_Info
Chr03	87916233	87916674	lncrna_single_sw_00089528	100	-	fam189a1	Xetrov90008698m.g	Right_Orientation
Chr03	88263929	88271528	lncrna_single_sw_00080912	100	-	larp6	zdhhc12	Not_Enough_Info
Chr03	88407531	88408878	lncrna_single_sw_00070898	100	+	LOC101733981-like	lrrc49	Right_Orientation
Chr03	88779447	88780334	lncrna_single_n_00061439	100	-	thsd4	bmp7.2	Right_Orientation
Chr03	88783004	88783576	lncrna_single_sw_00089544	100	-	thsd4	bmp7.2	Right_Orientation
Chr03	88784539	88785139	lncrna_single_sw_00089545	100	-	thsd4	bmp7.2	Not_Enough_Info
Chr03	8921557	8922741	lncrna_single_sw_00075357	100	-	LOC100492986	ndufa9	Not_Enough_Info
Chr03	9036231	9036471	lncrna_single_sw_00085392	100	-	LOC100486078	Xetrov90007218m.g	Wrong_Orientation
Chr03	9063291	9065448	lncrna_single_sw_00085393	100	-	Xetrov90007218m.g	galnt10	Not_Enough_Info
Chr03	92176721	92183471	lncrna_single_sw_00089688	100	-	bcl2l10	mapk6	Not_Enough_Info
Chr03	9246606	9248849	lncrna_single_sw_00085404	100	-	sap30l	hand1	Right_Orientation
Chr03	93479563	93483043	lncrna_single_sw_00089770	100	-	dmxl2	sema6d	Wrong_Orientation
Chr03	93514130	93516780	lncrna_single_sw_00089776	100	-	dmxl2	sema6d	Not_Enough_Info
Chr03	93773290	93775709	lncrna_single_sw_00089799	100	-	myef2	slc12a1	Wrong_Orientation
Chr03	93776451	93783702	lncrna_single_sw_00089800	100	-	myef2	slc12a1	Not_Enough_Info
Chr03	94151140	94151355	lncrna_single_sw_00089810	100	-	shc4	secisbp2l	Not_Enough_Info
Chr03	94967751	94968023	lncrna_single_sw_00089835	100	-	Xetrov90008818m.g	Xetrov90008819m.g	Not_Enough_Info
Chr03	95124670	95126026	lncrna_single_sw_00089842	100	-	slc27a2-like	gatm	Not_Enough_Info
Chr03	95166827	95167275	lncrna_single_sw_00089853	100	-	gatm	pde8a	Not_Enough_Info
Chr03	9541037	9542835	lncrna_single_sw_00065564	100	+	mgst2	canx	Right_Orientation
Chr03	96061850	96064262	lncrna_single_n_00061464	100	-	adamtsl3	fam154b	Right_Orientation
Chr03	96267710	96269650	lncrna_single_sw_00071532	100	+	Xetrov90008847m.g	eftud1-like	Not_Enough_Info
Chr03	96344377	96346393	lncrna_single_n_00058153	100	-	Xetrov90008847m.g	mex3b	Wrong_Orientation
Chr03	97302719	97306306	lncrna_single_sw_00089928	100	-	map1a-like.2	ppip5k1	Wrong_Orientation
Chr03	97306849	97309344	lncrna_single_n_00061469	100	-	map1a-like.2	ppip5k1	Not_Enough_Info
Chr03	97310099	97311510	lncrna_single_n_00061470	100	-	map1a-like.2	ppip5k1	Not_Enough_Info
Chr03	98362225	98366065	lncrna_single_sw_00089965	100	-	sema4b	idh2	Wrong_Orientation
Chr03	98891543	98893789	lncrna_single_sw_00090027	100	-	Xetrov90008914m.g	abhd17c	Not_Enough_Info
Chr03	99618814	99619328	lncrna_single_sw_00090119	100	-	rhcg	ticrr	Not_Enough_Info
Chr04	102000833	102001895	lncrna_single_sw_00116218	100	-	Xetrov90012204m.g	Xetrov90012205m.g	Wrong_Orientation
Chr04	102129437	102129660	lncrna_single_sw_00116220	100	-	stxbp3	LOC100492589	Not_Enough_Info
Chr04	102640815	102641199	lncrna_single_n_00078491	100	-	LOC100487763	LOC100491762	Not_Enough_Info
Chr04	103057926	103058353	lncrna_single_sw_00116257	100	-	Xetrov90012229m.g	-	Not_Enough_Info
Chr04	103731335	103731955	lncrna_single_n_00078496	100	-	Xetrov90012236m.g	b3galt2-like.2	Not_Enough_Info
Chr04	103790488	103791290	lncrna_single_sw_00116286	100	-	b3galt2-like.2	trmt1l-like	Not_Enough_Info
Chr04	103936480	103937616	lncrna_single_n_00078498	100	-	Xetrov90012242m.g	nhp2l1	Right_Orientation
Chr04	103937804	103938919	lncrna_single_sw_00108306	100	-	Xetrov90012242m.g	nhp2l1	Right_Orientation
Chr04	104981756	104982865	lncrna_single_sw_00116372	100	-	rasd2	tcf20	Right_Orientation
Chr04	104985128	104985881	lncrna_single_sw_00116373	100	-	rasd2	tcf20	Right_Orientation
Chr04	105399707	105402456	lncrna_single_sw_00116391	100	-	rbfox2	rpsa	Right_Orientation
Chr04	105692949	105693884	lncrna_single_sw_00116431	100	-	cebpg	LOC100494483	Right_Orientation
Chr04	105697783	105698291	lncrna_single_sw_00108525	100	-	LOC100494483	sept3-like	Right_Orientation
Chr04	10649211	10650934	lncrna_single_sw_00101951	100	-	LOC101734659	Xetrov90010410m.g	Right_Orientation
Chr04	106625535	106626572	lncrna_single_n_00078505	100	-	Xetrov90012315m.g	rgs1	Not_Enough_Info
Chr04	106735220	106736973	lncrna_single_sw_00116466	100	-	Xetrov90012315m.g	rgs1	Right_Orientation
Chr04	10697363	10698329	lncrna_single_n_00078099	100	-	Xetrov90010413m.g	Xetrov90010414m.g	Not_Enough_Info
Chr04	107468413	107470041	lncrna_single_sw_00116512	100	-	rgs2	uchl5	Not_Enough_Info
Chr04	107470226	107472505	lncrna_single_sw_00116513	100	-	rgs2	uchl5	Not_Enough_Info
Chr04	107473445	107474141	lncrna_single_sw_00116514	100	-	rgs2	uchl5	Not_Enough_Info
Chr04	107715880	107716238	lncrna_single_sw_00116524	100	-	imp3	sec22b	Wrong_Orientation
Chr04	107716313	107716529	lncrna_single_sw_00116525	100	-	imp3	sec22b	Not_Enough_Info
Chr04	107721421	107734603	lncrna_single_sw_00099140	100	+	sec22b	imp3	Right_Orientation
Chr04	107743624	107744183	lncrna_single_sw_00116526	100	-	imp3	sec22b	Not_Enough_Info
Chr04	108991324	108993089	lncrna_single_n_00078515	100	-	uck2	fam78b	Right_Orientation
Chr04	108995288	108996208	lncrna_single_sw_00116572	100	-	uck2	fam78b	Not_Enough_Info
Chr04	10911038	10911418	lncrna_single_sw_00111281	100	-	-	-	Not_Enough_Info
Chr04	10913104	10916159	lncrna_single_sw_00111282	100	-	-	-	Right_Orientation
Chr04	10932659	10933111	lncrna_single_sw_00111289	100	-	-	-	Not_Enough_Info
Chr04	109332249	109333252	lncrna_single_sw_00116620	100	-	ptgs2	pdc	Wrong_Orientation
Chr04	110023027	110025540	lncrna_single_sw_00116645	100	-	tob2	gtpbp1	Right_Orientation
Chr04	110029352	110032800	lncrna_single_sw_00116647	100	-	tob2	gtpbp1	Not_Enough_Info
Chr04	110033221	110041024	lncrna_single_sw_00116648	100	-	tob2	gtpbp1	Right_Orientation
Chr04	110073229	110073498	lncrna_single_n_00078521	100	-	gtpbp1	josd1	Right_Orientation
Chr04	110174911	110176046	lncrna_single_n_00078522	100	-	ddx17	sun2	Right_Orientation
Chr04	110435052	110435672	lncrna_single_sw_00116669	100	-	pdgfb	rpl3	Not_Enough_Info
Chr04	110628057	110629524	lncrna_single_n_00078523	100	-	Xetrov90012412m.g	mief1	Wrong_Orientation
Chr04	110642113	110643201	lncrna_single_n_00078524	100	-	Xetrov90012412m.g	mief1	Not_Enough_Info
Chr04	110672846	110676501	lncrna_single_sw_00116695	100	-	mief1	atf4	Not_Enough_Info
Chr04	110769004	110769654	lncrna_single_sw_00116699	100	-	rps19bp1	cacna1i	Not_Enough_Info
Chr04	110844471	110849167	lncrna_single_sw_00116700	100	-	rps19bp1	cacna1i	Wrong_Orientation
Chr04	111912779	111914775	lncrna_single_sw_00099647	100	+	maff	pla2g6	Right_Orientation
Chr04	111915968	111930175	lncrna_single_sw_00099650	100	+	maff	pla2g6	Right_Orientation
Chr04	111936704	111939872	lncrna_single_sw_00116764	100	-	maff	tmem184b	Not_Enough_Info
Chr04	112039399	112043597	lncrna_single_sw_00099656	100	+	kcnj4	csnk1e	Not_Enough_Info
Chr04	112293316	112295964	lncrna_single_sw_00116796	100	-	LOC100488718	LOC100485378	Right_Orientation
Chr04	113120513	113124792	lncrna_single_sw_00116857	100	-	cacng2	eif3d	Not_Enough_Info
Chr04	113807418	113808686	lncrna_single_n_00076724	100	-	LOC100487499	iars	Right_Orientation
Chr04	114211325	114212114	lncrna_single_sw_00116917	100	-	atp2b2-like	fancd2	Not_Enough_Info
Chr04	114212194	114213171	lncrna_single_sw_00116918	100	-	atp2b2-like	fancd2	Not_Enough_Info
Chr04	114388421	114390457	lncrna_single_sw_00116927	100	-	LOC100490773	-	Wrong_Orientation
Chr04	114471779	114472282	lncrna_single_sw_00116934	100	-	Xetrov90012523m.g	-	Right_Orientation
Chr04	115671398	115678884	lncrna_single_sw_00099884	100	+	Xetrov90012552m.g	ip6k1	Wrong_Orientation
Chr04	115698795	115700430	lncrna_single_sw_00109350	100	-	ip6k1	Xetrov90012552m.g	Right_Orientation
Chr04	115701884	115702119	lncrna_single_sw_00116992	100	-	ip6k1	Xetrov90012552m.g	Not_Enough_Info
Chr04	115718829	115719629	lncrna_single_sw_00109358	100	-	ip6k1	Xetrov90012552m.g	Not_Enough_Info
Chr04	115745663	115746734	lncrna_single_sw_00099903	100	+	cdhr4	Xetrov90012552m.g	Not_Enough_Info
Chr04	116289842	116293746	lncrna_single_sw_00117033	100	-	camkv	sema3f	Not_Enough_Info
Chr04	118143334	118144188	lncrna_single_sw_00109606	100	-	LOC100496897	-	Right_Orientation
Chr04	118239404	118239648	lncrna_single_sw_00117147	100	-	Xetrov90012634m.g	LOC100487324	Not_Enough_Info
Chr04	122912949	122914265	lncrna_single_sw_00117381	100	-	chst13	txnrd3	Right_Orientation
Chr04	124873665	124876014	lncrna_single_sw_00117476	100	-	eefsec	-	Not_Enough_Info
Chr04	124878791	124880986	lncrna_single_sw_00117477	100	-	eefsec	-	Not_Enough_Info
Chr04	124885487	124891769	lncrna_single_sw_00117478	100	-	eefsec	-	Right_Orientation
Chr04	124900890	124901932	lncrna_single_sw_00117479	100	-	eefsec	-	Wrong_Orientation
Chr04	124905475	124908026	lncrna_single_sw_00117480	100	-	eefsec	-	Not_Enough_Info
Chr04	124952411	124957365	lncrna_single_sw_00100529	100	+	LOC100486992	gata2	Not_Enough_Info
Chr04	125047698	125048409	lncrna_single_sw_00117512	100	-	LOC100486992	LOC100486832	Not_Enough_Info
Chr04	125250241	125250773	lncrna_single_n_00078587	100	-	Xetrov90012753m.g	Xetrov90012754m.g	Not_Enough_Info
Chr04	125697016	125698399	lncrna_single_sw_00117536	100	-	nckipsd	ip6k2	Not_Enough_Info
Chr04	126038881	126042412	lncrna_single_sw_00117582	100	-	prkar2a	slc25a20.2	Right_Orientation
Chr04	127213759	127216031	lncrna_single_sw_00117652	100	-	ccdc71	LOC101731301	Right_Orientation
Chr04	12731347	12732258	lncrna_single_n_00078109	100	-	mrpl23	igf2	Wrong_Orientation
Chr04	12732604	12734387	lncrna_single_n_00062456	100	+	igf2	mrpl23	Not_Enough_Info
Chr04	12738099	12739463	lncrna_single_n_00078111	100	-	mrpl23	igf2	Wrong_Orientation
Chr04	127698855	127699446	lncrna_single_sw_00117662	100	-	cidec	jagn1	Right_Orientation
Chr04	129770957	129772708	lncrna_single_sw_00117768	100	-	rybp	prok2	Wrong_Orientation
Chr04	129833514	129833993	lncrna_single_sw_00117771	100	-	LOC100485839	eif4e3	Not_Enough_Info
Chr04	129878365	129880572	lncrna_single_n_00077972	100	-	eif4e3	foxp1	Not_Enough_Info
Chr04	130848436	130849463	lncrna_single_sw_00117798	100	-	foxp1	MGC147226	Wrong_Orientation
Chr04	130967825	130969384	lncrna_single_n_00078607	100	-	LOC100492806-like	mitf	Wrong_Orientation
Chr04	132283708	132285031	lncrna_single_sw_00110681	100	-	Xetrov90012885m.g	-	Wrong_Orientation
Chr04	13258229	13262081	lncrna_single_sw_00111421	100	-	LOC100489083-like.1	LOC101731494	Right_Orientation
Chr04	132617720	132619606	lncrna_single_n_00078610	100	-	atxn7	thoc7	Wrong_Orientation
Chr04	132737892	132739187	lncrna_single_sw_00117842	100	-	Xetrov90012894m.g	cadps	Not_Enough_Info
Chr04	132927054	132928050	lncrna_single_sw_00117845	100	-	Xetrov90012894m.g	cadps	Wrong_Orientation
Chr04	13406206	13406987	lncrna_single_sw_00111430	100	-	Xetrov90010487m.g	-	Wrong_Orientation
Chr04	13505553	13506258	lncrna_single_sw_00111436	100	-	LOC101732542	-	Wrong_Orientation
Chr04	14221664	14222710	lncrna_single_sw_00111495	100	-	Xetrov90010521m.g	LOC100486956-like.2	Not_Enough_Info
Chr04	14223254	14223544	lncrna_single_sw_00111497	100	-	Xetrov90010521m.g	LOC100486956-like.2	Not_Enough_Info
Chr04	14227258	14228947	lncrna_single_sw_00102254	100	-	Xetrov90010521m.g	LOC100486956-like.2	Right_Orientation
Chr04	14233435	14235448	lncrna_single_sw_00102257	100	-	LOC100486956-like.2	-	Right_Orientation
Chr04	14236216	14236571	lncrna_single_sw_00111501	100	-	LOC100486956-like.2	-	Wrong_Orientation
Chr04	14236825	14238851	lncrna_single_sw_00093245	100	+	LOC100486956-like.2	-	Right_Orientation
Chr04	14260009	14261331	lncrna_single_sw_00111502	100	-	Xetrov90010524m.g	LOC100486956-like.3	Right_Orientation
Chr04	14261471	14262408	lncrna_single_sw_00111503	100	-	Xetrov90010524m.g	LOC100486956-like.3	Right_Orientation
Chr04	14279984	14282341	lncrna_single_sw_00102261	100	-	LOC100486956-like.3	-	Right_Orientation
Chr04	14303695	14305730	lncrna_single_n_00078124	100	-	Xetrov90010528m.g	LOC100486956-like.4	Right_Orientation
Chr04	14308435	14309978	lncrna_single_n_00078125	100	-	Xetrov90010528m.g	LOC100486956-like.4	Not_Enough_Info
Chr04	14348421	14355947	lncrna_single_sw_00093261	100	+	Xetrov90010533m.g	Xetrov90010532m.g	Wrong_Orientation
Chr04	1437209	1438660	lncrna_single_sw_00110769	100	-	adm	Xetrov90010153m.g	Not_Enough_Info
Chr04	14945573	14947054	lncrna_single_sw_00111528	100	-	ppp6r3	LOC100486048	Wrong_Orientation
Chr04	15155603	15156696	lncrna_single_sw_00111535	100	-	Xetrov90010561m.g	LOC100490391-like	Wrong_Orientation
Chr04	15465928	15466479	lncrna_single_n_00078135	100	-	Xetrov90010579m.g	LOC100494358	Wrong_Orientation
Chr04	15599743	15602023	lncrna_single_sw_00111554	100	-	Xetrov90010583m.g	-	Right_Orientation
Chr04	15626767	15627102	lncrna_single_sw_00111557	100	-	Xetrov90010583m.g	-	Wrong_Orientation
Chr04	16057175	16057761	lncrna_single_sw_00111586	100	-	LOC101730346	LOC100486217	Not_Enough_Info
Chr04	17659512	17660007	lncrna_single_sw_00102458	100	-	Xetrov90010617m.g	Xetrov90010618m.g	Wrong_Orientation
Chr04	19692454	19693615	lncrna_single_sw_00102584	100	-	kctd15	-	Right_Orientation
Chr04	19790775	19791123	lncrna_single_sw_00111690	100	-	kctd15	Xetrov90010658m.g	Not_Enough_Info
Chr04	20345444	20348743	lncrna_single_n_00078143	100	-	chst8	pepd	Wrong_Orientation
Chr04	20477456	20478899	lncrna_single_n_00078145	100	-	chst8	pepd	Wrong_Orientation
Chr04	20481081	20481704	lncrna_single_n_00078146	100	-	chst8	pepd	Wrong_Orientation
Chr04	20947397	20949451	lncrna_single_n_00070804	100	-	lrp3	wdr88	Right_Orientation
Chr04	21161556	21162581	lncrna_single_sw_00111727	100	-	slc7a9	tdrd12	Right_Orientation
Chr04	21162633	21165880	lncrna_single_sw_00111728	100	-	slc7a9	tdrd12	Right_Orientation
Chr04	2138145	2138729	lncrna_single_sw_00110845	100	-	lrrc4c	-	Right_Orientation
Chr04	22553942	22555766	lncrna_single_sw_00093642	100	+	znf536	tshz3	Not_Enough_Info
Chr04	23160799	23165511	lncrna_single_sw_00102746	100	-	Xetrov90010688m.g	uri1	Right_Orientation
Chr04	23308449	23309652	lncrna_single_n_00078152	100	-	LOC101731749	c19orf12	Not_Enough_Info
Chr04	2428692	2429512	lncrna_single_sw_00110846	100	-	sycp3	-	Not_Enough_Info
Chr04	2431138	2431806	lncrna_single_sw_00110848	100	-	sycp3	-	Not_Enough_Info
Chr04	25135958	25138605	lncrna_single_sw_00102830	100	-	Xetrov90010712m.g	c16orf87	Not_Enough_Info
Chr04	25469757	25471888	lncrna_single_sw_00111921	100	-	itfg1	phkb-like	Wrong_Orientation
Chr04	26038298	26039134	lncrna_single_sw_00111951	100	-	Xetrov90010727m.g	siah1	Wrong_Orientation
Chr04	26040626	26043559	lncrna_single_sw_00111952	100	-	Xetrov90010727m.g	siah1	Not_Enough_Info
Chr04	26453421	26454393	lncrna_single_sw_00111965	100	-	fhod1	LOC100493581	Wrong_Orientation
Chr04	27712055	27715412	lncrna_single_sw_00103093	100	-	mmp15	csnk2a2	Wrong_Orientation
Chr04	27734228	27742283	lncrna_single_sw_00103095	100	-	mmp15	csnk2a2	Right_Orientation
Chr04	28093790	28094237	lncrna_single_sw_00112039	100	-	ccdc135	zpd	Right_Orientation
Chr04	28095222	28095698	lncrna_single_sw_00112040	100	-	ccdc135	zpd	Right_Orientation
Chr04	28588434	28588892	lncrna_single_sw_00112057	100	-	LOC100495245	LOC100495107	Not_Enough_Info
Chr04	29064122	29065286	lncrna_single_n_00078161	100	-	cyr61	ddah1	Not_Enough_Info
Chr04	31630363	31631088	lncrna_single_n_00078165	100	-	LOC101731473	-	Not_Enough_Info
Chr04	3226227	3227656	lncrna_single_sw_00110889	100	-	alkbh3-like	LOC101730972	Wrong_Orientation
Chr04	3302390	3304234	lncrna_single_sw_00092405	100	+	LOC101732356	accs	Right_Orientation
Chr04	3337891	3338708	lncrna_single_sw_00110895	100	-	LOC101732356	syt13-like	Wrong_Orientation
Chr04	3481823	3484627	lncrna_single_sw_00110903	100	-	tp53i11	-	Not_Enough_Info
Chr04	35044011	35044835	lncrna_single_sw_00112196	100	-	Xetrov90010909m.g	-	Not_Enough_Info
Chr04	35367051	35368535	lncrna_single_sw_00103494	100	-	pddc1-like	syvn1	Wrong_Orientation
Chr04	35721978	35722902	lncrna_single_sw_00103530	100	-	tmem80	deaf1-like	Right_Orientation
Chr04	35867355	35869117	lncrna_single_sw_00112233	100	-	zfp36l2.1	zfp36l2.2	Not_Enough_Info
Chr04	35948347	35949641	lncrna_single_n_00078170	100	-	Xetrov90010949m.g	lgals12-like	Right_Orientation
Chr04	36462344	36462892	lncrna_single_sw_00112265	100	-	rce1	sart1	Wrong_Orientation
Chr04	37042854	37044169	lncrna_single_sw_00112301	100	-	LOC100485199-like	-	Not_Enough_Info
Chr04	37084140	37086430	lncrna_single_n_00078177	100	-	LOC100485199-like	-	Not_Enough_Info
Chr04	37267365	37268280	lncrna_single_sw_00103641	100	-	LOC101732937	LOC100124841	Not_Enough_Info
Chr04	37337703	37338652	lncrna_single_sw_00112339	100	-	LOC100124841	rin1	Right_Orientation
Chr04	37391443	37393166	lncrna_single_sw_00112343	100	-	b3gnt1	Xetrov90011002m.g	Not_Enough_Info
Chr04	38131630	38132750	lncrna_single_sw_00103718	100	-	Xetrov90011029m.g	Xetrov90011030m.g	Wrong_Orientation
Chr04	38133218	38134319	lncrna_single_sw_00112410	100	-	Xetrov90011029m.g	Xetrov90011030m.g	Not_Enough_Info
Chr04	38154441	38154770	lncrna_single_n_00078183	100	-	Xetrov90011030m.g	-	Wrong_Orientation
Chr04	38398021	38398423	lncrna_single_sw_00112437	100	-	LOC100488358	LOC100490946	Not_Enough_Info
Chr04	38522450	38523396	lncrna_single_n_00078184	100	-	LOC100491113-like	ehd1	Not_Enough_Info
Chr04	38533568	38538197	lncrna_single_sw_00112444	100	-	LOC100491113-like	ehd1	Not_Enough_Info
Chr04	38541835	38542311	lncrna_single_n_00078188	100	-	LOC100491113-like	ehd1	Wrong_Orientation
Chr04	38923305	38926220	lncrna_single_sw_00112474	100	-	Xetrov90011073m.g	frmd8	Not_Enough_Info
Chr04	39136066	39137884	lncrna_single_sw_00112491	100	-	slc25a45	LOC100497338-like	Not_Enough_Info
Chr04	39273805	39276538	lncrna_single_sw_00112500	100	-	LOC100495376	-	Wrong_Orientation
Chr04	39278041	39280049	lncrna_single_sw_00112504	100	-	LOC100495376	-	Wrong_Orientation
Chr04	39286742	39288732	lncrna_single_sw_00112505	100	-	LOC100495376	-	Not_Enough_Info
Chr04	3932929	3933209	lncrna_single_sw_00110935	100	-	prr5l-like	commd9	Right_Orientation
Chr04	39358199	39358506	lncrna_single_sw_00112517	100	-	Xetrov90011081m.g	fut3	Right_Orientation
Chr04	39473763	39474197	lncrna_single_sw_00112520	100	-	hras	lrrc56	Right_Orientation
Chr04	39480016	39480673	lncrna_single_sw_00112523	100	-	hras	lrrc56	Right_Orientation
Chr04	39723831	39724610	lncrna_single_n_00078195	100	-	LOC100493742	polr2g	Right_Orientation
Chr04	40337885	40340507	lncrna_single_sw_00112584	100	-	dnajc4	vegfb	Not_Enough_Info
Chr04	40340743	40342231	lncrna_single_sw_00112585	100	-	dnajc4	vegfb	Not_Enough_Info
Chr04	40766472	40767662	lncrna_single_sw_00112615	100	-	Xetrov90011130m.g	otub1	Not_Enough_Info
Chr04	40769090	40771617	lncrna_single_sw_00112618	100	-	Xetrov90011130m.g	otub1	Not_Enough_Info
Chr04	40776332	40776742	lncrna_single_sw_00095051	100	+	otub1	Xetrov90011130m.g	Wrong_Orientation
Chr04	40839262	40843129	lncrna_single_sw_00112632	100	-	Xetrov90011132m.g	act3	Not_Enough_Info
Chr04	41203626	41209005	lncrna_single_sw_00112659	100	-	Xetrov90011151m.g	wdr74	Not_Enough_Info
Chr04	41334148	41337302	lncrna_single_sw_00095201	100	+	slc3a2	stx5	Not_Enough_Info
Chr04	41337402	41341275	lncrna_single_sw_00112672	100	-	stx5	slc3a2	Not_Enough_Info
Chr04	41398506	41399749	lncrna_single_sw_00095207	100	+	Xetrov90011160m.g	LOC100486973-like	Not_Enough_Info
Chr04	41401752	41403493	lncrna_single_n_00078204	100	-	LOC100486973-like	Xetrov90011160m.g	Right_Orientation
Chr04	41405384	41406339	lncrna_single_n_00078206	100	-	LOC100486973-like	Xetrov90011160m.g	Not_Enough_Info
Chr04	41500141	41508998	lncrna_single_sw_00112693	100	-	ahnak-like	eef1g	Right_Orientation
Chr04	41511930	41516232	lncrna_single_sw_00112695	100	-	ahnak-like	eef1g	Right_Orientation
Chr04	41581331	41585267	lncrna_single_sw_00095213	100	+	eml3	mta2	Not_Enough_Info
Chr04	41627361	41627789	lncrna_single_sw_00095217	100	+	LOC100493249	Xetrov90011169m.g	Right_Orientation
Chr04	41688864	41690777	lncrna_single_n_00078214	100	-	ganab-like	ints5-like	Not_Enough_Info
Chr04	41692350	41694011	lncrna_single_sw_00112706	100	-	ganab-like	ints5-like	Not_Enough_Info
Chr04	4172149	4172940	lncrna_single_sw_00101183	100	-	LOC101731649	slc1a2	Not_Enough_Info
Chr04	42040975	42042103	lncrna_single_n_00078219	100	-	lrp5	LOC100491184-like	Right_Orientation
Chr04	4306683	4309047	lncrna_single_n_00078067	100	-	cd44	Xetrov90010199m.g	Right_Orientation
Chr04	43530734	43532157	lncrna_single_n_00078224	100	-	nrxn2-like.2	mpp1	Not_Enough_Info
Chr04	43534361	43536218	lncrna_single_n_00078225	100	-	nrxn2-like.2	mpp1	Not_Enough_Info
Chr04	44449857	44451936	lncrna_single_sw_00112782	100	-	fto	irx3	Not_Enough_Info
Chr04	4452400	4453322	lncrna_single_sw_00110978	100	-	ehf	cat.1	Wrong_Orientation
Chr04	44951695	44952661	lncrna_single_n_00078228	100	-	irx5	irx6	Not_Enough_Info
Chr04	4499449	4500615	lncrna_single_n_00078070	100	-	cat	Xetrov90010204m.g	Right_Orientation
Chr04	4506752	4507687	lncrna_single_sw_00110981	100	-	cat	Xetrov90010204m.g	Right_Orientation
Chr04	4528031	4529051	lncrna_single_sw_00110984	100	-	Xetrov90010204m.g	Xetrov90010205m.g	Wrong_Orientation
Chr04	4529927	4532252	lncrna_single_sw_00101220	100	-	Xetrov90010204m.g	Xetrov90010205m.g	Right_Orientation
Chr04	4535254	4535931	lncrna_single_sw_00110987	100	-	Xetrov90010204m.g	Xetrov90010205m.g	Wrong_Orientation
Chr04	4539430	4542068	lncrna_single_sw_00110988	100	-	Xetrov90010204m.g	Xetrov90010205m.g	Right_Orientation
Chr04	4544124	4544992	lncrna_single_sw_00110990	100	-	Xetrov90010204m.g	Xetrov90010205m.g	Not_Enough_Info
Chr04	45524540	45524968	lncrna_single_sw_00095615	100	+	slc6a2	lpcat2	Not_Enough_Info
Chr04	45810056	45815223	lncrna_single_sw_00104313	100	-	LOC100493471	ddx28	Not_Enough_Info
Chr04	4583290	4584023	lncrna_single_sw_00101225	100	-	Xetrov90010205m.g	ano1	Right_Orientation
Chr04	46296305	46297401	lncrna_single_sw_00112926	100	-	nup93	brd7	Wrong_Orientation
Chr04	46297524	46303075	lncrna_single_sw_00095664	100	+	brd7	nup93	Not_Enough_Info
Chr04	4652783	4653490	lncrna_single_sw_00111002	100	-	ano1	fgf3	Not_Enough_Info
Chr04	4653638	4657005	lncrna_single_sw_00101251	100	-	ano1	fgf3	Not_Enough_Info
Chr04	46542149	46543299	lncrna_single_n_00078236	100	-	adcy7	papd5-like	Right_Orientation
Chr04	46858983	46860329	lncrna_single_sw_00112952	100	-	LOC100145527	znf423	Not_Enough_Info
Chr04	469038	470034	lncrna_single_sw_00110744	100	-	znf143	swap70	Not_Enough_Info
Chr04	47186158	47186567	lncrna_single_sw_00112959	100	-	Xetrov90011273m.g	-	Right_Orientation
Chr04	47246646	47247253	lncrna_single_sw_00112968	100	-	Xetrov90011273m.g	-	Not_Enough_Info
Chr04	476177	477994	lncrna_single_sw_00092348	100	+	swap70	znf143	Right_Orientation
Chr04	48130499	48130946	lncrna_single_sw_00113020	100	-	Xetrov90011280m.g	-	Not_Enough_Info
Chr04	48395415	48396950	lncrna_single_sw_00113030	100	-	Xetrov90011280m.g	-	Not_Enough_Info
Chr04	48564722	48565975	lncrna_single_sw_00113048	100	-	LOC100498497	-	Right_Orientation
Chr04	48574780	48577958	lncrna_single_sw_00113050	100	-	LOC100498497	-	Wrong_Orientation
Chr04	48820195	48822852	lncrna_single_sw_00113072	100	-	LOC100498497	-	Not_Enough_Info
Chr04	488301	490899	lncrna_single_sw_00110748	100	-	znf143	swap70	Wrong_Orientation
Chr04	48839202	48839488	lncrna_single_sw_00113073	100	-	LOC100498497	-	Right_Orientation
Chr04	48944779	48945170	lncrna_single_sw_00113074	100	-	LOC100498497	-	Right_Orientation
Chr04	48978553	48979014	lncrna_single_n_00078250	100	-	Xetrov90011285m.g	-	Right_Orientation
Chr04	49015489	49016108	lncrna_single_sw_00113095	100	-	Xetrov90011285m.g	Xetrov90011288m.g	Right_Orientation
Chr04	49474087	49474446	lncrna_single_n_00078254	100	-	LOC100495982	-	Right_Orientation
Chr04	49632756	49634870	lncrna_single_sw_00113157	100	-	slc7a6	slc7a6os	Not_Enough_Info
Chr04	49635021	49636529	lncrna_single_sw_00113158	100	-	slc7a6	slc7a6os	Wrong_Orientation
Chr04	50038791	50041937	lncrna_single_sw_00113172	100	-	smpd3-like	-	Not_Enough_Info
Chr04	50300481	50301177	lncrna_single_n_00078260	100	-	LOC100492305	LOC100496620	Not_Enough_Info
Chr04	50308242	50308934	lncrna_single_sw_00113191	100	-	LOC100492305	LOC100496620	Not_Enough_Info
Chr04	50319569	50320778	lncrna_single_sw_00113194	100	-	LOC100492305	LOC100496620	Not_Enough_Info
Chr04	50321691	50322163	lncrna_single_sw_00113195	100	-	LOC100492305	LOC100496620	Not_Enough_Info
Chr04	50507663	50508374	lncrna_single_sw_00113203	100	-	osgin1	Xetrov90011304m.g	Not_Enough_Info
Chr04	50747763	50749787	lncrna_single_n_00078270	100	-	Xetrov90011304m.g	slc38a8	Wrong_Orientation
Chr04	50888697	50889843	lncrna_single_n_00078271	100	-	slc38a8	mbtps1	Right_Orientation
Chr04	51019575	51019889	lncrna_single_sw_00113228	100	-	mbtps1	Xetrov90011311m.g	Not_Enough_Info
Chr04	51019974	51020285	lncrna_single_sw_00113229	100	-	mbtps1	Xetrov90011311m.g	Not_Enough_Info
Chr04	51326350	51330044	lncrna_single_sw_00113235	100	-	bcar1	cfdp1	Not_Enough_Info
Chr04	51514557	51515819	lncrna_single_sw_00113257	100	-	-	-	Wrong_Orientation
Chr04	5202081	5204026	lncrna_single_n_00078078	100	-	Xetrov90010233m.g	chrm4	Right_Orientation
Chr04	52644799	52649277	lncrna_single_sw_00095858	100	+	sall1	tox3	Not_Enough_Info
Chr04	5383306	5383851	lncrna_single_sw_00092537	100	+	Xetrov90010239m.g	-	Not_Enough_Info
Chr04	53854619	53856671	lncrna_single_n_00064933	100	+	cpne2-like	fam192a	Right_Orientation
Chr04	5400628	5401190	lncrna_single_sw_00092538	100	+	Xetrov90010241m.g	-	Not_Enough_Info
Chr04	54195672	54199582	lncrna_single_sw_00113483	100	-	Xetrov90011361m.g	nudt21	Right_Orientation
Chr04	54233302	54234309	lncrna_single_n_00078297	100	-	ogfod1	amfr	Not_Enough_Info
Chr04	54234613	54239287	lncrna_single_n_00078298	100	-	ogfod1	amfr	Not_Enough_Info
Chr04	54707612	54708603	lncrna_single_sw_00113509	100	-	pdcd2l	fbxl8	Not_Enough_Info
Chr04	55078067	55080812	lncrna_single_sw_00113522	100	-	cmip-like	gan	Not_Enough_Info
Chr04	55086745	55096050	lncrna_single_sw_00113525	100	-	cmip-like	gan	Not_Enough_Info
Chr04	55304961	55306729	lncrna_single_n_00078307	100	-	cdk10	LOC100486900	Not_Enough_Info
Chr04	55331869	55333161	lncrna_single_n_00078310	100	-	LOC100486900	LOC100487055-like	Wrong_Orientation
Chr04	55339123	55341697	lncrna_single_sw_00113533	100	-	LOC100486900	LOC100487055-like	Wrong_Orientation
Chr04	55366674	55367383	lncrna_single_sw_00113536	100	-	LOC100487055-like	atmin	Right_Orientation
Chr04	55414958	55417385	lncrna_single_sw_00104856	100	-	cmc2	cdyl2	Wrong_Orientation
Chr04	56202170	56203632	lncrna_single_n_00078313	100	-	maf	Xetrov90011403m.g	Not_Enough_Info
Chr04	5683360	5685876	lncrna_single_n_00078080	100	-	cry2	slc35c1	Right_Orientation
Chr04	56843430	56850700	lncrna_single_sw_00104885	100	-	Xetrov90011404m.g	LOC101733178	Right_Orientation
Chr04	5689539	5690797	lncrna_single_sw_00111087	100	-	cry2	slc35c1	Right_Orientation
Chr04	5700752	5702292	lncrna_single_sw_00101399	100	-	slc35c1	chst1	Not_Enough_Info
Chr04	57177738	57178352	lncrna_single_n_00078317	100	-	nudt7-like	adamts18	Right_Orientation
Chr04	58651055	58653423	lncrna_single_sw_00113767	100	-	cdh8	-	Right_Orientation
Chr04	58653508	58658617	lncrna_single_sw_00113768	100	-	cdh8	-	Not_Enough_Info
Chr04	5927717	5928996	lncrna_single_sw_00111092	100	-	LOC594901	LOC100495740-like	Wrong_Orientation
Chr04	5973955	5974188	lncrna_single_sw_00111097	100	-	tll1-like.2	LOC101734297-like	Wrong_Orientation
Chr04	5975583	5976342	lncrna_single_sw_00092621	100	+	LOC101734297-like	tll1-like.2	Right_Orientation
Chr04	60328293	60329416	lncrna_single_n_00072866	100	-	cdh11	cdh5	Not_Enough_Info
Chr04	60438377	60438862	lncrna_single_n_00078330	100	-	bean1-like	LOC100145743	Not_Enough_Info
Chr04	60529020	60530344	lncrna_single_sw_00113886	100	-	LOC100498042	LOC100498305	Not_Enough_Info
Chr04	60531638	60534041	lncrna_single_n_00078331	100	-	LOC100498042	LOC100498305	Not_Enough_Info
Chr04	60562904	60565136	lncrna_single_sw_00113895	100	-	LOC100498305	dync1li2	Not_Enough_Info
Chr04	60862148	60862841	lncrna_single_sw_00113908	100	-	piezo1	cdt1	Not_Enough_Info
Chr04	60883954	60886767	lncrna_single_sw_00113914	100	-	piezo1	cdt1	Right_Orientation
Chr04	61034092	61035053	lncrna_single_sw_00113921	100	-	cbfa2t3	acsf3	Not_Enough_Info
Chr04	61035112	61035622	lncrna_single_sw_00113922	100	-	cbfa2t3	acsf3	Not_Enough_Info
Chr04	61158157	61158494	lncrna_single_sw_00113938	100	-	slc22a31-like	LOC100489253	Not_Enough_Info
Chr04	61673652	61675750	lncrna_single_sw_00113954	100	-	LOC100486268-like	dpep1	Not_Enough_Info
Chr04	61924797	61931867	lncrna_single_sw_00113967	100	-	LOC100216037	ap1g1-like	Wrong_Orientation
Chr04	62042278	62044648	lncrna_single_sw_00113973	100	-	spire2-like	fanca	Not_Enough_Info
Chr04	62335533	62337607	lncrna_single_sw_00113996	100	-	cyb5b	nfat5-like	Not_Enough_Info
Chr04	62449738	62450473	lncrna_single_n_00078340	100	-	nob1	wwp2	Right_Orientation
Chr04	62511808	62512876	lncrna_single_sw_00114000	100	-	wwp2	psmd7	Right_Orientation
Chr04	62727852	62728438	lncrna_single_sw_00096401	100	+	Xetrov90011504m.g	-	Not_Enough_Info
Chr04	63065516	63066868	lncrna_single_sw_00114041	100	-	Xetrov90011504m.g	zfhx3	Not_Enough_Info
Chr04	63067223	63067712	lncrna_single_sw_00114042	100	-	Xetrov90011504m.g	zfhx3	Right_Orientation
Chr04	63465299	63465528	lncrna_single_sw_00114058	100	-	alg13	LOC100496630	Right_Orientation
Chr04	63550558	63550796	lncrna_single_sw_00114063	100	-	tat	tcf25	Right_Orientation
Chr04	63888445	63891680	lncrna_single_sw_00114101	100	-	cdh1	cdh3	Right_Orientation
Chr04	63966549	63967669	lncrna_single_n_00078345	100	-	foxc2	foxl1	Wrong_Orientation
Chr04	64406665	64409104	lncrna_single_sw_00114173	100	-	zdhhc7	hnf4b	Wrong_Orientation
Chr04	6531655	6532699	lncrna_single_sw_00111136	100	-	ppfia1	cttn	Wrong_Orientation
Chr04	66257633	66257909	lncrna_single_sw_00114240	100	-	cdh13	Xetrov90011553m.g	Not_Enough_Info
Chr04	66397536	66398788	lncrna_single_sw_00114247	100	-	mphosph6	hsd17b2	Not_Enough_Info
Chr04	66672282	66675925	lncrna_single_sw_00114270	100	-	chst6-like	tmem231	Not_Enough_Info
Chr04	66687043	66688629	lncrna_single_n_00078349	100	-	chst6-like	tmem231	Right_Orientation
Chr04	67269292	67270715	lncrna_single_sw_00114318	100	-	emc8	Xetrov90011575m.g	Not_Enough_Info
Chr04	67270976	67275160	lncrna_single_sw_00096588	100	+	Xetrov90011575m.g	emc8	Not_Enough_Info
Chr04	67284781	67287340	lncrna_single_n_00078352	100	-	emc8	Xetrov90011575m.g	Right_Orientation
Chr04	67320701	67324386	lncrna_single_sw_00114321	100	-	gins2	gse1-like	Not_Enough_Info
Chr04	67529373	67531763	lncrna_single_sw_00114357	100	-	gse1-like	LOC100485271	Right_Orientation
Chr04	67537886	67540500	lncrna_single_sw_00114364	100	-	gse1-like	LOC100485271	Right_Orientation
Chr04	67579946	67583523	lncrna_single_sw_00114378	100	-	gse1-like	LOC100485271	Right_Orientation
Chr04	69289205	69291200	lncrna_single_sw_00114457	100	-	LOC100489543-like	il17c	Wrong_Orientation
Chr04	69641743	69643185	lncrna_single_sw_00114490	100	-	LOC100494149	-	Not_Enough_Info
Chr04	69961517	69963331	lncrna_single_sw_00096706	100	+	fubp1	dnajb4	Wrong_Orientation
Chr04	7007152	7008130	lncrna_single_sw_00111142	100	-	guca1b-like	cd59-like	Right_Orientation
Chr04	72823343	72827653	lncrna_single_sw_00114657	100	-	btbd19-like	ptch2	Wrong_Orientation
Chr04	72901144	72903687	lncrna_single_sw_00114674	100	-	ptch2	eif2b3	Not_Enough_Info
Chr04	72904644	72910244	lncrna_single_sw_00114675	100	-	ptch2	eif2b3	Not_Enough_Info
Chr04	72912287	72915281	lncrna_single_sw_00114677	100	-	ptch2	eif2b3	Not_Enough_Info
Chr04	72920860	72924339	lncrna_single_sw_00114680	100	-	ptch2	eif2b3	Right_Orientation
Chr04	73294185	73296841	lncrna_single_sw_00114688	100	-	prdx1	akr1a1	Not_Enough_Info
Chr04	73296935	73297276	lncrna_single_sw_00114690	100	-	prdx1	akr1a1	Wrong_Orientation
Chr04	73493997	73496464	lncrna_single_sw_00114695	100	-	dph2	kissr2	Wrong_Orientation
Chr04	73641418	73641803	lncrna_single_n_00078382	100	-	kissr2	Xetrov90011706m.g	Not_Enough_Info
Chr04	73793913	73802905	lncrna_single_sw_00097062	100	+	st3gal3-like	LOC100495890-like	Wrong_Orientation
Chr04	74967117	74970155	lncrna_single_sw_00114798	100	-	Xetrov90011714m.g	hyi	Wrong_Orientation
Chr04	74970318	74970818	lncrna_single_sw_00114799	100	-	Xetrov90011714m.g	hyi	Not_Enough_Info
Chr04	75165109	75165738	lncrna_single_n_00078389	100	-	LOC100496512	Xetrov90011722m.g	Not_Enough_Info
Chr04	75274579	75275448	lncrna_single_sw_00114806	100	-	lrrc19	tmem125-like	Right_Orientation
Chr04	7605084	7606169	lncrna_single_sw_00111162	100	-	Xetrov90010329m.g	mybpc3	Wrong_Orientation
Chr04	77443696	77445460	lncrna_single_sw_00114877	100	-	frem1	Xetrov90011758m.g	Not_Enough_Info
Chr04	77859737	77860213	lncrna_single_sw_00114889	100	-	tm2d1	inadl	Not_Enough_Info
Chr04	78669271	78671032	lncrna_single_sw_00106455	100	-	Xetrov90011776m.g	-	Not_Enough_Info
Chr04	7884678	7885098	lncrna_single_n_00078086	100	-	Xetrov90010344m.g	kbtbd4	Right_Orientation
Chr04	7905398	7906617	lncrna_single_sw_00111176	100	-	Xetrov90010344m.g	kbtbd4	Right_Orientation
Chr04	79193478	79194556	lncrna_single_sw_00097333	100	+	dnajc6	ak4	Right_Orientation
Chr04	79195001	79205245	lncrna_single_sw_00097335	100	+	dnajc6	ak4	Not_Enough_Info
Chr04	79274270	79275183	lncrna_single_sw_00114990	100	-	leprot	Xetrov90011787m.g	Not_Enough_Info
Chr04	79275307	79277605	lncrna_single_sw_00114991	100	-	leprot	Xetrov90011787m.g	Not_Enough_Info
Chr04	79279448	79283169	lncrna_single_sw_00114992	100	-	leprot	Xetrov90011787m.g	Not_Enough_Info
Chr04	7930128	7931362	lncrna_single_sw_00111178	100	-	kbtbd4	ndufs3	Not_Enough_Info
Chr04	80266549	80267156	lncrna_single_sw_00106546	100	-	diras3	wls	Not_Enough_Info
Chr04	8062614	8065281	lncrna_single_n_00078090	100	-	celf1	rapsn	Not_Enough_Info
Chr04	81388952	81390020	lncrna_single_n_00078406	100	-	pomgnt1	tspan1	Wrong_Orientation
Chr04	8180127	8182251	lncrna_single_sw_00111184	100	-	far1	Xetrov90010356m.g	Not_Enough_Info
Chr04	83322103	83322383	lncrna_single_sw_00115273	100	-	LOC101733835	kncn	Not_Enough_Info
Chr04	83335156	83337051	lncrna_single_sw_00115275	100	-	LOC101733835	kncn	Right_Orientation
Chr04	83369790	83370094	lncrna_single_sw_00115276	100	-	LOC101733835	kncn	Not_Enough_Info
Chr04	83470429	83475087	lncrna_single_sw_00115287	100	-	kncn	Xetrov90011857m.g	Right_Orientation
Chr04	83766402	83768112	lncrna_single_sw_00115305	100	-	pdzk1ip1	tal1	Not_Enough_Info
Chr04	83788871	83792008	lncrna_single_sw_00115308	100	-	tal1	stil	Right_Orientation
Chr04	85814515	85821429	lncrna_single_n_00078421	100	-	dmrta2	faf1	Right_Orientation
Chr04	86201122	86202060	lncrna_single_sw_00115431	100	-	eps15	LOC100489027	Right_Orientation
Chr04	86637142	86638142	lncrna_single_n_00078425	100	-	gpx7	fam159a	Not_Enough_Info
Chr04	86829071	86832020	lncrna_single_sw_00115443	100	-	fam159a	coa7	Wrong_Orientation
Chr04	87576987	87578697	lncrna_single_sw_00115485	100	-	dhcr24	bsnd	Wrong_Orientation
Chr04	89507471	89517946	lncrna_single_sw_00115569	100	-	rasal2-like.2	ralgps2-like	Wrong_Orientation
Chr04	9062449	9063636	lncrna_single_sw_00111199	100	-	Xetrov90010375m.g	-	Not_Enough_Info
Chr04	9065099	9065932	lncrna_single_sw_00111200	100	-	Xetrov90010375m.g	-	Right_Orientation
Chr04	90699776	90703125	lncrna_single_sw_00107326	100	-	LOC100497220-like	xpr1	Right_Orientation
Chr04	91489230	91494027	lncrna_single_sw_00115670	100	-	cnn3	alg14-like	Not_Enough_Info
Chr04	91549042	91549824	lncrna_single_n_00078443	100	-	alg14-like	LOC100489043	Not_Enough_Info
Chr04	9218488	9219687	lncrna_single_sw_00111210	100	-	LOC101734274	Xetrov90010379m.g	Right_Orientation
Chr04	9219966	9223559	lncrna_single_sw_00111211	100	-	LOC101734274	Xetrov90010379m.g	Right_Orientation
Chr04	9223764	9225594	lncrna_single_n_00078093	100	-	LOC101734274	Xetrov90010379m.g	Not_Enough_Info
Chr04	92817362	92819682	lncrna_single_sw_00107484	100	-	Xetrov90012037m.g	snx7	Wrong_Orientation
Chr04	92859772	92861972	lncrna_single_sw_00115784	100	-	Xetrov90012037m.g	snx7	Not_Enough_Info
Chr04	93675133	93680154	lncrna_single_sw_00115834	100	-	MGC146850	gclm	Not_Enough_Info
Chr04	9453807	9455070	lncrna_single_sw_00111225	100	-	LOC100486092	slc13a4	Right_Orientation
Chr04	95576836	95578326	lncrna_single_sw_00107673	100	-	lrrc8b	ccbl2	Right_Orientation
Chr04	96313649	96314868	lncrna_single_sw_00107707	100	-	lmo4.1	hs2st1	Not_Enough_Info
Chr04	96431944	96434030	lncrna_single_sw_00115952	100	-	lmo4.1	hs2st1	Not_Enough_Info
Chr04	96441104	96442373	lncrna_single_sw_00115954	100	-	lmo4.1	hs2st1	Right_Orientation
Chr04	96557349	96558073	lncrna_single_n_00078473	100	-	sh3glb1	clca3p-like	Not_Enough_Info
Chr04	97273559	97277724	lncrna_single_sw_00107814	100	-	LOC101732903	dnm3	Wrong_Orientation
Chr04	97277949	97279300	lncrna_single_sw_00115988	100	-	LOC101732903	dnm3	Not_Enough_Info
Chr04	97508400	97509541	lncrna_single_n_00078477	100	-	myoc	prrc2c	Not_Enough_Info
Chr05	100238899	100241217	lncrna_single_sw_00140086	100	-	lpp	-	Not_Enough_Info
Chr05	100241345	100245065	lncrna_single_sw_00140087	100	-	lpp	-	Right_Orientation
Chr05	100478282	100479795	lncrna_single_sw_00140090	100	-	lpp	bcl6	Wrong_Orientation
Chr05	100712950	100713178	lncrna_single_sw_00140100	100	-	lpp	bcl6	Not_Enough_Info
Chr05	100977287	100978109	lncrna_single_sw_00140109	100	-	sst	LOC101732807	Not_Enough_Info
Chr05	101607101	101609986	lncrna_single_sw_00140139	100	-	serpini1	pdcd10	Right_Orientation
Chr05	101640153	101642926	lncrna_single_sw_00140140	100	-	pdcd10	wdr49	Not_Enough_Info
Chr05	101719625	101720849	lncrna_single_sw_00140141	100	-	serpini2	zbbx	Not_Enough_Info
Chr05	102961748	102964387	lncrna_single_sw_00140201	100	-	mgam	LOC100495841	Wrong_Orientation
Chr05	102964889	102967658	lncrna_single_sw_00140202	100	-	mgam	LOC100495841	Right_Orientation
Chr05	103039464	103042020	lncrna_single_sw_00140257	100	-	mgam	LOC100495841	Not_Enough_Info
Chr05	103042315	103045775	lncrna_single_sw_00140258	100	-	mgam	LOC100495841	Right_Orientation
Chr05	103054078	103063019	lncrna_single_sw_00140262	100	-	mgam	LOC100495841	Wrong_Orientation
Chr05	103104925	103108550	lncrna_single_sw_00132172	100	-	LOC100495841	Xetrov90014487m.g	Not_Enough_Info
Chr05	103118889	103123876	lncrna_single_sw_00123898	100	+	sptssb	Xetrov90014487m.g	Not_Enough_Info
Chr05	103240426	103241329	lncrna_single_n_00094284	100	-	nmd3	ppm1l-like	Right_Orientation
Chr05	103368243	103372508	lncrna_single_sw_00140311	100	-	ppm1l-like	arl14	Wrong_Orientation
Chr05	105102012	105102500	lncrna_single_n_00094290	100	-	kcnab1	vn2r1p	Not_Enough_Info
Chr05	105815608	105818327	lncrna_single_sw_00132343	100	-	LOC101733460	rap2b	Right_Orientation
Chr05	105979851	105984844	lncrna_single_sw_00140436	100	-	rap2b	p2ry1	Right_Orientation
Chr05	107160904	107162920	lncrna_single_n_00094296	100	-	tmem212	Xetrov90014556m.g	Not_Enough_Info
Chr05	107182174	107189342	lncrna_single_sw_00132448	100	-	tmem212	Xetrov90014556m.g	Not_Enough_Info
Chr05	107570744	107573671	lncrna_single_sw_00132453	100	-	rpl22l1	slc7a14	Not_Enough_Info
Chr05	107713849	107718699	lncrna_single_n_00094299	100	-	skil	prkci	Right_Orientation
Chr05	107847275	107850395	lncrna_single_sw_00140530	100	-	gpr160	LOC101731050	Not_Enough_Info
Chr05	107890929	107898372	lncrna_single_sw_00132512	100	-	samd7-like	lrrc31	Wrong_Orientation
Chr05	108174426	108179003	lncrna_single_sw_00132537	100	-	ptma	Xetrov90014586m.g	Right_Orientation
Chr05	108208064	108216036	lncrna_single_sw_00132538	100	-	ptma	Xetrov90014586m.g	Right_Orientation
Chr05	108974474	108976391	lncrna_single_sw_00140582	100	-	prss56	chrnd	Not_Enough_Info
Chr05	109026909	109027841	lncrna_single_sw_00140586	100	-	chrng	MGC89871	Not_Enough_Info
Chr05	109028475	109030436	lncrna_single_n_00084282	100	+	MGC89871	chrng	Wrong_Orientation
Chr05	109112475	109112785	lncrna_single_sw_00140589	100	-	phr	Xetrov90014607m.g	Not_Enough_Info
Chr05	109210338	109210609	lncrna_single_sw_00140594	100	-	Xetrov90014607m.g	Xetrov90014608m.g	Not_Enough_Info
Chr05	109419482	109422194	lncrna_single_n_00094317	100	-	Xetrov90014618m.g	Xetrov90014619m.g	Right_Orientation
Chr05	109682874	109687277	lncrna_single_sw_00132750	100	-	LOC101731200	tnk2	Right_Orientation
Chr05	109915876	109916699	lncrna_single_n_00094320	100	-	tnk2	Xetrov90014631m.g	Right_Orientation
Chr05	110284910	110285833	lncrna_single_n_00094324	100	-	Xetrov90014636m.g	b3gnt7	Not_Enough_Info
Chr05	110518803	110520127	lncrna_single_sw_00140686	100	-	LOC100498583	rpl35a	Not_Enough_Info
Chr05	111037106	111038094	lncrna_single_n_00094327	100	-	ccdc150	Xetrov90014665m.g	Not_Enough_Info
Chr05	11105944	11114099	lncrna_single_sw_00127132	100	-	lpgat1	nek2-like.1	Not_Enough_Info
Chr05	111066477	111068560	lncrna_single_sw_00140700	100	-	Xetrov90014665m.g	vwa5b2	Wrong_Orientation
Chr05	11239145	11239836	lncrna_single_n_00093936	100	-	LOC100491604-like	gltscr1l	Right_Orientation
Chr05	11248494	11248747	lncrna_single_sw_00135703	100	-	LOC100491604-like	gltscr1l	Right_Orientation
Chr05	112513230	112517957	lncrna_single_sw_00140845	100	-	kbtbd11	myom2	Wrong_Orientation
Chr05	112518298	112522949	lncrna_single_sw_00140846	100	-	kbtbd11	myom2	Wrong_Orientation
Chr05	113772993	113774241	lncrna_single_sw_00140895	100	-	Xetrov90014701m.g	mcph1	Not_Enough_Info
Chr05	114605108	114606690	lncrna_single_n_00094332	100	-	lrrc1	-	Not_Enough_Info
Chr05	115821840	115831351	lncrna_single_sw_00124958	100	+	LOC101733908	LOC101733225	Not_Enough_Info
Chr05	116233023	116233457	lncrna_single_sw_00141025	100	-	LOC100496697-like	xrn1	Right_Orientation
Chr05	116498022	116501674	lncrna_single_sw_00133317	100	-	paqr9	-	Right_Orientation
Chr05	11652774	11653513	lncrna_single_n_00093942	100	-	Xetrov90013109m.g	sertad4-like	Not_Enough_Info
Chr05	11654253	11656062	lncrna_single_sw_00135716	100	-	Xetrov90013109m.g	sertad4-like	Wrong_Orientation
Chr05	116610609	116612156	lncrna_single_n_00084899	100	+	chst2	u2surp	Right_Orientation
Chr05	116706102	116713559	lncrna_single_sw_00141055	100	-	chst2	slc9a9	Not_Enough_Info
Chr05	116714066	116717166	lncrna_single_sw_00133328	100	-	chst2	slc9a9	Not_Enough_Info
Chr05	116717380	116718866	lncrna_single_sw_00141056	100	-	chst2	slc9a9	Right_Orientation
Chr05	116827578	116832844	lncrna_single_sw_00141075	100	-	slc9a9	Xetrov90014773m.g	Not_Enough_Info
Chr05	116849485	116849863	lncrna_single_sw_00133348	100	-	slc9a9	Xetrov90014773m.g	Right_Orientation
Chr05	117115133	117121906	lncrna_single_sw_00141085	100	-	c3orf58	plod2-like	Not_Enough_Info
Chr05	117157836	117162400	lncrna_single_sw_00141095	100	-	c3orf58	plod2-like	Not_Enough_Info
Chr05	118185688	118187750	lncrna_single_sw_00141142	100	-	zic4	Xetrov90014779m.g	Right_Orientation
Chr05	118201284	118211759	lncrna_single_sw_00125064	100	+	zic1	-	Right_Orientation
Chr05	118212886	118219945	lncrna_single_n_00094356	100	-	zic1	-	Not_Enough_Info
Chr05	118774316	118775974	lncrna_single_sw_00141207	100	-	cpa3	gyg1	Wrong_Orientation
Chr05	119313758	119317146	lncrna_single_sw_00125130	100	+	-	-	Wrong_Orientation
Chr05	11957419	11958243	lncrna_single_sw_00135730	100	-	hhat	kcnh1	Wrong_Orientation
Chr05	120094111	120095242	lncrna_single_n_00094367	100	-	inpp5d	spsb4-like	Not_Enough_Info
Chr05	121372236	121374116	lncrna_single_n_00094371	100	-	Xetrov90014824m.g	LOC100491450	Not_Enough_Info
Chr05	121375909	121377062	lncrna_single_n_00094372	100	-	Xetrov90014824m.g	LOC100491450	Not_Enough_Info
Chr05	121877952	121880749	lncrna_single_sw_00141383	100	-	ap1s3	wdfy1-like	Not_Enough_Info
Chr05	121948983	121950936	lncrna_single_n_00092437	100	-	ammecr1l	LOC100127690	Right_Orientation
Chr05	122280332	122281657	lncrna_single_sw_00141398	100	-	d2hgdh-like	dtymk	Not_Enough_Info
Chr05	122954719	122956025	lncrna_single_sw_00133805	100	-	scly	LOC100158501	Right_Orientation
Chr05	122958928	122959561	lncrna_single_n_00085212	100	+	LOC100158501	scly	Not_Enough_Info
Chr05	123345754	123348666	lncrna_single_sw_00125482	100	+	plekhb2	-	Not_Enough_Info
Chr05	123348834	123349717	lncrna_single_sw_00133836	100	-	plekhb2	-	Not_Enough_Info
Chr05	123668702	123672151	lncrna_single_n_00092729	100	-	yeats2	LOC100491602-like	Wrong_Orientation
Chr05	124019357	124019958	lncrna_single_sw_00141432	100	-	adipoq	Xetrov90014938m.g	Not_Enough_Info
Chr05	124066292	124067847	lncrna_single_sw_00125577	100	+	Xetrov90014938m.g	adipoq	Not_Enough_Info
Chr05	124502030	124504250	lncrna_single_sw_00141474	100	-	Xetrov90014949m.g	-	Not_Enough_Info
Chr05	125720652	125721394	lncrna_single_sw_00141537	100	-	fbxo36	LOC101733336	Not_Enough_Info
Chr05	12629219	12630419	lncrna_single_sw_00135753	100	-	LOC100485969	Xetrov90013120m.g	Not_Enough_Info
Chr05	126341849	126342742	lncrna_single_sw_00141572	100	-	fbxo45	wdr53	Wrong_Orientation
Chr05	126349752	126351857	lncrna_single_sw_00141573	100	-	wdr53	Xetrov90015021m.g	Wrong_Orientation
Chr05	126891465	126893778	lncrna_single_sw_00125769	100	+	LOC100494696	irak1bp1	Right_Orientation
Chr05	127166922	127174227	lncrna_single_sw_00141630	100	-	ephb1	Xetrov90015038m.g	Wrong_Orientation
Chr05	12848119	12848474	lncrna_single_sw_00135766	100	-	Xetrov90013120m.g	-	Not_Enough_Info
Chr05	12966675	12970497	lncrna_single_sw_00118711	100	+	eml4	LOC100485669	Right_Orientation
Chr05	130179380	130179602	lncrna_single_sw_00141860	100	-	sntg2	-	Not_Enough_Info
Chr05	131088636	131090883	lncrna_single_n_00094406	100	-	myt1l	tssc1	Not_Enough_Info
Chr05	13216467	13217465	lncrna_single_n_00093947	100	-	cox7a2l	kcng3-like.1	Not_Enough_Info
Chr05	13228220	13229077	lncrna_single_sw_00135791	100	-	kcng3-like.2	Xetrov90013131m.g	Right_Orientation
Chr05	133501031	133502782	lncrna_single_n_00094414	100	-	rnf144a	id2	Not_Enough_Info
Chr05	133535339	133536998	lncrna_single_sw_00142064	100	-	id2	kidins220	Right_Orientation
Chr05	133994162	133998341	lncrna_single_sw_00134564	100	-	ywhaq	taf1b	Wrong_Orientation
Chr05	134027824	134029280	lncrna_single_sw_00134567	100	-	ywhaq	taf1b	Not_Enough_Info
Chr05	134152580	134159151	lncrna_single_sw_00142106	100	-	Xetrov90015129m.g	grhl1	Not_Enough_Info
Chr05	134247949	134249273	lncrna_single_sw_00142123	100	-	MGC147302	rrm2.2	Right_Orientation
Chr05	134249713	134251589	lncrna_single_sw_00142124	100	-	MGC147302	rrm2.2	Right_Orientation
Chr05	134753240	134757184	lncrna_single_sw_00126121	100	+	LOC100498538-like	kcnf1	Right_Orientation
Chr05	134762495	134768399	lncrna_single_sw_00126127	100	+	LOC100498538-like	kcnf1	Not_Enough_Info
Chr05	135618553	135622178	lncrna_single_sw_00126187	100	+	Xetrov90015159m.g	trib2	Not_Enough_Info
Chr05	136036595	136038762	lncrna_single_sw_00142210	100	-	Xetrov90015161m.g	-	Not_Enough_Info
Chr05	137790431	137791302	lncrna_single_sw_00134716	100	-	Xetrov90015179m.g	gen1	Not_Enough_Info
Chr05	137794317	137796132	lncrna_single_sw_00142274	100	-	Xetrov90015179m.g	gen1	Wrong_Orientation
Chr05	137834934	137835146	lncrna_single_sw_00142279	100	-	Xetrov90015179m.g	gen1	Wrong_Orientation
Chr05	138872249	138873033	lncrna_single_sw_00142316	100	-	osr1	ttc32	Not_Enough_Info
Chr05	14136067	14136926	lncrna_single_sw_00135917	100	-	zfp36l2	thada	Right_Orientation
Chr05	141446722	141448271	lncrna_single_sw_00142400	100	-	c2orf44	LOC100496847	Not_Enough_Info
Chr05	142173258	142174788	lncrna_single_n_00094441	100	-	Xetrov90015232m.g	opn5	Not_Enough_Info
Chr05	142174898	142175899	lncrna_single_sw_00142432	100	-	Xetrov90015232m.g	opn5	Not_Enough_Info
Chr05	142186198	142188231	lncrna_single_n_00094445	100	-	Xetrov90015232m.g	opn5	Wrong_Orientation
Chr05	142335365	142341511	lncrna_single_sw_00142441	100	-	Xetrov90015239m.g	-	Not_Enough_Info
Chr05	142353471	142356348	lncrna_single_sw_00142446	100	-	Xetrov90015239m.g	-	Right_Orientation
Chr05	142707687	142708127	lncrna_single_sw_00142455	100	-	LOC100488053	Xetrov90015252m.g	Wrong_Orientation
Chr05	142754401	142754982	lncrna_single_sw_00142457	100	-	mep1a	ankrd66	Not_Enough_Info
Chr05	143290753	143291485	lncrna_single_sw_00135035	100	-	Xetrov90015274m.g	-	Not_Enough_Info
Chr05	143292786	143293364	lncrna_single_sw_00142461	100	-	Xetrov90015274m.g	-	Not_Enough_Info
Chr05	144413551	144414740	lncrna_single_n_00094454	100	-	LOC100494435-like	MGC69416	Right_Orientation
Chr05	144434762	144435484	lncrna_single_n_00094455	100	-	MGC69416	Xetrov90015299m.g	Right_Orientation
Chr05	144441283	144442052	lncrna_single_sw_00135119	100	-	Xetrov90015299m.g	cyp2a13	Right_Orientation
Chr05	144449936	144450497	lncrna_single_sw_00135120	100	-	Xetrov90015299m.g	cyp2a13	Right_Orientation
Chr05	144451367	144453068	lncrna_single_sw_00135121	100	-	Xetrov90015299m.g	cyp2a13	Right_Orientation
Chr05	144453517	144454564	lncrna_single_sw_00126477	100	+	cyp2a13	Xetrov90015299m.g	Right_Orientation
Chr05	144467324	144467851	lncrna_single_sw_00142501	100	-	cyp2a13	LOC100494424-like	Not_Enough_Info
Chr05	144670757	144671451	lncrna_single_sw_00142505	100	-	LOC100124967	LOC101730459	Not_Enough_Info
Chr05	144722467	144723773	lncrna_single_sw_00135185	100	-	LOC101730459	LOC100491603	Not_Enough_Info
Chr05	144783899	144786646	lncrna_single_sw_00142511	100	-	LOC101732007	LOC100491773	Not_Enough_Info
Chr05	144977057	144979203	lncrna_single_sw_00142513	100	-	Xetrov90015320m.g	LOC101732829	Wrong_Orientation
Chr05	144995313	144996686	lncrna_single_sw_00135228	100	-	LOC101732829	crisp2	Wrong_Orientation
Chr05	145460816	145461241	lncrna_single_sw_00142562	100	-	LOC101731842	-	Right_Orientation
Chr05	145565083	145565863	lncrna_single_sw_00142576	100	-	Xetrov90015346m.g	LOC101732028	Not_Enough_Info
Chr05	146215664	146216291	lncrna_single_sw_00142602	100	-	Xetrov90015368m.g	Xetrov90015369m.g	Right_Orientation
Chr05	146225037	146225638	lncrna_single_sw_00142604	100	-	Xetrov90015368m.g	Xetrov90015369m.g	Not_Enough_Info
Chr05	146237209	146240482	lncrna_single_sw_00142611	100	-	Xetrov90015368m.g	Xetrov90015369m.g	Not_Enough_Info
Chr05	146242038	146244520	lncrna_single_sw_00135271	100	-	Xetrov90015368m.g	Xetrov90015369m.g	Not_Enough_Info
Chr05	146282863	146284956	lncrna_single_sw_00142616	100	-	Xetrov90015369m.g	LOC100496183	Not_Enough_Info
Chr05	146285128	146290159	lncrna_single_sw_00142617	100	-	Xetrov90015369m.g	LOC100496183	Not_Enough_Info
Chr05	15230317	15233957	lncrna_single_sw_00135960	100	-	Xetrov90013148m.g	six3	Not_Enough_Info
Chr05	15248520	15250622	lncrna_single_n_00093952	100	-	six3	six2	Not_Enough_Info
Chr05	15323191	15327727	lncrna_single_sw_00118815	100	+	Xetrov90013151m.g	six2	Not_Enough_Info
Chr05	154243	155504	lncrna_single_sw_00135314	100	-	polh	Xetrov90012905m.g	Wrong_Orientation
Chr05	1567906	1569459	lncrna_single_n_00093904	100	-	supt7l	-	Right_Orientation
Chr05	16028725	16032332	lncrna_single_sw_00136017	100	-	epas1	rhoq	Not_Enough_Info
Chr05	16185828	16187600	lncrna_single_sw_00136036	100	-	socs5	mcfd2	Not_Enough_Info
Chr05	16188364	16192729	lncrna_single_sw_00118852	100	+	mcfd2	socs5	Not_Enough_Info
Chr05	17745928	17747203	lncrna_single_sw_00136155	100	-	fshr	nrxn1-like.1	Not_Enough_Info
Chr05	197517	198326	lncrna_single_sw_00117922	100	+	Xetrov90012906m.g	Xetrov90012905m.g	Right_Orientation
Chr05	19893182	19894201	lncrna_single_sw_00136203	100	-	c2orf73	-	Wrong_Orientation
Chr05	20064656	20065592	lncrna_single_sw_00136208	100	-	LOC101730842	Xetrov90013207m.g	Not_Enough_Info
Chr05	20375335	20377682	lncrna_single_sw_00136214	100	-	ccdc88a-like	sstr4	Not_Enough_Info
Chr05	23447868	23449559	lncrna_single_n_00093978	100	-	Xetrov90013260m.g	Xetrov90013261m.g	Not_Enough_Info
Chr05	24344280	24344966	lncrna_single_sw_00119277	100	+	Xetrov90013280m.g	slc24a3	Wrong_Orientation
Chr05	24365094	24365582	lncrna_single_n_00093984	100	-	Xetrov90013280m.g	rin2	Right_Orientation
Chr05	24375664	24376347	lncrna_single_sw_00136426	100	-	Xetrov90013280m.g	rin2	Right_Orientation
Chr05	24377466	24378315	lncrna_single_sw_00136428	100	-	Xetrov90013280m.g	rin2	Right_Orientation
Chr05	24382116	24382719	lncrna_single_sw_00136431	100	-	Xetrov90013280m.g	rin2	Right_Orientation
Chr05	26066211	26067106	lncrna_single_n_00093991	100	-	efemp1	ccdc85a	Not_Enough_Info
Chr05	27470763	27472805	lncrna_single_sw_00119390	100	+	papolg	-	Not_Enough_Info
Chr05	2839168	2839782	lncrna_single_sw_00135394	100	-	ypel5	lbh	Not_Enough_Info
Chr05	2860189	2861795	lncrna_single_sw_00135397	100	-	ypel5	lbh	Not_Enough_Info
Chr05	2861942	2864746	lncrna_single_sw_00118109	100	+	lbh	ypel5	Right_Orientation
Chr05	28892901	28894676	lncrna_single_sw_00136653	100	-	peli2	Xetrov90013347m.g	Not_Enough_Info
Chr05	29089563	29093398	lncrna_single_n_00093995	100	-	aftph	sertad2-like	Wrong_Orientation
Chr05	29127440	29129023	lncrna_single_n_00087477	100	-	sertad2-like	-	Right_Orientation
Chr05	29354164	29354728	lncrna_single_sw_00136679	100	-	Xetrov90013357m.g	-	Right_Orientation
Chr05	30832109	30833308	lncrna_single_sw_00119619	100	+	LOC100488029	c1d	Not_Enough_Info
Chr05	30835169	30835719	lncrna_single_sw_00136773	100	-	c1d	LOC100488029	Not_Enough_Info
Chr05	3254665	3254940	lncrna_single_sw_00135409	100	-	capn13	Xetrov90012953m.g	Not_Enough_Info
Chr05	32909191	32914231	lncrna_single_sw_00136874	100	-	Xetrov90013396m.g	-	Not_Enough_Info
Chr05	34047570	34051559	lncrna_single_n_00094014	100	-	gja1	LOC733753	Not_Enough_Info
Chr05	35033612	35034348	lncrna_single_sw_00137006	100	-	sgk1	-	Not_Enough_Info
Chr05	35817363	35817728	lncrna_single_sw_00137040	100	-	vnn1	vnn2	Not_Enough_Info
Chr05	35837742	35839921	lncrna_single_sw_00137042	100	-	vnn2	taar1	Not_Enough_Info
Chr05	35840811	35841758	lncrna_single_n_00094022	100	-	vnn2	taar1	Wrong_Orientation
Chr05	35843116	35844291	lncrna_single_n_00094024	100	-	vnn2	taar1	Not_Enough_Info
Chr05	36259875	36260212	lncrna_single_sw_00137055	100	-	ccnc	des.2	Not_Enough_Info
Chr05	37539932	37550255	lncrna_single_sw_00119974	100	+	esr1	Xetrov90013456m.g	Not_Enough_Info
Chr05	37651969	37653744	lncrna_single_sw_00137096	100	-	esr1	ccdc170	Right_Orientation
Chr05	38274081	38278035	lncrna_single_sw_00137145	100	-	grm1	-	Wrong_Orientation
Chr05	38562371	38563124	lncrna_single_sw_00137156	100	-	Xetrov90013471m.g	Xetrov90013472m.g	Right_Orientation
Chr05	38563263	38565309	lncrna_single_sw_00128428	100	-	Xetrov90013471m.g	Xetrov90013472m.g	Right_Orientation
Chr05	39118291	39120451	lncrna_single_n_00094033	100	-	polr1b-like	atl2-like	Wrong_Orientation
Chr05	39304630	39304831	lncrna_single_sw_00137188	100	-	Xetrov90013495m.g	LOC100038305	Not_Enough_Info
Chr05	39345573	39345843	lncrna_single_sw_00137190	100	-	Xetrov90013495m.g	LOC100038305	Not_Enough_Info
Chr05	3967850	3968915	lncrna_single_n_00093912	100	-	adck3	itpkb-like	Right_Orientation
Chr05	3969112	3969951	lncrna_single_sw_00135419	100	-	adck3	itpkb-like	Right_Orientation
Chr05	3970130	3973420	lncrna_single_sw_00135420	100	-	adck3	itpkb-like	Right_Orientation
Chr05	39922322	39922899	lncrna_single_sw_00120156	100	+	fam120b	dll1	Right_Orientation
Chr05	40979503	40982739	lncrna_single_sw_00137281	100	-	smyd3	-	Wrong_Orientation
Chr05	41362529	41365236	lncrna_single_sw_00120333	100	+	efcab2	Xetrov90013537m.g	Wrong_Orientation
Chr05	41383367	41388291	lncrna_single_sw_00137294	100	-	ccdc94	arid1b	Wrong_Orientation
Chr05	42977604	42979827	lncrna_single_sw_00137358	100	-	Xetrov90013574m.g	Xetrov90013575m.g	Not_Enough_Info
Chr05	43139080	43141146	lncrna_single_sw_00137371	100	-	Xetrov90013574m.g	Xetrov90013575m.g	Not_Enough_Info
Chr05	44918982	44924012	lncrna_single_sw_00137418	100	-	Xetrov90013596m.g	akap7	Right_Orientation
Chr05	44924246	44926946	lncrna_single_sw_00137419	100	-	Xetrov90013596m.g	akap7	Right_Orientation
Chr05	44933044	44934614	lncrna_single_sw_00137421	100	-	Xetrov90013596m.g	akap7	Right_Orientation
Chr05	4511250	4512262	lncrna_single_n_00093917	100	-	h3f3b	sde2	Right_Orientation
Chr05	4612717	4613825	lncrna_single_n_00093918	100	-	LOC100491909	enah	Not_Enough_Info
Chr05	4620825	4622478	lncrna_single_sw_00135471	100	-	LOC100491909	enah	Not_Enough_Info
Chr05	47417915	47421098	lncrna_single_sw_00120679	100	+	LOC101735219	LOC101734929	Not_Enough_Info
Chr05	4816449	4818283	lncrna_single_sw_00135487	100	-	enah	LOC100497856	Wrong_Orientation
Chr05	48937796	48939680	lncrna_single_n_00081157	100	+	tbc1d32	LOC101733087	Right_Orientation
Chr05	48939780	48940426	lncrna_single_sw_00137582	100	-	LOC101733087	tbc1d32	Wrong_Orientation
Chr05	48940546	48942209	lncrna_single_sw_00137583	100	-	LOC101733087	tbc1d32	Wrong_Orientation
Chr05	48942901	48943645	lncrna_single_sw_00137584	100	-	LOC101733087	tbc1d32	Wrong_Orientation
Chr05	48968729	48969647	lncrna_single_sw_00137590	100	-	LOC101733087	tbc1d32	Wrong_Orientation
Chr05	48992470	48994344	lncrna_single_sw_00120769	100	+	tbc1d32	LOC101733087	Right_Orientation
Chr05	48998985	49001313	lncrna_single_sw_00120773	100	+	tbc1d32	LOC101733087	Right_Orientation
Chr05	49002262	49004071	lncrna_single_n_00094061	100	-	LOC101733087	tbc1d32	Wrong_Orientation
Chr05	49264728	49267393	lncrna_single_sw_00137606	100	-	pygm	baf-l	Wrong_Orientation
Chr05	49590273	49593243	lncrna_single_sw_00129007	100	-	syndig1	-	Wrong_Orientation
Chr05	5054905	5056074	lncrna_single_sw_00126887	100	-	cnih3	wdr26	Right_Orientation
Chr05	5100710	5102454	lncrna_single_sw_00135493	100	-	cnih4	nvl	Wrong_Orientation
Chr05	51482295	51483140	lncrna_single_sw_00137692	100	-	slc8a1-like	Xetrov90013684m.g	Not_Enough_Info
Chr05	52753103	52753690	lncrna_single_sw_00137755	100	-	tmem178a	Xetrov90013715m.g	Not_Enough_Info
Chr05	52796233	52797306	lncrna_single_n_00094078	100	-	tmem178a	Xetrov90013715m.g	Right_Orientation
Chr05	53041368	53044848	lncrna_single_sw_00121151	100	+	LOC100490133	LOC100488246	Wrong_Orientation
Chr05	53045006	53046266	lncrna_single_sw_00137777	100	-	LOC100488246	LOC100490133	Not_Enough_Info
Chr05	53073955	53075225	lncrna_single_sw_00137778	100	-	LOC101735110	slc30a6	Not_Enough_Info
Chr05	5314747	5315385	lncrna_single_sw_00135503	100	-	capn2.2	capn8	Not_Enough_Info
Chr05	5341627	5344947	lncrna_single_sw_00118326	100	+	LOC100497284-like	capn8	Right_Orientation
Chr05	54341949	54342417	lncrna_single_sw_00137831	100	-	wtap	sod2	Right_Orientation
Chr05	54645160	54647928	lncrna_single_n_00094086	100	-	fndc1	Xetrov90013744m.g	Not_Enough_Info
Chr05	54694182	54695175	lncrna_single_sw_00137835	100	-	desi2	LOC100497666	Wrong_Orientation
Chr05	54733840	54736480	lncrna_single_n_00094088	100	-	hnrnpu	iyd	Not_Enough_Info
Chr05	54737719	54739299	lncrna_single_n_00094089	100	-	hnrnpu	iyd	Not_Enough_Info
Chr05	54841953	54842154	lncrna_single_sw_00137846	100	-	iyd	plekhg1	Not_Enough_Info
Chr05	58625657	58628476	lncrna_single_n_00094092	100	-	t	Xetrov90013796m.g	Not_Enough_Info
Chr05	59268781	59273501	lncrna_single_sw_00129580	100	-	LOC101732244	irf2bp2	Not_Enough_Info
Chr05	59319747	59320187	lncrna_single_sw_00138039	100	-	irf2bp2	tomm20	Right_Orientation
Chr05	59975497	59976832	lncrna_single_sw_00121515	100	+	LOC101730815	lyst	Not_Enough_Info
Chr05	60276494	60277396	lncrna_single_n_00094100	100	-	gpr137b	Xetrov90013831m.g	Not_Enough_Info
Chr05	63238630	63239432	lncrna_single_sw_00138179	100	-	LOC100158459	map3k4-like	Right_Orientation
Chr05	63241227	63242406	lncrna_single_sw_00130026	100	-	LOC100158459	map3k4-like	Not_Enough_Info
Chr05	63927910	63928420	lncrna_single_n_00094112	100	-	LOC100496393	ifngr1	Right_Orientation
Chr05	63928650	63928968	lncrna_single_n_00094113	100	-	LOC100496393	ifngr1	Right_Orientation
Chr05	63929501	63929908	lncrna_single_sw_00138199	100	-	LOC100496393	ifngr1	Right_Orientation
Chr05	63934409	63936294	lncrna_single_sw_00138201	100	-	LOC100496393	ifngr1	Not_Enough_Info
Chr05	63940983	63943876	lncrna_single_sw_00138202	100	-	LOC100496393	ifngr1	Not_Enough_Info
Chr05	63972183	63972654	lncrna_single_sw_00138204	100	-	LOC100496393	ifngr1	Not_Enough_Info
Chr05	63972767	63974248	lncrna_single_sw_00138205	100	-	LOC100496393	ifngr1	Not_Enough_Info
Chr05	64190196	64192302	lncrna_single_sw_00138210	100	-	ifngr1	Xetrov90013913m.g	Wrong_Orientation
Chr05	64756341	64757403	lncrna_single_sw_00130065	100	-	perp-like	LOC101733505	Right_Orientation
Chr05	64893423	64893999	lncrna_single_sw_00138281	100	-	LOC101733505	Xetrov90013922m.g	Not_Enough_Info
Chr05	64936548	64936917	lncrna_single_sw_00130071	100	-	Xetrov90013922m.g	Xetrov90013923m.g	Not_Enough_Info
Chr05	65011501	65012764	lncrna_single_sw_00138292	100	-	Xetrov90013926m.g	Xetrov90013930m.g	Wrong_Orientation
Chr05	65276052	65277491	lncrna_single_sw_00138300	100	-	nhsl1	ccdc28a-like	Right_Orientation
Chr05	65307673	65308093	lncrna_single_sw_00138302	100	-	ccdc28a-like	reps1	Wrong_Orientation
Chr05	65317733	65320643	lncrna_single_sw_00138303	100	-	ccdc28a-like	reps1	Not_Enough_Info
Chr05	65371111	65380208	lncrna_single_n_00082084	100	+	reps1	ccdc28a-like	Not_Enough_Info
Chr05	65381348	65382542	lncrna_single_sw_00138311	100	-	ccdc28a-like	reps1	Not_Enough_Info
Chr05	65385837	65386718	lncrna_single_sw_00138313	100	-	ccdc28a-like	reps1	Right_Orientation
Chr05	65647212	65648535	lncrna_single_n_00082087	100	+	Xetrov90013937m.g	-	Wrong_Orientation
Chr05	66021548	66022521	lncrna_single_n_00094127	100	-	txlnb-like	Xetrov90013949m.g	Not_Enough_Info
Chr05	66030534	66031380	lncrna_single_n_00094129	100	-	txlnb-like	Xetrov90013949m.g	Right_Orientation
Chr05	66175359	66177166	lncrna_single_n_00094131	100	-	cited2	Xetrov90013953m.g	Not_Enough_Info
Chr05	66822099	66822305	lncrna_single_sw_00138402	100	-	Xetrov90013958m.g	pcmt1	Wrong_Orientation
Chr05	66922593	66924925	lncrna_single_n_00094133	100	-	pcmt1	lrp11-like	Not_Enough_Info
Chr05	6703028	6704001	lncrna_single_sw_00135562	100	-	hlx	marc1-like	Not_Enough_Info
Chr05	6704299	6706457	lncrna_single_sw_00135563	100	-	hlx	marc1-like	Right_Orientation
Chr05	67492017	67492361	lncrna_single_sw_00138429	100	-	phactr2-like	fuca2	Not_Enough_Info
Chr05	67837268	67838808	lncrna_single_sw_00138448	100	-	myo15a-like.1	hivep2	Right_Orientation
Chr05	68387328	68389619	lncrna_single_sw_00138464	100	-	smpdl3a	fabp7	Not_Enough_Info
Chr05	68389808	68391092	lncrna_single_sw_00138465	100	-	smpdl3a	fabp7	Not_Enough_Info
Chr05	68508243	68510125	lncrna_single_sw_00138466	100	-	clvs2-like	-	Wrong_Orientation
Chr05	69314973	69315184	lncrna_single_sw_00138494	100	-	Xetrov90013992m.g	fam26d-like	Not_Enough_Info
Chr05	69938954	69941763	lncrna_single_sw_00138526	100	-	dcbld1	Xetrov90014010m.g	Not_Enough_Info
Chr05	70899141	70900454	lncrna_single_sw_00138558	100	-	fam184a-like	man1a1	Not_Enough_Info
Chr05	72119275	72122267	lncrna_single_sw_00138684	100	-	Xetrov90014033m.g	frk	Not_Enough_Info
Chr05	73132199	73132619	lncrna_single_sw_00138771	100	-	marcks	-	Not_Enough_Info
Chr05	73412323	73413833	lncrna_single_n_00082339	100	+	marcks	-	Wrong_Orientation
Chr05	73415619	73424831	lncrna_single_sw_00138791	100	-	marcks	-	Wrong_Orientation
Chr05	73425007	73434895	lncrna_single_sw_00138792	100	-	marcks	-	Right_Orientation
Chr05	73477191	73480446	lncrna_single_sw_00138800	100	-	marcks	-	Wrong_Orientation
Chr05	74189589	74191749	lncrna_single_sw_00138836	100	-	rpf2	amd1	Not_Enough_Info
Chr05	74266594	74267549	lncrna_single_sw_00138844	100	-	amd1	cdk19	Wrong_Orientation
Chr05	75370685	75375982	lncrna_single_n_00094164	100	-	Xetrov90014078m.g	foxo3	Right_Orientation
Chr05	76127031	76128609	lncrna_single_sw_00138938	100	-	pdss2	bend3	Not_Enough_Info
Chr05	77182380	77183272	lncrna_single_n_00094167	100	-	atg5	prdm1	Wrong_Orientation
Chr05	77188103	77191163	lncrna_single_sw_00138952	100	-	atg5	prdm1	Not_Enough_Info
Chr05	77230973	77232604	lncrna_single_n_00094168	100	-	prdm1	-	Wrong_Orientation
Chr05	77365507	77369575	lncrna_single_sw_00138985	100	-	prdm1	-	Wrong_Orientation
Chr05	77439475	77439986	lncrna_single_sw_00138998	100	-	prep	-	Not_Enough_Info
Chr05	77643853	77645095	lncrna_single_sw_00139008	100	-	prep	popdc3	Not_Enough_Info
Chr05	77701328	77701537	lncrna_single_sw_00139011	100	-	popdc3	bves	Wrong_Orientation
Chr05	77815929	77819717	lncrna_single_n_00094174	100	-	bves	lin28b	Not_Enough_Info
Chr05	77827194	77828574	lncrna_single_sw_00122449	100	+	lin28b	bves	Right_Orientation
Chr05	78691733	78692658	lncrna_single_sw_00139049	100	-	Xetrov90014120m.g	Xetrov90014121m.g	Right_Orientation
Chr05	80097428	80099143	lncrna_single_n_00094179	100	-	bckdhb	fam46a	Not_Enough_Info
Chr05	80100843	80101480	lncrna_single_n_00094180	100	-	bckdhb	fam46a	Not_Enough_Info
Chr05	80107098	80109605	lncrna_single_n_00094182	100	-	bckdhb	fam46a	Not_Enough_Info
Chr05	80110497	80111424	lncrna_single_n_00094183	100	-	bckdhb	fam46a	Not_Enough_Info
Chr05	80112389	80114434	lncrna_single_n_00094185	100	-	bckdhb	fam46a	Not_Enough_Info
Chr05	80195231	80197278	lncrna_single_sw_00139136	100	-	bckdhb	fam46a	Not_Enough_Info
Chr05	80197390	80202216	lncrna_single_sw_00139137	100	-	bckdhb	fam46a	Right_Orientation
Chr05	80376043	80376748	lncrna_single_sw_00122544	100	+	irf6.2	ibtk-like	Wrong_Orientation
Chr05	80423292	80424677	lncrna_single_sw_00139163	100	-	irf6	tpbg	Wrong_Orientation
Chr05	80573321	80573952	lncrna_single_sw_00139184	100	-	ube3d	-	Right_Orientation
Chr05	82006115	82009032	lncrna_single_sw_00131028	100	-	Xetrov90014173m.g	-	Right_Orientation
Chr05	82265939	82268201	lncrna_single_sw_00139239	100	-	col12a1	cox7a2	Right_Orientation
Chr05	82268585	82269856	lncrna_single_n_00094196	100	-	col12a1	cox7a2	Right_Orientation
Chr05	83153464	83156536	lncrna_single_sw_00139275	100	-	ankrd6	mdn1	Not_Enough_Info
Chr05	84689150	84690021	lncrna_single_n_00094207	100	-	Xetrov90014220m.g	LOC100485932	Right_Orientation
Chr05	85877463	85877727	lncrna_single_sw_00139377	100	-	LOC101733542	pou3f2	Wrong_Orientation
Chr05	86007471	86010984	lncrna_single_sw_00139385	100	-	LOC101733542	pou3f2	Not_Enough_Info
Chr05	86146351	86146665	lncrna_single_sw_00139398	100	-	pou3f2	faxc	Not_Enough_Info
Chr05	87024191	87028575	lncrna_single_sw_00139453	100	-	cnr1	akirin2	Not_Enough_Info
Chr05	87206863	87213486	lncrna_single_n_00094218	100	-	znf292	cga	Not_Enough_Info
Chr05	87764647	87768575	lncrna_single_sw_00139484	100	-	tbx18	mrap2	Not_Enough_Info
Chr05	88274013	88276540	lncrna_single_sw_00139511	100	-	gfral	hmgcll1-like	Not_Enough_Info
Chr05	88372735	88374388	lncrna_single_n_00094226	100	-	hmgcll1-like	bmp5	Not_Enough_Info
Chr05	89069763	89070260	lncrna_single_n_00094229	100	-	bag2	rab23	Right_Orientation
Chr05	89289475	89295227	lncrna_single_sw_00139546	100	-	Xetrov90014290m.g	khdrbs2	Not_Enough_Info
Chr05	89878791	89879937	lncrna_single_sw_00131571	100	-	Xetrov90014299m.g	bai3-like	Wrong_Orientation
Chr05	91869687	91870903	lncrna_single_sw_00139629	100	-	asrgl1	-	Not_Enough_Info
Chr05	92099437	92102773	lncrna_single_sw_00139632	100	-	rims1	kcnq5-like	Not_Enough_Info
Chr05	92109152	92113545	lncrna_single_sw_00123146	100	+	kcnq5-like	rims1	Not_Enough_Info
Chr05	92116213	92118083	lncrna_single_sw_00139635	100	-	rims1	kcnq5-like	Not_Enough_Info
Chr05	92557752	92559605	lncrna_single_sw_00139662	100	-	eef1a1	slc17a5	Wrong_Orientation
Chr05	92559686	92562997	lncrna_single_sw_00139663	100	-	eef1a1	slc17a5	Wrong_Orientation
Chr05	92577542	92577783	lncrna_single_sw_00139669	100	-	eef1a1	slc17a5	Not_Enough_Info
Chr05	93075075	93076055	lncrna_single_n_00094242	100	-	tnfsf10	nceh1	Not_Enough_Info
Chr05	93077202	93078914	lncrna_single_n_00094243	100	-	tnfsf10	nceh1	Not_Enough_Info
Chr05	93079262	93080476	lncrna_single_n_00094244	100	-	tnfsf10	nceh1	Not_Enough_Info
Chr05	94274310	94277765	lncrna_single_sw_00139698	100	-	LOC100498087	tbl1xr1	Right_Orientation
Chr05	95048749	95050777	lncrna_single_n_00094245	100	-	pik3ca	kcnmb3-like	Wrong_Orientation
Chr05	95078418	95078629	lncrna_single_sw_00139734	100	-	kcnmb3-like	znf639	Not_Enough_Info
Chr05	95746685	95747022	lncrna_single_n_00094249	100	-	fxr1	sox2	Not_Enough_Info
Chr05	96019016	96021073	lncrna_single_sw_00139770	100	-	sox2	-	Not_Enough_Info
Chr05	96893054	96905327	lncrna_single_sw_00123458	100	+	hes1	opa1	Not_Enough_Info
Chr05	97190613	97195457	lncrna_single_sw_00131907	100	-	lrrc15	gp5	Not_Enough_Info
Chr05	97205568	97207564	lncrna_single_sw_00131910	100	-	gp5	atp13a3	Not_Enough_Info
Chr05	97962595	97964059	lncrna_single_n_00094258	100	-	mfi2	Xetrov90014406m.g	Not_Enough_Info
Chr06	100089568	100091234	lncrna_single_sw_00161295	100	-	tcea1	lypla1	Right_Orientation
Chr06	100283847	100284414	lncrna_single_sw_00161329	100	-	mrpl15	sox17a	Wrong_Orientation
Chr06	1008385	1009714	lncrna_single_sw_00156783	100	-	Xetrov90015442m.g	Xetrov90015445m.g	Wrong_Orientation
Chr06	100922619	100923020	lncrna_single_sw_00161359	100	-	plag1	chchd7	Right_Orientation
Chr06	1009925	1010456	lncrna_single_sw_00156784	100	-	Xetrov90015442m.g	Xetrov90015445m.g	Not_Enough_Info
Chr06	101434375	101435392	lncrna_single_n_00107209	100	-	Xetrov90016831m.g	ubxn2b	Not_Enough_Info
Chr06	1014358	1015101	lncrna_single_sw_00156785	100	-	Xetrov90015442m.g	Xetrov90015445m.g	Wrong_Orientation
Chr06	1019711	1020223	lncrna_single_sw_00156786	100	-	Xetrov90015442m.g	Xetrov90015445m.g	Wrong_Orientation
Chr06	1021567	1023321	lncrna_single_sw_00156787	100	-	Xetrov90015442m.g	Xetrov90015445m.g	Wrong_Orientation
Chr06	102461613	102463736	lncrna_single_sw_00161449	100	-	chd7-like	clvs1	Not_Enough_Info
Chr06	102596924	102598786	lncrna_single_sw_00161482	100	-	Xetrov90016849m.g	asph	Right_Orientation
Chr06	103269404	103272079	lncrna_single_n_00107214	100	-	Xetrov90016857m.g	bhlhe22	Wrong_Orientation
Chr06	103279522	103282611	lncrna_single_sw_00161501	100	-	Xetrov90016857m.g	bhlhe22	Not_Enough_Info
Chr06	103535151	103537991	lncrna_single_sw_00161513	100	-	cyp7b1	armc1	Not_Enough_Info
Chr06	103616661	103617653	lncrna_single_n_00107219	100	-	cyp7b1	armc1	Not_Enough_Info
Chr06	103797305	103799042	lncrna_single_sw_00161548	100	-	Xetrov90016865m.g	dnajc5b	Not_Enough_Info
Chr06	103799225	103800712	lncrna_single_sw_00161549	100	-	Xetrov90016865m.g	dnajc5b	Not_Enough_Info
Chr06	103802026	103803197	lncrna_single_n_00107223	100	-	Xetrov90016865m.g	dnajc5b	Not_Enough_Info
Chr06	103811561	103819765	lncrna_single_sw_00148275	100	+	dnajc5b	Xetrov90016865m.g	Wrong_Orientation
Chr06	104050149	104054104	lncrna_single_n_00099398	100	+	adhfe1	rrs1	Right_Orientation
Chr06	105008567	105010599	lncrna_single_sw_00161602	100	-	LOC100492224-like	sulf1	Not_Enough_Info
Chr06	105446989	105450458	lncrna_single_sw_00161646	100	-	ncoa2	orc5	Right_Orientation
Chr06	1058901	1059554	lncrna_single_n_00106912	100	-	Xetrov90015445m.g	LOC100492514	Wrong_Orientation
Chr06	1059800	1061934	lncrna_single_sw_00156788	100	-	Xetrov90015445m.g	LOC100492514	Wrong_Orientation
Chr06	106806171	106806757	lncrna_single_sw_00161747	100	-	pi15	crispld1	Wrong_Orientation
Chr06	106907870	106910602	lncrna_single_sw_00161748	100	-	crispld1	hnf4g	Not_Enough_Info
Chr06	106910972	106915204	lncrna_single_sw_00161749	100	-	crispld1	hnf4g	Not_Enough_Info
Chr06	10711939	10713874	lncrna_single_sw_00157115	100	-	ncapg2	dip2c	Not_Enough_Info
Chr06	107564701	107565395	lncrna_single_n_00107233	100	-	hnf4g	Xetrov90016928m.g	Not_Enough_Info
Chr06	108801954	108807309	lncrna_single_sw_00161852	100	-	tpd52	zbtb10	Not_Enough_Info
Chr06	109262541	109264124	lncrna_single_n_00107244	100	-	Xetrov90016965m.g	ralyl	Wrong_Orientation
Chr06	110521177	110522334	lncrna_single_n_00107247	100	-	ca2	LOC100497280	Right_Orientation
Chr06	110965500	110966178	lncrna_single_sw_00161942	100	-	mmp16	ripk2	Not_Enough_Info
Chr06	111414129	111414413	lncrna_single_sw_00161970	100	-	calb1	tmem64	Not_Enough_Info
Chr06	111414987	111415335	lncrna_single_sw_00161971	100	-	calb1	tmem64	Not_Enough_Info
Chr06	11152626	11155478	lncrna_single_sw_00157130	100	-	zmynd11	vipr2	Not_Enough_Info
Chr06	111787490	111788059	lncrna_single_sw_00161987	100	-	otud6b	lrrc69	Wrong_Orientation
Chr06	112712275	112716660	lncrna_single_n_00107253	100	-	triqk	LOC100491658-like	Right_Orientation
Chr06	113085994	113086688	lncrna_single_sw_00155553	100	-	esrp1	frat1	Right_Orientation
Chr06	11395995	11399200	lncrna_single_sw_00157146	100	-	esyt2-like	Xetrov90015614m.g	Wrong_Orientation
Chr06	1163389	1163666	lncrna_single_sw_00156796	100	-	LOC100485553	-	Not_Enough_Info
Chr06	11660821	11663539	lncrna_single_sw_00157152	100	-	Xetrov90015614m.g	-	Right_Orientation
Chr06	11664831	11666106	lncrna_single_n_00106946	100	-	Xetrov90015614m.g	-	Right_Orientation
Chr06	1173676	1174011	lncrna_single_sw_00156797	100	-	LOC100485553	-	Wrong_Orientation
Chr06	118380153	118381479	lncrna_single_n_00107264	100	-	LOC100495104	cthrc1	Not_Enough_Info
Chr06	118612063	118612316	lncrna_single_n_00107265	100	-	atp6v1c1	azin1	Wrong_Orientation
Chr06	120082940	120084850	lncrna_single_sw_00162304	100	-	LOC100487006	sybu	Wrong_Orientation
Chr06	120118787	120119163	lncrna_single_sw_00162305	100	-	LOC100487006	sybu	Not_Enough_Info
Chr06	1201190	1203109	lncrna_single_sw_00156801	100	-	LOC100485553	-	Not_Enough_Info
Chr06	120256410	120257596	lncrna_single_sw_00162321	100	-	ebag9	-	Not_Enough_Info
Chr06	121801126	121803401	lncrna_single_sw_00162355	100	-	med30	ext1	Not_Enough_Info
Chr06	122537827	122538701	lncrna_single_sw_00162384	100	-	tnfrsf11b	colec10	Not_Enough_Info
Chr06	122950028	122959280	lncrna_single_sw_00162401	100	-	enpp2	Xetrov90017149m.g	Not_Enough_Info
Chr06	122961172	122961746	lncrna_single_n_00107277	100	-	enpp2	Xetrov90017149m.g	Not_Enough_Info
Chr06	123319110	123324382	lncrna_single_sw_00162410	100	-	mrpl13	sntb1	Right_Orientation
Chr06	123324849	123325203	lncrna_single_sw_00162411	100	-	mrpl13	sntb1	Right_Orientation
Chr06	125524108	125524833	lncrna_single_sw_00162489	100	-	khdrbs3	-	Right_Orientation
Chr06	126122762	126124835	lncrna_single_sw_00162502	100	-	Xetrov90017174m.g	zfat	Wrong_Orientation
Chr06	126125208	126126375	lncrna_single_sw_00162503	100	-	Xetrov90017174m.g	zfat	Not_Enough_Info
Chr06	126128205	126132438	lncrna_single_sw_00162504	100	-	Xetrov90017174m.g	zfat	Not_Enough_Info
Chr06	126132865	126136943	lncrna_single_sw_00149248	100	+	zfat	Xetrov90017174m.g	Right_Orientation
Chr06	126222694	126224922	lncrna_single_sw_00162511	100	-	zfat	st3gal1	Not_Enough_Info
Chr06	126926188	126929793	lncrna_single_sw_00162535	100	-	sqle	LOC101731476	Right_Orientation
Chr06	127021229	127021898	lncrna_single_sw_00156232	100	-	LOC100491231	lrrc6	Not_Enough_Info
Chr06	127971192	127971544	lncrna_single_sw_00162578	100	-	LOC549366	asap1	Not_Enough_Info
Chr06	128178853	128179519	lncrna_single_n_00100438	100	+	fam49b	42Sp50	Not_Enough_Info
Chr06	128245291	128246014	lncrna_single_sw_00162592	100	-	fam49b	Xetrov90017199m.g	Wrong_Orientation
Chr06	128526661	128527138	lncrna_single_sw_00162615	100	-	Xetrov90017199m.g	-	Not_Enough_Info
Chr06	129012487	129013435	lncrna_single_sw_00162650	100	-	MGC76254	Xetrov90017204m.g	Not_Enough_Info
Chr06	129552258	129553737	lncrna_single_sw_00162714	100	-	trib1	-	Right_Orientation
Chr06	129766800	129767087	lncrna_single_sw_00162722	100	-	tatdn1-like	ndufb9	Wrong_Orientation
[truncated: 1,964 more rows]
