# Supplementary material for: Developmentally regulated long non-coding RNAs in Xenopus tropicalis
Source: Dev Biol. 2017 Jun 15;426(2):401–8. doi: 10.1016/j.ydbio.2016.06.016 (PMC5233649; doi:10.1016/j.ydbio.2016.06.016)
Supplement: Supplementary file 7 — Supplementary Table 7: lncRNAs differentially localized animally and vegetally [file mmc7.xlsx]

## Sheet: Suppl Table 7 lncRNAs different
	Start	End	Name		Strand as predicted by Cufflinks	Neighbor Gene 1	Neighbor Gene 2	Strand evaluation by strand specific data
Chr01	18378235	18383859	lncrna-candidate-n-63	100	+	LOC101732211	LOC101734406	Wrong_Orientation
Chr01	27914603	27934914	lncrna-candidate-sw-883	100	-	tmem33	Xetrov90000618m.g	Right_Orientation
Chr01	58850240	58855982	lncrna-candidate-sw-1903	100	-	pitx2	Xetrov90001083m.g	Right_Orientation
Chr01	58863150	58866628	lncrna-candidate-sw-1905	100	+	pitx2	enpep	Right_Orientation
Chr01	92092579	92094582	lncrna-candidate-sw-3177	100	+	LOC100485787	Xetrov90001804m.g	Right_Orientation
Chr01	92376904	92392038	lncrna-candidate-sw-56454	100	-	Xetrov90001804m.g	LOC100485787	Not_Enough_Info
Chr01	118235975	118246064	lncrna-candidate-sw-4002	100	-	gda-like	c9orf85	Right_Orientation
Chr01	134363287	134368120	lncrna-candidate-sw-56468	100	+	LOC100145581	ythdc2-like	Right_Orientation
Chr02	26354510	26356852	lncrna-candidate-sw-7720	100	-	phf12	Xetrov90004261m.g	Right_Orientation
Chr02	30936779	30948448	lncrna-candidate-sw-7900	100	+	LOC100494069	LOC101733853	Right_Orientation
Chr02	68226636	68261172	lncrna-candidate-sw-56502	100	-	tmem183a	myog	Right_Orientation
Chr02	80871240	80875946	lncrna-candidate-sw-9838	100	+	LOC100498426	LOC100498165-like	Right_Orientation
Chr02	129159351	129172830	lncrna-candidate-sw-11746	100	+	naa16-like	Xetrov90006124m.g	Right_Orientation
Chr02	152781307	152788429	lncrna-candidate-sw-56525	100	+	wasf3	cdk8	Right_Orientation
Chr03	58010662	58022528	lncrna-candidate-sw-15653	100	-	tfec	Xetrov90008142m.g	Right_Orientation
Chr03	100107900	100110349	lncrna-candidate-sw-17206	100	-	det1-like	aen	Wrong_Orientation
Chr04	37389937	37391298	lncrna-candidate-sw-19997	100	+	b3gnt1	Xetrov90011002m.g	Right_Orientation
Chr04	98259228	98261900	lncrna-candidate-sw-22778	100	+	pbx1	lmx1a	Not_Enough_Info
Chr04	102060783	102064207	lncrna-candidate-sw-22914	100	-	aknad1	Xetrov90012209m.g	Not_Enough_Info
Chr04	117671205	117677668	lncrna-candidate-sw-23640	100	+	abhd14a	Xetrov90012607m.g	Right_Orientation
Chr04	126441939	126447496	lncrna-candidate-sw-23993	100	+	pim1	LOC100488772	Right_Orientation
Chr05	23427192	23431945	lncrna-candidate-n-2748	100	-	LOC101730661	btbd3	Wrong_Orientation
Chr05	32914372	32918151	lncrna-candidate-sw-25326	100	-	Xetrov90013396m.g	Xetrov90013395m.g	Right_Orientation
Chr05	75464472	75468405	lncrna-candidate-sw-26876	100	+	foxo3	lace1	Right_Orientation
Chr05	118201284	118206770	lncrna-candidate-sw-28682	100	-	Xetrov90014781m.g	zic1	Right_Orientation
Chr05	129546934	129549091	lncrna-candidate-sw-29118	100	+	hs6st1	fbxo25	Right_Orientation
Chr05	132157414	132168666	lncrna-candidate-sw-29236	100	-	sox11	Xetrov90015106m.g	Not_Enough_Info
Chr06	12500905	12503553	lncrna-candidate-sw-30175	100	-	Xetrov90015620m.g	klf6	Not_Enough_Info
Chr06	34717656	34733227	lncrna-candidate-sw-30900	100	-	igf2bp3	tra2a	Right_Orientation
Chr06	100179979	100184108	lncrna-candidate-sw-33138	100	-	sox17a	mrpl15	Right_Orientation
Chr07	37947748	37954784	lncrna-candidate-sw-35668	100	+	cxcl12	Xetrov90018007m.g	Right_Orientation
Chr07	61865595	61879248	lncrna-candidate-sw-56706	100	-	cldnd1	Xetrov90018389m.g	Right_Orientation
Chr07	78238933	78241790	lncrna-candidate-sw-37185	100	+	cldn19	LOC100495331	Right_Orientation
Chr07	98801791	98814212	lncrna-candidate-sw-38018	100	-	znf574	grik5-like.2	Wrong_Orientation
Chr08	32595232	32736881	lncrna-candidate-sw-40014	100	-	Xetrov90020465m.g	Xetrov90020462m.g	Right_Orientation
Chr08	34158497	34182391	lncrna-candidate-sw-56737	100	-	sox3	tspan6	Wrong_Orientation
Chr08	62518155	62519101	lncrna-candidate-sw-41334	100	-	Xetrov90021168m.g	cep128-like	Right_Orientation
Chr08	67378455	67388060	lncrna-candidate-sw-41524	100	-	gsc	serpina1-like	Not_Enough_Info
Chr08	83831833	83847193	lncrna-candidate-sw-42307	100	-	otx2	exoc5	Right_Orientation
Chr09	16122287	16124116	lncrna-candidate-sw-44094	100	-	nog2	ntn3-like	Wrong_Orientation
Chr09	61240428	61246634	lncrna-candidate-sw-45586	100	+	Xetrov90024245m.g	gpr155	Right_Orientation
scaffold_1041	2	1518	lncrna-candidate-sw-56807	100	-	-	-	Right_Orientation
scaffold_1090	11717	18830	lncrna-candidate-sw-47973	100	+	-	-	Right_Orientation
scaffold_133	491695	506735	lncrna-candidate-sw-48567	100	-	-	LOC100485292	Right_Orientation
scaffold_1512	7414	9377	lncrna-candidate-sw-49005	100	-	-	-	Right_Orientation
scaffold_1665	554	2518	lncrna-candidate-n-5717	100	+	-	Xetrov90026700m.g	Wrong_Orientation
scaffold_1915	635	8578	lncrna-candidate-sw-49508	100	-	-	-	Right_Orientation
scaffold_2063	5214	5653	lncrna-candidate-sw-49689	100	+	-	-	Right_Orientation
scaffold_2063	5846	8410	lncrna-candidate-sw-49690	100	+	-	-	Right_Orientation
scaffold_2794	2236	7220	lncrna-candidate-sw-50847	100	+	-	-	Not_Enough_Info
scaffold_3417	3015	5098	lncrna-candidate-sw-51562	100	+	Xetrov90028183m.g	-	Right_Orientation
scaffold_4232	1	5394	lncrna-candidate-sw-52601	100	-	-	-	Not_Enough_Info
scaffold_425	49779	50958	lncrna-candidate-sw-52635	100	+	Xetrov90028754m.g	Xetrov90028755m.g	Right_Orientation
scaffold_4839	973	4717	lncrna-candidate-n-6633	100	-	-	-	Right_Orientation
scaffold_5335	153	4060	lncrna-candidate-sw-53527	100	-	-	-	Right_Orientation
scaffold_61	365441	368964	lncrna-candidate-sw-54080	100	+	mdm4	Xetrov90029768m.g	Right_Orientation
scaffold_6426	4	3825	lncrna-candidate-sw-54339	100	-	-	-	Not_Enough_Info
scaffold_6729	3212	4057	lncrna-candidate-sw-54494	100	+	-	-	Right_Orientation
scaffold_6857	24	3916	lncrna-candidate-sw-54567	100	+	-	-	Right_Orientation
scaffold_6875	1	1598	lncrna-candidate-sw-54581	100	+	-	-	Right_Orientation
scaffold_691	7836	9677	lncrna-candidate-sw-54628	100	+	-	LOC100496194	Right_Orientation
scaffold_8150	75	1638	lncrna-candidate-sw-55586	100	-	-	-	Right_Orientation
scaffold_844	39092	46451	lncrna-candidate-sw-55792	100	+	-	-	Not_Enough_Info
scaffold_844	42907	48715	lncrna-candidate-sw-55793	100	-	-	-	Wrong_Orientation
scaffold_98	4507	11993	lncrna-candidate-sw-56363	100	-	wnt5b	-	Right_Orientation
Chr01	110612093	110613597	lncrna_single_sw_00030289	100	-	LOC100490304-like	lingo2	Right_Orientation
Chr01	111579798	111585661	lncrna_single_sw_00030305	100	-	psip1	-	Wrong_Orientation
Chr01	116106031	116114398	lncrna_single_sw_00030432	100	-	smarca2-like	dmrt2	Wrong_Orientation
Chr01	116410561	116411034	lncrna_single_sw_00030445	100	-	dmrt2	dmrt3	Wrong_Orientation
Chr01	124795894	124796992	lncrna_single_sw_00030892	100	-	sass6	cntnap4	Right_Orientation
Chr01	126605597	126606648	lncrna_single_n_00023001	100	-	nfil3	ror2	Not_Enough_Info
Chr01	134022437	134023428	lncrna_single_n_00023027	100	-	pggt1b	trim36	Right_Orientation
Chr01	134363287	134368120	lncrna_single_sw_00008218	100	+	ythdc2-like	LOC100145581	Right_Orientation
Chr01	14603217	14604037	lncrna_single_n_00022621	100	-	rnf212	fgfrl1	Not_Enough_Info
Chr01	158862045	158865791	lncrna_single_sw_00010148	100	+	isoc1	adamts19	Not_Enough_Info
Chr01	159909564	159912439	lncrna_single_sw_00032595	100	-	aldh7a1	znf608	Wrong_Orientation
Chr01	160544360	160546872	lncrna_single_sw_00032643	100	-	znf608	Xetrov90003278m.g	Not_Enough_Info
Chr01	167199470	167202778	lncrna_single_n_00023139	100	-	Xetrov90003391m.g	LOC101734220-like	Wrong_Orientation
Chr01	17660607	17662326	lncrna_single_sw_00026019	100	-	rab28	hs3st1	Right_Orientation
Chr01	178894691	178897089	lncrna_single_sw_00033784	100	-	mci-like	cdc20b-like	Not_Enough_Info
Chr01	18384005	18385772	lncrna_single_sw_00026053	100	-	LOC101732211	LOC101734406	Right_Orientation
Chr01	185376473	185378238	lncrna_single_sw_00034154	100	-	Xetrov90003673m.g	LOC101732467	Right_Orientation
Chr01	189062897	189063796	lncrna_single_sw_00034280	100	-	st8sia3	wdr7	Wrong_Orientation
Chr01	24039834	24042068	lncrna_single_sw_00026248	100	-	Xetrov90000554m.g	LOC100493503-like	Right_Orientation
Chr01	24702929	24705161	lncrna_single_sw_00026269	100	-	arap2	LOC101731735	Not_Enough_Info
Chr01	24709449	24710620	lncrna_single_sw_00026270	100	-	arap2	LOC101731735	Not_Enough_Info
Chr01	34847895	34852628	lncrna_single_sw_00026705	100	-	cyp4v2-like.1	cyp4v2-like.2	Wrong_Orientation
Chr01	39249854	39251449	lncrna_single_sw_00026912	100	-	fbxo8	hand2	Right_Orientation
Chr01	42029947	42030751	lncrna_single_n_00022709	100	-	cpe	msmo1	Wrong_Orientation
Chr01	47045548	47049096	lncrna_single_sw_00027268	100	-	Xetrov90000912m.g	Xetrov90000913m.g	Wrong_Orientation
Chr01	49835666	49836827	lncrna_single_sw_00027377	100	-	smarca5	Xetrov90000956m.g	Wrong_Orientation
Chr01	58850240	58855982	lncrna_single_sw_00003126	100	+	pitx2	-	Wrong_Orientation
Chr01	81021555	81022990	lncrna_single_n_00022835	100	-	cirbp	midn	Wrong_Orientation
Chr01	94984098	94985326	lncrna_single_n_00022915	100	-	ccng2	adh6	Not_Enough_Info
Chr01	96749363	96749631	lncrna_single_sw_00029652	100	-	tomm5	LOC101732014	Right_Orientation
Chr02	101278825	101279373	lncrna_single_n_00028664	100	+	ksr1	wsb1	Wrong_Orientation
Chr02	115999	116711	lncrna_single_sw_00056637	100	-	Xetrov90003848m.g	Xetrov90003849m.g	Right_Orientation
Chr02	121528184	121529212	lncrna_single_sw_00062379	100	-	slitrk1	spry2	Wrong_Orientation
Chr02	121740049	121741420	lncrna_single_n_00043132	100	-	slitrk1	spry2	Right_Orientation
Chr02	123637429	123638611	lncrna_single_sw_00062489	100	-	tbc1d4-like	klf12	Right_Orientation
Chr02	127875136	127877054	lncrna_single_sw_00062726	100	-	pcdh17	pcdh8.2	Not_Enough_Info
Chr02	127879347	127880441	lncrna_single_sw_00062729	100	-	pcdh17	pcdh8.2	Wrong_Orientation
Chr02	13437396	13438136	lncrna_single_sw_00057151	100	-	-	-	Wrong_Orientation
Chr02	136790058	136791665	lncrna_single_sw_00063240	100	-	shmt2	stac3	Not_Enough_Info
Chr02	152781307	152783814	lncrna_single_sw_00044167	100	+	cdk8	wasf3	Right_Orientation
Chr02	158960015	158961198	lncrna_single_sw_00044678	100	+	Xetrov90006846m.g	mmp7	Right_Orientation
Chr02	159645029	159648355	lncrna_single_sw_00064479	100	-	arhgap42	-	Wrong_Orientation
Chr02	165157464	165159800	lncrna_single_n_00043281	100	-	fzd4	Xetrov90006933m.g	Right_Orientation
Chr02	169649882	169651053	lncrna_single_sw_00045123	100	+	map6	-	Wrong_Orientation
Chr02	22830511	22832963	lncrna_single_sw_00057423	100	-	nrip1	Xetrov90004197m.g	Right_Orientation
Chr02	23953311	23954199	lncrna_single_sw_00057493	100	-	LOC100493728	coro6	Right_Orientation
Chr02	31718006	31718897	lncrna_single_sw_00057912	100	-	trpv1-like.1	Xetrov90004374m.g	Right_Orientation
Chr02	53922620	53923678	lncrna_single_sw_00059014	100	-	pou3f1	Xetrov90004865m.g	Not_Enough_Info
Chr02	54441523	54442427	lncrna_single_sw_00059042	100	-	pou3f1	Xetrov90004865m.g	Wrong_Orientation
Chr02	60065561	60068863	lncrna_single_n_00042922	100	-	ren	sox13	Right_Orientation
Chr02	64651330	64651868	lncrna_single_sw_00059619	100	-	nuak2	klhdc8a	Wrong_Orientation
Chr02	68255649	68261178	lncrna_single_n_00036528	100	-	myog	tmem183a	Right_Orientation
Chr02	71105172	71105882	lncrna_single_sw_00060016	100	-	Xetrov90005208m.g	mid1ip1	Wrong_Orientation
Chr02	80317756	80321931	lncrna_single_sw_00060380	100	-	LOC100498426	-	Wrong_Orientation
Chr02	87038407	87042264	lncrna_single_sw_00051011	100	-	LOC100494571	rpl23a	Wrong_Orientation
Chr02	90380642	90381522	lncrna_single_n_00043043	100	-	upk3b	rasa4	Wrong_Orientation
Chr02	9544505	9546965	lncrna_single_sw_00057012	100	-	setd4	runx1	Right_Orientation
Chr02	98347132	98350945	lncrna_single_sw_00061237	100	-	nfkbiz	Xetrov90005693m.g	Not_Enough_Info
Chr03	101206634	101207732	lncrna_single_sw_00090200	100	-	LOC101733854	agbl1-like	Not_Enough_Info
Chr03	104301255	104302487	lncrna_single_sw_00090407	100	-	Xetrov90008971m.g	arrdc4	Not_Enough_Info
Chr03	134133199	134135220	lncrna_single_sw_00092100	100	-	gstp1	pld2	Wrong_Orientation
Chr03	4189461	4191690	lncrna_single_sw_00085133	100	-	gria1-like.2	nmur2	Not_Enough_Info
Chr03	4193868	4195630	lncrna_single_sw_00085135	100	-	gria1-like.2	nmur2	Right_Orientation
Chr03	43630805	43633428	lncrna_single_n_00061268	100	-	mettl25-like	tmtc2	Right_Orientation
Chr03	44329097	44329970	lncrna_single_sw_00087289	100	-	alx1	-	Wrong_Orientation
Chr03	51682273	51685260	lncrna_single_sw_00087834	100	-	krr1	phlda1	Not_Enough_Info
Chr03	76820130	76824052	lncrna_single_sw_00089065	100	-	Xetrov90008422m.g	Xetrov90008423m.g	Not_Enough_Info
Chr03	76897269	76898621	lncrna_single_sw_00089066	100	-	Xetrov90008423m.g	LOC101732997	Right_Orientation
Chr03	78786949	78791599	lncrna_single_sw_00089141	100	-	Xetrov90008466m.g	lrrc4	Right_Orientation
Chr03	80151670	80161844	lncrna_single_sw_00070061	100	+	mapk8ip2	LOC100487749	Right_Orientation
Chr03	85513374	85514653	lncrna_single_sw_00089413	100	-	LOC100497279-like	commd4	Wrong_Orientation
Chr03	99842294	99845090	lncrna_single_n_00061477	100	-	mfge8	hapln3	Right_Orientation
Chr04	113306464	113308542	lncrna_single_sw_00116878	100	-	rft1	prkcd	Wrong_Orientation
Chr04	113532690	113535714	lncrna_single_sw_00116895	100	-	MGC75753	ippk	Wrong_Orientation
Chr04	116285617	116286234	lncrna_single_n_00078555	100	-	camkv	sema3f	Right_Orientation
Chr04	116294127	116296836	lncrna_single_sw_00117034	100	-	camkv	sema3f	Right_Orientation
Chr04	116297307	116299397	lncrna_single_sw_00117035	100	-	camkv	sema3f	Right_Orientation
Chr04	116447159	116448407	lncrna_single_sw_00117054	100	-	gnat1	slc38a3	Right_Orientation
Chr04	125170374	125170963	lncrna_single_sw_00100541	100	+	h1fx	MGC69473	Wrong_Orientation
Chr04	13287764	13290258	lncrna_single_sw_00111424	100	-	LOC100489083-like.1	LOC101731494	Wrong_Orientation
Chr04	13339087	13341521	lncrna_single_sw_00111427	100	-	LOC100490855	LOC101731613	Wrong_Orientation
Chr04	13484278	13485587	lncrna_single_sw_00111434	100	-	Xetrov90010489m.g	Xetrov90010490m.g	Wrong_Orientation
Chr04	15386928	15387751	lncrna_single_sw_00111544	100	-	Xetrov90010577m.g	Xetrov90010578m.g	Right_Orientation
Chr04	37709301	37713614	lncrna_single_sw_00094680	100	+	Xetrov90011013m.g	kat5	Wrong_Orientation
Chr04	54606743	54608018	lncrna_single_sw_00113503	100	-	gnao1	Xetrov90011369m.g	Right_Orientation
Chr04	55856057	55859243	lncrna_single_sw_00113561	100	-	dynlrb2	maf	Wrong_Orientation
Chr04	59030971	59033935	lncrna_single_sw_00113779	100	-	cdh11	-	Not_Enough_Info
Chr04	93768386	93771879	lncrna_single_n_00078457	100	-	LOC100489839-like	bcar3	Right_Orientation
Chr05	102546948	102553002	lncrna_single_sw_00140188	100	-	mgam	LOC100495841	Not_Enough_Info
Chr05	105856179	105857263	lncrna_single_sw_00140423	100	-	rap2b	p2ry1	Not_Enough_Info
Chr05	118244363	118246319	lncrna_single_sw_00141150	100	-	zic1	-	Wrong_Orientation
Chr05	129547238	129548978	lncrna_single_n_00094390	100	-	hs6st1	fbxo25	Wrong_Orientation
Chr05	129669953	129673448	lncrna_single_sw_00141752	100	-	fbxo25	fam110c	Wrong_Orientation
Chr05	132164561	132167809	lncrna_single_n_00085733	100	+	sox11	-	Not_Enough_Info
Chr05	132169076	132171264	lncrna_single_n_00094408	100	-	sox11	-	Wrong_Orientation
Chr05	132185054	132189516	lncrna_single_n_00094409	100	-	sox11	-	Right_Orientation
Chr05	132190123	132192305	lncrna_single_n_00094410	100	-	sox11	-	Right_Orientation
Chr05	138912588	138915257	lncrna_single_sw_00142322	100	-	osr1	ttc32	Not_Enough_Info
Chr05	19680326	19687672	lncrna_single_sw_00136189	100	-	psme4-like	atp12a-like.1	Not_Enough_Info
Chr05	23424441	23426434	lncrna_single_n_00093976	100	-	btbd3	LOC101730661	Not_Enough_Info
Chr05	23468643	23472818	lncrna_single_sw_00127704	100	-	Xetrov90013260m.g	Xetrov90013261m.g	Right_Orientation
Chr05	34323745	34325620	lncrna_single_sw_00136956	100	-	pde7b	LOC101734213	Wrong_Orientation
Chr05	38599456	38599882	lncrna_single_sw_00137166	100	-	Xetrov90013472m.g	Xetrov90013473m.g	Wrong_Orientation
Chr05	57312632	57315508	lncrna_single_sw_00137920	100	-	Xetrov90013783m.g	Xetrov90013784m.g	Not_Enough_Info
Chr05	57966777	57968202	lncrna_single_sw_00137946	100	-	qki	-	Right_Orientation
Chr05	57969495	57971516	lncrna_single_sw_00137947	100	-	qki	-	Wrong_Orientation
Chr05	63222181	63224338	lncrna_single_sw_00138171	100	-	LOC100158459	map3k4-like	Wrong_Orientation
Chr05	75657010	75669393	lncrna_single_n_00089808	100	-	nr2e1-like	ostm1	Right_Orientation
Chr05	77062048	77062444	lncrna_single_sw_00138950	100	-	LOC100127543	atg5	Right_Orientation
Chr05	83836843	83841374	lncrna_single_sw_00139308	100	-	map3k7	-	Wrong_Orientation
Chr05	87693047	87696823	lncrna_single_sw_00139472	100	-	LOC100489196	tbx18	Not_Enough_Info
Chr05	89170255	89173393	lncrna_single_sw_00139530	100	-	prim2	Xetrov90014290m.g	Not_Enough_Info
Chr06	100173702	100176646	lncrna_single_sw_00161311	100	-	mrpl15	sox17a	Not_Enough_Info
Chr06	100178219	100179734	lncrna_single_sw_00161312	100	-	mrpl15	sox17a	Right_Orientation
Chr06	103552978	103554378	lncrna_single_sw_00161520	100	-	cyp7b1	armc1	Wrong_Orientation
Chr06	105240431	105242023	lncrna_single_sw_00155039	100	-	prdm14	-	Wrong_Orientation
Chr06	115764697	115766308	lncrna_single_sw_00155770	100	-	LOC100494953	pabpc1	Right_Orientation
Chr06	129298351	129302731	lncrna_single_sw_00162668	100	-	LOC101733578	-	Wrong_Orientation
Chr06	311885	313087	lncrna_single_sw_00156741	100	-	Xetrov90015391m.g	Xetrov90015392m.g	Right_Orientation
Chr06	315426	316589	lncrna_single_sw_00149725	100	-	Xetrov90015392m.g	Xetrov90015393m.g	Right_Orientation
Chr06	42959918	42962274	lncrna_single_sw_00158711	100	-	abcb5	LOC101730706	Wrong_Orientation
Chr06	45952059	45956614	lncrna_single_sw_00145177	100	+	arl4a	etv1	Not_Enough_Info
Chr06	55645665	55647656	lncrna_single_sw_00159427	100	-	cdh9	Xetrov90016201m.g	Not_Enough_Info
Chr06	66439262	66440167	lncrna_single_sw_00159867	100	-	gli3	inhba	Right_Orientation
Chr06	77403871	77407743	lncrna_single_n_00107146	100	-	thrb	-	Right_Orientation
Chr07	19211900	19213162	lncrna_single_sw_00178727	100	-	Xetrov90017646m.g	-	Not_Enough_Info
Chr07	21133199	21137312	lncrna_single_n_00120246	100	-	Xetrov90017695m.g	fam178a	Right_Orientation
Chr07	43738482	43739726	lncrna_single_sw_00180013	100	-	Xetrov90018093m.g	sh2d4b	Right_Orientation
Chr07	43819481	43820542	lncrna_single_n_00120315	100	-	Xetrov90018093m.g	sh2d4b	Right_Orientation
Chr07	43947828	43949064	lncrna_single_sw_00180035	100	-	Xetrov90018093m.g	sh2d4b	Wrong_Orientation
Chr07	4662810	4664300	lncrna_single_sw_00178209	100	-	rnls	Xetrov90017449m.g	Right_Orientation
Chr07	61865595	61866741	lncrna_single_sw_00173957	100	-	Xetrov90018389m.g	cldnd1	Right_Orientation
Chr07	63020014	63020492	lncrna_single_sw_00166269	100	+	LOC101732553	kirrel3	Wrong_Orientation
Chr07	69215386	69215837	lncrna_single_sw_00181262	100	-	LOC100494680	Xetrov90018498m.g	Wrong_Orientation
Chr07	7076299	7079585	lncrna_single_sw_00163270	100	+	ipmk	-	Right_Orientation
Chr07	75248808	75249040	lncrna_single_sw_00181590	100	-	pou2af1	-	Right_Orientation
Chr07	78820693	78822768	lncrna_single_n_00120453	100	-	LOC101733827	c1orf159	Not_Enough_Info
Chr07	83505371	83507173	lncrna_single_sw_00182107	100	-	cadm1-like	Xetrov90018746m.g	Not_Enough_Info
Chr07	83665263	83666891	lncrna_single_sw_00182124	100	-	Xetrov90018746m.g	LOC101731882-like	Wrong_Orientation
Chr07	99412924	99413355	lncrna_single_sw_00168719	100	+	cnfn.1	Xetrov90019098m.g	Right_Orientation
Chr08	116884618	116888009	lncrna_single_sw_00207791	100	-	Xetrov90022467m.g	ankrd35	Not_Enough_Info
Chr08	12038065	12040702	lncrna_single_sw_00202006	100	-	stxbp1	fam129b	Right_Orientation
Chr08	15390198	15392432	lncrna_single_sw_00202136	100	-	LOC100485303	pdcl	Right_Orientation
Chr08	27237281	27238284	lncrna_single_sw_00202851	100	-	Xetrov90020410m.g	gria3	Wrong_Orientation
Chr08	28896304	28897944	lncrna_single_sw_00202933	100	-	tenm1	Xetrov90020420m.g	Right_Orientation
Chr08	34011430	34012165	lncrna_single_sw_00203190	100	-	tspan6	sox3	Wrong_Orientation
Chr08	40712498	40720637	lncrna_single_sw_00203575	100	-	klhl4	-	Wrong_Orientation
Chr08	44328590	44330483	lncrna_single_sw_00186406	100	+	lpar4	p2ry10	Right_Orientation
Chr08	48448098	48451573	lncrna_single_sw_00204020	100	-	fgf13	-	Right_Orientation
Chr08	49753635	49756753	lncrna_single_sw_00186808	100	+	LOC100486119	mark4	Right_Orientation
Chr08	53645331	53646738	lncrna_single_sw_00204282	100	-	apom	Xetrov90020862m.g	Right_Orientation
Chr08	56010236	56012200	lncrna_single_sw_00204423	100	-	LOC100124990	ppp1r14a	Wrong_Orientation
Chr08	59372171	59375554	lncrna_single_sw_00204616	100	-	alkbh6	Xetrov90021045m.g	Wrong_Orientation
Chr08	71110357	71111972	lncrna_single_sw_00205288	100	-	Xetrov90021296m.g	Xetrov90021297m.g	Wrong_Orientation
Chr08	74099870	74105879	lncrna_single_n_00136381	100	-	bmp4	cnih1	Wrong_Orientation
Chr08	83841140	83847542	lncrna_single_n_00136427	100	-	exoc5	otx2	Not_Enough_Info
Chr08	97977839	97978853	lncrna_single_sw_00206966	100	-	LOC100495801-like	LOC100491837	Right_Orientation
Chr09	22484324	22486292	lncrna_single_sw_00220643	100	-	unkl	Xetrov90023524m.g	Right_Orientation
Chr09	32122138	32123788	lncrna_single_sw_00221126	100	-	parn	Xetrov90023701m.g	Not_Enough_Info
Chr09	52239222	52242144	lncrna_single_sw_00222035	100	-	Xetrov90024058m.g	ikzf2	Wrong_Orientation
Chr09	56828585	56829508	lncrna_single_sw_00222249	100	-	LOC100487334	nup35	Right_Orientation
Chr09	61303922	61305951	lncrna_single_sw_00212187	100	+	sp9	scrn3-like	Right_Orientation
Chr09	64599328	64599699	lncrna_single_sw_00222499	100	-	xirp2-like	LOC101732179	Wrong_Orientation
Chr09	69904066	69906754	lncrna_single_sw_00222633	100	-	nr4a2	kcnj3	Right_Orientation
Chr10	15042758	15043657	lncrna_single_sw_00230937	100	-	LOC101733777	tmc6-like	Wrong_Orientation
Chr10	15456763	15458495	lncrna_single_sw_00230952	100	-	Xetrov90025036m.g	LOC733563-like	Right_Orientation
Chr10	20332137	20338058	lncrna_single_sw_00231162	100	-	Xetrov90025153m.g	Xetrov90025154m.g	Wrong_Orientation
Chr10	28453499	28454517	lncrna_single_sw_00231730	100	-	b4galt6	prex1	Wrong_Orientation
Chr10	28639632	28642253	lncrna_single_n_00154138	100	-	prex1	sulf2	Not_Enough_Info
scaffold_1001	11676	13489	lncrna_single_sw_00232590	100	-	-	-	Not_Enough_Info
scaffold_1041	2	1463	lncrna_single_sw_00233077	100	-	-	-	Right_Orientation
scaffold_1041	2069	3373	lncrna_single_sw_00233079	100	-	-	-	Wrong_Orientation
scaffold_1041	6555	7598	lncrna_single_n_00154557	100	-	-	-	Wrong_Orientation
scaffold_1050	3	4849	lncrna_single_sw_00233265	100	-	Xetrov90025807m.g	-	Right_Orientation
scaffold_1080	7805	9812	lncrna_single_sw_00233623	100	-	Xetrov90025862m.g	-	Right_Orientation
scaffold_116	268611	270043	lncrna_single_sw_00234354	100	-	rgs18	-	Right_Orientation
scaffold_1220	152	1540	lncrna_single_sw_00234672	100	+	-	-	Wrong_Orientation
scaffold_1255	13997	15491	lncrna_single_sw_00235051	100	-	-	-	Wrong_Orientation
scaffold_135	47369	48373	lncrna_single_sw_00236388	100	-	LOC101731743	Xetrov90026234m.g	Right_Orientation
scaffold_1404	5737	7120	lncrna_single_sw_00236981	100	-	Xetrov90026333m.g	-	Right_Orientation
scaffold_1427	14114	15326	lncrna_single_sw_00237092	100	-	Xetrov90026346m.g	-	Right_Orientation
scaffold_1491	13406	14551	lncrna_single_sw_00237679	100	-	Xetrov90026450m.g	-	Not_Enough_Info
scaffold_162	125490	125919	lncrna_single_sw_00238717	100	-	Xetrov90026660m.g	-	Wrong_Orientation
scaffold_162	140506	141130	lncrna_single_sw_00238724	100	-	Xetrov90026660m.g	-	Wrong_Orientation
scaffold_1650	3255	3547	lncrna_single_sw_00238917	100	-	-	-	Wrong_Orientation
scaffold_1650	921	3119	lncrna_single_sw_00238916	100	-	-	-	Wrong_Orientation
scaffold_1674	5684	7035	lncrna_single_sw_00238968	100	-	Xetrov90026702m.g	-	Right_Orientation
scaffold_1760	10272	11272	lncrna_single_sw_00239401	100	-	-	-	Right_Orientation
scaffold_196	14612	16859	lncrna_single_sw_00240693	100	-	Xetrov90026973m.g	a2m	Wrong_Orientation
scaffold_2028	7203	9607	lncrna_single_sw_00241012	100	-	Xetrov90027037m.g	-	Not_Enough_Info
scaffold_2146	5956	8473	lncrna_single_sw_00242362	100	-	-	-	Not_Enough_Info
scaffold_2146	8678	10176	lncrna_single_sw_00242363	100	-	-	-	Right_Orientation
scaffold_2181	1908	3855	lncrna_single_sw_00242560	100	-	Xetrov90027229m.g	-	Not_Enough_Info
scaffold_22	1252228	1253748	lncrna_single_sw_00242746	100	-	nr5a1	nr6a1	Wrong_Orientation
scaffold_2452	0	1635	lncrna_single_sw_00244382	100	-	-	-	Wrong_Orientation
scaffold_247	214652	217000	lncrna_single_sw_00244537	100	-	Xetrov90027511m.g	plxna3	Wrong_Orientation
scaffold_2530	2639	3331	lncrna_single_sw_00244921	100	-	Xetrov90027549m.g	-	Wrong_Orientation
scaffold_275	102537	104007	lncrna_single_n_00162776	100	-	LOC100498085	Xetrov90027715m.g	Wrong_Orientation
scaffold_2768	246	2490	lncrna_single_sw_00246136	100	-	-	-	Not_Enough_Info
scaffold_2792	101	760	lncrna_single_n_00162885	100	-	LOC101732242	-	Wrong_Orientation
scaffold_2794	4180	7112	lncrna_single_sw_00246309	100	-	-	-	Wrong_Orientation
scaffold_3222	3783	4310	lncrna_single_sw_00248535	100	-	-	-	Wrong_Orientation
scaffold_3251	1441	2128	lncrna_single_sw_00248603	100	-	-	-	Wrong_Orientation
scaffold_3267	39	2662	lncrna_single_sw_00248666	100	-	-	-	Right_Orientation
scaffold_3267	5208	6350	lncrna_single_sw_00248667	100	-	-	-	Right_Orientation
scaffold_3298	2122	2926	lncrna_single_n_00164408	100	-	-	-	Wrong_Orientation
scaffold_333	59564	61602	lncrna_single_sw_00249095	100	-	Xetrov90028144m.g	Xetrov90028145m.g	Right_Orientation
scaffold_335	3589	4742	lncrna_single_sw_00249151	100	-	-	-	Right_Orientation
scaffold_338	103496	112003	lncrna_single_sw_00249259	100	-	-	-	Not_Enough_Info
scaffold_3492	0	2145	lncrna_single_sw_00249706	100	+	efna4	-	Not_Enough_Info
scaffold_3611	3062	5735	lncrna_single_sw_00250424	100	-	-	-	Right_Orientation
scaffold_365	114865	115777	lncrna_single_n_00165558	100	-	tead1	-	Not_Enough_Info
scaffold_374	132434	132693	lncrna_single_sw_00251062	100	-	-	-	Right_Orientation
scaffold_3845	1773	3600	lncrna_single_n_00166116	100	-	-	-	Not_Enough_Info
scaffold_385	86479	89068	lncrna_single_sw_00251531	100	-	Xetrov90028458m.g	Xetrov90028459m.g	Right_Orientation
scaffold_3877	0	1624	lncrna_single_sw_00251626	100	-	-	-	Wrong_Orientation
scaffold_3877	1724	2580	lncrna_single_sw_00251627	100	-	-	-	Wrong_Orientation
scaffold_409	57539	58285	lncrna_single_sw_00252533	100	-	-	-	Not_Enough_Info
scaffold_409	58675	59017	lncrna_single_sw_00252534	100	-	-	-	Wrong_Orientation
scaffold_41	466822	467843	lncrna_single_sw_00252831	100	-	cecr2	LOC101735247	Right_Orientation
scaffold_416	97158	97628	lncrna_single_sw_00253047	100	-	pbrm1-like.2	-	Wrong_Orientation
scaffold_4296	586	2482	lncrna_single_sw_00253823	100	-	-	-	Right_Orientation
scaffold_438	924	1761	lncrna_single_sw_00254105	100	-	LOC100486867-like	-	Not_Enough_Info
scaffold_4405	3888	4555	lncrna_single_sw_00254193	100	-	-	-	Right_Orientation
scaffold_4492	696	3010	lncrna_single_sw_00254448	100	-	-	-	Right_Orientation
scaffold_473	87634	89493	lncrna_single_sw_00255127	100	-	Xetrov90028958m.g	-	Wrong_Orientation
scaffold_473	90129	91461	lncrna_single_sw_00255129	100	-	Xetrov90028958m.g	-	Not_Enough_Info
scaffold_477	74690	76105	lncrna_single_sw_00255180	100	-	-	-	Right_Orientation
scaffold_5003	0	405	lncrna_single_sw_00256259	100	-	-	-	Wrong_Orientation
scaffold_5118	2990	3866	lncrna_single_sw_00256783	100	-	-	-	Right_Orientation
scaffold_540	109071	109985	lncrna_single_sw_00257625	100	-	LOC100216153	-	Not_Enough_Info
scaffold_5408	103	605	lncrna_single_sw_00257638	100	-	-	-	Wrong_Orientation
scaffold_547	67280	68643	lncrna_single_n_00170066	100	-	LOC101733226	-	Right_Orientation
scaffold_548	44832	46387	lncrna_single_n_00170082	100	-	emx2	-	Right_Orientation
scaffold_5679	2946	4310	lncrna_single_sw_00258593	100	-	-	-	Right_Orientation
scaffold_587	0	963	lncrna_single_sw_00258943	100	-	fam46c	-	Wrong_Orientation
scaffold_6068	80	3540	lncrna_single_sw_00259455	100	-	-	-	Wrong_Orientation
scaffold_6729	2096	2996	lncrna_single_sw_00261072	100	-	-	-	Wrong_Orientation
scaffold_683	816	2129	lncrna_single_sw_00261300	100	-	-	-	Wrong_Orientation
scaffold_6848	3	828	lncrna_single_n_00172210	100	-	-	-	Wrong_Orientation
scaffold_6862	1	1590	lncrna_single_sw_00261375	100	-	-	-	Wrong_Orientation
scaffold_6965	19	2760	lncrna_single_sw_00261738	100	-	-	-	Not_Enough_Info
scaffold_71	561198	562636	lncrna_single_sw_00261990	100	+	LOC101732738	Xetrov90030126m.g	Right_Orientation
scaffold_718	32999	33625	lncrna_single_sw_00262356	100	-	-	-	Right_Orientation
scaffold_7218	2595	3298	lncrna_single_sw_00262460	100	-	-	-	Right_Orientation
scaffold_7304	906	1881	lncrna_single_sw_00262855	100	-	-	-	Wrong_Orientation
scaffold_7367	6	1808	lncrna_single_sw_00263031	100	-	-	-	Not_Enough_Info
scaffold_7418	79	3261	lncrna_single_sw_00263198	100	-	-	-	Not_Enough_Info
scaffold_7509	55	2789	lncrna_single_sw_00263473	100	-	-	-	Wrong_Orientation
scaffold_7516	243	3295	lncrna_single_sw_00263484	100	-	-	-	Right_Orientation
scaffold_7566	2328	3116	lncrna_single_sw_00263608	100	-	-	-	Right_Orientation
scaffold_777	26147	27446	lncrna_single_sw_00264240	100	-	-	-	Wrong_Orientation
scaffold_777	27579	31781	lncrna_single_sw_00264241	100	-	-	-	Not_Enough_Info
scaffold_777	46908	48253	lncrna_single_sw_00264243	100	-	-	-	Not_Enough_Info
scaffold_7848	1645	3157	lncrna_single_sw_00264483	100	-	-	-	Right_Orientation
scaffold_7964	1	3024	lncrna_single_sw_00264784	100	-	-	-	Right_Orientation
scaffold_797	674	1077	lncrna_single_sw_00264793	100	-	atp2a1	-	Right_Orientation
scaffold_8088	1666	3028	lncrna_single_sw_00264981	100	-	-	-	Right_Orientation
scaffold_8088	255	1479	lncrna_single_sw_00264980	100	-	-	-	Right_Orientation
scaffold_8319	2960	3397	lncrna_single_sw_00265618	100	-	-	-	Right_Orientation
scaffold_8394	1126	2711	lncrna_single_sw_00265706	100	-	-	-	Right_Orientation
scaffold_844	39166	39829	lncrna_single_n_00174833	100	+	-	-	Not_Enough_Info
scaffold_878	184	1358	lncrna_single_sw_00266686	100	-	Xetrov90030793m.g	-	Not_Enough_Info
scaffold_878	4599	6222	lncrna_single_n_00175396	100	-	Xetrov90030793m.g	-	Right_Orientation
scaffold_98	561782	562223	lncrna_single_sw_00268005	100	-	b4galnt3-like	Xetrov90030962m.g	Right_Orientation
unplaced_9	2528	4078	lncrna_single_n_00176308	100	-	-	-	Right_Orientation
