# Supplementary material for: Developmentally regulated long non-coding RNAs in Xenopus tropicalis
Source: Dev Biol. 2017 Jun 15;426(2):401–8. doi: 10.1016/j.ydbio.2016.06.016 (PMC5233649; doi:10.1016/j.ydbio.2016.06.016)
Supplement: Supplementary file 8 — Supplementary Table 8: lncRNAs differentially localized dorsally and vegetally [file mmc8.xlsx]

## Sheet: Suppl Table 8 lncRNAs that are 
	Start	End	Name		Strand as predicted by Cufflinks	Neighbor Gene 1	Neighbor Gene 2	Strand evaluation by strand specific data
Chr02	34737692	34743687	lncrna-candidate-sw-8049	100	-	LOC101731565	Xetrov90004440m.g	Right_Orientation
Chr06	100179979	100184108	lncrna-candidate-sw-33138	100	-	sox17a	mrpl15	Right_Orientation
Chr08	83831833	83847193	lncrna-candidate-sw-42307	100	-	otx2	exoc5	Right_Orientation
Chr01	17347420	17352411	lncrna_single_sw_00026004	100	-	cpeb2-like	bod1l1	Not_Enough_Info
Chr01	24709449	24710620	lncrna_single_sw_00026270	100	-	arap2	LOC101731735	Not_Enough_Info
Chr01	52618694	52620664	lncrna_single_n_00022736	100	-	Xetrov90001002m.g	pcdh18	Right_Orientation
Chr08	106628432	106628679	lncrna_single_sw_00207259	100	-	mcl1	adamtsl4	Right_Orientation
Chr08	83841140	83847542	lncrna_single_n_00136427	100	-	exoc5	otx2	Not_Enough_Info
