# Supplementary material for: Developmentally regulated long non-coding RNAs in Xenopus tropicalis
Source: Dev Biol. 2017 Jun 15;426(2):401–8. doi: 10.1016/j.ydbio.2016.06.016 (PMC5233649; doi:10.1016/j.ydbio.2016.06.016)
Supplement: Supplementary file 9 — Supplementary Table 9: RT-qPCR Primer pairs [file mmc9.xlsx]

## Sheet: Sheet1
lncRNA	Forward	Reverse
lncrna_single_sw_00233077	TCGCAATACCATAACCCACA	CCTGGATGAATGCGAATCTT
lncrna-candidate-sw-33138	CAAGGGCTCATTGTTTGACA	TGAGGGATCTGGAAAACTGG
lncrna-candidate-sw-9838	ACGGCCCTAACACTTTTCAA	AAAAGACCCTCCATCCAAAAA
lncrna_single_sw_00026912	CTGTTCTGGCACAAATCCAA	GCAGAGGATGGGAGAAGTTG
lncrna-candidate-sw-11746	TGGCCTCAGTGATATGTGCT	GAGCTGGGATGTTTCCTTCA
lncrna_single_sw_00258943	GCCAGTCCACTCCTGGAATA	TTCCACAGCCAATCAGAAGA
lncrna_single_sw_00100541	ACAAGCAGTGTGTGCGGTAA	ACTGCCAGCACCTCTCTCAT
lncrna-candidate-sw-49689	ATGAAGGATCGGAGATGCAG	GGCTGAAGACATGAACAGCA
lncrna-candidate-sw-55586	CCCAGAGGACGTCATTAACC	ATAGATGGCCGTGTCCATTG
odc1	TTTGGTGCCACCCTTAAAAC	CCCATGTCAAAGACACATCG
vegt	ATCTCTGGGCACAGTTCCAC	TGAAGACCAAAAAGCCGAAT
foxi2	CTGCCAGACTCGGAGACTTC	GAACCAGTCTGGGGTTCAGA
